# Supplementary material for: A comprehensive single cell transcriptional landscape of human hematopoietic progenitors
Source: Nat Commun. 2019 Jun 3;10:2395. doi: 10.1038/s41467-019-10291-0 (PMC6546699; doi:10.1038/s41467-019-10291-0)
Supplement: Supplementary file 3 — Source Data [file 41467_2019_10291_MOESM3_ESM.zip]

Archive with 21 entries (20 files):
- CD34_CD164_GeneExpressionOverBranches.xlsx
- __MACOSX/
- __MACOSX/._CD34_CD164_GeneExpressionOverBranches.xlsx
- CD34_CD164_GeneExpressionOverDivergentBranches.xlsx
- __MACOSX/._CD34_CD164_GeneExpressionOverDivergentBranches.xlsx
- CD34_CD164_GroupLevelExpression.xlsx
- __MACOSX/._CD34_CD164_GroupLevelExpression.xlsx
- HSPC_GeneExpressionOverBranches.xlsx
- __MACOSX/._HSPC_GeneExpressionOverBranches.xlsx
- HSPC_GeneExpressionOverDivergentBranches.xlsx
- __MACOSX/._HSPC_GeneExpressionOverDivergentBranches.xlsx
- HSPC_GroupLevelExpression.xlsx
- __MACOSX/._HSPC_GroupLevelExpression.xlsx
- HumanMouse_ErythroidCorr.xlsx
- __MACOSX/._HumanMouse_ErythroidCorr.xlsx
- Mouse_GeneExpressionOverBranches.xlsx
- __MACOSX/._Mouse_GeneExpressionOverBranches.xlsx
- Mouse_GeneExpressionOverDivergentBranches.xlsx
- __MACOSX/._Mouse_GeneExpressionOverDivergentBranches.xlsx
- RawDataForFigures_3_5_12_13_15_16_17_21_22.xlsx
- __MACOSX/._RawDataForFigures_3_5_12_13_15_16_17_21_22.xlsx
