# Supplementary material for: A comprehensive single cell transcriptional landscape of human hematopoietic progenitors
Source: Nat Commun. 2019 Jun 3;10:2395. doi: 10.1038/s41467-019-10291-0 (PMC6546699; doi:10.1038/s41467-019-10291-0)
Supplement: Supplementary file 3 — Source Data [file 41467_2019_10291_MOESM3_ESM.zip › CD34_CD164_GeneExpressionOverBranches.xlsx]

## Sheet: CD34_CD164_Branch_1_AssociatedG
Gene	isTF	isCDMarker	StatisticsValue	P-value	Adj P-value	Group1_PT_0	Group1_PT_0.01	Group1_PT_0.02	Group1_PT_0.03	Group1_PT_0.04	Group1_PT_0.05	Group1_PT_0.06	Group1_PT_0.07	Group1_PT_0.08	Group1_PT_0.09	Group1_PT_0.1	Group1_PT_0.11	Group1_PT_0.12	Group1_PT_0.13	Group1_PT_0.14	Group1_PT_0.15	Group1_PT_0.16	Group1_PT_0.17	Group1_PT_0.18	Group1_PT_0.19	Group1_PT_0.2	Group1_PT_0.21	Group1_PT_0.22	Group1_PT_0.23	Group1_PT_0.24	Group1_PT_0.25	Group1_PT_0.26	Group1_PT_0.27	Group1_PT_0.28	Group1_PT_0.29	Group1_PT_0.3	Group1_PT_0.31	Group1_PT_0.32	Group1_PT_0.33	Group1_PT_0.34	Group1_PT_0.35	Group1_PT_0.36	Group1_PT_0.37	Group1_PT_0.38	Group1_PT_0.39	Group1_PT_0.4	Group1_PT_0.41	Group1_PT_0.42	Group1_PT_0.43
HNRNPA1	0	0	31.486	2.4366e-06	0.018462	0.465174	0.455158	0.445148	0.435152	0.425177	0.41523	0.405315	0.395442	0.385618	0.375848	0.36614	0.356499	0.346934	0.337452	0.32806	0.318761	0.309566	0.30048	0.29151	0.282665	0.273949	0.26537	0.25693	0.24865	0.240523	0.23256	0.224768	0.217154	0.209725	0.202485	0.195423	0.18852	0.18176	0.175124	0.168596	0.162158	0.155792	0.149481	0.143207	0.136953	0.1307	0.124434	0.11813	0.11178
CDK6	0	0	30.663	3.5865e-06	0.027168	0.088621	0.089349	0.090056	0.090721	0.091323	0.09184	0.092251	0.092536	0.092673	0.092642	0.09242	0.091987	0.091321	0.090403	0.08921	0.087721	0.085916	0.083772	0.08127	0.078388	0.075105	0.071399	0.06725	0.062636	0.057537	0.051931	0.045798	0.039115	0.031862	0.024026	0.015642	0.0067638	-0.0025563	-0.012265	-0.022308	-0.032633	-0.043187	-0.053915	-0.064766	-0.075686	-0.08662	-0.097518	-0.10832	-0.11899
MT.ND2	0	0	43.73	7.2987e-09	5.531e-05	0.367445	0.360868	0.354315	0.347812	0.341385	0.33506	0.328855	0.322803	0.316926	0.31125	0.3058	0.300598	0.295673	0.291048	0.28675	0.2828	0.279227	0.276054	0.27331	0.271011	0.269191	0.267871	0.26708	0.266834	0.267167	0.268101	0.269661	0.271872	0.274758	0.278342	0.282613	0.287555	0.293148	0.299374	0.306215	0.313651	0.321665	0.330238	0.339351	0.348987	0.35913	0.369749	0.38084	0.39238
CD164	0	1	31.465	2.4607e-06	0.018643	0.377702	0.393912	0.410108	0.426276	0.442402	0.45847	0.474473	0.490391	0.506211	0.52192	0.5375	0.552949	0.568241	0.583366	0.59831	0.613061	0.627602	0.641921	0.656	0.669836	0.683404	0.696694	0.70969	0.722384	0.734757	0.746796	0.758487	0.769817	0.780772	0.791341	0.801543	0.811404	0.820951	0.83021	0.83921	0.847976	0.856535	0.864915	0.873143	0.881245	0.88925	0.897179	0.90506	0.91293
HLA.E	0	0	69.833	2.4615e-14	1.8655e-10	0.128063	0.150298	0.172548	0.194829	0.217157	0.23955	0.262016	0.284578	0.307249	0.330044	0.35298	0.376072	0.399335	0.422785	0.44644	0.470309	0.494414	0.518769	0.54339	0.568288	0.593484	0.618991	0.64483	0.671004	0.697541	0.724451	0.751751	0.779457	0.807583	0.836126	0.864965	0.893933	0.922865	0.951596	0.97996	1.00779	1.03493	1.0612	1.08644	1.11048	1.13317	1.15432	1.17379	1.1914
CRHBP	0	0	76.933	7.7711e-16	5.8905e-12	0.341549	0.351761	0.361961	0.372138	0.38228	0.39237	0.402411	0.412378	0.422262	0.432053	0.44174	0.451308	0.460748	0.470048	0.4792	0.48818	0.496989	0.50561	0.51403	0.522246	0.530236	0.537993	0.5455	0.552757	0.559742	0.566446	0.572858	0.578966	0.584758	0.590237	0.595496	0.600658	0.605848	0.611192	0.616814	0.622839	0.629391	0.636596	0.644578	0.653462	0.66337	0.674434	0.68677	0.70051
[truncated: 57 more columns]

## Sheet: CD34_CD164_Branch_6_AssociatedG
Gene	isTF	isCDMarker	StatisticsValue	P-value	Adj P-value	Group6_PT_0	Group6_PT_0.01	Group6_PT_0.02	Group6_PT_0.03	Group6_PT_0.04	Group6_PT_0.05	Group6_PT_0.06	Group6_PT_0.07	Group6_PT_0.08	Group6_PT_0.09	Group6_PT_0.1	Group6_PT_0.11	Group6_PT_0.12	Group6_PT_0.13	Group6_PT_0.14	Group6_PT_0.15	Group6_PT_0.16	Group6_PT_0.17	Group6_PT_0.18	Group6_PT_0.19	Group6_PT_0.2	Group6_PT_0.21	Group6_PT_0.22	Group6_PT_0.23	Group6_PT_0.24	Group6_PT_0.25	Group6_PT_0.26	Group6_PT_0.27	Group6_PT_0.28	Group6_PT_0.29	Group6_PT_0.3	Group6_PT_0.31	Group6_PT_0.32	Group6_PT_0.33	Group6_PT_0.34	Group6_PT_0.35	Group6_PT_0.36	Group6_PT_0.37	Group6_PT_0.38	Group6_PT_0.39	Group6_PT_0.4	Group6_PT_0.41	Group6_PT_0.42	Group6_PT_0.43
LINC00847	0	0	37.581	1.3671e-07	0.00085019	0.144197	0.13626	0.128328	0.120413	0.11252	0.104665	0.096847	0.0890776	0.0813645	0.0737158	0.06614	0.0586442	0.0512373	0.043927	0.036722	0.0296289	0.022657	0.015814	0.0091081	0.00254719	-0.0038607	-0.0101074	-0.016185	-0.022085	-0.0278001	-0.033322	-0.0386418	-0.043752	-0.0486456	-0.0533131	-0.057747	-0.061939	-0.065882	-0.0695662	-0.0729849	-0.0761296	-0.078992	-0.081565	-0.0838397	-0.0858082	-0.0874624	-0.088794	-0.089797	-0.090483
KIFC1	0	0	37.772	1.249e-07	0.00077786	0.0567996	0.05632	0.0558384	0.0553516	0.054857	0.0543532	0.0538366	0.053305	0.0527561	0.0521873	0.051596	0.05098	0.0503365	0.0496632	0.048958	0.0482172	0.0474395	0.046622	0.045762	0.0448577	0.043906	0.0429044	0.041851	0.040742	0.0395766	0.038351	0.0370638	0.035712	0.0342925	0.0328036	0.031243	0.029607	0.027894	0.026102	0.0242277	0.0222689	0.020223	0.018088	0.0158602	0.0135383	0.0111194	0.008601	0.0059802	0.0032454
LYL1	1	0	29.9	5.129e-06	0.030497	0.0060269	-0.0024416	-0.0109014	-0.0193441	-0.027761	-0.0361434	-0.0444828	-0.0527706	-0.0609982	-0.0691569	-0.077238	-0.0852334	-0.0931339	-0.100931	-0.10862	-0.116182	-0.123618	-0.13092	-0.13807	-0.145065	-0.1519	-0.15856	-0.16504	-0.17133	-0.177425	-0.18331	-0.188984	-0.19443	-0.199648	-0.204623	-0.20935	-0.21382	-0.21802	-0.221941	-0.225582	-0.22893	-0.23198	-0.23471	-0.237134	-0.239226	-0.240983	-0.2424	-0.24346	-0.24416
MALAT1	0	0	30.819	3.3336e-06	0.019968	-0.0876035	-0.089729	-0.0918594	-0.0940014	-0.09616	-0.0983418	-0.100551	-0.102795	-0.105078	-0.107406	-0.10978	-0.11222	-0.114717	-0.117282	-0.11992	-0.122637	-0.125439	-0.12833	-0.13132	-0.134407	-0.1376	-0.140912	-0.14434	-0.14789	-0.151572	-0.15539	-0.159345	-0.16345	-0.167705	-0.172119	-0.1767	-0.18144	-0.18636	-0.191465	-0.196753	-0.202232	-0.20791	-0.21379	-0.219876	-0.226179	-0.232701	-0.23945	-0.24642	-0.25359
YIPF6	0	0	29.366	6.5871e-06	0.039002	0.0607776	0.057753	0.0547282	0.0517017	0.048673	0.0456418	0.042607	0.039568	0.0365241	0.0334747	0.030419	0.0273563	0.0242859	0.0212072	0.018119	0.015022	0.011914	0.0087949	0.005664	0.00252056	-0.00063613	-0.00380676	-0.006992	-0.010193	-0.0134091	-0.016642	-0.0198931	-0.023162	-0.0264496	-0.0297567	-0.033084	-0.036432	-0.039802	-0.0431941	-0.0466091	-0.0500479	-0.053511	-0.056999	-0.0605131	-0.0640535	-0.0676211	-0.071216	-0.07484	-0.078491
IQSEC1	0	0	29.363	6.5971e-06	0.039055	0.0919319	0.089311	0.0866899	0.0840661	0.081439	0.0788073	0.0761701	0.0735263	0.0708746	0.0682139	0.065543	0.0628615	0.0601674	0.05746	0.054738	0.0520004	0.0492461	0.046474	0.043683	0.0408716	0.038039	0.0351845	0.032306	0.029404	0.0264753	0.02352	0.0205372	0.017525	0.0144831	0.0114097	0.008304	0.0051648	0.0019911	-0.00121839	-0.00446466	-0.00774885	-0.011072	-0.014435	-0.0178402	-0.0212872	-0.0247778	-0.028313	-0.031894	-0.035519
VRK1	0	0	36.581	2.1972e-07	0.0013609	0.0693454	0.067716	0.0660877	0.0644628	0.062843	0.0612289	0.059623	0.0580266	0.0564413	0.0548687	0.05331	0.0517677	0.0502425	0.0487363	0.047251	0.0457873	0.0443476	0.042933	0.041546	0.0401868	0.038858	0.0375606	0.036297	0.035067	0.0338746	0.03272	0.0316045	0.03053	0.0294991	0.028512	0.027571	0.026677	0.025833	0.0250387	0.0242969	0.023609	0.022977	0.022401	0.021884	0.0214272	0.0210321	0.0207	0.020431	0.020195
ATP5EP2	0	0	37.162	1.6684e-07	0.0010358	0.0609464	0.060203	0.0594541	0.0586952	0.057921	0.0571266	0.0563068	0.0554565	0.0545707	0.0536442	0.052672	0.051649	0.0505702	0.0494304	0.048225	0.0469477	0.0455946	0.04416	0.04264	0.0410275	0.039319	0.0375087	0.035592	0.033563	0.031418	0.029151	0.0267565	0.02423	0.0215668	0.0187613	0.015808	0.012703	0.0094405	0.0060153	0.00242251	-0.00134295	-0.0052862	-0.0094122	-0.0137262	-0.0182331	-0.0229381	-0.027846	-0.032962	-0.038277
AIDA	0	0	32.485	1.5226e-06	0.0092223	0.120868	0.11828	0.115683	0.113091	0.1105	0.107907	0.105316	0.102726	0.100137	0.0975488	0.094962	0.092376	0.0897917	0.0872089	0.084628	0.0820483	0.0794709	0.076895	0.074322	0.0717512	0.069183	0.0666167	0.064053	0.061493	0.0589354	0.056381	0.0538296	0.051282	0.048737	0.0461961	0.043659	0.041125	0.038596	0.0360704	0.0335492	0.0310323	0.02852	0.026012	0.023509	0.0210108	0.0185175	0.016029	0.013546	0.011053
DCTN3	0	0	39.265	6.1418e-08	0.00038571	0.082913	0.082837	0.0827532	0.0826514	0.082524	0.0823609	0.0821546	0.081896	0.0815764	0.0811871	0.080719	0.0801646	0.0795138	0.0787585	0.07789	0.0768994	0.0757781	0.074517	0.073109	0.0715428	0.069812	0.0679059	0.065817	0.063537	0.0610563	0.058366	0.0554588	0.052324	0.0489549	0.0453413	0.041475	0.037347	0.032949	0.0282727	0.0233084	0.0180478	0.012482	0.006603	0.00040123	-0.00613164	-0.0130044	-0.020226	-0.027802	-0.035699
PICALM	0	0	29.854	5.242e-06	0.031158	0.166134	0.16245	0.15877	0.155081	0.15138	0.147672	0.143946	0.140202	0.136437	0.132647	0.12883	0.124984	0.121103	0.117187	0.11323	0.109232	0.105189	0.1011	0.096952	0.0927538	0.088498	0.0841813	0.079801	0.075354	0.0708376	0.066248	0.0615833	0.056839	0.0520138	0.0471034	0.042105	0.037016	0.031833	0.0265525	0.0211724	0.0156893	0.0101	0.0044019	-0.0014085	-0.00733401	-0.0133777	-0.019543	-0.02583	-0.032211
NCAPG	0	0	35.193	4.2404e-07	0.0026108	0.110806	0.10877	0.10673	0.104686	0.10263	0.100573	0.0984989	0.0964101	0.0943039	0.0921779	0.09003	0.0878563	0.0856558	0.0834254	0.081163	0.0788654	0.0765308	0.074156	0.07174	0.0692786	0.06677	0.0642121	0.061602	0.058937	0.056215	0.053433	0.0505898	0.047682	0.0447063	0.0416615	0.038545	0.035353	0.032085	0.0287375	0.0253079	0.0217938	0.018193	0.014502	0.0107202	0.00684359	0.00287015	-0.0012026	-0.0053768	-0.0096483
AP2A1	0	0	32.891	1.2573e-06	0.0076382	0.0711179	0.069746	0.0683693	0.0669814	0.065577	0.0641512	0.062698	0.0612121	0.0596882	0.0581207	0.056504	0.0548334	0.0531027	0.0513067	0.04944	0.047497	0.0454725	0.043361	0.041157	0.0388546	0.036449	0.0339349	0.031306	0.028558	0.0256846	0.022681	0.0195405	0.016259	0.0128305	0.00924962	0.005511	0.0016091	-0.0024615	-0.00670619	-0.0111305	-0.0157398	-0.020539	-0.025535	-0.0307321	-0.0361359	-0.0417518	-0.047585	-0.05364	-0.059889
UBE2S	0	0	33.872	7.9152e-07	0.0048267	0.0928373	0.091249	0.0896555	0.0880539	0.086439	0.0848079	0.0831549	0.0814762	0.0797675	0.0780246	0.076243	0.0744187	0.0725472	0.0706242	0.068646	0.066607	0.0645041	0.062333	0.060088	0.0577671	0.055364	0.0528759	0.050297	0.047625	0.0448535	0.041979	0.0389983	0.035906	0.0326975	0.0293692	0.025917	0.022336	0.018622	0.0147711	0.0107787	0.00664077	0.0023528	-0.0020893	-0.00669002	-0.0114535	-0.0163841	-0.021486	-0.026763	-0.032197
FNIP2	0	0	31.653	2.2525e-06	0.013573	0.097407	0.093823	0.0902397	0.0866586	0.08308	0.079506	0.0759367	0.0723732	0.0688166	0.0652678	0.061728	0.0581979	0.0546786	0.0511712	0.047677	0.0441956	0.0407294	0.037279	0.033845	0.0304292	0.027032	0.0236541	0.020297	0.016962	0.0136487	0.010359	0.00709476	0.0038556	0.00064304	-0.00254203	-0.0056986	-0.0088257	-0.011922	-0.0149875	-0.0180202	-0.0210195	-0.023984	-0.026914	-0.0298071	-0.0326629	-0.0354804	-0.038259	-0.040997	-0.043708
NDUFA2	0	0	41.306	2.3234e-08	0.00014723	0.0436914	0.042646	0.0416026	0.0405629	0.039529	0.0385026	0.0374857	0.0364801	0.0354879	0.0345108	0.033551	0.0326097	0.0316895	0.0307921	0.029919	0.0290731	0.0282553	0.027468	0.026713	0.0259916	0.025307	0.0246594	0.024052	0.023487	0.0229646	0.022488	0.0220591	0.021679	0.0213509	0.0210754	0.020855	0.020691	0.020587	0.0205426	0.0205611	0.0206441	0.020793	0.021011	0.0212989	0.0216587	0.0220925	0.022602	0.023188	0.023814
TSPO2	0	0	29.873	5.1949e-06	0.030884	0.103145	0.09528	0.0874202	0.0795714	0.071739	0.0639293	0.0561471	0.0483982	0.040688	0.0330223	0.025406	0.017846	0.0103467	0.0029138	-0.0044469	-0.01173	-0.0189299	-0.026041	-0.033058	-0.039975	-0.046787	-0.0534875	-0.060072	-0.066534	-0.0728689	-0.079071	-0.0851336	-0.091052	-0.0968215	-0.102435	-0.10789	-0.11317	-0.11829	-0.123227	-0.127981	-0.132547	-0.13692	-0.14109	-0.145057	-0.148813	-0.152352	-0.15567	-0.15876	-0.16163
SLC37A4	0	0	31.822	2.0804e-06	0.012553	0.107871	0.10404	0.10021	0.0963862	0.092572	0.0887703	0.0849838	0.0812158	0.0774693	0.0737474	0.070053	0.0663894	0.0627596	0.0591667	0.055614	0.0521036	0.0486396	0.045225	0.041862	0.0385548	0.035306	0.0321182	0.028995	0.02594	0.0229547	0.020044	0.0172091	0.014455	0.011783	0.00919732	0.0067007	0.0042963	0.0019871	-0.00022391	-0.00233353	-0.00433874	-0.0062364	-0.0080236	-0.00969712	-0.0112539	-0.012691	-0.014005	-0.015195	-0.016285
PPME1	0	0	28.856	8.3614e-06	0.049391	0.115306	0.11111	0.106923	0.102733	0.098545	0.0943602	0.0901783	0.0860003	0.0818268	0.0776586	0.073496	0.0693403	0.0651917	0.0610508	0.056918	0.0527951	0.0486816	0.044579	0.040487	0.0364063	0.032338	0.0282836	0.024242	0.020216	0.0162037	0.012207	0.00822758	0.0042646	0.00031921	-0.00360792	-0.0075162	-0.011405	-0.015273	-0.019121	-0.0229471	-0.0267511	-0.030532	-0.03429	-0.0380236	-0.0417325	-0.0454159	-0.049073	-0.052704	-0.056302
CCNE2	0	0	31.275	2.6907e-06	0.016166	0.140774	0.13514	0.129502	0.123877	0.11827	0.112673	0.107102	0.101559	0.0960478	0.0905728	0.085139	0.0797501	0.0744114	0.0691272	0.063902	0.0587406	0.0536471	0.048626	0.043683	0.0388211	0.034046	0.0293611	0.024772	0.020283	0.0158977	0.011622	0.00745965	0.0034155	-0.00050603	-0.00430036	-0.007963	-0.011489	-0.014875	-0.0181151	-0.0212053	-0.0241412	-0.026918	-0.029531	-0.0319767	-0.0342494	-0.036345	-0.038259	-0.039988	-0.041553
USP15	0	0	32.707	1.3716e-06	0.0083175	0.106011	0.10186	0.0977136	0.093565	0.089416	0.0852672	0.0811181	0.0769686	0.0728189	0.0686689	0.064518	0.0603675	0.0562161	0.0520643	0.047912	0.0437588	0.0396051	0.035451	0.031296	0.0271398	0.022983	0.0188255	0.014667	0.010508	0.00634727	0.0021858	-0.00197665	-0.0061403	-0.010305	-0.014471	-0.018638	-0.022807	-0.026977	-0.0311479	-0.0353205	-0.0394946	-0.04367	-0.047847	-0.0520262	-0.0562066	-0.0603886	-0.064572	-0.068758	-0.072939
JAZF1	0	0	29.399	6.4865e-06	0.038426	0.111197	0.10351	0.0958381	0.0881723	0.080523	0.0728959	0.0652961	0.0577293	0.050201	0.0427167	0.035282	0.027902	0.0205826	0.0133291	0.0061471	-0.00095794	-0.00798054	-0.014915	-0.021756	-0.0284986	-0.035136	-0.0416643	-0.048077	-0.054368	-0.0605334	-0.066567	-0.0724623	-0.078215	-0.0838196	-0.0892701	-0.094561	-0.099687	-0.10464	-0.109423	-0.114022	-0.118433	-0.12265	-0.12667	-0.130492	-0.134101	-0.137496	-0.14067	-0.14362	-0.14635
CCNDBP1	0	0	31.367	2.5761e-06	0.015482	0.102373	0.094629	0.0868894	0.0791587	0.071441	0.0637419	0.0560648	0.0484147	0.0407958	0.0332128	0.02567	0.0181722	0.0107235	0.0033286	-0.0040081	-0.0112822	-0.018489	-0.025624	-0.032683	-0.0396618	-0.046555	-0.0533591	-0.060069	-0.06668	-0.0731885	-0.079589	-0.0858782	-0.092051	-0.0981022	-0.104028	-0.10982	-0.11549	-0.12101	-0.12639	-0.131622	-0.136702	-0.14162	-0.14639	-0.150983	-0.155409	-0.15966	-0.16373	-0.16762	-0.17131
RBM38	0	0	36.366	2.4328e-07	0.0015057	0.0537516	0.048324	0.0428957	0.0374683	0.032041	0.0266154	0.0211903	0.0157664	0.0103439	0.00492306	-0.00049603	-0.00591314	-0.0113281	-0.0167406	-0.022151	-0.0275577	-0.0329619	-0.038363	-0.04376	-0.0491545	-0.054545	-0.059931	-0.065313	-0.070691	-0.076064	-0.081432	-0.0867957	-0.092154	-0.0975068	-0.102854	-0.1082	-0.11353	-0.11886	-0.124184	-0.1295	-0.13481	-0.14011	-0.14541	-0.150696	-0.155977	-0.16125	-0.16651	-0.17177	-0.177
SLC6A8	0	0	53.835	5.699e-11	3.7425e-07	0.105001	0.10426	0.103515	0.10275	0.10196	0.101129	0.100256	0.0993285	0.0983383	0.0972762	0.096133	0.0949004	0.0935686	0.092129	0.090572	0.0888901	0.087073	0.085112	0.082998	0.0807225	0.078276	0.0756499	0.072835	0.069822	0.0666028	0.063168	0.0595077	0.055614	0.0514777	0.0470897	0.042441	0.037523	0.032326	0.0268408	0.0210595	0.0149725	0.008571	0.0018458	-0.00521199	-0.0126114	-0.0203613	-0.028471	-0.036946	-0.04575
SSBP3	1	0	32.864	1.2737e-06	0.0077366	0.113042	0.11209	0.111143	0.110183	0.10921	0.108219	0.107207	0.10617	0.105102	0.104	0.10286	0.101675	0.100444	0.0991612	0.097822	0.0964234	0.0949599	0.093428	0.091822	0.090139	0.088374	0.0865236	0.084583	0.082547	0.0804122	0.078174	0.0758288	0.073371	0.070798	0.068104	0.065285	0.062338	0.059256	0.0560376	0.0526768	0.0491698	0.045512	0.0417	0.0377279	0.0335928	0.0292898	0.024815	0.020164	0.015354
TSPAN5	0	0	33.807	8.1619e-07	0.0049755	0.11704	0.10894	0.100843	0.0927588	0.084692	0.0766489	0.0686345	0.060655	0.0527161	0.0448236	0.036983	0.0292012	0.0214829	0.0138342	0.0062609	-0.00123113	-0.00863609	-0.015948	-0.023162	-0.0302706	-0.037269	-0.044152	-0.050913	-0.057546	-0.0640454	-0.070406	-0.076621	-0.082685	-0.088593	-0.0943381	-0.099915	-0.10532	-0.11054	-0.115578	-0.120423	-0.125071	-0.12952	-0.13375	-0.137774	-0.141575	-0.14515	-0.14849	-0.1516	-0.15447
FANCI	0	0	39.332	5.9491e-08	0.00037366	0.114174	0.10971	0.105259	0.100815	0.09639	0.0919881	0.087616	0.0832793	0.0789841	0.0747363	0.070542	0.0664063	0.062336	0.0583368	0.054414	0.050575	0.0468243	0.043168	0.039613	0.0361643	0.032828	0.02961	0.026516	0.023553	0.0207256	0.01804	0.0155031	0.01312	0.0108962	0.00883838	0.0069522	0.0052436	0.0037185	0.00238279	0.00124241	0.00030328	-0.00042868	-0.00094757	-0.00124744	-0.0013224	-0.00116652	-0.00077387	-0.00014175	0.00068064
ESCO2	0	0	34.891	4.8902e-07	0.0030065	0.125799	0.12112	0.116452	0.111782	0.10712	0.102455	0.0978007	0.0931542	0.0885169	0.08389	0.079275	0.0746731	0.0700855	0.0655137	0.060959	0.0564225	0.0519057	0.04741	0.042936	0.0384863	0.034061	0.0296624	0.025291	0.020948	0.016636	0.012355	0.00810683	0.0038927	-0.00028613	-0.00442824	-0.0085324	-0.012597	-0.016621	-0.0206037	-0.0245427	-0.0284372	-0.032286	-0.036087	-0.0398404	-0.0435436	-0.0471958	-0.050796	-0.054342	-0.057838
UBE2V1	0	0	33.518	9.3553e-07	0.0056946	0.0976239	0.09535	0.0930741	0.0907957	0.088513	0.0862248	0.0839295	0.0816257	0.079312	0.0769871	0.074649	0.0722977	0.0699304	0.0675462	0.065144	0.0627214	0.060278	0.057812	0.055322	0.0528066	0.050264	0.047694	0.045094	0.042463	0.0397995	0.037102	0.0343695	0.0316	0.0287929	0.025946	0.023058	0.020128	0.017154	0.0141354	0.0110699	0.00795642	0.0047936	0.00158	-0.00168583	-0.00500524	-0.00837966	-0.011811	-0.015299	-0.018843
NUDT4	0	0	39.691	5.0133e-08	0.00031539	0.114385	0.10577	0.0971686	0.0885758	0.080001	0.0714506	0.0629303	0.0544462	0.0460044	0.0376109	0.029272	0.0209931	0.0127808	0.0046411	-0.0034202	-0.0113968	-0.0192829	-0.027072	-0.034759	-0.042337	-0.0498	-0.0571427	-0.064358	-0.071441	-0.0783846	-0.085183	-0.0918311	-0.098322	-0.104649	-0.110808	-0.11679	-0.12259	-0.12821	-0.133629	-0.138851	-0.143868	-0.14867	-0.15326	-0.157626	-0.161761	-0.16566	-0.16932	-0.17273	-0.1759
FBXO9	0	0	32.512	1.5035e-06	0.0091083	0.131907	0.12155	0.111207	0.100884	0.090595	0.0803508	0.0701618	0.0600394	0.0499949	0.0400394	0.030184	0.0204395	0.0108174	0.0013287	-0.0080154	-0.0172039	-0.0262257	-0.03507	-0.043725	-0.0521793	-0.060423	-0.0684442	-0.076232	-0.083775	-0.0910628	-0.098084	-0.104826	-0.11128	-0.117434	-0.123276	-0.1288	-0.13398	-0.13882	-0.143311	-0.14743	-0.151171	-0.15452	-0.15748	-0.160016	-0.162134	-0.163819	-0.16506	-0.16585	-0.16621
NFE2	1	0	36.923	1.8681e-07	0.0011588	0.142815	0.13332	0.123823	0.114345	0.10489	0.0954567	0.0860612	0.0767072	0.0674016	0.0581513	0.048963	0.0398444	0.0308016	0.0218418	0.012972	0.00419883	-0.00447053	-0.013029	-0.02147	-0.0297871	-0.037972	-0.0460193	-0.053921	-0.061671	-0.0692612	-0.076686	-0.0839374	-0.091009	-0.0978945	-0.104586	-0.11108	-0.11736	-0.12343	-0.129277	-0.134897	-0.140282	-0.14542	-0.15032	-0.154955	-0.15933	-0.163435	-0.16726	-0.17081	-0.17407
DNMT1	1	0	37.515	1.4105e-07	0.00087703	0.151512	0.14262	0.133749	0.124909	0.11612	0.1074	0.0987633	0.0902284	0.0818119	0.0735308	0.065402	0.0574423	0.0496688	0.0420983	0.034748	0.027634	0.0207741	0.014185	0.0078834	0.00188635	-0.0037892	-0.00912637	-0.014108	-0.018718	-0.0229384	-0.026753	-0.0301443	-0.033096	-0.0355905	-0.0376115	-0.039142	-0.040165	-0.040663	-0.0406197	-0.0400182	-0.0388415	-0.037073	-0.034695	-0.0316905	-0.0280436	-0.0237368	-0.018753	-0.013082	-0.0068109
ASAP1	0	0	35.581	3.529e-07	0.0021778	0.119615	0.11805	0.116479	0.114901	0.11331	0.111706	0.11008	0.108431	0.106754	0.105046	0.1033	0.101518	0.0996902	0.0978153	0.095889	0.0939071	0.0918659	0.089761	0.087589	0.0853462	0.083028	0.0806302	0.078149	0.075581	0.0729225	0.070169	0.0673155	0.064359	0.0612966	0.0581228	0.054834	0.051427	0.047897	0.0442397	0.0404521	0.0365299	0.032469	0.028266	0.0239157	0.0194153	0.0147605	0.0099473	0.004973	-0.00014302
SOX6	1	0	42.608	1.2476e-08	7.9536e-05	0.118087	0.10917	0.100262	0.0913645	0.082484	0.0736258	0.0647963	0.0560011	0.0472458	0.0385362	0.029878	0.0212765	0.012738	0.0042678	-0.0041281	-0.0124443	-0.0206748	-0.028814	-0.036857	-0.0447963	-0.052628	-0.0603449	-0.067942	-0.075414	-0.0827553	-0.089959	-0.0970207	-0.10393	-0.110693	-0.117292	-0.12373	-0.12999	-0.13608	-0.141979	-0.147694	-0.153216	-0.15854	-0.16365	-0.16856	-0.173249	-0.177715	-0.18195	-0.18596	-0.18973
PSMD2	0	0	46.045	2.4098e-09	1.5521e-05	0.11357	0.11283	0.112085	0.11133	0.11056	0.109772	0.10896	0.108118	0.107243	0.10633	0.10537	0.104369	0.103311	0.102196	0.10102	0.099773	0.0984559	0.097062	0.095586	0.0940238	0.09237	0.0906205	0.08877	0.086813	0.0847465	0.082564	0.0802617	0.077834	0.0752771	0.0725853	0.069754	0.066779	0.063654	0.0603763	0.0569395	0.0533393	0.049571	0.045629	0.0415102	0.0372082	0.0327189	0.028037	0.023159	0.018093
FBXO5	0	0	39.902	4.5347e-08	0.00028555	0.144151	0.13803	0.131912	0.125811	0.11973	0.11368	0.107664	0.101692	0.0957698	0.0899048	0.084104	0.0783755	0.0727255	0.0671615	0.061691	0.0563201	0.051057	0.045909	0.040882	0.0359842	0.031223	0.0266045	0.022137	0.017827	0.0136813	0.0097079	0.00591367	0.0023057	-0.00110874	-0.0043226	-0.0073287	-0.01012	-0.012689	-0.0150285	-0.0171317	-0.0189914	-0.0206	-0.021951	-0.0230369	-0.0238504	-0.0243845	-0.024632	-0.024589	-0.024301
FAM104A	0	0	33.961	7.5903e-07	0.0046331	0.172068	0.16101	0.149962	0.138939	0.12795	0.117013	0.106134	0.0953267	0.0846036	0.0739765	0.063457	0.0530581	0.0427908	0.0326675	0.0227	0.0129007	0.00328122	-0.0061463	-0.01537	-0.0243777	-0.033157	-0.0416973	-0.049985	-0.058009	-0.0657575	-0.073218	-0.0803781	-0.087227	-0.0937511	-0.0999398	-0.10578	-0.11126	-0.11637	-0.121096	-0.125425	-0.129347	-0.13285	-0.13592	-0.138544	-0.140714	-0.142416	-0.14364	-0.14437	-0.14464
FHDC1	0	0	39.421	5.7011e-08	0.0003582	0.138294	0.12918	0.12007	0.110977	0.10191	0.0928631	0.0838571	0.0748947	0.0659834	0.0571302	0.048343	0.0396277	0.0309929	0.0224454	0.013993	0.00564168	-0.00260005	-0.010725	-0.018727	-0.0265974	-0.03433	-0.0419162	-0.04935	-0.056624	-0.0637298	-0.070661	-0.0774109	-0.083971	-0.0903349	-0.0964949	-0.10244	-0.10817	-0.11368	-0.118951	-0.123983	-0.128767	-0.1333	-0.13756	-0.141562	-0.145283	-0.148721	-0.15187	-0.15472	-0.15728
WNK1	0	0	44.656	4.688e-09	3.006e-05	0.0814604	0.072514	0.063573	0.0546451	0.045736	0.0368526	0.0280007	0.0191868	0.0104172	0.00169826	-0.0069637	-0.0155623	-0.0240913	-0.0325443	-0.040915	-0.049197	-0.0573841	-0.06547	-0.073448	-0.0813121	-0.089056	-0.0966731	-0.10416	-0.1115	-0.118702	-0.12575	-0.132638	-0.13936	-0.145916	-0.152292	-0.15848	-0.16449	-0.17029	-0.175897	-0.181292	-0.186471	-0.19143	-0.19616	-0.200654	-0.204909	-0.208917	-0.21267	-0.21617	-0.21941
PAQR9	0	0	39.228	6.2506e-08	0.00039241	0.18722	0.17977	0.172323	0.164883	0.15745	0.150035	0.142633	0.135251	0.127891	0.120558	0.11325	0.105981	0.0987437	0.0915456	0.08439	0.0772786	0.0702162	0.063205	0.05625	0.0493519	0.042516	0.0357438	0.02904	0.022407	0.0158485	0.0093674	0.00296713	-0.0033492	-0.0095783	-0.015717	-0.021762	-0.02771	-0.033558	-0.0393027	-0.0449407	-0.0504689	-0.055884	-0.061183	-0.0663623	-0.071419	-0.0763497	-0.081151	-0.08582	-0.090345
SNX22	0	0	43.879	6.7988e-09	4.3519e-05	0.157383	0.15269	0.148004	0.143308	0.1386	0.133892	0.129167	0.124427	0.11967	0.114894	0.1101	0.105274	0.100425	0.0955462	0.090636	0.0856921	0.0807115	0.075692	0.070631	0.0655263	0.060375	0.0551757	0.049925	0.044621	0.0392603	0.033842	0.028362	0.022819	0.0172106	0.0115339	0.0057865	-3.3786e-05	-0.0059296	-0.0119032	-0.0179572	-0.024094	-0.030316	-0.036625	-0.0430251	-0.0495172	-0.0561042	-0.062789	-0.069571	-0.076429
STRADB	0	0	36.16	2.682e-07	0.0016591	0.156287	0.14813	0.139978	0.13184	0.12372	0.115635	0.10758	0.099566	0.0916004	0.0836898	0.075841	0.0680609	0.0603563	0.0527341	0.045201	0.0377645	0.0304308	0.023207	0.0161	0.00911658	0.0022637	-0.00445186	-0.011023	-0.017443	-0.0237056	-0.029803	-0.0357287	-0.041476	-0.0470374	-0.0524068	-0.057577	-0.062541	-0.067292	-0.0718236	-0.0761284	-0.0801996	-0.08403	-0.087614	-0.0909434	-0.0940119	-0.0968125	-0.099338	-0.10158	-0.10356
TMOD1	0	0	36.838	1.9451e-07	0.001206	0.185073	0.17724	0.169409	0.161587	0.15378	0.145981	0.138204	0.13045	0.122722	0.115025	0.10736	0.0997355	0.0921514	0.0846127	0.077123	0.0696864	0.0623063	0.054987	0.047731	0.0405441	0.033429	0.0263886	0.019428	0.012551	0.00576006	-0.00093978	-0.00754516	-0.014052	-0.0204574	-0.0267567	-0.032946	-0.039023	-0.044982	-0.0508202	-0.0565338	-0.0621189	-0.067572	-0.072888	-0.0780655	-0.0830988	-0.0879849	-0.09272	-0.097299	-0.10171
PSMD9	0	0	49.541	4.5033e-10	2.929e-06	0.126832	0.12548	0.124116	0.122743	0.12135	0.119938	0.118494	0.117014	0.115493	0.113924	0.1123	0.110621	0.108874	0.107056	0.10516	0.103183	0.101115	0.098953	0.09669	0.0943201	0.091837	0.089236	0.08651	0.083653	0.0806602	0.077525	0.0742407	0.070802	0.067204	0.0634393	0.059502	0.055388	0.051089	0.0466	0.0419154	0.037029	0.031935	0.026627	0.0210996	0.0153467	0.00936229	0.0031405	-0.0033231	-0.010008
MXI1	1	0	48.828	6.3425e-10	4.1207e-06	0.132036	0.12436	0.116689	0.109021	0.10136	0.0937129	0.0860773	0.0784574	0.070856	0.0632757	0.055719	0.048189	0.0406877	0.0332182	0.025783	0.0183844	0.0110256	0.0037089	-0.003563	-0.0107874	-0.017962	-0.0250833	-0.03215	-0.039158	-0.0461055	-0.05299	-0.0598083	-0.066558	-0.0732369	-0.0798418	-0.08637	-0.09282	-0.099187	-0.105471	-0.111667	-0.117774	-0.12379	-0.12971	-0.13553	-0.141251	-0.14687	-0.15238	-0.15779	-0.16307
CENPF	0	0	43.162	9.5777e-09	6.1154e-05	0.143318	0.139	0.134686	0.13037	0.12605	0.121736	0.117419	0.113101	0.108782	0.104463	0.10014	0.0958209	0.0914983	0.0871745	0.082849	0.078523	0.074195	0.069865	0.065534	0.0612009	0.056866	0.0525288	0.04819	0.043848	0.0395044	0.035158	0.0308096	0.026458	0.0221043	0.0177474	0.013388	0.0090248	0.0046589	0.00028977	-0.00408271	-0.00845862	-0.012838	-0.017221	-0.0216079	-0.0259986	-0.0303931	-0.034792	-0.039194	-0.043595
PCMT1	0	0	34.267	6.5685e-07	0.0040199	0.103734	0.10051	0.0972921	0.0940757	0.090865	0.0876608	0.0844661	0.0812822	0.078111	0.0749543	0.071814	0.0686916	0.0655893	0.0625086	0.059452	0.0564198	0.0534153	0.05044	0.047495	0.0445827	0.041705	0.0388634	0.03606	0.033296	0.0305742	0.027896	0.0252624	0.022676	0.020139	0.0176525	0.015218	0.012839	0.010515	0.00824965	0.00604384	0.00389962	0.0018188	-0.00019683	-0.00214544	-0.00402522	-0.00583436	-0.0075711	-0.0092342	-0.010835
ANKH	0	0	35.316	4.0005e-07	0.0024655	0.15218	0.14722	0.142268	0.137318	0.13237	0.127435	0.122508	0.117592	0.11269	0.107804	0.10294	0.0980862	0.0932586	0.0884546	0.083676	0.0789249	0.0742031	0.069513	0.064856	0.0602337	0.055649	0.0511036	0.046599	0.042138	0.0377218	0.033353	0.0290324	0.024763	0.0205466	0.0163851	0.01228	0.0082343	0.004249	0.00032638	-0.00353159	-0.00732297	-0.011046	-0.014698	-0.0182779	-0.0217833	-0.0252124	-0.028563	-0.031833	-0.035023
SLC11A2	0	0	37.665	1.314e-07	0.0008177	0.163022	0.15931	0.155594	0.151879	0.14816	0.144445	0.140726	0.137004	0.133281	0.129554	0.12582	0.122091	0.118354	0.114613	0.11087	0.107117	0.103362	0.0996	0.095833	0.0920601	0.08828	0.0844934	0.080699	0.076898	0.0730879	0.06927	0.0654433	0.061608	0.0577626	0.0539079	0.050043	0.046168	0.042282	0.0383852	0.0344768	0.0305566	0.026624	0.022679	0.0187219	0.0147511	0.0107669	0.0067687	0.0027567	-0.0012638
UBC	0	0	47.643	1.1202e-09	7.2477e-06	0.125514	0.11945	0.113394	0.107332	0.10127	0.0952008	0.08913	0.0830546	0.0769741	0.0708875	0.064794	0.0586932	0.052584	0.0464658	0.040338	0.0341994	0.0280496	0.021888	0.015713	0.00952511	0.0033227	-0.00289475	-0.009128	-0.015378	-0.0216449	-0.02793	-0.0342339	-0.040557	-0.0469012	-0.053266	-0.059653	-0.066062	-0.072494	-0.078951	-0.0854324	-0.0919394	-0.098473	-0.10503	-0.111621	-0.118238	-0.124884	-0.13156	-0.13827	-0.14498
BTG2	1	0	47.868	1.0057e-09	6.5132e-06	0.140502	0.13098	0.121465	0.111962	0.10248	0.0930159	0.0835857	0.0741921	0.064841	0.0555388	0.046291	0.0371048	0.0279853	0.0189389	0.0099717	0.00108984	-0.00770065	-0.016394	-0.024983	-0.0334629	-0.041827	-0.0500691	-0.058183	-0.066163	-0.0740035	-0.081697	-0.0892389	-0.096622	-0.103841	-0.110889	-0.11776	-0.12445	-0.13095	-0.137253	-0.143357	-0.149253	-0.15494	-0.1604	-0.165639	-0.170646	-0.175415	-0.17994	-0.18422	-0.18825
EIF1	0	0	42.257	1.4757e-08	9.3941e-05	0.176567	0.16908	0.161588	0.154102	0.14662	0.139146	0.131679	0.12422	0.116772	0.109336	0.10191	0.0945065	0.0871157	0.079743	0.07239	0.0650578	0.0577483	0.050463	0.043203	0.0359703	0.028766	0.0215922	0.01445	0.0073406	0.00026593	-0.0067726	-0.0137735	-0.020735	-0.0276563	-0.0345352	-0.041371	-0.048161	-0.054904	-0.0615994	-0.068245	-0.0748394	-0.081381	-0.087869	-0.0943005	-0.100675	-0.106991	-0.11325	-0.11944	-0.12556
RDX	0	0	30.752	3.4403e-06	0.020583	0.187479	0.17657	0.165685	0.154824	0.14401	0.133249	0.122564	0.111966	0.10147	0.0910913	0.080844	0.0707417	0.0608003	0.051034	0.041457	0.0320849	0.0229313	0.014011	0.005339	-0.00307062	-0.011203	-0.0190437	-0.026578	-0.033791	-0.0406691	-0.047197	-0.0533597	-0.059143	-0.0645331	-0.0695144	-0.074073	-0.078193	-0.081861	-0.085063	-0.087783	-0.0900071	-0.091721	-0.092909	-0.0935573	-0.0936514	-0.0931766	-0.092118	-0.090466	-0.088273
CHST2	0	0	40.892	2.8293e-08	0.00017898	0.228527	0.21674	0.204969	0.19322	0.18151	0.169841	0.158235	0.1467	0.135248	0.123892	0.11264	0.101513	0.0905143	0.0796582	0.068957	0.0584223	0.0480662	0.037901	0.027937	0.0181886	0.008666	-0.00061851	-0.009653	-0.018426	-0.0269243	-0.035137	-0.0430526	-0.050658	-0.0579426	-0.0648935	-0.071499	-0.077748	-0.083627	-0.0891254	-0.0942309	-0.0989316	-0.10322	-0.10707	-0.110486	-0.113448	-0.115946	-0.11797	-0.1195	-0.12058
C7orf73	0	0	44.132	6.0223e-09	3.856e-05	0.181788	0.1704	0.159024	0.147665	0.13633	0.125042	0.113796	0.102607	0.0914833	0.0804348	0.069471	0.0586008	0.0478341	0.03718	0.026648	0.0162478	0.00598826	-0.0041209	-0.01407	-0.0238509	-0.033453	-0.042867	-0.052084	-0.061094	-0.0698882	-0.078457	-0.0867909	-0.094881	-0.102717	-0.11029	-0.11759	-0.12461	-0.13134	-0.137764	-0.143881	-0.149679	-0.15515	-0.16028	-0.165062	-0.169488	-0.173548	-0.17723	-0.18053	-0.18345
PTMS	0	0	45.892	2.594e-09	1.6692e-05	0.200153	0.19031	0.180471	0.170645	0.16084	0.151058	0.14131	0.131599	0.121933	0.112319	0.10276	0.0932682	0.0838451	0.0744987	0.065235	0.0560611	0.0469829	0.038007	0.029139	0.0203867	0.011755	0.00325187	-0.0051176	-0.013347	-0.0214286	-0.029357	-0.0371266	-0.04473	-0.0521605	-0.0594125	-0.066479	-0.073354	-0.080032	-0.0865045	-0.0927666	-0.0988117	-0.10463	-0.11022	-0.11558	-0.120693	-0.125557	-0.13016	-0.13451	-0.1386
SLC7A1	0	0	41.779	1.854e-08	0.00011769	0.202051	0.19325	0.184457	0.17568	0.16693	0.158207	0.149526	0.140894	0.132319	0.123807	0.11537	0.10701	0.0987409	0.0905679	0.0825	0.074544	0.0667092	0.059003	0.051434	0.0440102	0.036739	0.0296291	0.022688	0.015924	0.00934592	0.0029607	-0.00322329	-0.0091979	-0.014955	-0.0204867	-0.025785	-0.030841	-0.035648	-0.0401975	-0.0444809	-0.0484906	-0.052218	-0.055656	-0.0587964	-0.0616303	-0.0641503	-0.066348	-0.068218	-0.069786
TAL1	1	0	43.748	7.237e-09	4.6309e-05	0.193572	0.18435	0.175137	0.165932	0.15674	0.147574	0.138432	0.12932	0.120245	0.111211	0.10222	0.093289	0.0844109	0.075595	0.066846	0.0581706	0.0495725	0.041057	0.03263	0.0242967	0.016062	0.00793018	-9.2327e-05	-0.0080008	-0.0157899	-0.023455	-0.0309897	-0.03839	-0.0456501	-0.0527652	-0.05973	-0.066539	-0.073187	-0.0796696	-0.0859809	-0.0921158	-0.098069	-0.10384	-0.109411	-0.114789	-0.119964	-0.12493	-0.12969	-0.13422
C21orf58	0	0	47.72	1.0793e-09	6.9851e-06	0.1995	0.19201	0.184522	0.177041	0.16957	0.162107	0.154661	0.147233	0.139825	0.132441	0.12508	0.117755	0.110459	0.103198	0.095976	0.0887948	0.0816578	0.074568	0.067528	0.0605411	0.05361	0.0467381	0.039928	0.033182	0.0265045	0.019897	0.0133637	0.0069066	0.00052902	-0.00576616	-0.011976	-0.018097	-0.024128	-0.0300638	-0.0359028	-0.0416417	-0.047278	-0.052807	-0.0582284	-0.0635375	-0.0687319	-0.073808	-0.078765	-0.083601
KIF22	0	0	42.324	1.4293e-08	9.1043e-05	0.135331	0.12944	0.123546	0.11767	0.11181	0.105983	0.100185	0.0944272	0.0887147	0.0830545	0.077453	0.0719175	0.0664537	0.0610684	0.055768	0.0505598	0.0454495	0.040444	0.03555	0.030773	0.026121	0.0215996	0.017216	0.012976	0.00888679	0.0049546	0.00118612	-0.0024122	-0.00583381	-0.00907214	-0.012121	-0.014973	-0.017622	-0.0200618	-0.0222856	-0.0242869	-0.026059	-0.027596	-0.0288899	-0.0299354	-0.0307258	-0.031254	-0.031517	-0.031549
RXRA	1	0	42.14	1.5605e-08	9.9292e-05	0.184448	0.17502	0.165604	0.156202	0.14682	0.137476	0.128167	0.118905	0.109698	0.100554	0.09148	0.0824843	0.0735744	0.0647584	0.056044	0.0474391	0.0389514	0.030589	0.022359	0.0142701	0.0063296	-0.00145445	-0.0090744	-0.016522	-0.0237904	-0.030871	-0.037756	-0.044438	-0.0509085	-0.0571604	-0.063185	-0.068976	-0.074524	-0.0798224	-0.0848625	-0.0896368	-0.094137	-0.098357	-0.102287	-0.10592	-0.109248	-0.11226	-0.11496	-0.11735
TRAK2	0	0	51.596	1.6756e-10	1.0947e-06	0.128853	0.11831	0.107767	0.0972462	0.086752	0.0762942	0.0658809	0.0555214	0.0452245	0.0349993	0.024855	0.0147996	0.00484302	-0.0050061	-0.014739	-0.0243461	-0.0338191	-0.043149	-0.052326	-0.0613425	-0.070189	-0.0788557	-0.087335	-0.095617	-0.103693	-0.11155	-0.119191	-0.1266	-0.133758	-0.14067	-0.14732	-0.15371	-0.15981	-0.16563	-0.171154	-0.176373	-0.18128	-0.18586	-0.190115	-0.194026	-0.197589	-0.20079	-0.20363	-0.20612
FAXDC2	0	0	48.491	7.4551e-10	4.8361e-06	0.156761	0.14812	0.139485	0.130857	0.12224	0.113642	0.105063	0.0965087	0.0879826	0.0794891	0.071032	0.0626159	0.0542443	0.0459216	0.037652	0.0294388	0.0212869	0.0132	0.0051824	-0.00276207	-0.010629	-0.0184151	-0.026116	-0.033727	-0.041244	-0.048664	-0.0559819	-0.063194	-0.0702969	-0.0772855	-0.084156	-0.090905	-0.097528	-0.10402	-0.110378	-0.116598	-0.12268	-0.12861	-0.134388	-0.140014	-0.145482	-0.15079	-0.15592	-0.16089
NAA50	0	0	67.319	8.3504e-14	5.6482e-10	0.204159	0.19913	0.194118	0.18912	0.18415	0.179215	0.174325	0.16949	0.164717	0.160017	0.1554	0.15087	0.14644	0.142119	0.13792	0.133838	0.129895	0.1261	0.12245	0.118971	0.11566	0.112531	0.10959	0.10685	0.104314	0.102	0.0999041	0.098046	0.0964325	0.0950712	0.093972	0.093143	0.092594	0.0923332	0.0923706	0.0927149	0.093375	0.09436	0.0956787	0.0973404	0.0993541	0.10173	0.10447	0.1075
ZWINT	0	0	58.699	5.443e-12	3.6169e-08	0.169238	0.16403	0.158832	0.153645	0.14848	0.143332	0.138219	0.133144	0.128112	0.123129	0.1182	0.113337	0.10854	0.103818	0.099176	0.0946208	0.0901587	0.085796	0.081538	0.0773921	0.073364	0.0694595	0.065685	0.062047	0.0585521	0.055206	0.0520139	0.048983	0.0461202	0.0434305	0.040921	0.038597	0.036465	0.0345312	0.0328021	0.0312838	0.029982	0.028904	0.0280551	0.0274416	0.0270698	0.026946	0.027073	0.027397
TCF3	1	0	61.335	1.5205e-12	1.0175e-08	0.174173	0.17289	0.171612	0.170323	0.16902	0.16771	0.166379	0.165027	0.16365	0.162246	0.16081	0.15934	0.157832	0.156281	0.15469	0.153041	0.151344	0.14959	0.14778	0.145905	0.14396	0.141953	0.13987	0.13771	0.135469	0.13315	0.130734	0.12823	0.125636	0.122943	0.12015	0.11725	0.11424	0.111124	0.10789	0.104538	0.10106	0.097465	0.093737	0.0898763	0.0858797	0.081744	0.077465	0.07304
HTRA2	0	0	41.894	1.7545e-08	0.0001115	0.212617	0.20274	0.192863	0.183007	0.17318	0.163379	0.153625	0.143922	0.134278	0.124702	0.1152	0.105788	0.0964667	0.0872473	0.078138	0.0691481	0.0602852	0.051558	0.042975	0.0345456	0.026277	0.0181781	0.010257	0.0025236	-0.00501495	-0.01235	-0.0194724	-0.026374	-0.033047	-0.0394821	-0.045671	-0.051605	-0.057276	-0.0626754	-0.0677947	-0.0726253	-0.077159	-0.081387	-0.0853004	-0.0888917	-0.0921518	-0.095072	-0.097647	-0.099893
KLF3	1	0	36.563	2.2157e-07	0.0013722	0.180532	0.16818	0.155845	0.143538	0.13127	0.119071	0.10694	0.094898	0.0829587	0.071137	0.059448	0.0479055	0.036525	0.025321	0.014308	0.00350127	-0.00708505	-0.017436	-0.027537	-0.0373734	-0.04693	-0.056193	-0.065147	-0.073777	-0.0820694	-0.090009	-0.0975801	-0.10477	-0.111561	-0.117942	-0.1239	-0.12941	-0.13446	-0.139051	-0.143152	-0.146752	-0.14984	-0.15239	-0.154407	-0.155861	-0.156741	-0.15703	-0.15673	-0.15586
CHPT1	0	0	57.11	1.1731e-11	7.7776e-08	0.206851	0.20266	0.198469	0.194276	0.19008	0.185883	0.181683	0.177478	0.17327	0.169056	0.16484	0.16061	0.156378	0.152137	0.14789	0.143631	0.139364	0.13509	0.1308	0.1265	0.12219	0.117864	0.11353	0.10918	0.10481	0.10043	0.0960325	0.091619	0.087189	0.082741	0.078275	0.073789	0.069284	0.064759	0.0602129	0.0556453	0.051056	0.046443	0.041807	0.037147	0.0324623	0.027752	0.023016	0.018253
RAC1	0	0	59.16	4.3546e-12	2.8958e-08	0.108162	0.10404	0.0999352	0.0958437	0.091779	0.0877488	0.083763	0.0798301	0.0759588	0.0721579	0.068436	0.0648029	0.0612663	0.0578354	0.054519	0.0513259	0.0482649	0.045345	0.042575	0.0399628	0.037518	0.0352501	0.033167	0.031277	0.0295903	0.028115	0.0268594	0.025833	0.0250445	0.0245026	0.024216	0.024194	0.024445	0.0249772	0.0258005	0.0269233	0.028354	0.030102	0.0321765	0.0345852	0.0373374	0.040442	0.043903	0.047658
ANKRD9	0	0	45.224	3.5719e-09	2.2953e-05	0.202455	0.19065	0.178864	0.167099	0.15537	0.14369	0.132071	0.120523	0.109061	0.0976956	0.086439	0.0753034	0.064301	0.0534438	0.042744	0.0322136	0.0218647	0.01171	0.0017601	-0.00797141	-0.017473	-0.0267325	-0.035738	-0.044477	-0.0529376	-0.061108	-0.0689754	-0.076528	-0.0837544	-0.0906416	-0.097178	-0.10335	-0.10915	-0.114559	-0.119571	-0.12417	-0.12835	-0.13209	-0.135379	-0.138212	-0.140572	-0.14245	-0.14383	-0.14475
SIVA1	0	0	62.846	7.3112e-13	4.9102e-09	0.16716	0.16343	0.159699	0.155975	0.15226	0.148554	0.144862	0.141186	0.137528	0.133892	0.13028	0.126694	0.123138	0.119613	0.11612	0.11267	0.109258	0.10589	0.10256	0.099285	0.096058	0.0928848	0.089767	0.086708	0.08371	0.080776	0.0779081	0.075109	0.0723827	0.0697304	0.067155	0.06466	0.062247	0.0599188	0.0576787	0.0555289	0.053472	0.051511	0.0496488	0.0478872	0.0462294	0.044678	0.043233	0.04186
ATP1A1	0	0	47.125	1.4363e-09	9.2768e-06	0.129759	0.12197	0.114192	0.106426	0.098682	0.0909668	0.083287	0.0756501	0.0680632	0.0605335	0.053068	0.0456741	0.0383588	0.0311292	0.023993	0.0169559	0.0100264	0.0032113	-0.0034824	-0.0100474	-0.016477	-0.022763	-0.028899	-0.034878	-0.0406931	-0.046336	-0.0518008	-0.05708	-0.0621654	-0.0670512	-0.07173	-0.076194	-0.080436	-0.0844504	-0.0882285	-0.0917637	-0.095049	-0.098077	-0.10084	-0.103332	-0.105545	-0.10747	-0.10911	-0.11049
YBX3	0	0	51.452	1.7956e-10	1.172e-06	0.19876	0.18958	0.180408	0.171248	0.16211	0.152988	0.143901	0.134852	0.125845	0.116887	0.10799	0.0991446	0.0903717	0.0816726	0.073054	0.0645206	0.0560801	0.047738	0.0395	0.0313737	0.023364	0.0154771	0.0077196	9.7468e-05	-0.00738312	-0.014716	-0.021895	-0.028914	-0.035767	-0.0424476	-0.04895	-0.055267	-0.061394	-0.0673237	-0.0730504	-0.0785679	-0.08387	-0.088951	-0.0938034	-0.0984225	-0.102801	-0.10693	-0.11082	-0.11445
MINPP1	0	0	85.028	1.496e-17	1.0392e-13	0.290875	0.29087	0.290858	0.290818	0.29074	0.290613	0.290424	0.290159	0.289808	0.289356	0.28879	0.288105	0.28728	0.286305	0.28517	0.283857	0.282359	0.28066	0.27875	0.276617	0.27425	0.271627	0.26874	0.26559	0.262146	0.2584	0.254351	0.24997	0.24526	0.240197	0.23477	0.22897	0.22279	0.216206	0.209211	0.201792	0.19394	0.18563	0.176869	0.16763	0.157906	0.14768	0.13695	0.12576
NARF	0	0	56.499	1.5756e-11	1.0423e-07	0.187707	0.18227	0.176828	0.17139	0.16595	0.160521	0.155092	0.149667	0.144248	0.138834	0.13343	0.128026	0.122634	0.11725	0.11188	0.106512	0.101159	0.095817	0.090488	0.0851716	0.079869	0.074581	0.069308	0.064051	0.058811	0.053588	0.0483833	0.043197	0.0380308	0.0328846	0.027759	0.022656	0.017575	0.012517	0.007483	0.0024736	-0.0025105	-0.0074685	-0.0123997	-0.0173034	-0.0221789	-0.027025	-0.031842	-0.03663
POLR2I	1	0	54.083	5.056e-11	3.3243e-07	0.13825	0.13629	0.134322	0.132354	0.13038	0.128402	0.126415	0.124419	0.122412	0.120391	0.11836	0.116307	0.114239	0.112153	0.11005	0.107917	0.105764	0.10359	0.10138	0.0991477	0.096884	0.0945893	0.092261	0.089898	0.087499	0.085062	0.0825852	0.080067	0.0775071	0.0749025	0.072252	0.069554	0.066807	0.0640101	0.0611606	0.0582574	0.055299	0.052284	0.0492098	0.046076	0.0428805	0.039622	0.036298	0.032902
CDCA4	0	0	71.973	8.6961e-15	5.9247e-11	0.198559	0.19521	0.191859	0.188516	0.18518	0.18186	0.178553	0.175264	0.171996	0.168751	0.16553	0.162346	0.159191	0.156071	0.15299	0.149952	0.146957	0.14401	0.14111	0.138273	0.13549	0.132761	0.1301	0.1275	0.12497	0.12251	0.120128	0.11782	0.115596	0.113454	0.1114	0.10943	0.10756	0.105779	0.104098	0.102519	0.10104	0.099676	0.0984188	0.0972745	0.0962464	0.095337	0.094548	0.093836
RFESD	0	0	46.443	1.9919e-09	1.2846e-05	0.178595	0.17189	0.165189	0.158503	0.15184	0.145196	0.138589	0.132021	0.1255	0.119031	0.11262	0.106279	0.100008	0.0938162	0.08771	0.0816969	0.0757824	0.069973	0.064277	0.0586987	0.053246	0.0479253	0.042743	0.037706	0.0328208	0.028094	0.0235319	0.019141	0.0149291	0.0109015	0.0070652	0.0034268	-6.9781e-06	-0.00322968	-0.00623467	-0.00901534	-0.011565	-0.013877	-0.0159455	-0.0177629	-0.019323	-0.020619	-0.021647	-0.022433
SLC2A4RG	1	0	60.843	1.9291e-12	1.289e-08	0.209145	0.20253	0.195906	0.189288	0.18267	0.176057	0.169446	0.162839	0.156235	0.149636	0.14304	0.136455	0.129874	0.1233	0.11673	0.110175	0.103625	0.097085	0.090554	0.0840343	0.077526	0.0710285	0.064544	0.058072	0.0516134	0.045169	0.0387391	0.032324	0.0259256	0.0195432	0.013178	0.0068297	0.00049987	-0.00581126	-0.0121031	-0.0183751	-0.024627	-0.030857	-0.0370658	-0.0432524	-0.0494162	-0.055557	-0.061673	-0.067759
CTSL	0	0	45.8	2.7099e-09	1.7433e-05	0.182681	0.17365	0.164624	0.155609	0.14661	0.137638	0.128693	0.119782	0.110911	0.102087	0.093314	0.0845992	0.0759474	0.0673647	0.058857	0.0504296	0.0420886	0.03384	0.025689	0.0176414	0.0097033	0.00188044	-0.0058216	-0.013397	-0.02084	-0.028145	-0.0353058	-0.042317	-0.0491729	-0.0558676	-0.062395	-0.068751	-0.074927	-0.0809196	-0.0867221	-0.0923289	-0.097734	-0.10293	-0.107918	-0.112684	-0.117226	-0.12154	-0.12561	-0.12945
ZDHHC3	0	0	65.501	2.0184e-13	1.361e-09	0.190128	0.18631	0.182496	0.17867	0.17483	0.170977	0.167103	0.163204	0.159277	0.155318	0.15132	0.147286	0.143206	0.139077	0.1349	0.130658	0.12636	0.122	0.11757	0.113062	0.10848	0.10382	0.099074	0.094239	0.0893115	0.084287	0.0791616	0.073931	0.0685921	0.0631398	0.057571	0.05188	0.046065	0.0401203	0.0340426	0.0278277	0.021472	0.01497	0.00831957	0.00151556	-0.00544582	-0.012569	-0.019856	-0.027288
SLC1A5	0	0	52.062	1.339e-10	8.76e-07	0.173743	0.16732	0.16089	0.154469	0.14805	0.141647	0.13525	0.128865	0.122495	0.116141	0.1098	0.103489	0.0971949	0.0909256	0.084683	0.078468	0.0722838	0.066132	0.060015	0.0539336	0.047891	0.0418892	0.03593	0.030015	0.0241466	0.018327	0.0125579	0.0068415	0.0011798	-0.0044252	-0.0099715	-0.015457	-0.02088	-0.0262376	-0.0315287	-0.0367509	-0.041902	-0.046981	-0.0519841	-0.0569106	-0.0617581	-0.066525	-0.071208	-0.075805
PTTG1	1	0	60.976	1.8084e-12	1.2087e-08	0.164679	0.1609	0.157124	0.153336	0.14954	0.145718	0.141881	0.138019	0.134128	0.130205	0.12624	0.122242	0.118195	0.114099	0.10995	0.105742	0.101473	0.097139	0.092734	0.0882557	0.083699	0.0790604	0.074335	0.06952	0.0646101	0.059601	0.0544902	0.049272	0.0439429	0.0384987	0.032935	0.027249	0.021435	0.0154892	0.00940805	0.00318718	-0.0031775	-0.0096902	-0.0163549	-0.0231757	-0.0301568	-0.037302	-0.044615	-0.052067
RPA3	0	0	68.413	4.9084e-14	3.3269e-10	0.188315	0.18489	0.181459	0.178029	0.1746	0.171159	0.167718	0.164272	0.16082	0.15736	0.15389	0.150415	0.146928	0.14343	0.13992	0.136399	0.132864	0.12931	0.12575	0.122167	0.11857	0.114953	0.11132	0.10766	0.103986	0.10029	0.0965689	0.092826	0.089058	0.0852652	0.081446	0.0776	0.073727	0.0698241	0.0658918	0.0619289	0.057935	0.053908	0.0498477	0.0457535	0.0416241	0.037459	0.033256	0.029003
TSTA3	0	0	77.889	4.8771e-16	3.3511e-12	0.198639	0.19749	0.19634	0.195169	0.19397	0.192738	0.19146	0.19013	0.188737	0.187274	0.18573	0.1841	0.182371	0.180537	0.17859	0.176514	0.174308	0.17196	0.16946	0.166806	0.16398	0.16098	0.15779	0.15441	0.150825	0.14703	0.14301	0.13876	0.134274	0.12954	0.12455	0.11929	0.11376	0.107949	0.101844	0.0954384	0.088723	0.08169	0.0743295	0.066633	0.0585917	0.050197	0.041441	0.032354
RGS10	0	0	53.75	5.9358e-11	3.8968e-07	0.176983	0.17	0.16302	0.156045	0.14908	0.142119	0.135174	0.128243	0.12133	0.114438	0.10757	0.100721	0.0939032	0.0871149	0.080359	0.0736379	0.0669543	0.060311	0.053709	0.0471526	0.040643	0.0341841	0.027777	0.021425	0.0151299	0.0088949	0.00272211	-0.0033859	-0.00942656	-0.0153975	-0.021296	-0.02712	-0.032867	-0.0385335	-0.0441182	-0.0496181	-0.055031	-0.060354	-0.0655846	-0.0707207	-0.0757596	-0.080699	-0.085536	-0.090269
GUCD1	0	0	48.256	8.3481e-10	5.4112e-06	0.201037	0.1955	0.189963	0.184432	0.17891	0.173398	0.1679	0.162418	0.156956	0.151515	0.1461	0.140709	0.13535	0.130024	0.12473	0.119479	0.114267	0.1091	0.10398	0.0989024	0.093881	0.0889131	0.084003	0.079152	0.0743646	0.069642	0.0649875	0.060404	0.0558934	0.0514592	0.047104	0.04283	0.038641	0.0345388	0.0305264	0.0266065	0.022782	0.019055	0.0154289	0.0119062	0.00848959	0.0051818	0.0019852	-0.0011051
ZBTB7A	1	0	66.639	1.1617e-13	7.852e-10	0.180736	0.17671	0.172685	0.168651	0.16461	0.160555	0.156485	0.152398	0.148289	0.144156	0.14	0.135807	0.131583	0.127324	0.12303	0.118685	0.114299	0.10986	0.10538	0.10084	0.096243	0.0915854	0.086865	0.082078	0.0772219	0.072293	0.0672895	0.062207	0.0570436	0.0517955	0.04646	0.041034	0.035515	0.029899	0.0241838	0.018366	0.012443	0.006411	0.0002677	-0.00599015	-0.0123656	-0.018862	-0.02548	-0.032206
TACC1	0	0	58.638	5.6066e-12	3.725e-08	0.198045	0.19197	0.185895	0.179826	0.17376	0.167711	0.161669	0.155642	0.149631	0.143639	0.13767	0.131721	0.125799	0.119905	0.11404	0.108212	0.102416	0.096658	0.09094	0.0852641	0.079633	0.0740478	0.068512	0.063028	0.057598	0.052224	0.0469084	0.041654	0.0364623	0.0313364	0.026278	0.021291	0.016375	0.0115349	0.00677186	0.00208836	-0.0025132	-0.0070305	-0.0114612	-0.0158029	-0.0200534	-0.02421	-0.028272	-0.03225
SUZ12	1	0	48.309	8.1375e-10	5.2756e-06	0.222372	0.21219	0.202014	0.191866	0.18176	0.171696	0.161699	0.151778	0.141944	0.132211	0.12259	0.113097	0.103741	0.0945361	0.085494	0.0766285	0.0679511	0.059475	0.051212	0.0431757	0.035378	0.0278316	0.020549	0.013543	0.00682619	0.00041084	-0.00569035	-0.011465	-0.0169	-0.0219832	-0.026702	-0.031044	-0.034996	-0.0385463	-0.0416818	-0.0443899	-0.046658	-0.048474	-0.0498252	-0.0506986	-0.0510819	-0.050963	-0.050332	-0.049245
SLC6A9	0	0	56.531	1.5517e-11	1.0266e-07	0.242849	0.22985	0.216866	0.203902	0.19097	0.178087	0.165258	0.152496	0.139813	0.12722	0.11473	0.102347	0.0900894	0.0779668	0.06599	0.05417	0.0425184	0.031046	0.019764	0.0086846	-0.0021822	-0.0128247	-0.023232	-0.033392	-0.0432947	-0.052928	-0.0622811	-0.071343	-0.0801014	-0.0885463	-0.096666	-0.10445	-0.11188	-0.118962	-0.125669	-0.131994	-0.13793	-0.14346	-0.148572	-0.15326	-0.157511	-0.16131	-0.16466	-0.16756
CCNA2	0	0	90.755	9.1016e-19	6.3566e-15	0.198887	0.19638	0.193876	0.191361	0.18883	0.186291	0.183729	0.181142	0.178529	0.175883	0.1732	0.170482	0.167719	0.164908	0.16205	0.159129	0.156153	0.15311	0.15001	0.14683	0.14358	0.140247	0.13683	0.13333	0.129742	0.12606	0.122272	0.11839	0.114393	0.11029	0.10607	0.10174	0.097279	0.0926951	0.0879812	0.0831334	0.078148	0.07302	0.0677467	0.0623235	0.0567468	0.051012	0.045116	0.039055
TANGO2	0	0	57.491	9.7569e-12	6.4747e-08	0.233205	0.22278	0.212369	0.20197	0.19159	0.18125	0.170943	0.160682	0.150475	0.140329	0.13025	0.120252	0.110335	0.100511	0.090786	0.0811689	0.0716663	0.062286	0.053036	0.0439242	0.034958	0.0261442	0.017492	0.0090075	0.00069952	-0.0074247	-0.0153574	-0.023091	-0.0306178	-0.0379302	-0.045021	-0.051881	-0.058504	-0.0648824	-0.0710078	-0.0768728	-0.08247	-0.087791	-0.0928291	-0.097576	-0.102024	-0.10617	-0.11	-0.11352
SMC2	0	0	68.562	4.5652e-14	3.0952e-10	0.21888	0.2143	0.20972	0.205142	0.20057	0.195996	0.191431	0.186871	0.182319	0.177775	0.17324	0.168715	0.164201	0.1597	0.15521	0.150738	0.146279	0.14184	0.13741	0.133005	0.12862	0.124251	0.11991	0.11558	0.111282	0.10701	0.102757	0.098534	0.094338	0.0901706	0.086033	0.081926	0.07785	0.0738068	0.0697973	0.0658224	0.061883	0.057981	0.0541158	0.0502897	0.0465032	0.042758	0.039053	0.035371
NUDT1	0	0	57.815	8.3462e-12	5.5402e-08	0.217854	0.20974	0.201639	0.193552	0.18549	0.177458	0.169468	0.161525	0.153639	0.145817	0.13807	0.130398	0.122817	0.115333	0.10795	0.100686	0.0935388	0.086521	0.079639	0.0729018	0.066318	0.0598939	0.053639	0.047561	0.0416678	0.035967	0.0304681	0.025178	0.0201041	0.0152556	0.01064	0.0062658	0.0021406	-0.00172743	-0.00533028	-0.0086599	-0.011708	-0.014467	-0.016929	-0.0190853	-0.0209282	-0.02245	-0.023644	-0.024554
SAMD1	0	0	34.202	6.7746e-07	0.0041447	0.307744	0.29033	0.272937	0.255594	0.23832	0.221145	0.204088	0.187175	0.170428	0.153873	0.13753	0.121432	0.105593	0.0900417	0.074801	0.0598942	0.0453461	0.03118	0.017421	0.00409141	-0.008784	-0.0211816	-0.033077	-0.044447	-0.0552679	-0.065515	-0.0751647	-0.084193	-0.0925764	-0.100291	-0.10731	-0.11362	-0.11918	-0.123979	-0.12799	-0.131188	-0.13355	-0.13505	-0.135669	-0.135378	-0.134156	-0.13198	-0.12883	-0.12477
ACKR1	0	1	61.07	1.7281e-12	1.1554e-08	0.244111	0.23208	0.220062	0.208061	0.19609	0.184152	0.172263	0.16043	0.148662	0.136969	0.12536	0.113844	0.10243	0.0911286	0.079948	0.0688986	0.0579888	0.047228	0.036626	0.026192	0.015935	0.00586456	-0.00401	-0.013679	-0.0231343	-0.032365	-0.0413632	-0.050119	-0.0586222	-0.0668646	-0.074837	-0.082529	-0.089932	-0.0970364	-0.103833	-0.110313	-0.11647	-0.12228	-0.127756	-0.132874	-0.137629	-0.14201	-0.14601	-0.14964
CA3	0	0	66.928	1.0098e-13	6.8273e-10	0.300733	0.28996	0.279193	0.268438	0.2577	0.246984	0.236298	0.225646	0.215034	0.204469	0.19395	0.183499	0.173106	0.162783	0.15253	0.142366	0.132284	0.12229	0.1124	0.102615	0.092937	0.0833733	0.073931	0.064615	0.0554321	0.046387	0.0374862	0.028735	0.0201393	0.0117049	0.0034375	-0.0046571	-0.012573	-0.0203049	-0.0278466	-0.0351925	-0.042337	-0.049274	-0.0559974	-0.0625024	-0.0687827	-0.074833	-0.080646	-0.086219
MCM2	1	0	82.599	4.899e-17	3.393e-13	0.228042	0.22252	0.217016	0.211529	0.20607	0.20066	0.195299	0.19	0.184774	0.179631	0.17458	0.169639	0.16481	0.160106	0.15554	0.151115	0.14685	0.14275	0.13883	0.135096	0.13156	0.128235	0.12513	0.12225	0.119613	0.11723	0.115099	0.11324	0.111672	0.110391	0.10941	0.10875	0.10841	0.108399	0.108736	0.109428	0.11048	0.11192	0.113736	0.115952	0.118574	0.12161	0.12508	0.12889
RBX1	0	0	73.195	4.7982e-15	3.2767e-11	0.240986	0.23584	0.230685	0.225539	0.2204	0.215262	0.210135	0.205017	0.199912	0.194819	0.18974	0.184679	0.179635	0.17461	0.16961	0.164627	0.15967	0.15474	0.14984	0.144965	0.14012	0.135314	0.13054	0.1258	0.121097	0.11643	0.111812	0.10723	0.102697	0.0982064	0.093763	0.089369	0.085026	0.0807342	0.0764964	0.0723141	0.068189	0.064122	0.0601154	0.0561709	0.0522898	0.048474	0.044724	0.041022
RAP1A	0	0	48.687	6.7849e-10	4.4068e-06	0.214528	0.20524	0.195961	0.186713	0.17751	0.16836	0.159284	0.150293	0.141402	0.132626	0.12398	0.115473	0.107126	0.0989494	0.090959	0.0831683	0.0755922	0.068245	0.06114	0.0542924	0.047716	0.041426	0.035436	0.02976	0.0244125	0.019408	0.0147609	0.010485	0.00659516	0.00310523	2.9653e-05	-0.0026173	-0.0048213	-0.00656817	-0.00784351	-0.00863307	-0.0089226	-0.0086977	-0.0079442	-0.00664777	-0.00479412	-0.002369	0.00063744	0.0041612
TLN1	0	0	54.442	4.2532e-11	2.7986e-07	0.2664	0.26209	0.25777	0.253443	0.2491	0.244734	0.240343	0.23592	0.23146	0.226958	0.22241	0.217807	0.213147	0.208423	0.20363	0.198766	0.193821	0.18879	0.18367	0.178458	0.17314	0.167724	0.16219	0.15655	0.15078	0.14489	0.138859	0.1327	0.12639	0.119937	0.11333	0.10657	0.099638	0.0925408	0.0852698	0.0778195	0.070185	0.06236	0.0543399	0.0461196	0.0376935	0.029057	0.020206	0.011189
ST6GALNAC4	0	0	78.035	4.5414e-16	3.1217e-12	0.255037	0.2472	0.239356	0.231518	0.22368	0.215848	0.208018	0.200193	0.192373	0.184559	0.17675	0.168951	0.161159	0.153375	0.1456	0.137838	0.130086	0.12235	0.11462	0.106902	0.099201	0.091515	0.083844	0.07619	0.0685522	0.060932	0.0533307	0.045748	0.0381859	0.030644	0.023123	0.015625	0.0081494	0.0006973	-0.00673048	-0.0141332	-0.02151	-0.028861	-0.036184	-0.0434792	-0.0507458	-0.057983	-0.065189	-0.072353
TMBIM1	0	0	61.958	1.1242e-12	7.5309e-09	0.276652	0.2642	0.25176	0.239336	0.22694	0.214583	0.20227	0.190013	0.177821	0.165703	0.15367	0.141725	0.129884	0.118154	0.10654	0.0950631	0.083721	0.072527	0.061489	0.0506186	0.039923	0.0294127	0.019096	0.008983	-0.0009177	-0.010597	-0.0200446	-0.029252	-0.0382106	-0.0469101	-0.055342	-0.063496	-0.071364	-0.0789364	-0.0862038	-0.093157	-0.099787	-0.10608	-0.112039	-0.117644	-0.122887	-0.12776	-0.13226	-0.13638
SMC1A	0	0	62.308	9.4893e-13	6.3664e-09	0.233355	0.22282	0.212299	0.201809	0.19137	0.180983	0.170677	0.160462	0.150356	0.140371	0.13052	0.120831	0.111306	0.101965	0.092824	0.083896	0.0751983	0.066746	0.058553	0.0506368	0.043011	0.0356921	0.028695	0.022034	0.0157257	0.009785	0.00422723	-0.00093228	-0.00567824	-0.00999531	-0.013868	-0.017282	-0.02022	-0.0226685	-0.0246115	-0.0260336	-0.02692	-0.027254	-0.0270223	-0.0262082	-0.0247967	-0.022773	-0.020126	-0.016934
DAAM1	0	0	63.103	6.4564e-13	4.3393e-09	0.281865	0.27452	0.267182	0.259851	0.25253	0.245225	0.237938	0.230674	0.223437	0.216229	0.20905	0.201918	0.194823	0.187772	0.18077	0.173822	0.166929	0.1601	0.15333	0.146625	0.14	0.13344	0.12696	0.12057	0.114262	0.10804	0.10192	0.095894	0.0899687	0.0841486	0.078437	0.072838	0.067356	0.0619934	0.0567546	0.0516434	0.046663	0.041819	0.0371124	0.0325487	0.0281314	0.023864	0.01975	0.015777
TNS1	0	0	77.896	4.8589e-16	3.3395e-12	0.20042	0.18632	0.172229	0.158162	0.14413	0.130145	0.116218	0.102359	0.088582	0.0748973	0.061317	0.0478519	0.0345143	0.0213155	0.0082671	-0.00461929	-0.0173322	-0.02986	-0.042191	-0.0543139	-0.066217	-0.0778886	-0.089317	-0.10049	-0.1114	-0.12203	-0.132371	-0.14241	-0.15214	-0.161544	-0.17061	-0.17933	-0.1877	-0.19569	-0.2033	-0.210518	-0.21733	-0.22373	-0.229695	-0.235223	-0.240301	-0.24492	-0.24906	-0.25274
BIRC5	0	0	103.705	1.5992e-21	1.1298e-17	0.238239	0.23628	0.234313	0.232326	0.23031	0.228259	0.22616	0.224004	0.221781	0.219484	0.2171	0.214624	0.212044	0.20935	0.20653	0.203585	0.200495	0.19725	0.19385	0.190282	0.18653	0.182593	0.17846	0.17411	0.169551	0.16476	0.15974	0.15447	0.148948	0.14316	0.1371	0.13076	0.12412	0.117181	0.109932	0.102362	0.094462	0.086222	0.0776335	0.0686865	0.0593717	0.04968	0.039603	0.029177
TACC3	0	0	71.652	1.0165e-14	6.9203e-11	0.218585	0.21015	0.20171	0.193284	0.18487	0.176478	0.168107	0.159765	0.151454	0.143181	0.13495	0.126765	0.118631	0.110552	0.10253	0.0945808	0.0866971	0.078888	0.071157	0.0635095	0.05595	0.0484838	0.041115	0.033848	0.026687	0.019638	0.0127044	0.0058916	-0.00079607	-0.00735391	-0.013777	-0.020062	-0.026202	-0.0321945	-0.0380337	-0.0437153	-0.049235	-0.054587	-0.0597681	-0.0647729	-0.0695969	-0.074235	-0.078685	-0.082959
HAT1	0	0	72.578	6.4772e-15	4.4175e-11	0.273877	0.26515	0.256439	0.247741	0.23907	0.230431	0.221836	0.213292	0.204808	0.196393	0.18806	0.179803	0.171645	0.163589	0.15565	0.147821	0.140125	0.13257	0.12515	0.117895	0.1108	0.103874	0.097129	0.090572	0.0842127	0.078059	0.0721187	0.066402	0.0609156	0.0556695	0.050672	0.045931	0.041456	0.0372544	0.0333358	0.0297085	0.026381	0.023362	0.0206592	0.0182823	0.0162395	0.014539	0.013187	0.012135
FEN1	0	0	123.243	1.0834e-25	7.7529e-22	0.237964	0.23474	0.231525	0.228313	0.22511	0.221918	0.21874	0.21558	0.21244	0.209323	0.20623	0.20317	0.20014	0.197144	0.19419	0.191268	0.188393	0.18556	0.18279	0.180058	0.17739	0.17477	0.17222	0.16972	0.1673	0.16495	0.162662	0.16045	0.158323	0.156274	0.15431	0.15243	0.15064	0.148941	0.147339	0.145835	0.14443	0.14313	0.141939	0.140856	0.139886	0.13903	0.13829	0.1376
SLC20A1	0	0	51.488	1.7649e-10	1.1523e-06	0.317472	0.30088	0.284302	0.267774	0.25132	0.234947	0.218694	0.202577	0.186619	0.170845	0.15528	0.139934	0.124844	0.110028	0.095508	0.0813076	0.0674495	0.053956	0.040851	0.0281569	0.015896	0.0040914	-0.007234	-0.018058	-0.0283562	-0.038107	-0.047288	-0.055875	-0.0638468	-0.0711793	-0.07785	-0.083837	-0.089116	-0.0936644	-0.0974604	-0.100481	-0.1027	-0.1041	-0.104658	-0.104347	-0.103146	-0.10103	-0.09799	-0.094094
ARHGAP23	0	0	79.764	1.9541e-16	1.3468e-12	0.304007	0.29541	0.286807	0.278216	0.26963	0.261068	0.252519	0.24399	0.235487	0.227011	0.21857	0.210158	0.201787	0.193459	0.18518	0.176942	0.16876	0.16063	0.15257	0.144566	0.13663	0.128764	0.12097	0.11326	0.105622	0.098071	0.0906078	0.083236	0.0759584	0.0687791	0.061701	0.054729	0.047865	0.041113	0.0344768	0.0279597	0.021565	0.015297	0.00915825	0.00315271	-0.00271618	-0.0084449	-0.014031	-0.01948
DMTN	0	0	81.997	6.5737e-17	4.5457e-13	0.254244	0.24067	0.227111	0.213571	0.20006	0.186597	0.173184	0.159835	0.14656	0.13337	0.12028	0.107286	0.0944142	0.081669	0.069062	0.0566026	0.0443025	0.032172	0.020221	0.00846178	-0.0030966	-0.014443	-0.025567	-0.036458	-0.0471048	-0.057498	-0.0676255	-0.077478	-0.0870441	-0.0963137	-0.10528	-0.11392	-0.12224	-0.130213	-0.13784	-0.145107	-0.152	-0.15852	-0.16464	-0.17036	-0.175666	-0.18055	-0.185	-0.18903
ANP32E	0	0	47.848	1.0154e-09	6.5748e-06	0.253926	0.24016	0.2264	0.212676	0.199	0.185388	0.171854	0.158416	0.145088	0.131887	0.11883	0.105929	0.0932036	0.0806682	0.068339	0.0562309	0.0443607	0.032744	0.021397	0.0103345	-0.00042672	-0.0108711	-0.020983	-0.030746	-0.0401449	-0.049164	-0.0577861	-0.065997	-0.0737798	-0.0811193	-0.087999	-0.094404	-0.10032	-0.105725	-0.110609	-0.114954	-0.11874	-0.12197	-0.1246	-0.126632	-0.128047	-0.12883	-0.12896	-0.12849
SLC2A1	0	0	91.869	5.2771e-19	3.6924e-15	0.224049	0.21105	0.198051	0.185073	0.17212	0.1592	0.146322	0.133495	0.120726	0.108025	0.095399	0.0828561	0.0704058	0.0580561	0.045815	0.0336918	0.0216941	0.0098304	-0.0018908	-0.0134612	-0.024872	-0.036116	-0.047184	-0.058067	-0.0687573	-0.079247	-0.0895266	-0.099589	-0.109424	-0.119026	-0.12838	-0.13749	-0.14634	-0.154916	-0.163218	-0.171236	-0.17896	-0.18638	-0.193495	-0.200289	-0.206756	-0.21289	-0.21868	-0.22412
ERMAP	0	0	77.198	6.8275e-16	4.6877e-12	0.26243	0.25233	0.242229	0.232143	0.22207	0.212028	0.20201	0.192027	0.182084	0.172186	0.16234	0.152551	0.142825	0.133168	0.12358	0.114081	0.104664	0.095338	0.086109	0.0769834	0.067966	0.059063	0.05028	0.041623	0.0330969	0.024708	0.0164625	0.0083654	0.0004226	-0.00736019	-0.014977	-0.022423	-0.029691	-0.0367767	-0.0436735	-0.0503761	-0.056879	-0.063175	-0.0692606	-0.0751287	-0.0807739	-0.08619	-0.091373	-0.096327
ATP1B3	0	1	63.095	6.479e-13	4.3539e-09	0.235254	0.22353	0.211821	0.200135	0.18849	0.176887	0.165349	0.153886	0.142509	0.131231	0.12006	0.109022	0.0981144	0.0873555	0.076757	0.0663322	0.0560924	0.04605	0.036219	0.0266091	0.017235	0.00810713	-0.00076072	-0.0093567	-0.0176683	-0.025683	-0.0333895	-0.040774	-0.0478252	-0.0545301	-0.060877	-0.066852	-0.072445	-0.0776421	-0.0824314	-0.0868004	-0.090737	-0.094228	-0.0972625	-0.099827	-0.10191	-0.1035	-0.10458	-0.10522
RHD	0	0	85.838	1.0076e-17	7.0025e-14	0.300009	0.28856	0.277107	0.265668	0.25424	0.242838	0.231456	0.220102	0.208782	0.197499	0.18626	0.175066	0.163925	0.152841	0.14182	0.130862	0.119977	0.10917	0.098438	0.0877934	0.077239	0.0667794	0.056419	0.046163	0.0360152	0.025981	0.0160654	0.0062726	-0.00339248	-0.0129251	-0.022321	-0.031574	-0.040681	-0.0496367	-0.0584362	-0.0670748	-0.075548	-0.083851	-0.0919786	-0.0999267	-0.10769	-0.11526	-0.12264	-0.12982
FBXO7	1	0	76.547	9.3764e-16	6.4303e-12	0.36088	0.34692	0.33298	0.31906	0.30518	0.29134	0.277565	0.263861	0.250242	0.236719	0.2233	0.21001	0.196848	0.183831	0.17097	0.158277	0.145764	0.13344	0.12133	0.109431	0.09776	0.0863308	0.075154	0.064242	0.0536061	0.043259	0.0332132	0.02348	0.0140716	0.00500002	-0.0037226	-0.012084	-0.020073	-0.027677	-0.0348838	-0.0416815	-0.048058	-0.054002	-0.0595003	-0.0645415	-0.0691136	-0.073204	-0.076804	-0.079926
STOM	0	0	83.297	3.4851e-17	2.4162e-13	0.225126	0.21043	0.19574	0.181079	0.16646	0.151889	0.137386	0.122962	0.108629	0.0944013	0.080292	0.0663131	0.0524788	0.0388019	0.025295	0.0119727	-0.00115343	-0.01407	-0.026763	-0.0392203	-0.051428	-0.0633741	-0.075045	-0.086426	-0.0975066	-0.10827	-0.11871	-0.12881	-0.138549	-0.147924	-0.15692	-0.16552	-0.17372	-0.181491	-0.188834	-0.19573	-0.20217	-0.20813	-0.213614	-0.218596	-0.223066	-0.22701	-0.23042	-0.23332
GUK1	0	0	90.419	1.0726e-18	7.4859e-15	0.266044	0.25325	0.240467	0.227698	0.21495	0.202241	0.189569	0.176945	0.164377	0.151874	0.13944	0.127092	0.114829	0.102663	0.090602	0.0786527	0.0668241	0.055124	0.043561	0.0321419	0.020876	0.00977036	-0.0011664	-0.011926	-0.0225015	-0.032884	-0.0430652	-0.053038	-0.0627934	-0.0723241	-0.081622	-0.090678	-0.099486	-0.108036	-0.116322	-0.124334	-0.13206	-0.13951	-0.146651	-0.15349	-0.160016	-0.16622	-0.1721	-0.17764
ACTB	0	0	40.478	3.4472e-08	0.00021755	0.13644	0.11301	0.0896159	0.0663102	0.043132	0.0201241	-0.0026711	-0.025211	-0.0474531	-0.0693549	-0.090874	-0.111967	-0.132592	-0.152707	-0.17227	-0.191235	-0.209563	-0.22721	-0.24413	-0.260292	-0.27564	-0.290141	-0.30375	-0.31642	-0.328107	-0.33878	-0.348382	-0.35688	-0.364234	-0.370393	-0.37532	-0.37897	-0.3813	-0.38227	-0.381835	-0.379954	-0.37658	-0.37168	-0.365206	-0.357113	-0.347361	-0.33591	-0.32272	-0.30795
GLRX5	0	0	117.947	1.4661e-24	1.0464e-20	0.222112	0.21843	0.214743	0.211049	0.20734	0.203622	0.199881	0.196116	0.192323	0.188499	0.18464	0.180742	0.1768	0.172811	0.16877	0.164675	0.16052	0.1563	0.15202	0.147664	0.14323	0.138725	0.13413	0.12946	0.124688	0.11983	0.114865	0.1098	0.104632	0.0993524	0.093959	0.088447	0.082813	0.0770533	0.0711638	0.0651405	0.058979	0.052677	0.0462286	0.0396308	0.0328796	0.025971	0.018902	0.011676
KAT2B	0	0	89.714	1.5146e-18	1.0563e-14	0.297035	0.2845	0.271964	0.259446	0.24695	0.234485	0.222057	0.209672	0.19734	0.185066	0.17286	0.160726	0.148674	0.136711	0.12484	0.11308	0.101427	0.089892	0.078483	0.0672073	0.056072	0.0450837	0.034251	0.023581	0.0130806	0.0027577	-0.00738053	-0.017327	-0.0270732	-0.0366129	-0.045938	-0.055042	-0.063917	-0.072555	-0.0809495	-0.0890927	-0.096977	-0.1046	-0.111941	-0.119006	-0.125782	-0.13226	-0.13844	-0.14431
SNCA	0	0	98.21	2.3654e-20	1.6641e-16	0.252084	0.23772	0.223366	0.209036	0.19474	0.180489	0.166296	0.152171	0.138126	0.124172	0.11032	0.0965827	0.0829706	0.0694953	0.056168	0.0430008	0.0300043	0.01719	0.00457	-0.00784508	-0.020044	-0.032014	-0.043745	-0.055225	-0.0664435	-0.077388	-0.0880475	-0.098411	-0.108466	-0.118202	-0.12761	-0.13667	-0.14538	-0.153727	-0.161696	-0.169277	-0.17646	-0.18323	-0.189583	-0.1955	-0.200972	-0.20599	-0.21054	-0.21464
UBA52	0	0	48.619	7.0111e-10	4.5523e-06	0.335559	0.31612	0.296713	0.277348	0.25805	0.238849	0.219762	0.200813	0.182027	0.163425	0.14503	0.126871	0.108964	0.0913349	0.074007	0.0570023	0.0403452	0.024058	0.0081652	-0.00731143	-0.022348	-0.0369223	-0.05101	-0.064589	-0.0776353	-0.090126	-0.102038	-0.11335	-0.124034	-0.134072	-0.14344	-0.15211	-0.16006	-0.167278	-0.173728	-0.179391	-0.18424	-0.18826	-0.191427	-0.19371	-0.195091	-0.19555	-0.19506	-0.19367
PPDPF	0	0	90.491	1.0358e-18	7.231e-15	0.306778	0.3048	0.302811	0.300808	0.29878	0.296721	0.294621	0.292472	0.290268	0.287999	0.28566	0.283235	0.280724	0.278117	0.2754	0.27258	0.269634	0.26656	0.26335	0.259992	0.25648	0.252812	0.24897	0.24496	0.240754	0.23636	0.231762	0.22696	0.221933	0.216684	0.2112	0.20548	0.1995	0.193272	0.186775	0.180004	0.17295	0.16561	0.157967	0.15002	0.141759	0.13318	0.12427	0.11506
AQP3	0	0	93.285	2.6384e-19	1.8493e-15	0.326088	0.31465	0.30322	0.291795	0.28038	0.268982	0.257602	0.246244	0.234913	0.223611	0.21234	0.201113	0.189924	0.178779	0.16768	0.15664	0.145652	0.13472	0.12386	0.113064	0.10234	0.0916882	0.081116	0.070626	0.0602223	0.049908	0.0396878	0.029564	0.0195422	0.00962462	-0.00018446	-0.0098813	-0.019462	-0.0289234	-0.0382612	-0.0474718	-0.056551	-0.065496	-0.0743031	-0.0829676	-0.0914862	-0.099855	-0.10807	-0.11611
MAP2K3	0	0	97.114	4.0473e-20	2.8469e-16	0.243305	0.23163	0.219969	0.208317	0.19668	0.185074	0.173495	0.161954	0.150456	0.139007	0.12761	0.116282	0.105018	0.0938275	0.082718	0.071694	0.0607628	0.04993	0.039203	0.0285857	0.018086	0.00770962	-0.0025374	-0.012649	-0.0226183	-0.03244	-0.0421076	-0.051615	-0.0609558	-0.0701241	-0.079114	-0.087918	-0.096532	-0.104948	-0.113161	-0.121165	-0.12895	-0.13652	-0.143856	-0.150959	-0.157822	-0.16444	-0.1708	-0.17691
TMPO	0	0	67.751	6.7696e-14	4.5837e-10	0.329358	0.31798	0.30661	0.295269	0.28397	0.27272	0.261539	0.250437	0.239429	0.228528	0.21775	0.207098	0.196596	0.186254	0.17608	0.166102	0.15632	0.14675	0.13741	0.128304	0.11945	0.11087	0.10257	0.094554	0.0868494	0.079464	0.0724122	0.065706	0.0593602	0.053387	0.0478	0.042613	0.037838	0.03349	0.0295813	0.0261255	0.023136	0.020626	0.0186085	0.0170973	0.0161056	0.015647	0.01573	0.016305
DCAF11	0	0	103.133	2.1162e-21	1.4941e-17	0.310757	0.29929	0.28783	0.276379	0.26494	0.253526	0.242134	0.230772	0.219445	0.208157	0.19691	0.18572	0.174581	0.163501	0.15248	0.141539	0.130666	0.11987	0.10916	0.0985447	0.088019	0.0775921	0.067269	0.057055	0.0469548	0.036973	0.0271155	0.017386	0.00779081	-0.00166619	-0.01098	-0.020145	-0.029156	-0.0380097	-0.0466998	-0.0552216	-0.06357	-0.071741	-0.0797281	-0.0875274	-0.0951338	-0.10254	-0.10975	-0.11674
HNRNPA2B1	0	0	107.928	2.0125e-22	1.4271e-18	0.349988	0.34603	0.342083	0.338151	0.33425	0.330375	0.326547	0.32277	0.319053	0.315405	0.31183	0.30835	0.30496	0.301673	0.2985	0.295442	0.292515	0.28973	0.28708	0.284594	0.28227	0.280115	0.27814	0.27636	0.274771	0.27339	0.272224	0.27128	0.27057	0.270099	0.26988	0.26991	0.27022	0.270793	0.271653	0.272806	0.27426	0.27602	0.278101	0.280507	0.283248	0.28633	0.28976	0.29346
LGALS3	0	0	119.168	8.0423e-25	5.7422e-21	0.301218	0.29083	0.280439	0.27005	0.25966	0.249277	0.238893	0.228511	0.218132	0.207756	0.19738	0.187014	0.176648	0.166288	0.15593	0.145581	0.135236	0.1249	0.11456	0.104239	0.09392	0.0836082	0.073304	0.063009	0.0527219	0.042444	0.032175	0.021916	0.0116668	0.00142818	-0.0087997	-0.019016	-0.029222	-0.0394149	-0.049596	-0.0597644	-0.06992	-0.080062	-0.09019	-0.100304	-0.110404	-0.12049	-0.13056	-0.14057
SLC22A16	0	0	87.659	4.1366e-18	2.8807e-14	0.29795	0.28556	0.273184	0.260822	0.24848	0.236181	0.22392	0.211709	0.199556	0.18747	0.17546	0.163534	0.1517	0.139966	0.12834	0.116834	0.105452	0.094205	0.0831	0.0721453	0.06135	0.0507228	0.040271	0.030004	0.0199299	0.010057	0.00039294	-0.0090529	-0.0182725	-0.0272574	-0.035999	-0.04449	-0.052721	-0.0606832	-0.0683692	-0.0757703	-0.082878	-0.089684	-0.0961803	-0.102358	-0.108209	-0.11372	-0.1189	-0.12374
SLBP	0	0	82.595	4.9094e-17	3.3998e-13	0.375476	0.35994	0.344436	0.328983	0.31361	0.298347	0.283218	0.26825	0.253471	0.238908	0.22459	0.210536	0.196781	0.18335	0.17027	0.157566	0.145266	0.1334	0.12199	0.111064	0.10065	0.0907774	0.08147	0.072755	0.0646603	0.057212	0.0504382	0.044365	0.0390192	0.0344282	0.030619	0.027618	0.025453	0.0241498	0.0237364	0.0242394	0.025686	0.028102	0.031516	0.0359539	0.041443	0.04801	0.055673	0.064304
ATP5E	0	0	109.13	1.1157e-22	7.9183e-19	0.294102	0.28635	0.278606	0.270861	0.26312	0.255378	0.247643	0.239913	0.232189	0.224472	0.21676	0.209062	0.201371	0.19369	0.18602	0.178362	0.170717	0.16309	0.15547	0.147869	0.14028	0.132717	0.12517	0.11764	0.110126	0.10264	0.0951677	0.087722	0.0802987	0.0728999	0.065526	0.058178	0.050857	0.0435627	0.0362973	0.029061	0.021855	0.01468	0.00753651	0.00042591	-0.00665115	-0.013694	-0.020702	-0.027683
ASF1B	0	0	74.75	2.2503e-15	1.5394e-11	0.314991	0.3002	0.285434	0.270703	0.25603	0.241435	0.226936	0.212554	0.198307	0.184214	0.1703	0.15657	0.143058	0.129778	0.11675	0.10399	0.0915219	0.079363	0.067533	0.0560505	0.044936	0.0342077	0.023886	0.013989	0.00453713	-0.0044507	-0.0129551	-0.020957	-0.0284365	-0.0353747	-0.041752	-0.04755	-0.052748	-0.0573268	-0.0612679	-0.0645517	-0.067159	-0.06907	-0.0702649	-0.0707256	-0.0704322	-0.069365	-0.067512	-0.064957
TOP2A	0	0	111.933	2.8168e-23	2.0047e-19	0.276328	0.27086	0.265391	0.259917	0.25444	0.248949	0.24345	0.237938	0.232411	0.226868	0.2213	0.215721	0.210114	0.204481	0.19882	0.193131	0.187409	0.18165	0.17586	0.170032	0.16416	0.15825	0.15229	0.14629	0.140237	0.13413	0.127978	0.12177	0.115498	0.10917	0.10278	0.096327	0.089809	0.0832222	0.0765658	0.0698373	0.063035	0.056156	0.049198	0.04216	0.0350394	0.027834	0.020542	0.013168
HK1	0	0	103.228	2.0204e-21	1.4268e-17	0.279753	0.27414	0.268537	0.262939	0.25735	0.251783	0.246232	0.240706	0.235207	0.22974	0.22431	0.218916	0.213568	0.208267	0.20302	0.197824	0.19269	0.18762	0.18262	0.177683	0.17283	0.168048	0.16335	0.15875	0.154229	0.14981	0.145486	0.14127	0.137154	0.133153	0.12927	0.1255	0.12185	0.118336	0.114949	0.111696	0.10858	0.10561	0.102786	0.100112	0.0975921	0.095231	0.09303	0.090958
KEL	0	1	93.68	2.1749e-19	1.5248e-15	0.352897	0.34262	0.33234	0.322072	0.31182	0.301579	0.291363	0.281173	0.271013	0.260888	0.2508	0.240758	0.230763	0.220819	0.21093	0.201105	0.191343	0.18165	0.17203	0.16249	0.15303	0.143659	0.13438	0.12519	0.116104	0.10712	0.0982453	0.089483	0.080837	0.0723123	0.063913	0.055644	0.047508	0.0395114	0.0316573	0.0239502	0.016395	0.0089947	0.0017548	-0.00532069	-0.0122275	-0.018961	-0.025518	-0.031893
CARHSP1	0	0	79.325	2.4208e-16	1.6675e-12	0.40746	0.39034	0.373241	0.356175	0.33916	0.322218	0.305361	0.288609	0.271979	0.255489	0.23916	0.222996	0.207029	0.191271	0.17574	0.160452	0.145426	0.13068	0.11623	0.102093	0.088288	0.0748318	0.061742	0.049035	0.0367297	0.024843	0.0133918	0.0023942	-0.00813256	-0.0181711	-0.027704	-0.036714	-0.045183	-0.053094	-0.0604297	-0.0671726	-0.073305	-0.07881	-0.0836695	-0.0878664	-0.0913833	-0.094203	-0.096311	-0.09775
AGO2	0	0	80.125	1.6388e-16	1.1301e-12	0.337415	0.3244	0.3114	0.298417	0.28546	0.272549	0.259684	0.246877	0.234138	0.221478	0.20891	0.196431	0.184064	0.171814	0.15969	0.147706	0.135867	0.12418	0.11267	0.101328	0.090173	0.0792138	0.06846	0.057921	0.0476077	0.037529	0.0276938	0.018113	0.00879684	-0.0002459	-0.0090051	-0.017471	-0.025634	-0.0334837	-0.041011	-0.0482058	-0.055058	-0.061559	-0.067698	-0.0734654	-0.0788514	-0.083846	-0.088442	-0.092645
ANKLE1	0	0	69.858	2.4319e-14	1.6517e-10	0.345437	0.32955	0.313677	0.297843	0.28206	0.266358	0.250744	0.23524	0.219865	0.204635	0.18957	0.174691	0.160012	0.145553	0.13133	0.117368	0.103678	0.090283	0.077198	0.0644441	0.052038	0.0399989	0.028345	0.017094	0.00626412	-0.0041253	-0.0140564	-0.023511	-0.0324704	-0.0409167	-0.048831	-0.056196	-0.062992	-0.0692021	-0.0748069	-0.0797884	-0.084128	-0.087808	-0.0908098	-0.0931149	-0.094705	-0.095562	-0.095671	-0.095081
MBOAT2	0	0	100.092	9.4051e-21	6.6249e-17	0.331405	0.32561	0.319807	0.314006	0.3082	0.302395	0.296584	0.290768	0.284946	0.279117	0.27328	0.267435	0.26158	0.255716	0.24984	0.243953	0.238052	0.23214	0.22621	0.220267	0.21431	0.208331	0.20234	0.19632	0.190291	0.18424	0.178164	0.17207	0.165948	0.159806	0.15364	0.14745	0.14123	0.13498	0.128706	0.122403	0.11607	0.10971	0.103312	0.0968849	0.0904249	0.083931	0.077403	0.070844
ANAPC11	0	0	117.197	2.119e-24	1.5121e-20	0.296702	0.28932	0.281936	0.274553	0.26717	0.259786	0.252402	0.245018	0.237633	0.230247	0.22286	0.215474	0.208086	0.200697	0.19331	0.185915	0.178523	0.17113	0.16373	0.156338	0.14894	0.14154	0.13414	0.12674	0.11933	0.11192	0.104514	0.097103	0.08969	0.0822745	0.074857	0.067436	0.060014	0.0525882	0.0451602	0.0377294	0.030296	0.022859	0.0154199	0.00797729	0.00053159	-0.0069173	-0.01437	-0.021835
TRIM10	0	0	124.855	4.9016e-26	3.5105e-22	0.35105	0.33666	0.32228	0.307912	0.29357	0.27925	0.264968	0.25073	0.236542	0.22241	0.20834	0.194349	0.180432	0.166602	0.15286	0.139227	0.125697	0.11228	0.098988	0.0858225	0.072793	0.0599075	0.047172	0.034593	0.0221797	0.0099377	-0.00212537	-0.014002	-0.0256863	-0.0371697	-0.048446	-0.059507	-0.070347	-0.080957	-0.0913314	-0.101462	-0.11134	-0.12097	-0.130324	-0.139411	-0.148218	-0.15674	-0.16497	-0.17289
SMC4	0	0	118.385	1.1816e-24	8.4341e-21	0.320709	0.31192	0.303131	0.294354	0.28559	0.276844	0.268122	0.259427	0.250764	0.242138	0.23355	0.225014	0.216526	0.208092	0.19972	0.191409	0.183168	0.175	0.16691	0.158905	0.15099	0.143158	0.13543	0.1278	0.120272	0.11286	0.105558	0.098377	0.0913205	0.0843924	0.077597	0.07094	0.064425	0.0580567	0.0518399	0.0457791	0.039879	0.034144	0.028579	0.0231883	0.0179765	0.012948	0.0081067	0.0034271
RNF123	0	0	96.958	4.3685e-20	3.0715e-16	0.368945	0.35303	0.337138	0.321272	0.30545	0.289688	0.273999	0.2584	0.242905	0.227528	0.21228	0.19719	0.182258	0.167504	0.15294	0.13859	0.124459	0.11057	0.096924	0.0835498	0.070457	0.0576615	0.045177	0.033019	0.0212022	0.0097414	-0.00134863	-0.012053	-0.0223569	-0.0322454	-0.041704	-0.050717	-0.059271	-0.0673497	-0.0749391	-0.0820243	-0.08859	-0.094622	-0.100105	-0.105025	-0.109366	-0.11311	-0.11626	-0.11882
PSMA7	0	0	105.637	6.1968e-22	4.3855e-18	0.338732	0.32774	0.316765	0.305809	0.29489	0.284008	0.273184	0.262428	0.251748	0.241158	0.23067	0.220286	0.210027	0.199901	0.18992	0.180092	0.170431	0.16095	0.15165	0.142554	0.13367	0.125002	0.11657	0.10838	0.100445	0.092776	0.0853834	0.078279	0.0714726	0.0649764	0.058801	0.052958	0.047458	0.0423117	0.0375309	0.0331263	0.029109	0.02549	0.0222808	0.0194919	0.0171346	0.01522	0.013755	0.012684
MKNK2	0	0	128.233	9.2962e-27	6.6691e-23	0.335823	0.32811	0.320395	0.312672	0.30494	0.297188	0.28942	0.281629	0.273813	0.265966	0.25809	0.250167	0.242208	0.234203	0.22615	0.218045	0.209883	0.20166	0.19338	0.185022	0.1766	0.168099	0.15952	0.15086	0.142113	0.13328	0.124346	0.11532	0.106189	0.0969542	0.087611	0.078156	0.068584	0.0588921	0.0490766	0.0391336	0.029059	0.01885	0.00850203	-0.00198847	-0.0126252	-0.023412	-0.03435	-0.0454
EPOR	0	0	110.804	4.9033e-23	3.4858e-19	0.412698	0.40102	0.389347	0.377691	0.36606	0.35446	0.3429	0.331388	0.319932	0.30854	0.29722	0.28598	0.274828	0.263772	0.25282	0.241979	0.231258	0.22066	0.21021	0.199894	0.18973	0.179731	0.1699	0.16024	0.150765	0.14148	0.132399	0.12352	0.114865	0.106429	0.098225	0.090261	0.082544	0.0750831	0.0678858	0.0609602	0.054314	0.047956	0.0418932	0.0361341	0.0306867	0.025559	0.020757	0.016256
EIF2AK1	0	0	118.983	8.8095e-25	6.2891e-21	0.348309	0.33219	0.316077	0.29999	0.28394	0.267935	0.251989	0.236114	0.220322	0.204623	0.18903	0.173555	0.158209	0.143004	0.12795	0.113064	0.0983525	0.083829	0.069506	0.0553938	0.041505	0.0278516	0.014445	0.0012967	-0.0115812	-0.024177	-0.0364788	-0.048475	-0.0601541	-0.071504	-0.082513	-0.093169	-0.10346	-0.113377	-0.122906	-0.132034	-0.14075	-0.14905	-0.156904	-0.164317	-0.171271	-0.17775	-0.18376	-0.18929
E2F2	1	0	108.524	1.5025e-22	1.0658e-18	0.407765	0.38719	0.366645	0.346138	0.32569	0.305334	0.28508	0.264952	0.244972	0.225161	0.20554	0.18613	0.166951	0.148026	0.12938	0.11102	0.0929808	0.075279	0.057936	0.0409732	0.024411	0.0082704	-0.007427	-0.02266	-0.0374084	-0.05165	-0.0653645	-0.07853	-0.0911266	-0.103132	-0.11453	-0.12529	-0.13539	-0.144826	-0.153561	-0.16158	-0.16886	-0.17538	-0.18112	-0.186059	-0.190174	-0.19345	-0.19586	-0.19745
CDC27	0	0	127.138	1.5932e-26	1.1425e-22	0.37336	0.36339	0.353416	0.343448	0.33348	0.323521	0.313565	0.303616	0.293675	0.283742	0.27382	0.263908	0.254008	0.244122	0.23425	0.224393	0.214553	0.20473	0.19493	0.185143	0.17538	0.165639	0.15592	0.14623	0.136559	0.12692	0.117302	0.10772	0.0981598	0.0886344	0.079141	0.06968	0.060254	0.0508627	0.0415078	0.0321904	0.022911	0.013672	0.0044734	-0.00468343	-0.0137973	-0.022867	-0.031891	-0.040852
WHSC1	1	0	95.516	8.8522e-20	6.2204e-16	0.40943	0.39399	0.378559	0.363163	0.34781	0.332527	0.317319	0.302205	0.2872	0.272321	0.25758	0.243002	0.228593	0.214373	0.20036	0.186559	0.172997	0.15969	0.14664	0.133879	0.12141	0.109264	0.097442	0.085965	0.0748492	0.064109	0.0537616	0.043821	0.0343045	0.0252266	0.016603	0.0084506	0.0007838	-0.00638127	-0.0130289	-0.0191435	-0.024709	-0.029711	-0.0341321	-0.0379576	-0.0411716	-0.043759	-0.045706	-0.047062
GNAS	0	0	60.542	2.2315e-12	1.49e-08	0.266422	0.24318	0.219967	0.196827	0.17379	0.150898	0.128179	0.10567	0.0834062	0.061423	0.039755	0.0184379	-0.00249391	-0.0230051	-0.043061	-0.0626257	-0.081665	-0.10014	-0.11803	-0.135278	-0.15186	-0.167749	-0.1829	-0.19728	-0.210848	-0.22358	-0.235433	-0.24638	-0.256373	-0.265389	-0.27339	-0.28034	-0.2862	-0.290938	-0.294521	-0.296913	-0.29808	-0.29798	-0.296588	-0.293863	-0.289771	-0.28428	-0.27735	-0.26912
PRC1	0	0	132.664	1.0484e-27	7.5309e-24	0.377844	0.36863	0.359428	0.350231	0.34105	0.331882	0.32274	0.313625	0.304542	0.295496	0.28649	0.27753	0.26862	0.259764	0.25097	0.242236	0.233572	0.22498	0.21647	0.208034	0.19969	0.191434	0.18328	0.17522	0.167263	0.15942	0.151687	0.14407	0.136585	0.129223	0.12199	0.1149	0.10795	0.101141	0.0944842	0.0879826	0.08164	0.075462	0.0694521	0.0636152	0.0579559	0.052479	0.047187	0.042056
CDK1	0	0	104.469	1.0994e-21	7.7724e-18	0.408841	0.39271	0.376606	0.360532	0.34451	0.328559	0.312694	0.296934	0.281296	0.265798	0.25046	0.235289	0.220313	0.205547	0.19101	0.176711	0.162677	0.14892	0.13546	0.122317	0.1095	0.0970376	0.084938	0.073222	0.0619074	0.051011	0.0405501	0.030543	0.0210056	0.0119568	0.0034135	-0.0046068	-0.012087	-0.0190089	-0.0253558	-0.03111	-0.036254	-0.040771	-0.0446422	-0.0478514	-0.0503807	-0.052213	-0.053335	-0.05381
DHRS13	0	0	117.022	2.3102e-24	1.6483e-20	0.46216	0.44475	0.427349	0.409975	0.39264	0.375357	0.358138	0.340996	0.323944	0.306996	0.29016	0.27346	0.256898	0.24049	0.22425	0.208191	0.192324	0.17666	0.16122	0.146014	0.13105	0.116342	0.10191	0.087753	0.0738965	0.060349	0.0471237	0.034233	0.0216907	0.00950888	-0.0022994	-0.013721	-0.024743	-0.0353536	-0.0455386	-0.0552856	-0.064582	-0.073414	-0.0817696	-0.0896357	-0.0969994	-0.10385	-0.11017	-0.11597
E2F4	1	0	126.187	2.5448e-26	1.8247e-22	0.370188	0.35931	0.348433	0.337576	0.32675	0.315948	0.305192	0.294488	0.283842	0.273265	0.26276	0.252345	0.242021	0.231798	0.22168	0.21169	0.201821	0.19209	0.1825	0.173061	0.16378	0.154676	0.14575	0.137	0.12845	0.1201	0.111965	0.10405	0.0963592	0.0889067	0.081699	0.074745	0.068053	0.0616308	0.0554876	0.0496315	0.044071	0.038815	0.0338711	0.0292483	0.0249549	0.020999	0.017388	0.01408
BTG3	0	0	91.127	7.5874e-19	5.3013e-15	0.439104	0.42031	0.401541	0.382808	0.36413	0.345534	0.327032	0.308645	0.290393	0.272295	0.25437	0.236638	0.219117	0.201827	0.18479	0.168018	0.151537	0.13536	0.11952	0.104018	0.088884	0.0741349	0.05979	0.045869	0.0323901	0.019373	0.00683778	-0.0051973	-0.0167128	-0.0276893	-0.038108	-0.047949	-0.057193	-0.0658211	-0.0738143	-0.0811531	-0.087818	-0.09379	-0.0990504	-0.103579	-0.107357	-0.11037	-0.11259	-0.11407
FECH	0	0	135.356	2.784e-28	2.0022e-24	0.322709	0.31233	0.301964	0.291599	0.28124	0.270899	0.260569	0.250257	0.239966	0.229698	0.21946	0.209246	0.199066	0.188923	0.17882	0.168753	0.158733	0.14876	0.13884	0.128968	0.11915	0.1094	0.099707	0.090079	0.0805189	0.07103	0.061614	0.052275	0.0430157	0.0338389	0.024748	0.015745	0.0068333	-0.00198376	-0.0107036	-0.0193231	-0.02784	-0.03625	-0.0445509	-0.05274	-0.0608142	-0.06877	-0.076605	-0.084312
SELENBP1	0	0	134.945	3.4091e-28	2.4511e-24	0.366899	0.34945	0.332017	0.31461	0.29724	0.279932	0.262689	0.245528	0.228462	0.211505	0.19467	0.177973	0.161426	0.145042	0.12883	0.112819	0.097008	0.081415	0.066054	0.0509384	0.036082	0.0214982	0.007201	-0.0067962	-0.0204797	-0.033836	-0.0468511	-0.059512	-0.0718041	-0.0837145	-0.095229	-0.10634	-0.11702	-0.127265	-0.137061	-0.146394	-0.15525	-0.16361	-0.171473	-0.178815	-0.185624	-0.19189	-0.19759	-0.20276
MFHAS1	0	0	119.377	7.2566e-25	5.1819e-21	0.402771	0.38904	0.375308	0.361599	0.34792	0.334271	0.320669	0.30712	0.293634	0.28022	0.26689	0.253641	0.240495	0.227455	0.21453	0.201734	0.189069	0.17655	0.16418	0.151969	0.13993	0.128069	0.1164	0.10492	0.0936482	0.082591	0.0717574	0.061156	0.0507953	0.0406847	0.030833	0.02125	0.011943	0.00292161	-0.00580482	-0.0142276	-0.022338	-0.030127	-0.0375852	-0.0447043	-0.0514752	-0.057889	-0.063938	-0.069633
UBE2T	0	0	136.081	1.9471e-28	1.4005e-24	0.420883	0.41059	0.400309	0.390041	0.3798	0.369579	0.359401	0.349267	0.339186	0.329165	0.31921	0.309332	0.299535	0.289828	0.28022	0.270712	0.261319	0.25205	0.2429	0.233888	0.22502	0.216298	0.20774	0.19934	0.19111	0.18306	0.175204	0.16754	0.160075	0.152821	0.14578	0.13897	0.13239	0.126048	0.119953	0.114112	0.10853	0.10322	0.0981909	0.0934423	0.0889853	0.084827	0.080973	0.077377
TESC	0	0	145.865	1.5652e-30	1.1304e-26	0.365125	0.3592	0.35326	0.34731	0.34134	0.335342	0.32931	0.323237	0.317116	0.310941	0.3047	0.298398	0.292017	0.285554	0.279	0.272354	0.265603	0.25874	0.25177	0.244667	0.23744	0.230071	0.22256	0.2149	0.207082	0.1991	0.190946	0.18261	0.174098	0.16539	0.15648	0.14737	0.13805	0.128504	0.118735	0.108734	0.098493	0.088005	0.0772644	0.0662635	0.0549957	0.043454	0.031635	0.019581
H1FX	1	0	120.873	3.4762e-25	2.4844e-21	0.375437	0.35859	0.341753	0.324941	0.30816	0.291436	0.274767	0.258169	0.241655	0.225236	0.20892	0.192731	0.17667	0.160752	0.14499	0.129391	0.113974	0.098746	0.083722	0.0689115	0.054328	0.0399824	0.025887	0.012054	-0.00150449	-0.014777	-0.0277522	-0.040417	-0.0527606	-0.0647702	-0.076434	-0.087741	-0.098678	-0.109233	-0.119396	-0.129153	-0.13849	-0.1474	-0.155875	-0.163892	-0.171445	-0.17852	-0.18511	-0.19123
CTSE	0	0	205.101	3.0069e-43	2.1998e-39	0.416365	0.41456	0.412742	0.410882	0.40896	0.406964	0.404867	0.402653	0.400301	0.397791	0.3951	0.392222	0.389123	0.385788	0.3822	0.378332	0.374172	0.3697	0.36489	0.359725	0.35419	0.34826	0.34192	0.33514	0.327917	0.32022	0.312029	0.30333	0.294097	0.284315	0.27396	0.26302	0.25147	0.239292	0.226463	0.212967	0.19878	0.18389	0.168271	0.151905	0.134772	0.11685	0.098135	0.078706
H2AFZ	0	0	235.098	1.0544e-49	7.754e-46	0.360013	0.348	0.336009	0.32408	0.31224	0.300515	0.288936	0.277533	0.266334	0.255369	0.24467	0.234256	0.224167	0.214428	0.20507	0.196119	0.187607	0.17956	0.17201	0.16499	0.15852	0.152638	0.14737	0.14274	0.138782	0.13553	0.133001	0.13123	0.130256	0.130096	0.13078	0.13234	0.13481	0.138214	0.14258	0.147939	0.15432	0.16175	0.170264	0.179887	0.190648	0.20258	0.21569	0.22978
GYPE	0	0	154.449	2.265e-32	1.6385e-28	0.441974	0.42865	0.415337	0.402024	0.38872	0.375418	0.36213	0.348854	0.335592	0.322346	0.30912	0.295913	0.282729	0.26957	0.25644	0.243333	0.23026	0.21722	0.20421	0.191245	0.17832	0.165427	0.15258	0.13978	0.127028	0.11432	0.101671	0.089071	0.0765273	0.0640407	0.051613	0.039248	0.026946	0.0147093	0.00254048	-0.00955858	-0.021586	-0.033539	-0.0454169	-0.0572165	-0.0689362	-0.080574	-0.092125	-0.10356
DCK	0	0	120.446	4.289e-25	3.0641e-21	0.468199	0.44639	0.424602	0.402855	0.38117	0.359561	0.338056	0.316672	0.295429	0.274348	0.25345	0.232751	0.212276	0.192044	0.17207	0.152386	0.133002	0.11394	0.095224	0.0768696	0.058899	0.0413334	0.024191	0.007494	-0.0087388	-0.024487	-0.0397298	-0.054448	-0.0686198	-0.0822265	-0.095247	-0.10766	-0.11945	-0.130593	-0.141068	-0.150857	-0.15994	-0.16829	-0.1759	-0.182739	-0.188791	-0.19403	-0.19845	-0.20206
GCLM	0	0	171.938	4.0129e-36	2.9174e-32	0.397869	0.39001	0.382138	0.374261	0.36637	0.358465	0.350537	0.342583	0.334599	0.32658	0.31852	0.310422	0.302273	0.294073	0.28582	0.277501	0.26912	0.26067	0.25215	0.243545	0.23486	0.226092	0.21723	0.20828	0.199223	0.19007	0.1808	0.17142	0.161928	0.152313	0.14257	0.1327	0.1227	0.112559	0.102276	0.0918454	0.081264	0.070528	0.0596314	0.0485713	0.037343	0.025942	0.014366	0.0026451
EPB42	0	0	167.621	3.389e-35	2.4621e-31	0.369857	0.35445	0.339042	0.323653	0.30829	0.292951	0.277653	0.262401	0.247201	0.232062	0.21699	0.201995	0.187083	0.172261	0.15754	0.14292	0.128416	0.11403	0.099778	0.085659	0.071684	0.0578601	0.044195	0.030696	0.0173714	0.004228	-0.0087265	-0.021484	-0.0340382	-0.0463803	-0.058503	-0.070399	-0.082061	-0.0934809	-0.104651	-0.115565	-0.12621	-0.13659	-0.146687	-0.156497	-0.166011	-0.17522	-0.18413	-0.19271
GFI1B	1	0	109.603	8.8462e-23	6.2835e-19	0.451522	0.43927	0.427024	0.414804	0.40262	0.390478	0.378394	0.366379	0.354444	0.3426	0.33086	0.319231	0.307729	0.296364	0.28515	0.27409	0.263203	0.2525	0.24199	0.231684	0.2216	0.211735	0.20211	0.19274	0.183635	0.1748	0.166251	0.158	0.150053	0.142426	0.13513	0.12818	0.12158	0.115341	0.109482	0.10401	0.098938	0.094275	0.0900346	0.0862272	0.0828644	0.079958	0.077515	0.075495
AP2S1	0	0	110.024	7.1937e-23	5.1126e-19	0.419947	0.40387	0.387809	0.371774	0.35578	0.339845	0.323979	0.308196	0.292511	0.276938	0.26149	0.246184	0.231031	0.216045	0.20124	0.186633	0.172235	0.15806	0.14412	0.130438	0.11702	0.103878	0.091032	0.078494	0.0662765	0.054395	0.0428632	0.031695	0.020904	0.0105048	0.000511	-0.0090633	-0.018204	-0.0268974	-0.0351294	-0.0428859	-0.050153	-0.056917	-0.0631631	-0.0688781	-0.0740478	-0.078658	-0.082698	-0.086201
OSBP2	0	0	143.866	4.1961e-30	3.0279e-26	0.443162	0.4217	0.400249	0.378841	0.35749	0.336224	0.315054	0.294002	0.273089	0.252333	0.23176	0.211375	0.191212	0.171285	0.15162	0.132223	0.113126	0.094345	0.075899	0.0578095	0.040095	0.022775	0.0058699	-0.010601	-0.0266173	-0.04216	-0.0572089	-0.071744	-0.0857468	-0.0991964	-0.11207	-0.12436	-0.13603	-0.147071	-0.15746	-0.167177	-0.1762	-0.18452	-0.192104	-0.198938	-0.205003	-0.21028	-0.21475	-0.21844
SPTA1	0	0	142.468	8.3589e-30	6.0276e-26	0.379586	0.36579	0.352011	0.338246	0.32451	0.310807	0.297151	0.283549	0.270011	0.256545	0.24316	0.229867	0.216673	0.203587	0.19062	0.177778	0.165073	0.15251	0.14011	0.127863	0.11579	0.103901	0.092201	0.0807	0.069407	0.058332	0.0474827	0.036869	0.0265002	0.0163847	0.0065318	-0.0030494	-0.01235	-0.0213607	-0.0300727	-0.0384767	-0.046564	-0.054325	-0.0617511	-0.0688332	-0.075562	-0.081929	-0.087925	-0.093566
CALM3	0	0	130.579	2.928e-27	2.1014e-23	0.384497	0.37311	0.361738	0.350382	0.33905	0.327765	0.316524	0.30534	0.294222	0.283182	0.27223	0.261368	0.250614	0.239974	0.22946	0.219078	0.20884	0.19875	0.18883	0.179081	0.16951	0.160134	0.15096	0.14199	0.133242	0.12472	0.116445	0.10841	0.100641	0.0931361	0.085908	0.078967	0.072321	0.065982	0.0599579	0.0542588	0.048894	0.043873	0.0392061	0.034902	0.0309706	0.027421	0.024261	0.021449
SLC25A37	0	0	203.444	6.8301e-43	4.9935e-39	0.363827	0.34497	0.326125	0.307306	0.28852	0.269793	0.251125	0.232532	0.214027	0.195623	0.17733	0.159168	0.141142	0.123267	0.10556	0.0880211	0.0706751	0.053531	0.0366	0.0198965	0.0034321	-0.0127805	-0.028729	-0.0444	-0.059781	-0.07486	-0.0896244	-0.10406	-0.118158	-0.131902	-0.14528	-0.15828	-0.17089	-0.183101	-0.194893	-0.206257	-0.21718	-0.22765	-0.237654	-0.247179	-0.256213	-0.26474	-0.27276	-0.28026
RGCC	0	0	185.834	4.1622e-39	3.0351e-35	0.401728	0.38753	0.37334	0.359154	0.34498	0.330809	0.316658	0.302524	0.28841	0.27432	0.26026	0.246221	0.232218	0.218251	0.20432	0.190432	0.176587	0.16279	0.14904	0.135345	0.1217	0.108122	0.094602	0.081145	0.0677561	0.054437	0.0411909	0.028021	0.0149296	0.00192011	-0.011005	-0.023842	-0.036588	-0.0492414	-0.061798	-0.0742554	-0.08661	-0.09886	-0.111002	-0.123033	-0.13495	-0.14675	-0.15843	-0.16996
ATAD2	0	0	125.967	2.8353e-26	2.0321e-22	0.525371	0.50461	0.483875	0.463178	0.44254	0.421988	0.401535	0.381204	0.361016	0.340991	0.32115	0.301511	0.282096	0.262926	0.24402	0.2254	0.207085	0.1891	0.17145	0.154176	0.13729	0.120804	0.10475	0.089142	0.0740029	0.059353	0.0452115	0.0316	0.0185375	0.00604544	-0.0058562	-0.017147	-0.027807	-0.0378149	-0.0471512	-0.0557952	-0.063727	-0.070925	-0.0773704	-0.0830419	-0.0879194	-0.091982	-0.095215	-0.097667
UROS	0	0	157.633	4.7053e-33	3.4066e-29	0.47461	0.46406	0.453506	0.442952	0.4324	0.421841	0.411282	0.400721	0.390156	0.379587	0.36901	0.358437	0.347854	0.337266	0.32667	0.316072	0.305464	0.29485	0.28423	0.273595	0.26295	0.252305	0.24165	0.23098	0.220297	0.20961	0.198903	0.18819	0.177461	0.166721	0.15597	0.1452	0.13442	0.123621	0.112809	0.101981	0.091136	0.080276	0.0693975	0.0585018	0.047588	0.036656	0.025706	0.014764
DNAJC9	0	0	73.79	3.591e-15	2.4537e-11	0.590781	0.56869	0.54663	0.52464	0.50275	0.481004	0.459426	0.438054	0.416923	0.396067	0.37552	0.355315	0.335488	0.316074	0.29711	0.278619	0.260646	0.24322	0.22638	0.210163	0.19459	0.179713	0.16555	0.15215	0.139531	0.12774	0.116807	0.10677	0.0976532	0.0895015	0.082346	0.07622	0.071158	0.067196	0.0643666	0.0627047	0.062245	0.063021	0.0650673	0.0684187	0.0731093	0.079173	0.086636	0.095376
TK1	0	0	179.851	8.0257e-38	5.8443e-34	0.490356	0.48042	0.470482	0.460539	0.45059	0.440625	0.43065	0.420659	0.41065	0.40062	0.39057	0.380485	0.370376	0.360235	0.35006	0.339848	0.329597	0.3193	0.30897	0.29858	0.28814	0.277656	0.26711	0.25651	0.24585	0.23513	0.224334	0.21348	0.202545	0.191542	0.18046	0.1693	0.15806	0.146737	0.135326	0.123825	0.11223	0.10054	0.0887591	0.0768741	0.0648865	0.052794	0.040594	0.028308
H1F0	1	0	165.372	1.0294e-34	7.4694e-31	0.496837	0.47554	0.454267	0.433024	0.41183	0.390705	0.369664	0.348723	0.3279	0.307211	0.28667	0.266305	0.24612	0.226137	0.20637	0.186844	0.167567	0.14856	0.12984	0.111416	0.093315	0.0755505	0.058139	0.041097	0.0244412	0.008189	-0.00764315	-0.023038	-0.0379798	-0.0524507	-0.066434	-0.079914	-0.092872	-0.105293	-0.117159	-0.128454	-0.13916	-0.14926	-0.158743	-0.167584	-0.17577	-0.18328	-0.19011	-0.19627
DNAJA4	0	0	242.068	3.3277e-51	2.4492e-47	0.423507	0.4201	0.416687	0.41326	0.40981	0.406335	0.402824	0.399271	0.395669	0.392012	0.38829	0.384502	0.380636	0.376686	0.37265	0.368507	0.364265	0.35991	0.35544	0.350841	0.34611	0.341242	0.33623	0.33106	0.325728	0.32023	0.314562	0.30871	0.302671	0.296436	0.29	0.28335	0.27649	0.269409	0.262095	0.254544	0.24675	0.2387	0.2304	0.221833	0.212993	0.20387	0.19447	0.18478
BSG	0	1	174.433	1.1693e-36	8.5056e-33	0.470635	0.45095	0.431288	0.411655	0.39207	0.372551	0.353112	0.33377	0.314542	0.295443	0.27649	0.257699	0.239086	0.220668	0.20246	0.184479	0.16674	0.14926	0.13206	0.115145	0.09854	0.0822591	0.066318	0.050734	0.0355219	0.020699	0.0062802	-0.0077172	-0.0212773	-0.0343839	-0.047021	-0.059172	-0.070821	-0.0819521	-0.0925485	-0.102594	-0.11207	-0.12097	-0.129266	-0.136948	-0.143997	-0.1504	-0.15614	-0.16125
ATP1B2	0	0	171.801	4.2942e-36	3.1215e-32	0.543828	0.52616	0.508493	0.490848	0.47323	0.455645	0.438105	0.420619	0.403194	0.385839	0.36856	0.351378	0.334288	0.317304	0.30044	0.283689	0.267076	0.2506	0.23428	0.218119	0.20212	0.186304	0.17067	0.15523	0.139994	0.12497	0.110164	0.095589	0.0812522	0.0671624	0.053328	0.039759	0.026463	0.01345	0.00072773	-0.0116945	-0.023808	-0.035604	-0.0470732	-0.0582073	-0.0689974	-0.079434	-0.08951	-0.099213
JUNB	1	0	150.061	1.975e-31	1.4282e-27	0.557543	0.53489	0.51225	0.489652	0.46711	0.444651	0.422288	0.400041	0.377931	0.355977	0.3342	0.312615	0.291246	0.270111	0.24923	0.228622	0.208306	0.1883	0.16863	0.14931	0.13036	0.111801	0.093651	0.075929	0.0586572	0.041853	0.0255365	0.0097272	-0.00555536	-0.0202917	-0.034462	-0.048048	-0.061029	-0.073385	-0.0850978	-0.0961473	-0.10651	-0.11618	-0.125121	-0.133323	-0.140763	-0.14742	-0.15329	-0.15837
ALAS2	0	0	245.714	5.454e-52	4.0163e-48	0.495048	0.47228	0.44954	0.42683	0.40417	0.381585	0.359085	0.33669	0.314418	0.292286	0.27031	0.248513	0.226906	0.20551	0.18434	0.163418	0.142757	0.12238	0.10229	0.0825265	0.063092	0.0440076	0.025291	0.0069601	-0.0109681	-0.028476	-0.0455459	-0.06216	-0.078302	-0.0939531	-0.1091	-0.12371	-0.13779	-0.151303	-0.164239	-0.17658	-0.18831	-0.1994	-0.209853	-0.219637	-0.228737	-0.23714	-0.24482	-0.2518
HBA1	0	0	254.6	6.6445e-54	4.8996e-50	0.535336	0.51156	0.48781	0.464093	0.44043	0.416845	0.393352	0.369971	0.346719	0.323617	0.30068	0.277935	0.255392	0.233072	0.21099	0.189178	0.167641	0.1464	0.12548	0.104892	0.084659	0.0647986	0.045329	0.02627	0.00763897	-0.010545	-0.028263	-0.045497	-0.0622274	-0.0784365	-0.094105	-0.10922	-0.12375	-0.137684	-0.151006	-0.163694	-0.17573	-0.1871	-0.197771	-0.207739	-0.216981	-0.22548	-0.23321	-0.2402
MT.CO1	0	0	194.841	4.8284e-41	3.5267e-37	0.480104	0.47275	0.465401	0.458061	0.45074	0.443433	0.436153	0.428904	0.42169	0.414515	0.40739	0.400306	0.393281	0.386316	0.37942	0.372586	0.365831	0.35916	0.35257	0.346065	0.33966	0.333354	0.32715	0.32106	0.315086	0.30923	0.303498	0.2979	0.29243	0.287102	0.28192	0.27689	0.27201	0.267292	0.262739	0.258356	0.25415	0.25012	0.246274	0.24262	0.23916	0.2359	0.23284	0.22995
CLTC	0	0	202.208	1.2595e-42	9.2044e-39	0.484506	0.47862	0.472724	0.466821	0.4609	0.454969	0.449011	0.443024	0.437005	0.430948	0.42485	0.418705	0.412508	0.406256	0.39994	0.393565	0.387117	0.38059	0.37399	0.367306	0.36053	0.353663	0.3467	0.33963	0.332454	0.32517	0.317762	0.31024	0.302586	0.294804	0.28689	0.27883	0.27063	0.262278	0.253774	0.245111	0.23628	0.22729	0.218124	0.20878	0.199255	0.18954	0.17964	0.16956
UBAC1	0	0	263.404	8.4241e-56	6.2162e-52	0.519425	0.51704	0.514644	0.512213	0.50973	0.507188	0.504563	0.501841	0.499005	0.49604	0.49293	0.489657	0.486207	0.482563	0.47871	0.474627	0.470304	0.46572	0.46086	0.455716	0.45026	0.444481	0.43836	0.43189	0.42504	0.41781	0.410166	0.40211	0.39361	0.384661	0.37524	0.36534	0.35493	0.344012	0.332556	0.320549	0.30798	0.29482	0.28107	0.266703	0.251704	0.23606	0.21976	0.20285
RPLP2	0	0	143.307	5.5271e-30	3.9878e-26	0.664155	0.63776	0.61139	0.585065	0.55881	0.532648	0.506601	0.480695	0.45495	0.429392	0.40404	0.378925	0.354063	0.32948	0.3052	0.281243	0.257635	0.2344	0.21156	0.189134	0.16715	0.145633	0.1246	0.10408	0.0840985	0.064671	0.0458232	0.02758	0.00996289	-0.00700355	-0.023297	-0.038893	-0.053769	-0.0679028	-0.0812699	-0.0938475	-0.10561	-0.11654	-0.126611	-0.135798	-0.144079	-0.15143	-0.15783	-0.16329
KLF13	1	0	192.416	1.6034e-40	1.1706e-36	0.580385	0.55739	0.534403	0.511455	0.48856	0.465735	0.442997	0.420364	0.397853	0.375482	0.35327	0.331229	0.309382	0.287745	0.26633	0.24517	0.224266	0.20364	0.18332	0.163304	0.14362	0.124293	0.10533	0.086749	0.0685718	0.050814	0.0334922	0.016625	0.00022982	-0.0156763	-0.031076	-0.045951	-0.060284	-0.0740588	-0.0872566	-0.0998604	-0.11185	-0.12322	-0.133932	-0.143985	-0.153356	-0.16203	-0.16999	-0.17725
MKI67	0	0	203.472	6.7357e-43	4.9251e-39	0.556127	0.53804	0.519969	0.501916	0.48389	0.465915	0.447987	0.430123	0.412331	0.394623	0.37701	0.3595	0.342106	0.324837	0.3077	0.290717	0.273887	0.25722	0.24074	0.224443	0.20834	0.192456	0.17679	0.16135	0.146147	0.1312	0.116511	0.1021	0.0879629	0.0741225	0.060585	0.047361	0.034462	0.0218963	0.00967593	-0.00218904	-0.013688	-0.024811	-0.0355471	-0.045886	-0.0558173	-0.06533	-0.074416	-0.083087
AP2M1	0	0	129.243	5.6538e-27	4.0571e-23	0.62339	0.6012	0.579038	0.556913	0.53485	0.51287	0.490992	0.469238	0.447628	0.426182	0.40492	0.383867	0.363038	0.342456	0.32214	0.302115	0.282397	0.26301	0.24397	0.2253	0.20702	0.189155	0.17172	0.15474	0.138229	0.12221	0.106712	0.091745	0.077334	0.0634986	0.05026	0.037638	0.025654	0.0143279	0.00368068	-0.00626719	-0.015495	-0.023983	-0.0317091	-0.038654	-0.0447966	-0.050117	-0.054597	-0.058273
YWHAH	0	0	152.369	6.3233e-32	4.573e-28	0.57489	0.55668	0.538493	0.520337	0.50223	0.484192	0.466237	0.448382	0.430645	0.413042	0.39559	0.378306	0.361207	0.344309	0.32763	0.311183	0.29499	0.27906	0.26343	0.248087	0.23307	0.218385	0.20405	0.19009	0.176516	0.16334	0.150588	0.13827	0.126406	0.115011	0.1041	0.093698	0.083813	0.074465	0.0656707	0.0574468	0.04981	0.042778	0.0363659	0.0305917	0.0254719	0.021023	0.017258	0.014126
MYL4	0	0	205.158	2.9234e-43	2.1393e-39	0.642998	0.62281	0.602643	0.582495	0.56238	0.542316	0.522308	0.502371	0.482515	0.462753	0.4431	0.423558	0.404147	0.384877	0.36576	0.346805	0.328027	0.30944	0.29104	0.272862	0.2549	0.237179	0.2197	0.20248	0.185527	0.16886	0.152478	0.1364	0.120646	0.105217	0.090126	0.075387	0.061011	0.0470093	0.0333942	0.020177	0.0073697	-0.0050161	-0.0169688	-0.0284766	-0.0395277	-0.050111	-0.060214	-0.06984
SLC25A39	0	0	251.567	2.9918e-53	2.2056e-49	0.53569	0.51391	0.49214	0.470405	0.44872	0.427093	0.405548	0.384099	0.36276	0.341548	0.32048	0.299568	0.278832	0.258286	0.23795	0.217828	0.197947	0.17832	0.15896	0.139892	0.12112	0.102668	0.084548	0.066776	0.049369	0.032342	0.0157123	-0.00050574	-0.0162957	-0.0316418	-0.046528	-0.060939	-0.074858	-0.0882698	-0.101159	-0.113508	-0.1253	-0.13653	-0.147165	-0.1572	-0.166616	-0.1754	-0.18353	-0.19104
ANK1	0	0	230.696	9.3507e-49	6.8709e-45	0.536876	0.52364	0.510399	0.497166	0.48394	0.470717	0.457506	0.444306	0.431118	0.417946	0.40479	0.391653	0.378536	0.365441	0.35237	0.339326	0.32631	0.31332	0.30037	0.287445	0.27456	0.261708	0.2489	0.23613	0.223399	0.21072	0.198079	0.18549	0.172951	0.160465	0.14803	0.13565	0.12333	0.111074	0.0988743	0.0867379	0.074666	0.062661	0.0507251	0.0388593	0.0270657	0.015346	0.003704	-0.0078372
TMEM56	0	0	261.556	2.1066e-55	1.554e-51	0.540673	0.5296	0.518529	0.507452	0.49637	0.485282	0.474184	0.463077	0.451957	0.440823	0.42967	0.418507	0.407322	0.396115	0.38489	0.373634	0.362355	0.35105	0.33971	0.328345	0.31694	0.30551	0.29404	0.28253	0.270981	0.25939	0.247757	0.23608	0.224353	0.212579	0.20075	0.18888	0.17695	0.164965	0.152923	0.140822	0.12866	0.11644	0.10415	0.0917962	0.0793754	0.066885	0.054325	0.041713
TUBB4B	0	0	274.205	3.9572e-58	2.9224e-54	0.569537	0.56322	0.556884	0.550519	0.54411	0.537637	0.531089	0.524449	0.517703	0.510833	0.50383	0.496667	0.489339	0.481828	0.47412	0.466194	0.45804	0.44964	0.44098	0.432051	0.42283	0.413297	0.40345	0.39326	0.382721	0.37182	0.360528	0.34884	0.336744	0.324218	0.31125	0.29782	0.28392	0.269525	0.254629	0.239213	0.22326	0.20676	0.189693	0.172045	0.1538	0.13494	0.11547	0.095446
HAGH	0	0	225.129	1.4759e-47	1.0839e-43	0.605615	0.58337	0.561147	0.538955	0.51681	0.494739	0.472749	0.450859	0.429087	0.407449	0.38596	0.364644	0.34351	0.322577	0.30186	0.281384	0.261157	0.2412	0.22153	0.202155	0.1831	0.164387	0.14602	0.12803	0.110423	0.093219	0.0764343	0.060086	0.0441918	0.0287675	0.01383	-0.00060329	-0.014516	-0.0278917	-0.0407131	-0.0529635	-0.064626	-0.075684	-0.086121	-0.0959196	-0.105063	-0.11354	-0.12132	-0.12844
RRM1	0	0	218.599	3.7531e-46	2.7525e-42	0.676026	0.66201	0.647999	0.634002	0.62003	0.606077	0.592162	0.578287	0.564461	0.550688	0.53698	0.523334	0.509766	0.49628	0.48288	0.469579	0.456378	0.44329	0.43031	0.417456	0.40473	0.392142	0.3797	0.3674	0.355261	0.34328	0.331478	0.31985	0.308403	0.297148	0.28609	0.27524	0.26459	0.254167	0.243966	0.233996	0.22426	0.21478	0.205543	0.196566	0.187855	0.17942	0.17125	0.16332
SPTB	0	0	247.16	2.6632e-52	1.962e-48	0.634224	0.61055	0.586892	0.563271	0.5397	0.516211	0.492808	0.469513	0.446345	0.423322	0.40046	0.377784	0.355304	0.333042	0.31102	0.289243	0.267742	0.24653	0.22563	0.20505	0.18482	0.164946	0.14546	0.12636	0.107689	0.089449	0.0716616	0.054345	0.037518	0.021198	0.0054033	-0.0098478	-0.024537	-0.0386473	-0.0521593	-0.0650554	-0.077317	-0.088927	-0.0998669	-0.110118	-0.119663	-0.12848	-0.13656	-0.14393
HBB	0	0	314.292	8.9425e-67	6.6273e-63	0.598338	0.57088	0.543439	0.516048	0.48873	0.461505	0.4344	0.407437	0.38064	0.354033	0.32764	0.301485	0.275591	0.249982	0.22468	0.199713	0.175101	0.15087	0.12704	0.103641	0.080692	0.0582174	0.036242	0.014789	-0.00611831	-0.026455	-0.0461985	-0.065324	-0.0838087	-0.101628	-0.11876	-0.13518	-0.15086	-0.165782	-0.17992	-0.193251	-0.20575	-0.2174	-0.228162	-0.238026	-0.246963	-0.25495	-0.26197	-0.26805
RAD23A	0	0	255.467	4.3229e-54	3.1881e-50	0.657346	0.63036	0.603399	0.576483	0.54963	0.522876	0.496231	0.469722	0.443372	0.417203	0.39124	0.3655	0.340011	0.314795	0.28987	0.265268	0.241003	0.2171	0.19358	0.170475	0.1478	0.125572	0.10382	0.082573	0.0618446	0.04166	0.0220417	0.0030129	-0.0154038	-0.033186	-0.050311	-0.066756	-0.082498	-0.0975144	-0.111783	-0.125281	-0.13799	-0.14987	-0.160925	-0.171114	-0.180419	-0.18882	-0.19629	-0.20286
CAT	0	0	263.764	7.0457e-56	5.1997e-52	0.71991	0.69742	0.674933	0.652466	0.63002	0.607618	0.585255	0.562944	0.540693	0.518511	0.49641	0.47439	0.452468	0.43065	0.40894	0.387359	0.365904	0.34459	0.32342	0.302404	0.28155	0.260878	0.24038	0.22008	0.199973	0.18008	0.160394	0.14094	0.121714	0.102733	0.084002	0.065532	0.047329	0.0294035	0.0117632	-0.00558297	-0.022626	-0.039358	-0.0557703	-0.0718536	-0.0875995	-0.103	-0.11804	-0.13268
ANP32B	0	0	205.111	2.9915e-43	2.1889e-39	0.759168	0.73174	0.704341	0.676991	0.64972	0.622542	0.595495	0.568599	0.541879	0.515361	0.48907	0.463032	0.437271	0.411813	0.38668	0.361905	0.337507	0.31351	0.28995	0.266834	0.2442	0.222073	0.20047	0.17943	0.158968	0.13911	0.119884	0.10131	0.0834231	0.0662397	0.049788	0.034093	0.01918	0.00507473	-0.00819825	-0.0206135	-0.032146	-0.04277	-0.0524603	-0.0611922	-0.0689402	-0.075679	-0.081389	-0.086128
LBR	0	0	218.784	3.4242e-46	2.5117e-42	0.726785	0.6992	0.671635	0.644127	0.6167	0.589377	0.562189	0.535161	0.508319	0.481691	0.4553	0.429182	0.403354	0.377846	0.35268	0.327897	0.303509	0.27955	0.25604	0.233014	0.21049	0.188506	0.16708	0.14624	0.126012	0.10643	0.0875054	0.069279	0.0517727	0.0350133	0.019027	0.0038416	-0.010517	-0.0240228	-0.0366481	-0.0483664	-0.059151	-0.068976	-0.0778138	-0.0856381	-0.0924222	-0.098139	-0.10277	-0.10637
NUSAP1	0	0	237.399	3.3695e-50	2.4786e-46	0.728592	0.70412	0.679676	0.655264	0.63091	0.606631	0.582447	0.558376	0.534438	0.510651	0.48703	0.463606	0.440387	0.417394	0.39465	0.372165	0.349966	0.32807	0.3065	0.285262	0.26439	0.24389	0.22379	0.20411	0.184859	0.16606	0.147743	0.12991	0.112593	0.0958032	0.079562	0.063887	0.048799	0.0343166	0.0204579	0.00724209	-0.0053118	-0.017185	-0.0283583	-0.0388131	-0.0485303	-0.057491	-0.06568	-0.073131
FAM210B	0	0	282.691	5.8576e-60	4.33e-56	0.698934	0.67263	0.646339	0.620094	0.59391	0.567818	0.541829	0.515968	0.490255	0.464713	0.43936	0.414224	0.38932	0.364671	0.3403	0.316225	0.29247	0.26906	0.246	0.223333	0.20107	0.179227	0.15783	0.13691	0.116473	0.096547	0.0771541	0.058314	0.0400484	0.0223785	0.0053256	-0.011089	-0.026844	-0.041918	-0.05629	-0.0699385	-0.082842	-0.09498	-0.106331	-0.116873	-0.126585	-0.13545	-0.14344	-0.15059
CCND3	0	0	250.139	6.0756e-53	4.4783e-49	0.747876	0.72134	0.694824	0.668342	0.64191	0.615551	0.589278	0.56311	0.537063	0.511156	0.48541	0.459829	0.434445	0.40927	0.38432	0.359616	0.335173	0.31101	0.28714	0.263586	0.24036	0.217488	0.19498	0.17285	0.151129	0.12982	0.108952	0.088535	0.0685881	0.0491292	0.030176	0.011745	-0.0061454	-0.0234782	-0.0402358	-0.0564008	-0.071956	-0.086884	-0.101166	-0.114787	-0.127728	-0.13997	-0.1515	-0.16232
HBA2	0	0	365.219	9.0711e-78	6.7507e-74	0.689463	0.65746	0.625485	0.593569	0.56174	0.530024	0.498453	0.467055	0.435859	0.404893	0.37419	0.343768	0.313666	0.28391	0.25453	0.225551	0.197005	0.16892	0.14132	0.114248	0.087718	0.0617649	0.036417	0.011702	-0.0123498	-0.03571	-0.0583506	-0.080242	-0.101355	-0.121662	-0.14113	-0.15974	-0.17745	-0.194247	-0.210089	-0.224951	-0.2388	-0.25162	-0.263372	-0.274028	-0.283561	-0.29194	-0.29914	-0.30521
AQP1	0	0	265.018	3.7814e-56	2.7914e-52	0.790759	0.75835	0.725971	0.693652	0.66142	0.629317	0.59736	0.565584	0.534019	0.502695	0.47164	0.440892	0.410473	0.380415	0.35075	0.321507	0.292715	0.26441	0.23661	0.209357	0.18268	0.156599	0.13115	0.10637	0.0822849	0.058921	0.0363101	0.014484	-0.00652907	-0.0266975	-0.045992	-0.064381	-0.081836	-0.0983263	-0.113822	-0.128292	-0.14171	-0.15404	-0.16525	-0.175319	-0.184211	-0.1919	-0.19835	-0.20363
FAM117A	0	0	281.251	1.1976e-59	8.8513e-56	0.747275	0.71713	0.687011	0.656932	0.62692	0.596986	0.567161	0.537462	0.507912	0.478531	0.44934	0.420361	0.391614	0.363121	0.3349	0.306981	0.279376	0.25211	0.2252	0.198675	0.17255	0.146848	0.12159	0.096798	0.0724911	0.048692	0.0254217	0.0027011	-0.0194486	-0.0410063	-0.061951	-0.082261	-0.10192	-0.120894	-0.139174	-0.156735	-0.17356	-0.18962	-0.204894	-0.219369	-0.233018	-0.24582	-0.25776	-0.26882
TMEM14B	0	0	309.256	1.0914e-65	8.0865e-62	0.904988	0.89757	0.890137	0.882655	0.8751	0.867464	0.859711	0.851822	0.843774	0.835546	0.82711	0.818457	0.80955	0.800373	0.7909	0.781113	0.770986	0.7605	0.74962	0.738344	0.72663	0.714473	0.70184	0.6887	0.67505	0.66085	0.646092	0.63074	0.614784	0.598191	0.58094	0.56302	0.54439	0.52504	0.504944	0.484079	0.46242	0.43995	0.416647	0.392481	0.367434	0.34148	0.31461	0.28695
CPOX	0	0	295.783	8.7995e-63	6.5107e-59	0.867922	0.83662	0.80535	0.77413	0.74299	0.711952	0.681046	0.650298	0.619732	0.589377	0.55926	0.529399	0.499829	0.470574	0.44166	0.413111	0.384956	0.35722	0.32993	0.30311	0.27679	0.250991	0.22574	0.20107	0.177003	0.15356	0.130778	0.10867	0.0872778	0.0666146	0.046711	0.027594	0.009288	-0.0081793	-0.0247821	-0.0404942	-0.05529	-0.069142	-0.0820247	-0.0939123	-0.104778	-0.1146	-0.12334	-0.13106
DEK	1	0	231.34	6.7947e-49	4.9934e-45	0.889428	0.85939	0.829378	0.799427	0.76957	0.739823	0.710229	0.680813	0.651605	0.622634	0.59393	0.565525	0.537446	0.509723	0.48239	0.455465	0.42899	0.40299	0.37749	0.352534	0.32814	0.304336	0.28116	0.25863	0.236792	0.21566	0.195277	0.17566	0.156851	0.138871	0.12175	0.10552	0.090218	0.075862	0.0624859	0.0501198	0.038793	0.028536	0.0193781	0.0113487	0.0044778	-0.001205	-0.0056763	-0.0090157
MCM7	1	0	329.654	4.327e-70	3.2115e-66	0.931349	0.91489	0.898426	0.881969	0.86552	0.849072	0.832636	0.81621	0.799797	0.783398	0.76702	0.75065	0.734303	0.717978	0.70168	0.685399	0.669148	0.65292	0.63673	0.620571	0.60444	0.58835	0.57229	0.55628	0.540301	0.52437	0.508477	0.49263	0.476836	0.461089	0.44539	0.42975	0.41416	0.398628	0.383153	0.367739	0.35239	0.3371	0.321872	0.306715	0.291626	0.27661	0.26166	0.24678
DUT	0	0	319.658	6.2166e-68	4.609e-64	0.925995	0.90532	0.884658	0.864035	0.84347	0.822969	0.802563	0.782265	0.762093	0.742067	0.7222	0.702519	0.683035	0.663767	0.64473	0.625955	0.607446	0.58923	0.57132	0.553728	0.53649	0.519604	0.5031	0.487	0.471309	0.45605	0.441251	0.42692	0.413073	0.399735	0.38692	0.37465	0.36294	0.351802	0.341265	0.331343	0.32205	0.31341	0.305444	0.298161	0.291583	0.28573	0.28061	0.27612
GYPC	0	1	409.787	2.1359e-87	1.5941e-83	0.854852	0.82715	0.79946	0.771805	0.7442	0.716662	0.689206	0.661849	0.634608	0.6075	0.58054	0.553747	0.527135	0.500722	0.47452	0.448558	0.422841	0.39739	0.37222	0.347343	0.32278	0.298557	0.27468	0.25116	0.228026	0.20529	0.182965	0.16107	0.139625	0.118642	0.09814	0.078134	0.058641	0.0396781	0.0212615	0.00340777	-0.013867	-0.030545	-0.0466105	-0.0620471	-0.076838	-0.090967	-0.10442	-0.1172
RHAG	0	1	362.991	2.7461e-77	2.0431e-73	0.821517	0.79842	0.775343	0.752293	0.72929	0.706341	0.683467	0.660682	0.638	0.615436	0.593	0.57072	0.548598	0.526652	0.5049	0.483349	0.462022	0.44093	0.42009	0.399512	0.37922	0.359213	0.33952	0.32015	0.30112	0.28244	0.264134	0.24621	0.228678	0.211562	0.19487	0.17862	0.16283	0.147512	0.132678	0.118344	0.10452	0.091236	0.0784923	0.0663079	0.0546976	0.043676	0.033256	0.023415
KLF1	1	0	301.65	4.7735e-64	3.5338e-60	1.10244	1.0728	1.04312	1.01352	0.98399	0.954556	0.925238	0.896061	0.867049	0.838225	0.80961	0.781238	0.753121	0.725286	0.69776	0.670559	0.643714	0.61724	0.59118	0.565532	0.54033	0.515609	0.49138	0.46766	0.444491	0.42188	0.399866	0.37846	0.357691	0.33758	0.31815	0.29943	0.28144	0.264201	0.247741	0.23208	0.21724	0.20326	0.190139	0.177917	0.166614	0.15625	0.14685	0.13838
UCP2	0	0	451.78	1.7907e-96	1.3389e-92	1.00182	0.97229	0.942769	0.913275	0.88382	0.854418	0.825083	0.795826	0.766663	0.737605	0.70867	0.67986	0.651199	0.622697	0.59437	0.566222	0.538276	0.51054	0.48303	0.455759	0.42874	0.401984	0.37551	0.34932	0.323437	0.29787	0.272638	0.24775	0.223215	0.199053	0.17527	0.15189	0.12892	0.106372	0.0842609	0.0625992	0.041401	0.020678	0.00044534	-0.0192847	-0.0384987	-0.057184	-0.075325	-0.092897
MYBL2	1	0	362.41	3.6663e-77	2.7274e-73	1.06505	1.035	1.00488	0.974844	0.94487	0.914963	0.885157	0.855466	0.825908	0.796504	0.76727	0.738231	0.7094	0.680799	0.65245	0.624363	0.596566	0.56907	0.54191	0.515087	0.48863	0.462554	0.43688	0.41163	0.386815	0.36246	0.338587	0.31521	0.292349	0.270023	0.24825	0.22706	0.20645	0.186463	0.167103	0.148394	0.13035	0.113	0.0963614	0.0804458	0.0652764	0.050872	0.03725	0.02438
OAT	0	0	436.726	3.216e-93	2.4033e-89	0.944682	0.93258	0.920473	0.908353	0.89621	0.884048	0.871851	0.859615	0.847334	0.835002	0.82261	0.810157	0.797632	0.78503	0.77234	0.759569	0.746697	0.73372	0.72064	0.70744	0.69412	0.680668	0.66708	0.65336	0.639484	0.62546	0.611267	0.59691	0.582383	0.567674	0.55278	0.53769	0.5224	0.506912	0.491208	0.475285	0.45914	0.44276	0.426143	0.409282	0.392172	0.3748	0.35717	0.33931
HMGN2	1	0	433.175	1.8835e-92	1.4072e-88	0.971619	0.93872	0.905842	0.873017	0.84027	0.807622	0.775102	0.742735	0.710546	0.67856	0.6468	0.615301	0.584079	0.553161	0.52257	0.492344	0.462495	0.43305	0.40404	0.375491	0.34742	0.319862	0.29284	0.26637	0.240488	0.21522	0.190582	0.16661	0.143321	0.120746	0.098908	0.077834	0.057548	0.0380758	0.019443	0.00167495	-0.015203	-0.031165	-0.0461863	-0.060241	-0.0733037	-0.085349	-0.096356	-0.10638
ABCB10	0	0	446.182	2.9053e-95	2.1717e-91	1.03958	1.0067	0.973885	0.941093	0.90837	0.875729	0.843202	0.810807	0.778566	0.746503	0.71464	0.682993	0.651591	0.620455	0.5896	0.559064	0.528854	0.499	0.46952	0.440433	0.41177	0.383545	0.35579	0.32851	0.301746	0.27551	0.249825	0.22471	0.200199	0.176303	0.15305	0.13045	0.10854	0.0873384	0.0668632	0.0471385	0.028186	0.010029	-0.00731181	-0.0238138	-0.0394548	-0.054213	-0.068068	-0.081037
ALAD	0	0	411.982	7.166e-88	5.3487e-84	1.11137	1.0751	1.03895	1.00281	0.96675	0.93081	0.895008	0.859376	0.823941	0.788733	0.75378	0.719105	0.684744	0.65072	0.61706	0.583803	0.550965	0.51858	0.48667	0.455276	0.42441	0.394117	0.36441	0.33533	0.306896	0.27914	0.252088	0.22577	0.200217	0.175453	0.15151	0.12841	0.10618	0.0848643	0.0644754	0.0450464	0.026605	0.0091805	-0.00719984	-0.0225075	-0.0367143	-0.049792	-0.061716	-0.072515
TFRC	0	1	585.984	1.6735e-125	1.2571e-121	1.03185	1.0058	0.979695	0.953638	0.92761	0.901611	0.87566	0.849762	0.823926	0.79816	0.77247	0.746878	0.721379	0.695985	0.67071	0.645553	0.620532	0.59565	0.57092	0.546355	0.52195	0.49773	0.47369	0.44985	0.42621	0.40278	0.379578	0.3566	0.333868	0.31138	0.28915	0.26718	0.24549	0.224088	0.202973	0.18216	0.16166	0.14147	0.121616	0.102096	0.0829212	0.064101	0.045644	0.027564
HMBS	0	0	590.974	1.392e-126	1.0458e-122	1.0172	0.98738	0.957573	0.927788	0.89804	0.868341	0.838702	0.809136	0.779654	0.75027	0.72099	0.691841	0.66282	0.633946	0.60523	0.576681	0.548315	0.52014	0.49218	0.46443	0.43691	0.409639	0.38262	0.35587	0.329392	0.30321	0.277328	0.25176	0.226526	0.201628	0.17708	0.1529	0.12909	0.105675	0.0826561	0.0600499	0.037868	0.016123	-0.00517387	-0.0260098	-0.0463728	-0.066251	-0.085631	-0.10448
SLC4A1	0	1	697.745	1.0726e-149	8.0754e-146	1.00968	0.9676	0.925554	0.883573	0.84169	0.799944	0.758362	0.716979	0.67583	0.634946	0.59436	0.55411	0.514225	0.474738	0.43568	0.397096	0.359007	0.32145	0.28446	0.248065	0.2123	0.177208	0.14281	0.10915	0.0762449	0.044143	0.0128724	-0.017533	-0.0470407	-0.0756169	-0.10323	-0.12984	-0.15542	-0.179943	-0.203363	-0.225652	-0.24678	-0.26671	-0.285402	-0.302835	-0.318971	-0.33378	-0.34722	-0.35933
ATPIF1	0	0	848.336	2.5991e-182	1.9618e-178	1.00947	1.0044	0.999387	0.99434	0.98929	0.984219	0.979139	0.974042	0.968926	0.963788	0.95862	0.953433	0.948212	0.942957	0.93767	0.932337	0.926966	0.92155	0.91609	0.910576	0.90501	0.899391	0.89371	0.88797	0.88217	0.8763	0.870362	0.86435	0.858265	0.852102	0.84586	0.83953	0.83312	0.826617	0.820025	0.813338	0.80655	0.79967	0.792684	0.785593	0.778394	0.77108	0.76366	0.75602
HDGF	1	0	575.062	3.8644e-123	2.9022e-119	1.09447	1.0655	1.03655	1.00762	0.97873	0.949877	0.921085	0.892361	0.863718	0.835166	0.80672	0.778383	0.750174	0.722103	0.69418	0.666419	0.638829	0.61142	0.58421	0.557202	0.53041	0.503852	0.47753	0.45146	0.425659	0.40013	0.374884	0.34994	0.3253	0.300982	0.277	0.25336	0.23007	0.207147	0.184604	0.162449	0.1407	0.11935	0.098436	0.0779528	0.0579159	0.038337	0.019227	0.00060102
RHCE	0	0	511.916	1.773e-109	1.3296e-105	1.254	1.2055	1.157	1.10861	1.0604	1.01228	0.964422	0.916833	0.869553	0.822629	0.7761	0.730021	0.684427	0.639364	0.59488	0.551013	0.507813	0.46532	0.42358	0.382646	0.34255	0.30334	0.26506	0.22776	0.191474	0.15625	0.122144	0.089185	0.0574244	0.0269048	-0.0023291	-0.030233	-0.056762	-0.0818724	-0.10552	-0.127659	-0.14825	-0.16724	-0.18459	-0.200257	-0.214194	-0.22636	-0.23671	-0.24532
DHFR	0	0	573.831	7.1351e-123	5.3578e-119	1.26339	1.2305	1.19768	1.16489	1.1322	1.09959	1.06715	1.03487	1.0028	0.970948	0.93936	0.90805	0.877058	0.846407	0.81613	0.786245	0.756791	0.72779	0.69928	0.67128	0.64382	0.616933	0.59064	0.56498	0.539972	0.51565	0.492038	0.46917	0.447068	0.425765	0.40529	0.38567	0.36693	0.349107	0.332223	0.316308	0.30139	0.2875	0.274661	0.262907	0.252265	0.24276	0.23442	0.22712
BLVRB	0	0	878.057	9.4593e-189	7.1455e-185	1.23003	1.2061	1.18226	1.15836	1.1344	1.11052	1.08656	1.06257	1.03855	1.01448	0.99037	0.966212	0.941996	0.917721	0.89338	0.868968	0.844481	0.81991	0.79526	0.770515	0.74568	0.720735	0.69569	0.67053	0.645259	0.61986	0.594345	0.56869	0.542908	0.51698	0.49091	0.46468	0.4383	0.411759	0.38505	0.358171	0.33112	0.30388	0.276454	0.24884	0.221028	0.19302	0.1648	0.13646
TUBG1	0	0	478.351	3.2205e-102	2.4115e-98	1.42744	1.3813	1.33521	1.2892	1.2433	1.19756	1.15201	1.1067	1.06166	1.01694	0.97256	0.928583	0.885031	0.841948	0.79937	0.757346	0.715904	0.67509	0.63494	0.59549	0.55679	0.518862	0.48176	0.44552	0.410175	0.37577	0.342343	0.30993	0.278576	0.248315	0.21919	0.19123	0.16449	0.138997	0.114795	0.0919224	0.070418	0.05032	0.0316689	0.0145032	-0.00113794	-0.015215	-0.027697	-0.038654
GYPB	0	0	800.577	5.7604e-172	4.3457e-168	1.41888	1.3704	1.32199	1.27363	1.2254	1.17724	1.12929	1.08153	1.03402	0.986773	0.93983	0.893233	0.847006	0.801184	0.7558	0.710898	0.6665	0.62264	0.57936	0.536695	0.49467	0.45332	0.41268	0.37279	0.33368	0.29538	0.25793	0.22136	0.185704	0.150997	0.11727	0.084565	0.052908	0.0223349	-0.00711986	-0.0354225	-0.062539	-0.088436	-0.113079	-0.136435	-0.158469	-0.17915	-0.19844	-0.21635
TFDP1	1	0	654.16	2.9306e-140	2.205e-136	1.42846	1.3859	1.34328	1.30078	1.2584	1.21612	1.17404	1.13216	1.09052	1.04917	1.0081	0.967426	0.92711	0.887211	0.84776	0.8088	0.770358	0.73247	0.69517	0.658503	0.62249	0.587171	0.55258	0.51875	0.485726	0.45353	0.422203	0.39178	0.362288	0.333771	0.30626	0.27979	0.2544	0.230113	0.206975	0.185016	0.16427	0.14478	0.126567	0.109675	0.094136	0.079985	0.067251	0.055862
HBD	0	0	869.891	5.5597e-187	4.1976e-183	1.42064	1.3649	1.30912	1.25348	1.198	1.14271	1.08767	1.03292	0.97853	0.924533	0.87098	0.81793	0.765423	0.713513	0.66225	0.611679	0.561856	0.51283	0.46464	0.417353	0.37101	0.325656	0.28135	0.23813	0.196059	0.15518	0.115541	0.077194	0.0401896	0.00457596	-0.029597	-0.062279	-0.093421	-0.122973	-0.150885	-0.177109	-0.20159	-0.22429	-0.245145	-0.264115	-0.281146	-0.29619	-0.3092	-0.32025
UROD	0	0	786.984	5.0659e-169	3.8207e-165	1.50556	1.4602	1.41481	1.36951	1.3243	1.27922	1.23429	1.18954	1.145	1.1007	1.0567	1.01297	0.969584	0.926566	0.88394	0.841748	0.800008	0.75875	0.71802	0.677829	0.63822	0.599214	0.56085	0.52315	0.486156	0.44989	0.414383	0.37967	0.345772	0.312729	0.28057	0.24932	0.21901	0.189677	0.161347	0.134051	0.10782	0.082681	0.058669	0.0358122	0.0141413	-0.0063133	-0.025524	-0.043507
IDH2	0	0	677.755	2.2836e-145	1.7189e-141	1.47801	1.439	1.39998	1.36103	1.3222	1.28337	1.2447	1.20618	1.16782	1.12965	1.0917	1.05399	1.01654	0.979374	0.94252	0.905997	0.869833	0.83405	0.79867	0.763722	0.72923	0.695205	0.66169	0.62869	0.596242	0.56437	0.533086	0.50242	0.472407	0.443057	0.4144	0.38645	0.35925	0.332803	0.307145	0.282298	0.25828	0.23513	0.212854	0.191485	0.171045	0.15156	0.13304	0.11547
PCNA	0	0	763.523	6.1092e-164	4.6052e-160	1.56921	1.5369	1.50453	1.47223	1.44	1.40776	1.37562	1.34357	1.31161	1.27977	1.248	1.21646	1.18503	1.15377	1.1227	1.09179	1.06111	1.0306	1.0004	0.970446	0.94073	0.911297	0.88215	0.85331	0.82479	0.7966	0.768757	0.74127	0.714166	0.687445	0.66113	0.63522	0.60975	0.584716	0.560142	0.536039	0.51242	0.4893	0.466695	0.444614	0.423074	0.40209	0.38167	0.36178
H3F3A	0	0	656.853	7.6534e-141	5.7591e-137	1.64841	1.584	1.51971	1.45552	1.3915	1.32783	1.26445	1.20148	1.13898	1.07702	1.0157	0.954981	0.895038	0.835903	0.77764	0.720326	0.664018	0.60879	0.5547	0.501825	0.45023	0.399979	0.35114	0.30379	0.257979	0.21379	0.171278	0.13052	0.0915771	0.0545199	0.019415	-0.013671	-0.04467	-0.0735155	-0.10014	-0.124475	-0.14645	-0.16601	-0.183077	-0.197585	-0.209468	-0.21866	-0.2251	-0.22893
TUBB	0	0	871.281	2.7782e-187	2.0978e-183	1.55754	1.5242	1.4909	1.45762	1.4244	1.39124	1.35817	1.32521	1.29238	1.25968	1.2271	1.19479	1.16262	1.13066	1.0989	1.06746	1.03625	1.0053	0.97468	0.94437	0.91439	0.884765	0.85551	0.82664	0.79818	0.77014	0.742544	0.71541	0.688743	0.662575	0.63692	0.61179	0.58721	0.563193	0.539759	0.516925	0.49471	0.47313	0.452198	0.431939	0.412368	0.3935	0.37536	0.35787
HMGB2	1	0	938.011	9.6739e-202	7.3134e-198	1.48504	1.4485	1.41189	1.37536	1.3389	1.30247	1.26615	1.22994	1.19384	1.15789	1.1221	1.08648	1.05105	1.01584	0.98085	0.946105	0.911624	0.87742	0.84352	0.809937	0.77668	0.743781	0.71125	0.6791	0.647351	0.61603	0.585138	0.55471	0.524748	0.49528	0.46632	0.43789	0.41	0.382666	0.355914	0.329759	0.30422	0.27931	0.255043	0.231446	0.208532	0.18632	0.16482	0.14404
HBM	0	0	895.075	1.9441e-192	1.4689e-188	1.5718	1.5076	1.44355	1.37958	1.3158	1.25225	1.18902	1.12617	1.06374	1.00181	0.94043	0.879679	0.819602	0.760267	0.70174	0.64407	0.587332	0.53158	0.47688	0.423297	0.37089	0.31971	0.26983	0.22131	0.174219	0.12861	0.084539	0.042079	0.00128775	-0.0377727	-0.075041	-0.11045	-0.14395	-0.175471	-0.20495	-0.232328	-0.25754	-0.28053	-0.301235	-0.319588	-0.335531	-0.349	-0.35995	-0.36847
HEMGN	0	0	966.261	7.3109e-208	5.5285e-204	1.55217	1.4951	1.43807	1.38114	1.3243	1.26774	1.21136	1.15527	1.0995	1.04411	0.98913	0.934625	0.88063	0.827196	0.77437	0.722193	0.670718	0.61999	0.57006	0.52096	0.47275	0.425476	0.37918	0.33391	0.289717	0.24664	0.204732	0.16404	0.124599	0.0864696	0.049693	0.014316	-0.019614	-0.0520509	-0.0829482	-0.112259	-0.13994	-0.16593	-0.190206	-0.212704	-0.233383	-0.25219	-0.2691	-0.28415
HIST1H4C	0	0	601.387	7.7632e-129	5.8348e-125	1.68871	1.6317	1.57476	1.51791	1.4612	1.40475	1.34854	1.29264	1.23711	1.182	1.1274	1.07326	1.01973	0.966836	0.91462	0.86315	0.812465	0.76262	0.71368	0.665676	0.61868	0.572732	0.52789	0.48421	0.44174	0.40053	0.360644	0.32212	0.285023	0.249398	0.2153	0.18278	0.1519	0.122695	0.0952321	0.0695592	0.045729	0.023795	0.00380891	-0.0141762	-0.0301076	-0.043933	-0.055608	-0.065243
MGST3	0	0	890.229	2.1815e-191	1.6481e-187	1.62702	1.5743	1.52167	1.46908	1.4166	1.36425	1.31209	1.26013	1.20842	1.15699	1.1059	1.05511	1.00473	0.954775	0.90527	0.856264	0.807779	0.75986	0.71253	0.665834	0.6198	0.574476	0.52989	0.48607	0.443052	0.40088	0.359586	0.3192	0.279767	0.241313	0.20388	0.16749	0.13219	0.0980188	0.0650009	0.0331755	0.0025775	-0.026758	-0.0547956	-0.0815007	-0.106838	-0.13077	-0.15327	-0.17435
GYPA	0	1	1073.31	4.6245e-231	3.5002e-227	1.64995	1.5959	1.54196	1.48806	1.4343	1.38062	1.32716	1.27392	1.22093	1.16824	1.1159	1.06388	1.01229	0.961142	0.91047	0.86031	0.810701	0.76168	0.71328	0.665544	0.6185	0.572199	0.52666	0.48194	0.438053	0.39505	0.352965	0.31183	0.271695	0.232583	0.19454	0.15759	0.12178	0.0871452	0.0537219	0.0215466	-0.0093442	-0.038914	-0.0671251	-0.0939419	-0.119327	-0.14324	-0.16566	-0.18659
RRM2	0	0	678.373	1.6784e-145	1.2635e-141	1.80156	1.7355	1.66942	1.60351	1.5378	1.4724	1.40732	1.34266	1.27848	1.21485	1.1518	1.08952	1.02795	0.967213	0.90737	0.848487	0.790638	0.73389	0.67831	0.623975	0.57094	0.519289	0.46908	0.42038	0.373273	0.32781	0.284073	0.24212	0.202031	0.163867	0.1277	0.093594	0.061624	0.0318555	0.00435878	-0.0207979	-0.043546	-0.063816	-0.0815392	-0.0966474	-0.109071	-0.11874	-0.1256	-0.12982
CA2	0	0	989.465	6.8488e-213	5.1804e-209	1.73137	1.6744	1.61751	1.56068	1.504	1.44745	1.39112	1.33504	1.27925	1.22379	1.1687	1.11403	1.05982	1.0061	0.95292	0.900315	0.848335	0.79702	0.7464	0.696536	0.64745	0.599201	0.55182	0.50534	0.459824	0.4153	0.371806	0.32939	0.288095	0.247958	0.20902	0.17133	0.13492	0.099833	0.0661145	0.0338039	0.0029426	-0.026428	-0.0542662	-0.080531	-0.105181	-0.12817	-0.14947	-0.16911
AHSP	0	0	1554.63	0	0	1.9539	1.8953	1.83678	1.77831	1.72	1.66175	1.60372	1.54591	1.48837	1.43111	1.3742	1.31763	1.26148	1.20577	1.1505	1.09582	1.04165	0.98807	0.93512	0.882825	0.83123	0.780372	0.73028	0.68101	0.632573	0.58502	0.53839	0.49271	0.448029	0.404374	0.36179	0.3203	0.27995	0.240782	0.202824	0.166116	0.13069	0.096595	0.0638569	0.0325151	0.00260677	-0.025831	-0.052766	-0.078222
TUBA1B	0	0	1579.31	0	0	2.11146	2.0576	2.00373	1.94994	1.8962	1.84269	1.7893	1.7361	1.68312	1.63041	1.578	1.5259	1.47417	1.42283	1.3719	1.32145	1.27148	1.222	1.1731	1.12483	1.0771	1.0301	0.98375	0.93811	0.89323	0.84913	0.805841	0.7634	0.721844	0.681199	0.6415	0.60278	0.56507	0.528402	0.492811	0.458329	0.42499	0.39282	0.361862	0.332141	0.303692	0.27655	0.25074	0.2262
FTH1	0	0	1724.64	0	0	2.44896	2.3919	2.33484	2.27788	2.2211	2.1644	2.10795	2.05176	1.99586	1.94031	1.8851	1.83038	1.7761	1.72233	1.6691	1.61647	1.56448	1.5132	1.4626	1.41275	1.3637	1.31555	1.2683	1.2219	1.17654	1.1322	1.08888	1.0467	1.00564	0.96578	0.92715	0.88979	0.85375	0.819062	0.785776	0.753932	0.72357	0.69474	0.667477	0.641826	0.61783	0.59553	0.57496	0.55599
CA1	0	0	1564.02	0	0	2.36765	2.3026	2.23765	2.17274	2.1079	2.04329	1.97883	1.91458	1.8506	1.78691	1.7236	1.66056	1.59798	1.53584	1.4742	1.41304	1.35246	1.2925	1.2331	1.17439	1.1164	1.05913	1.0026	0.94697	0.892144	0.83821	0.785194	0.73314	0.682085	0.632064	0.58311	0.53527	0.48858	0.443063	0.398768	0.355729	0.31398	0.27357	0.234518	0.196872	0.160668	0.12594	0.092727	0.061023
PRDX2	0	0	2031.11	0	0	2.48177	2.426	2.37022	2.31449	2.2588	2.20321	2.14769	2.09229	2.03701	1.98187	1.9269	1.87212	1.81752	1.76315	1.709	1.65513	1.60152	1.5482	1.4952	1.44249	1.3901	1.33817	1.2866	1.2354	1.18457	1.1342	1.08432	1.0349	0.985953	0.937521	0.88961	0.84225	0.79545	0.749223	0.703597	0.658587	0.61421	0.57049	0.527433	0.485068	0.443408	0.40247	0.36228	0.32287
MCM4	1	0	169.382	1.4196e-35	1.0317e-31	0.280159	0.28021	0.280251	0.280282	0.2803	0.280286	0.280247	0.280171	0.280055	0.279891	0.27967	0.279398	0.279056	0.278644	0.27815	0.277582	0.276921	0.27617	0.27531	0.274347	0.27327	0.272078	0.27076	0.26931	0.267728	0.266	0.264128	0.2621	0.259913	0.25756	0.25503	0.25233	0.24945	0.246371	0.243101	0.239629	0.23595	0.23206	0.227947	0.223612	0.219045	0.21424	0.20919	0.20387
NCAPD3	0	0	32.369	1.6083e-06	0.0097351	0.0351309	0.035255	0.0353761	0.035493	0.035603	0.0357043	0.0357941	0.0358704	0.0359308	0.0359732	0.035995	0.0359946	0.0359691	0.0359166	0.035835	0.035721	0.0355735	0.03539	0.035168	0.0349049	0.034599	0.0342483	0.03385	0.033402	0.0329016	0.032347	0.0317364	0.031067	0.030336	0.0295421	0.028683	0.027755	0.026758	0.0256882	0.0245439	0.0233227	0.022022	0.020641	0.0191755	0.0176244	0.0159851	0.014255	0.012432	0.0105
CCNE1	0	0	100.734	6.8654e-21	4.8394e-17	0.218917	0.21933	0.219743	0.220134	0.2205	0.220827	0.221112	0.221343	0.221513	0.221612	0.22163	0.221563	0.221396	0.221124	0.22074	0.220226	0.219582	0.2188	0.21786	0.216767	0.2155	0.214065	0.21244	0.21062	0.208597	0.20636	0.203906	0.20122	0.198295	0.195123	0.19169	0.188	0.18403	0.179781	0.175238	0.170394	0.16524	0.15977	0.153972	0.147837	0.141358	0.13453	0.12733	0.11979
AMMECR1	0	0	69.038	3.6226e-14	2.4579e-10	0.197836	0.1984	0.19896	0.199494	0.19999	0.200448	0.200845	0.201174	0.201423	0.201582	0.20164	0.20158	0.201397	0.201078	0.20061	0.199985	0.199188	0.19821	0.19704	0.19566	0.19407	0.192247	0.19019	0.18788	0.185308	0.18246	0.179336	0.17591	0.172181	0.168132	0.16375	0.15903	0.15396	0.148524	0.142712	0.136513	0.12992	0.12291	0.115484	0.107625	0.0993224	0.090565	0.081345	0.071714
ADD2	0	0	346.712	8.9939e-74	6.6834e-70	0.565763	0.56816	0.570526	0.572848	0.5751	0.577254	0.579291	0.581185	0.582913	0.58445	0.58577	0.58686	0.587684	0.588223	0.58845	0.58835	0.58789	0.58705	0.58581	0.584134	0.58201	0.579411	0.57631	0.57269	0.568522	0.56378	0.55845	0.5525	0.545905	0.538646	0.5307	0.52204	0.51264	0.502477	0.491533	0.47978	0.4672	0.45376	0.439435	0.424211	0.40806	0.39096	0.37289	0.35392
CD36	0	1	636.09	2.3914e-136	1.7986e-132	0.80013	0.80544	0.810703	0.815877	0.82092	0.825777	0.830412	0.834779	0.838831	0.842525	0.84581	0.848656	0.851004	0.852813	0.85404	0.854637	0.854562	0.85377	0.85221	0.84985	0.84663	0.842521	0.83747	0.83142	0.82435	0.8162	0.806926	0.79649	0.784837	0.77193	0.75772	0.74217	0.72522	0.706845	0.686984	0.665598	0.64264	0.61807	0.591838	0.563902	0.534216	0.50273	0.46943	0.43446
NDUFA6	0	0	87.273	4.9959e-18	3.4781e-14	0.186684	0.18737	0.188058	0.188731	0.18939	0.19002	0.190625	0.191195	0.191726	0.192212	0.19265	0.193024	0.193339	0.193587	0.19376	0.193854	0.193863	0.19378	0.1936	0.193322	0.19293	0.192432	0.19181	0.19106	0.190188	0.18918	0.188021	0.18672	0.185264	0.18365	0.18187	0.17992	0.1778	0.17549	0.172997	0.17031	0.16742	0.16433	0.161035	0.15752	0.153783	0.14982	0.14562	0.14118
SQRDL	0	0	58.989	4.7305e-12	3.1444e-08	0.0803623	0.082525	0.0846714	0.0867876	0.088858	0.0908668	0.092799	0.0946393	0.0963722	0.0979825	0.099455	0.100774	0.101924	0.10289	0.10366	0.10421	0.104532	0.10461	0.10443	0.103966	0.10322	0.102158	0.10078	0.099062	0.0969927	0.094555	0.0917348	0.088516	0.0848824	0.08082	0.076313	0.071346	0.065904	0.0599706	0.0535317	0.0465715	0.039075	0.031026	0.02241	0.0132114	0.00341487	-0.0069949	-0.018029	-0.029621
TPX2	0	0	30.627	3.648e-06	0.021804	0.0164289	0.018222	0.0200069	0.0217764	0.023523	0.025238	0.0269145	0.0285444	0.03012	0.0316335	0.033077	0.0344432	0.0357239	0.0369115	0.037998	0.0389762	0.0398379	0.040575	0.041181	0.0416468	0.041965	0.0421285	0.042129	0.041958	0.0416095	0.041074	0.0403452	0.039414	0.0382738	0.0369161	0.035333	0.033518	0.031462	0.0291572	0.0265967	0.0237723	0.020676	0.017301	0.0136385	0.00968119	0.0054212	0.00085082	-0.0040362	-0.0092216
DLGAP5	0	0	81.901	6.8889e-17	4.7623e-13	0.106597	0.10977	0.112924	0.116055	0.11915	0.122182	0.125152	0.128041	0.130837	0.133527	0.1361	0.13853	0.140818	0.142946	0.1449	0.146665	0.148231	0.14958	0.15071	0.151591	0.15222	0.152583	0.15266	0.15245	0.151931	0.15109	0.149914	0.14839	0.146506	0.144247	0.1416	0.13855	0.13509	0.131199	0.126868	0.122081	0.11683	0.11109	0.10486	0.0981212	0.0908607	0.083065	0.074724	0.065868
SMIM1	0	0	47.474	1.2149e-09	7.858e-06	0.114283	0.11804	0.121775	0.125484	0.12915	0.132754	0.136285	0.139727	0.143065	0.146285	0.14937	0.152307	0.155081	0.157677	0.16008	0.162274	0.164246	0.16598	0.16746	0.168678	0.16961	0.170246	0.17057	0.17057	0.170223	0.16952	0.168451	0.16699	0.165135	0.162861	0.16016	0.15701	0.1534	0.14931	0.144734	0.139654	0.13405	0.12792	0.121235	0.113987	0.10616	0.097739	0.088713	0.079141
EPRS	0	0	31.729	2.1733e-06	0.013105	0.0238338	0.027327	0.030808	0.0342634	0.037681	0.0410477	0.0443512	0.0475787	0.0507176	0.0537552	0.056679	0.0594758	0.0621335	0.0646393	0.06698	0.0691444	0.0711183	0.07289	0.074446	0.075774	0.076862	0.077696	0.078264	0.078554	0.078553	0.078248	0.077626	0.076675	0.0753821	0.0737347	0.07172	0.069326	0.066539	0.0633464	0.0597363	0.0556957	0.051212	0.046272	0.0408643	0.0349751	0.028592	0.021702	0.014297	0.0064225
MTRNR2L8	0	0	61.155	1.6583e-12	1.109e-08	-0.0018177	0.0011254	0.0040585	0.0069718	0.0098552	0.0126989	0.0154929	0.0182272	0.0208918	0.023477	0.025973	0.0283688	0.0306556	0.0328231	0.034861	0.0367604	0.0385102	0.040101	0.041523	0.0427654	0.043819	0.0446742	0.04532	0.045748	0.0459463	0.045906	0.0456177	0.045071	0.0442549	0.0431609	0.041779	0.040098	0.038109	0.0358017	0.0331664	0.030193	0.026872	0.023192	0.0191448	0.0147197	0.00990669	0.004696	-0.00092154	-0.0069401
AP2B1	0	0	65.86	1.6954e-13	1.1444e-09	0.1125	0.11704	0.121568	0.126063	0.13051	0.134898	0.139206	0.143421	0.147526	0.151507	0.15535	0.159033	0.162547	0.165873	0.169	0.171904	0.174576	0.177	0.17916	0.181035	0.18262	0.183887	0.18483	0.18543	0.185673	0.18554	0.18502	0.18409	0.182747	0.180964	0.17873	0.17603	0.17284	0.169158	0.16496	0.160233	0.15496	0.14913	0.142717	0.135715	0.128105	0.11987	0.111	0.10155
RPL8	0	0	59.839	3.1358e-12	2.0897e-08	0.41076	0.41924	0.427691	0.436081	0.44438	0.452556	0.460581	0.468424	0.476053	0.48344	0.49055	0.497361	0.503836	0.509945	0.51566	0.520948	0.52578	0.53013	0.53396	0.537237	0.53994	0.542038	0.5435	0.54428	0.544374	0.54373	0.542333	0.54014	0.53713	0.533267	0.52852	0.52287	0.51627	0.508694	0.500118	0.490509	0.47984	0.46807	0.455175	0.441126	0.425892	0.40944	0.39176	0.37298
RPLP0	0	0	113.92	1.0608e-23	7.5558e-20	0.171817	0.18452	0.197177	0.209745	0.22218	0.234432	0.24646	0.258218	0.269662	0.280746	0.29143	0.301655	0.31139	0.320586	0.3292	0.337178	0.344485	0.35107	0.3569	0.361909	0.36607	0.369328	0.37164	0.37297	0.373261	0.37247	0.370563	0.36748	0.363188	0.357634	0.35078	0.34257	0.33297	0.321929	0.309405	0.295353	0.27973	0.26248	0.243572	0.222954	0.200583	0.17641	0.15041	0.12279
C9orf40	0	0	35.058	4.5202e-07	0.0027813	0.0527506	0.054717	0.0566779	0.0586269	0.060559	0.0624669	0.0643462	0.0661906	0.0679942	0.0697513	0.071456	0.0731027	0.0746854	0.0761982	0.077635	0.0789912	0.0802598	0.081435	0.082512	0.0834837	0.084345	0.0850902	0.085713	0.086208	0.0865692	0.086791	0.086867	0.086792	0.0865598	0.0861649	0.085601	0.084863	0.083945	0.08284	0.0815435	0.0800493	0.078351	0.076444	0.0743217	0.0719782	0.0694079	0.066605	0.063564	0.060286
FTL	0	0	111.703	3.1527e-23	2.2429e-19	0.0546576	0.060682	0.0666879	0.0726586	0.078576	0.0844219	0.0901789	0.0958291	0.101355	0.106738	0.11196	0.117006	0.121855	0.12649	0.13089	0.135049	0.138937	0.14254	0.14584	0.14882	0.15146	0.153748	0.15566	0.15718	0.15829	0.15897	0.159212	0.15899	0.158282	0.157079	0.15536	0.1531	0.1503	0.146924	0.142961	0.138393	0.1332	0.12737	0.120878	0.113711	0.10585	0.097276	0.087975	0.077965
TSPAN17	0	0	138.45	6.0596e-29	4.3617e-25	0.115968	0.1269	0.137808	0.148655	0.15941	0.170055	0.18055	0.190869	0.200982	0.210861	0.22048	0.229798	0.238797	0.247444	0.25571	0.263565	0.27098	0.27793	0.28437	0.290293	0.29566	0.300431	0.30459	0.30811	0.310945	0.31308	0.314484	0.31512	0.314973	0.314	0.31218	0.30947	0.30586	0.30131	0.295791	0.289275	0.28173	0.27313	0.26345	0.252652	0.24071	0.2276	0.21328	0.19785
GATA1	1	0	37.866	1.194e-07	0.00074407	0.140827	0.14264	0.144455	0.146257	0.14805	0.149815	0.15156	0.153278	0.154962	0.156608	0.15821	0.159768	0.161272	0.162719	0.16411	0.165425	0.166673	0.16785	0.16894	0.169946	0.17086	0.171685	0.17241	0.17303	0.173538	0.17393	0.174213	0.17437	0.174395	0.17429	0.17405	0.17366	0.17313	0.172449	0.171611	0.170611	0.16945	0.16811	0.166599	0.164908	0.163032	0.16097	0.15871	0.15625
PQLC1	0	0	41.064	2.6065e-08	0.00016502	-0.0086475	-0.0037297	0.0011755	0.00605598	0.010899	0.0156926	0.0204239	0.0250806	0.0296504	0.0341208	0.038479	0.0427136	0.0468111	0.0507596	0.054546	0.0581594	0.061586	0.064814	0.06783	0.0706229	0.07318	0.0754878	0.077535	0.079309	0.0807968	0.081987	0.0828656	0.083422	0.0836422	0.0835147	0.083027	0.082166	0.080921	0.0792771	0.0772235	0.0747475	0.071837	0.068478	0.0646601	0.0603698	0.0555949	0.050323	0.044544	0.038281
PSMD1	0	0	33.459	9.6218e-07	0.0058558	0.0183625	0.021286	0.0242024	0.0271031	0.029981	0.0328276	0.0356361	0.0383984	0.0411069	0.0437538	0.046332	0.0488324	0.0512487	0.0535727	0.055797	0.0579131	0.0599141	0.061792	0.063539	0.0651482	0.066611	0.0679199	0.069067	0.070046	0.0708471	0.071464	0.0718886	0.072113	0.0721304	0.0719322	0.071511	0.070859	0.069969	0.0688323	0.0674422	0.0657906	0.06387	0.061672	0.0591903	0.056416	0.0533418	0.04996	0.046264	0.042261
GARS	0	0	34.025	7.3627e-07	0.0044971	0.017859	0.020183	0.0225008	0.0248068	0.027095	0.0293592	0.0315937	0.0337924	0.0359494	0.0380587	0.040114	0.0421105	0.044041	0.0459	0.047682	0.0493796	0.0509884	0.052502	0.053914	0.0552185	0.05641	0.0574824	0.05843	0.059246	0.0599246	0.060461	0.0608476	0.06108	0.0611507	0.0610549	0.060786	0.060339	0.059707	0.058884	0.0578645	0.0566424	0.055212	0.053566	0.0517006	0.0496083	0.0472837	0.044721	0.041914	0.038866
COX8A	0	0	41.877	1.769e-08	0.00011239	0.0208929	0.021942	0.0229885	0.0240296	0.025063	0.0260851	0.0270941	0.028087	0.0290611	0.0300139	0.030942	0.0318443	0.0327167	0.0335569	0.034362	0.0351303	0.035858	0.036543	0.037182	0.0377733	0.038314	0.0388002	0.039231	0.039602	0.039912	0.040158	0.0403362	0.040445	0.0404819	0.0404436	0.040328	0.040131	0.039852	0.0394867	0.0390332	0.0384886	0.03785	0.037116	0.0362817	0.035346	0.0343059	0.033159	0.031901	0.030523
EIF2S2	0	0	63.571	5.1447e-13	3.4598e-09	-0.0059427	0.0020221	0.0099671	0.0178724	0.025718	0.0334848	0.0411523	0.0487008	0.0561105	0.0633617	0.070434	0.077309	0.0839654	0.090384	0.096545	0.102428	0.108014	0.11328	0.11822	0.12279	0.12699	0.130791	0.13418	0.13713	0.139619	0.14164	0.14316	0.14417	0.144638	0.144555	0.1439	0.14264	0.14078	0.138275	0.135119	0.131289	0.12677	0.12153	0.115557	0.108833	0.101336	0.093046	0.083947	0.07409
NCAPH	0	0	32.016	1.899e-06	0.011476	-0.0059628	-0.0038621	-0.0017664	0.00031942	0.0023903	0.00444116	0.0064672	0.00846329	0.0104245	0.0123459	0.014223	0.0160493	0.0178213	0.0195335	0.021181	0.0227586	0.0242616	0.025685	0.027024	0.0282725	0.029427	0.0304815	0.031432	0.032272	0.0329981	0.033605	0.0340864	0.034439	0.0346567	0.0347351	0.034669	0.034454	0.034084	0.0335545	0.0328609	0.0319979	0.030961	0.029744	0.028343	0.0267528	0.0249683	0.022985	0.020796	0.018396
ATP5J2	0	0	87.373	4.7575e-18	3.3126e-14	0.107175	0.11187	0.116549	0.121208	0.12583	0.130412	0.134934	0.139387	0.143762	0.148045	0.15223	0.156292	0.160233	0.164038	0.16769	0.171192	0.174518	0.17766	0.18061	0.183359	0.18589	0.18819	0.19025	0.19206	0.193614	0.19489	0.195882	0.19658	0.196967	0.197036	0.19678	0.19617	0.19522	0.193898	0.192203	0.19012	0.18764	0.18475	0.181435	0.17769	0.173501	0.16886	0.16374	0.15817
RPSA	0	0	78.515	3.5935e-16	2.4727e-12	-0.126587	-0.101	-0.0754786	-0.0500732	-0.024846	0.00014247	0.0248338	0.049168	0.0730856	0.0965272	0.11943	0.141744	0.1634	0.184343	0.20451	0.223847	0.24229	0.25978	0.27626	0.291667	0.30594	0.319031	0.33087	0.3414	0.350556	0.35829	0.364531	0.36923	0.372317	0.37374	0.37344	0.37135	0.36742	0.36158	0.353779	0.343955	0.33205	0.318	0.301748	0.283236	0.262403	0.23919	0.21355	0.18574
NFIA	1	0	111.73	3.1121e-23	2.2142e-19	0.20134	0.2115	0.221632	0.231716	0.24173	0.251636	0.261423	0.27106	0.280524	0.28979	0.29883	0.307626	0.316147	0.32437	0.33227	0.339825	0.347006	0.35379	0.36015	0.36607	0.37151	0.376463	0.38089	0.38477	0.388083	0.3908	0.392895	0.39435	0.395126	0.395212	0.39458	0.3932	0.39105	0.388113	0.384353	0.37975	0.37428	0.36791	0.360632	0.352407	0.343214	0.33303	0.32183	0.30971
HEBP1	0	0	225.882	1.0162e-47	7.4642e-44	0.255403	0.26769	0.279946	0.292144	0.30425	0.316246	0.328091	0.339761	0.351224	0.362453	0.37342	0.384089	0.394437	0.404432	0.41405	0.423249	0.432011	0.4403	0.4481	0.455361	0.46207	0.468187	0.47369	0.47855	0.482728	0.4862	0.488947	0.49093	0.492113	0.492477	0.49199	0.49062	0.48834	0.485123	0.480936	0.47575	0.46954	0.46227	0.453908	0.444435	0.433817	0.42202	0.40903	0.39491
NME4	0	0	255.666	3.9153e-54	2.888e-50	0.340593	0.35607	0.371518	0.386889	0.40215	0.417262	0.43219	0.446897	0.461345	0.475499	0.48932	0.502773	0.515821	0.528425	0.54055	0.552159	0.563214	0.57368	0.58352	0.592692	0.60117	0.608902	0.61586	0.62201	0.627315	0.63173	0.635226	0.63776	0.639302	0.639809	0.63925	0.63758	0.63476	0.630772	0.625562	0.619098	0.61134	0.60226	0.591814	0.579965	0.566678	0.55192	0.53565	0.51797
SLC38A5	0	0	30.654	3.601e-06	0.02153	-0.0416156	-0.035203	-0.0288053	-0.0224366	-0.016112	-0.00984526	-0.0036518	0.00245415	0.00845789	0.0143449	0.0201	0.0257101	0.0311592	0.0364331	0.041517	0.0463971	0.0510579	0.055485	0.059664	0.0635809	0.06722	0.0705672	0.073608	0.076327	0.0787112	0.080745	0.0824133	0.083702	0.0845974	0.0850836	0.085147	0.084772	0.083944	0.0826498	0.0808736	0.0786012	0.075818	0.072509	0.0686602	0.0642566	0.0592838	0.053727	0.047575	0.040863
MTRNR2L12	0	0	49.244	5.193e-10	3.3765e-06	-0.114697	-0.10622	-0.0977579	-0.0893361	-0.080972	-0.0726833	-0.0644902	-0.0564116	-0.0484664	-0.0406737	-0.033053	-0.025622	-0.0184012	-0.0114091	-0.0046648	0.00181268	0.00800418	0.013891	0.019453	0.0246725	0.02953	0.0340056	0.038081	0.041737	0.0449553	0.047716	0.0499995	0.051788	0.0530612	0.0538009	0.053988	0.053603	0.052627	0.0510415	0.0488266	0.0459637	0.042434	0.038217	0.0332957	0.0276497	0.0212603	0.014108	0.0061784	-0.0024903
FAM65A	0	0	90.561	1.0009e-18	6.9894e-15	0.049179	0.055306	0.0614197	0.0675064	0.073552	0.0795447	0.0854694	0.0913132	0.0970625	0.102704	0.10822	0.113609	0.118846	0.12392	0.12882	0.13353	0.138038	0.14233	0.14639	0.150214	0.15378	0.157071	0.16008	0.1628	0.165199	0.16728	0.169022	0.17041	0.171441	0.17209	0.17235	0.1722	0.17164	0.170641	0.1692	0.1673	0.16493	0.16207	0.158712	0.154842	0.150446	0.14551	0.14002	0.13399
LBH	0	0	123.107	1.1587e-25	8.2905e-22	-0.0110145	0.0055928	0.0221623	0.038656	0.055036	0.0712646	0.0873038	0.103116	0.118662	0.133906	0.14881	0.163333	0.177441	0.191093	0.20425	0.216884	0.228946	0.2404	0.25121	0.261345	0.27076	0.279409	0.28727	0.29429	0.300444	0.30569	0.309985	0.3133	0.315587	0.316817	0.31695	0.31594	0.31376	0.31037	0.305728	0.299799	0.29254	0.28392	0.273904	0.262444	0.249508	0.23506	0.21906	0.20162
TMEM14C	0	0	133.798	5.9984e-28	4.3098e-24	0.143461	0.17012	0.196712	0.223187	0.24948	0.275532	0.301281	0.326667	0.35163	0.37611	0.40004	0.423375	0.446041	0.467981	0.48913	0.509442	0.528843	0.54728	0.56468	0.580998	0.59617	0.610125	0.62281	0.63417	0.644141	0.65266	0.659664	0.6651	0.668899	0.671007	0.67136	0.6699	0.66657	0.661301	0.654037	0.644718	0.63328	0.61967	0.603821	0.585674	0.565169	0.54225	0.51686	0.48923
DTL	0	0	33.895	7.8311e-07	0.004777	0.0262934	0.027038	0.0277811	0.0285211	0.029257	0.029986	0.0307078	0.0314206	0.0321227	0.0328127	0.033489	0.0341503	0.0347949	0.0354212	0.036028	0.0366133	0.037176	0.037714	0.038227	0.0387126	0.039169	0.0395955	0.03999	0.040351	0.0406774	0.040967	0.0412192	0.041432	0.0416035	0.0417328	0.041818	0.041858	0.041851	0.041795	0.0416894	0.0415321	0.041322	0.041057	0.0407362	0.0403577	0.0399201	0.039422	0.03886	0.038211
IK	0	0	38.168	1.0345e-07	0.00064534	-0.0823414	-0.072887	-0.0634523	-0.0540569	-0.04472	-0.0354626	-0.0263031	-0.0172615	-0.00835741	0.00038938	0.0089593	0.0173326	0.0254897	0.033411	0.041077	0.0484673	0.0555631	0.062344	0.068791	0.0748847	0.080605	0.0859314	0.090845	0.095327	0.0993564	0.10291	0.105981	0.10854	0.110561	0.112035	0.11294	0.11325	0.11296	0.112035	0.110463	0.108223	0.10529	0.10166	0.0972947	0.0921844	0.0863076	0.079645	0.07218	0.063969
METAP2	0	0	326.199	2.4094e-69	1.788e-65	0.149427	0.17949	0.209494	0.239374	0.26907	0.298523	0.327669	0.356448	0.384799	0.412659	0.43997	0.466667	0.492692	0.517982	0.54248	0.566114	0.588834	0.61057	0.63127	0.650872	0.66931	0.686519	0.70244	0.71702	0.730196	0.7419	0.752072	0.76065	0.767582	0.772797	0.77624	0.77784	0.77755	0.775297	0.771026	0.764673	0.75618	0.74548	0.732519	0.71723	0.699555	0.67943	0.65681	0.63185
GNB2	0	0	32.278	1.6785e-06	0.010155	-0.0977139	-0.08649	-0.0752894	-0.0641329	-0.053043	-0.0420434	-0.031155	-0.0204007	-0.00980272	0.00061654	0.010835	0.0208296	0.0305787	0.0400597	0.04925	0.0581282	0.066671	0.074856	0.082662	0.0900656	0.097045	0.103577	0.10964	0.11521	0.12027	0.12479	0.128755	0.13214	0.134917	0.137071	0.13858	0.13941	0.13956	0.138985	0.137676	0.135608	0.13276	0.1291	0.124623	0.119294	0.113093	0.106	0.097993	0.089132
HES6	1	0	51.695	1.5975e-10	1.0441e-06	0.0511453	0.053757	0.0563645	0.0589613	0.061543	0.0641037	0.066639	0.0691437	0.0716124	0.0740403	0.076422	0.0787525	0.0810267	0.0832395	0.085386	0.0874601	0.0894578	0.091374	0.093202	0.0949388	0.096578	0.0981148	0.099544	0.10086	0.10206	0.10314	0.104083	0.1049	0.105575	0.106108	0.10649	0.10672	0.1068	0.106704	0.106444	0.106009	0.1054	0.1046	0.10361	0.102427	0.101045	0.099459	0.097661	0.095639
SP100	1	0	48.731	6.6429e-10	4.3152e-06	-0.204613	-0.1882	-0.171825	-0.155506	-0.13928	-0.123169	-0.107211	-0.0914337	-0.0758666	-0.06054	-0.045484	-0.0307285	-0.0163038	-0.0022399	0.011433	0.0246854	0.0374866	0.049807	0.061616	0.0728839	0.083581	0.0936761	0.10314	0.11194	0.120054	0.12744	0.134082	0.13994	0.144983	0.149186	0.15252	0.15495	0.15644	0.156978	0.156521	0.155042	0.15251	0.1489	0.14417	0.138302	0.13126	0.12302	0.11355	0.10293
CDC20	0	0	66.25	1.4029e-13	9.4721e-10	-0.192714	-0.17515	-0.157624	-0.140162	-0.1228	-0.105571	-0.0885071	-0.0716429	-0.0550112	-0.0386453	-0.022578	-0.00684322	0.00852641	0.0234975	0.038037	0.0521112	0.0656874	0.078732	0.091212	0.103095	0.11435	0.124933	0.13482	0.14398	0.152377	0.15998	0.166743	0.17265	0.177655	0.181733	0.18485	0.18697	0.18805	0.18808	0.187009	0.18481	0.18145	0.17689	0.171104	0.164056	0.155713	0.14604	0.13501	0.12272
BAZ1A	1	0	46.08	2.3705e-09	1.5271e-05	-0.162107	-0.14837	-0.134664	-0.121005	-0.10742	-0.0939387	-0.080582	-0.0673764	-0.0543471	-0.0415193	-0.028918	-0.0165691	-0.00449691	0.007273	0.018715	0.0298053	0.0405173	0.050826	0.060707	0.0701347	0.079084	0.0875287	0.095445	0.10281	0.10959	0.11577	0.121317	0.12621	0.130424	0.133933	0.13671	0.13873	0.13997	0.14041	0.140014	0.138762	0.13663	0.13359	0.129616	0.124687	0.118775	0.11186	0.10391	0.09501
VDAC3	0	0	83.424	3.275e-17	2.2712e-13	0.0630628	0.070786	0.0784945	0.0861756	0.093815	0.101398	0.108912	0.116343	0.123675	0.130897	0.13799	0.14495	0.151754	0.15839	0.16485	0.171106	0.177158	0.18299	0.18858	0.19392	0.199	0.203795	0.2083	0.2125	0.216379	0.21992	0.223121	0.22596	0.228414	0.230482	0.23215	0.23339	0.23421	0.234579	0.234489	0.233925	0.23287	0.23132	0.229255	0.226658	0.223518	0.21982	0.21555	0.21073
CCNB2	0	0	110.873	4.7409e-23	3.3708e-19	-0.065868	-0.050959	-0.0360777	-0.0212523	-0.0065106	0.00811946	0.0226101	0.0369333	0.0510613	0.064966	0.07862	0.0919944	0.105062	0.117795	0.13017	0.142146	0.153707	0.16482	0.17546	0.185601	0.19521	0.204261	0.21273	0.22058	0.227786	0.23433	0.240168	0.24528	0.249649	0.253231	0.25601	0.25794	0.25901	0.259193	0.258451	0.256761	0.2541	0.25042	0.245722	0.239959	0.233108	0.22514	0.21603	0.20584
S100A6	0	0	1118.33	8.0741e-241	6.1121e-237	0.333861	0.39708	0.460186	0.523053	0.58556	0.647599	0.709042	0.769773	0.829674	0.888626	0.94651	1.00321	1.0586	1.11257	1.165	1.21577	1.26476	1.3119	1.3569	1.39987	1.4406	1.47887	1.5147	1.5479	1.5784	1.606	1.63071	1.6523	1.67069	1.68576	1.6974	1.7055	1.7099	1.71045	1.70714	1.69979	1.6883	1.6725	1.65236	1.6277	1.59841	1.5644	1.5255	1.4821
KIF20B	0	0	33.762	8.3389e-07	0.0050809	-0.0546014	-0.049783	-0.0449718	-0.0401775	-0.035408	-0.0306705	-0.0259743	-0.021327	-0.0167369	-0.0122122	-0.0077611	-0.0033916	0.00088798	0.0050695	0.0091448	0.0131057	0.0169441	0.020652	0.02422	0.0276421	0.030909	0.0340115	0.036943	0.039695	0.0422584	0.044626	0.0467894	0.04874	0.0504706	0.0519722	0.053237	0.054256	0.055022	0.0555271	0.0557622	0.0557195	0.055391	0.054768	0.0538428	0.0526072	0.0510529	0.049172	0.046956	0.044406
ATAD5	0	0	37.692	1.2972e-07	0.00080735	-0.10648	-0.098419	-0.090372	-0.0823524	-0.074374	-0.0664503	-0.0585951	-0.0508222	-0.0431452	-0.0355778	-0.028134	-0.0208268	-0.0136705	-0.0066787	0.00013499	0.00675682	0.0131731	0.01937	0.025334	0.0310516	0.036509	0.0416915	0.046587	0.05118	0.0554589	0.059409	0.0630156	0.066266	0.0691472	0.0716442	0.073744	0.075432	0.076696	0.0775214	0.0778944	0.0778015	0.077229	0.076163	0.0745903	0.0724966	0.0698686	0.066692	0.062956	0.058672
CARM1	0	0	35.458	3.7406e-07	0.0023068	-0.0546943	-0.04923	-0.0437752	-0.0383396	-0.032933	-0.0275641	-0.0222433	-0.01698	-0.0117836	-0.00666385	-0.0016302	0.00330776	0.00814044	0.0128583	0.017452	0.0219112	0.026227	0.03039	0.03439	0.0382177	0.041864	0.0453182	0.048572	0.051615	0.0544378	0.057031	0.0593851	0.06149	0.063337	0.0649158	0.066217	0.067231	0.067949	0.06836	0.0684554	0.0682254	0.06766	0.066751	0.0654875	0.0638602	0.0618598	0.059477	0.056702	0.053548
COX7A2L	0	0	38.538	8.6784e-08	0.00054249	-0.183737	-0.17249	-0.161253	-0.150059	-0.13892	-0.127867	-0.116907	-0.106064	-0.0953575	-0.0848065	-0.074431	-0.0642495	-0.0542825	-0.0445491	-0.035069	-0.0258611	-0.0169453	-0.008341	-6.7651e-05	0.00785528	0.015408	0.022572	0.029327	0.035654	0.0415324	0.046944	0.051869	0.056288	0.0601811	0.0635292	0.066313	0.068512	0.070108	0.0710815	0.0714122	0.071081	0.070068	0.068355	0.0659214	0.062748	0.0588153	0.054104	0.048598	0.042334
CRLS1	0	0	53.457	6.8373e-11	4.4859e-07	-0.0236414	-0.017661	-0.011691	-0.00574182	0.00017609	0.00605235	0.0118765	0.0176382	0.023327	0.0289325	0.034444	0.0398518	0.0451448	0.0503128	0.055345	0.0602323	0.0649629	0.069527	0.073914	0.0781132	0.082115	0.0859079	0.089482	0.092828	0.0959337	0.09879	0.101385	0.10371	0.105753	0.107505	0.10896	0.11009	0.11091	0.111388	0.111526	0.111309	0.11073	0.10977	0.108431	0.106694	0.10455	0.10199	0.099004	0.095592
LTBP1	0	0	77.063	7.2921e-16	5.0053e-12	-0.0467849	-0.039889	-0.0330058	-0.0261455	-0.01932	-0.0125418	-0.0058219	0.00082797	0.00739594	0.0138704	0.02024	0.0264918	0.0326154	0.0385987	0.04443	0.0500976	0.0555898	0.060895	0.066001	0.0708971	0.075571	0.0800106	0.084205	0.088142	0.0918099	0.095197	0.0982925	0.10108	0.103559	0.105707	0.10752	0.10897	0.11007	0.110791	0.111126	0.111064	0.11059	0.1097	0.108376	0.106606	0.104381	0.10169	0.098516	0.094858
ODC1	0	0	48.952	5.9745e-10	3.8828e-06	-0.0058476	0.0013501	0.0085351	0.0156946	0.022816	0.0298858	0.0368921	0.0438217	0.050662	0.0574001	0.064023	0.0705189	0.076874	0.0830758	0.089112	0.0949689	0.100635	0.1061	0.11134	0.116355	0.12113	0.125643	0.12989	0.13386	0.137533	0.1409	0.143949	0.14667	0.149037	0.151051	0.1527	0.15396	0.15482	0.155277	0.155313	0.154914	0.15407	0.15276	0.150985	0.148722	0.145961	0.14269	0.1389	0.1346
HSP90AA1	0	0	570.738	3.332e-122	2.5017e-118	0.0338179	0.07361	0.113333	0.152916	0.19229	0.231386	0.270133	0.308463	0.346305	0.38359	0.42025	0.45621	0.491405	0.525765	0.55922	0.591699	0.623134	0.65345	0.68259	0.710474	0.73703	0.762201	0.78591	0.80808	0.828649	0.84755	0.864706	0.88005	0.89352	0.905037	0.91453	0.92194	0.92719	0.930211	0.930933	0.929288	0.9252	0.91861	0.909447	0.897633	0.883103	0.86579	0.84563	0.82273
SAR1B	0	0	30.583	3.7226e-06	0.022246	-0.0723739	-0.067259	-0.062152	-0.0570616	-0.051996	-0.0469631	-0.0419715	-0.0370292	-0.0321445	-0.0273256	-0.022581	-0.0179181	-0.013346	-0.0088725	-0.0045061	-0.00025475	0.00387316	0.0078695	0.011726	0.0154343	0.018986	0.022374	0.025589	0.028623	0.0314673	0.034114	0.0365561	0.038784	0.0407893	0.0425646	0.044101	0.045391	0.046426	0.0471978	0.047698	0.0479185	0.047851	0.047488	0.0468197	0.0458392	0.0445379	0.042908	0.04094	0.038638
TUBB6	0	0	61.789	1.2204e-12	8.1729e-09	-0.133914	-0.12369	-0.113489	-0.103319	-0.093201	-0.0831495	-0.0731832	-0.0633188	-0.053573	-0.043963	-0.034506	-0.0252179	-0.0161167	-0.0072191	0.0014579	0.00989754	0.0180827	0.025996	0.033622	0.0409419	0.04794	0.0545981	0.0609	0.06683	0.0723685	0.0775	0.0822081	0.086475	0.0902835	0.0936173	0.096459	0.098792	0.1006	0.101864	0.102568	0.102696	0.10223	0.10115	0.0994492	0.0971005	0.0940901	0.090401	0.086019	0.080952
SLC25A21	0	0	84.602	1.8421e-17	1.279e-13	-0.0351088	-0.02465	-0.0142087	-0.00380115	0.0065555	0.0168441	0.0270478	0.0371495	0.0471323	0.0569792	0.066673	0.0761972	0.0855344	0.0946676	0.10358	0.112255	0.120674	0.12882	0.13668	0.144234	0.15146	0.158355	0.16489	0.17105	0.176817	0.18218	0.187115	0.19161	0.195646	0.199206	0.20227	0.20483	0.20686	0.20835	0.209277	0.209626	0.20938	0.20852	0.207037	0.204905	0.202111	0.19864	0.19447	0.18962
ETFA	0	0	79.227	2.5393e-16	1.7488e-12	-0.0915787	-0.075597	-0.0596415	-0.0437399	-0.027919	-0.0122043	0.003376	0.0187957	0.0340279	0.049046	0.063823	0.0783324	0.0925471	0.106441	0.11999	0.133157	0.145925	0.15827	0.17015	0.181555	0.19245	0.202808	0.21261	0.22181	0.230405	0.23835	0.245634	0.25222	0.258079	0.26319	0.26752	0.27106	0.27376	0.275601	0.276562	0.276613	0.27573	0.27388	0.271034	0.267175	0.262272	0.2563	0.24923	0.24112
CPVL	0	0	135.251	2.9319e-28	2.1083e-24	-0.293167	-0.26576	-0.238404	-0.211136	-0.184	-0.157055	-0.130333	-0.103883	-0.0777516	-0.0519838	-0.026625	-0.00172089	0.0226832	0.0465419	0.06981	0.0924409	0.11439	0.13561	0.15606	0.175693	0.19446	0.212319	0.22922	0.24513	0.259984	0.27375	0.286382	0.29783	0.308053	0.317002	0.32463	0.3309	0.33576	0.33916	0.341063	0.34142	0.34019	0.33732	0.332765	0.326485	0.318433	0.30856	0.29684	0.28334
S100A4	0	0	507.669	1.4699e-108	1.1021e-104	-0.556642	-0.48085	-0.405176	-0.329746	-0.25468	-0.180095	-0.106117	-0.0328645	0.0395408	0.110978	0.18133	0.250465	0.318272	0.384627	0.44941	0.512498	0.573771	0.63311	0.69039	0.745491	0.79829	0.848677	0.89652	0.9417	0.984097	1.0236	1.06006	1.0934	1.12344	1.1501	1.1733	1.1928	1.2086	1.22047	1.22838	1.23218	1.2317	1.227	1.21768	1.20381	1.18523	1.1618	1.1334	1.1004
HNRNPA3	0	0	84.28	2.1558e-17	1.4961e-13	-0.0559567	-0.043498	-0.0310587	-0.0186565	-0.0063106	0.00596026	0.0181374	0.0302019	0.0421352	0.0539185	0.065533	0.0769598	0.0881804	0.099176	0.10993	0.120417	0.130625	0.14053	0.15012	0.159373	0.16827	0.176788	0.18491	0.19263	0.199909	0.20674	0.213105	0.21898	0.224349	0.229193	0.23349	0.23723	0.24039	0.242943	0.24488	0.246179	0.24682	0.24679	0.246064	0.244625	0.242455	0.23953	0.23585	0.2314
LMNA	0	0	217.172	7.6127e-46	5.5824e-42	-0.271779	-0.24023	-0.208734	-0.177334	-0.14608	-0.115026	-0.0842158	-0.0537007	-0.0235297	0.006248	0.035583	0.0644272	0.0927303	0.120444	0.14752	0.173904	0.199553	0.22442	0.24844	0.271584	0.29379	0.315017	0.33521	0.35432	0.372302	0.3891	0.404675	0.41897	0.431936	0.443527	0.45369	0.46238	0.46955	0.475144	0.479116	0.481417	0.482	0.48081	0.4778	0.472924	0.466131	0.45737	0.44661	0.43393
MCM5	1	0	39.216	6.2856e-08	0.00039455	-0.0024965	-9.8167e-05	0.0022967	0.00468478	0.0070626	0.00942677	0.0117739	0.0141005	0.0164032	0.0186786	0.020923	0.0231338	0.0253068	0.0274388	0.029526	0.0315663	0.0335549	0.035489	0.037365	0.0391794	0.040929	0.0426105	0.04422	0.045755	0.0472108	0.048585	0.0498737	0.051074	0.0521815	0.0531938	0.054107	0.054918	0.055623	0.0562186	0.0567017	0.0570687	0.057316	0.057441	0.0574392	0.0573077	0.0570432	0.056642	0.0561	0.055396
ORC1	0	0	40.698	3.1041e-08	0.00019615	-0.135037	-0.12613	-0.117238	-0.108372	-0.099545	-0.0907702	-0.0820617	-0.0734321	-0.0648946	-0.0564624	-0.048149	-0.0399665	-0.031929	-0.0240495	-0.016341	-0.00881681	-0.00148994	0.0056264	0.012519	0.0191748	0.025581	0.0317231	0.037589	0.043166	0.0484401	0.053398	0.0580277	0.062315	0.0662468	0.0698102	0.072992	0.075779	0.078158	0.0801163	0.0816402	0.0827166	0.083332	0.083475	0.0831299	0.0822851	0.0809272	0.079043	0.07662	0.073664
COPS3	0	0	37.279	1.5776e-07	0.00097972	-0.0700045	-0.060803	-0.0516147	-0.0424541	-0.033335	-0.0242701	-0.0152741	-0.00636041	0.00245722	0.0111651	0.01975	0.0281967	0.0364931	0.0446248	0.052578	0.0603394	0.0678949	0.075231	0.082334	0.0891895	0.095785	0.102105	0.10814	0.11387	0.119284	0.12437	0.129114	0.1335	0.137516	0.141148	0.14438	0.1472	0.1496	0.15156	0.153066	0.154105	0.15466	0.15473	0.154286	0.153322	0.151823	0.14978	0.14717	0.14401
PTPA	0	0	31.912	1.9938e-06	0.012036	-0.179843	-0.17026	-0.160695	-0.151155	-0.14166	-0.132212	-0.122836	-0.113543	-0.104346	-0.0952582	-0.086294	-0.0774673	-0.0687913	-0.0602799	-0.051947	-0.0438057	-0.0358704	-0.028154	-0.020672	-0.0134358	-0.0064605	0.00024043	0.0066534	0.012765	0.0185603	0.024027	0.0291506	0.033918	0.0383144	0.0423272	0.045942	0.049146	0.051924	0.0542635	0.0561503	0.0575708	0.058511	0.058958	0.0588972	0.0583153	0.0571984	0.055533	0.053307	0.05054
CENPU	0	0	72.33	7.3106e-15	4.9844e-11	0.103366	0.1071	0.110833	0.114552	0.11826	0.121936	0.12559	0.12921	0.132791	0.136329	0.13982	0.143249	0.146621	0.149926	0.15316	0.156316	0.15939	0.16238	0.16527	0.168059	0.17075	0.173323	0.17578	0.17812	0.180335	0.18242	0.184357	0.18616	0.187805	0.1893	0.19063	0.1918	0.1928	0.193622	0.194261	0.194712	0.19497	0.19503	0.194885	0.19453	0.19396	0.19317	0.19215	0.19087
DTYMK	0	0	72.272	7.5174e-15	5.1246e-11	-0.116968	-0.10629	-0.0956208	-0.0849851	-0.074395	-0.0638659	-0.0534128	-0.0430509	-0.0327954	-0.0226615	-0.012665	-0.0028196	0.00685808	0.0163533	0.025651	0.0347355	0.0435921	0.052205	0.06056	0.0686413	0.076433	0.0839215	0.09109	0.097925	0.104409	0.11053	0.116268	0.12161	0.126546	0.131054	0.13512	0.13873	0.14187	0.144523	0.146674	0.148308	0.14941	0.14996	0.149956	0.14937	0.148191	0.1464	0.14399	0.14096
MAP2K2	0	0	82.787	4.47e-17	3.0968e-13	-0.280356	-0.26068	-0.241026	-0.221435	-0.20193	-0.182546	-0.163306	-0.144244	-0.125386	-0.106764	-0.088405	-0.0703409	-0.0525992	-0.0352098	-0.018202	-0.00160557	0.0145506	0.030237	0.045424	0.0600832	0.074184	0.087698	0.1006	0.11285	0.124422	0.13529	0.145431	0.15481	0.163386	0.171146	0.17805	0.18408	0.1892	0.193374	0.196582	0.198792	0.19997	0.2001	0.199139	0.197063	0.193841	0.18944	0.18385	0.17711
PCBP1	0	0	101.611	4.4659e-21	3.1489e-17	0.136227	0.14779	0.159343	0.170859	0.18232	0.193723	0.205037	0.216251	0.227347	0.238308	0.24912	0.259761	0.270219	0.280475	0.29051	0.300315	0.309865	0.31915	0.32814	0.336837	0.34521	0.35325	0.36094	0.36825	0.375181	0.38171	0.387815	0.39348	0.398701	0.403446	0.4077	0.41146	0.41469	0.41739	0.419531	0.421102	0.42208	0.42246	0.422219	0.421337	0.4198	0.41759	0.41469	0.41112
CAST	0	0	319.431	6.9571e-68	5.1573e-64	0.150477	0.1682	0.185895	0.203539	0.2211	0.238566	0.255897	0.273072	0.290064	0.306847	0.3234	0.339685	0.355687	0.371376	0.38673	0.401711	0.416306	0.43048	0.44422	0.457483	0.47025	0.482501	0.4942	0.50533	0.515859	0.52576	0.535014	0.54359	0.551458	0.558598	0.56498	0.57059	0.57538	0.579341	0.582441	0.584656	0.58596	0.58632	0.585721	0.584131	0.581524	0.57787	0.57316	0.56737
C20orf27	0	0	62.029	1.086e-12	7.2785e-09	-0.203005	-0.19148	-0.179966	-0.168487	-0.15706	-0.145693	-0.13441	-0.123225	-0.112154	-0.101214	-0.09042	-0.0797892	-0.0693379	-0.0590824	-0.049039	-0.0392235	-0.0296529	-0.020343	-0.011311	-0.00257177	0.0058573	0.0139603	0.021721	0.029122	0.0361491	0.042784	0.0490118	0.054815	0.0601786	0.0650852	0.069519	0.073463	0.076902	0.0798193	0.0821982	0.0840226	0.085276	0.085943	0.086006	0.0854495	0.084257	0.082412	0.0799	0.076726
SCPEP1	0	0	170.32	8.9288e-36	6.4894e-32	-0.276594	-0.25188	-0.22721	-0.202606	-0.17811	-0.153749	-0.129567	-0.105595	-0.0818684	-0.0584232	-0.035294	-0.0125159	0.00987577	0.0318461	0.05336	0.074382	0.0948774	0.11481	0.13415	0.152852	0.17089	0.188224	0.20482	0.22065	0.235663	0.24984	0.263134	0.27552	0.286952	0.297404	0.30684	0.31522	0.32251	0.328677	0.333685	0.3375	0.34009	0.34141	0.341429	0.340117	0.337435	0.33335	0.32783	0.3209
RPS26	0	0	75.89	1.2916e-15	8.8513e-12	-0.606572	-0.57964	-0.552749	-0.525929	-0.49922	-0.472659	-0.446282	-0.420126	-0.394227	-0.368624	-0.34335	-0.318449	-0.293951	-0.269895	-0.24632	-0.223257	-0.200749	-0.17883	-0.15754	-0.136909	-0.11698	-0.0977878	-0.07937	-0.061762	-0.0450018	-0.029126	-0.0141714	-0.00017486	0.0128268	0.0247968	0.035698	0.045494	0.054148	0.0616226	0.0678812	0.0728871	0.076603	0.078993	0.0800194	0.0796455	0.0778347	0.07455	0.06976	0.063529
HMGB1	0	0	352.229	5.7914e-75	4.3054e-71	0.11648	0.14771	0.178888	0.209984	0.24095	0.271749	0.302332	0.332657	0.362683	0.392366	0.42166	0.450532	0.478929	0.506813	0.53414	0.560865	0.586949	0.61235	0.63702	0.660916	0.684	0.706228	0.72756	0.74794	0.767342	0.78571	0.803014	0.8192	0.83423	0.84806	0.86065	0.87195	0.88192	0.890527	0.897716	0.903448	0.90768	0.91037	0.911476	0.910953	0.908759	0.90485	0.89919	0.8918
HNRNPL	0	0	44.544	4.946e-09	3.1704e-05	-0.30377	-0.28774	-0.271742	-0.255781	-0.23988	-0.22407	-0.208363	-0.192783	-0.177351	-0.162088	-0.14702	-0.132154	-0.117526	-0.103152	-0.089052	-0.075249	-0.0617632	-0.048616	-0.035828	-0.0234209	-0.011416	0.00016612	0.011304	0.021976	0.0321619	0.04184	0.0509891	0.059588	0.0676163	0.0750519	0.081874	0.088062	0.093593	0.098448	0.102605	0.106042	0.10874	0.11067	0.111827	0.112176	0.1117	0.11038	0.10819	0.10519
PPM1G	0	0	71.608	1.0384e-14	7.067e-11	-0.193385	-0.17785	-0.162336	-0.146863	-0.13145	-0.116122	-0.100895	-0.0857919	-0.0708322	-0.0560368	-0.041426	-0.0270212	-0.012842	0.0010907	0.014756	0.0281347	0.0412047	0.053946	0.066339	0.0783612	0.089994	0.101215	0.11201	0.12234	0.13221	0.14158	0.150443	0.15877	0.166539	0.173735	0.18034	0.18632	0.19167	0.196358	0.20037	0.203684	0.20628	0.20814	0.209232	0.209547	0.209061	0.20775	0.20561	0.20264
BOLA3	0	0	166.472	5.9776e-35	4.3398e-31	0.110021	0.11796	0.125885	0.133791	0.14167	0.149499	0.15728	0.164999	0.172645	0.180209	0.18768	0.195044	0.202296	0.209423	0.21641	0.223262	0.229952	0.23648	0.24283	0.248987	0.25495	0.260707	0.26624	0.27155	0.276625	0.28145	0.286009	0.2903	0.294312	0.298033	0.30145	0.30456	0.30735	0.309801	0.311912	0.31367	0.31506	0.31609	0.316722	0.316964	0.316801	0.31622	0.31522	0.31375
HSPA8	0	0	211.68	1.1559e-44	8.4667e-41	0.0068775	0.030848	0.0547867	0.0786625	0.10244	0.126099	0.149597	0.172905	0.195993	0.218829	0.24138	0.263619	0.28551	0.307023	0.32813	0.348787	0.368977	0.38866	0.40781	0.426394	0.44438	0.461731	0.47842	0.49442	0.509695	0.52421	0.537942	0.55085	0.562913	0.574091	0.58435	0.59367	0.60202	0.609349	0.615643	0.620865	0.62498	0.62797	0.62979	0.630412	0.629805	0.62794	0.62478	0.62034
RPL14	0	0	159.054	2.3321e-33	1.6891e-29	-0.502874	-0.46526	-0.427696	-0.390228	-0.35291	-0.315778	-0.278892	-0.242298	-0.206043	-0.170176	-0.13475	-0.0998011	-0.0653898	-0.0315606	0.0016379	0.0341572	0.0659488	0.096964	0.12715	0.156472	0.18487	0.212293	0.2387	0.26404	0.288263	0.31132	0.333168	0.35375	0.373028	0.390945	0.40745	0.42251	0.43606	0.448058	0.458455	0.467203	0.47425	0.47956	0.483064	0.484728	0.484501	0.48233	0.47819	0.47219
LRRC59	0	0	30.531	3.8153e-06	0.022793	-0.253394	-0.24356	-0.233742	-0.223947	-0.21419	-0.204481	-0.194834	-0.185262	-0.175775	-0.166388	-0.15711	-0.147958	-0.138941	-0.130071	-0.12136	-0.112826	-0.104475	-0.096321	-0.088377	-0.0806557	-0.073168	-0.0659278	-0.058946	-0.052236	-0.0458102	-0.03968	-0.0338587	-0.028358	-0.0231905	-0.0183685	-0.013904	-0.0098104	-0.0060989	-0.0027823	0.0001271	0.00261695	0.0046749	0.0062887	0.00744588	0.00813417	0.00834122	0.0080547	0.0072634	0.0059748
ORC6	0	0	66.455	1.2705e-13	8.5807e-10	-0.158544	-0.14704	-0.135544	-0.12408	-0.11266	-0.101298	-0.0900093	-0.0788076	-0.0677078	-0.0567244	-0.045872	-0.0351654	-0.0246187	-0.0142468	-0.0040641	0.00591477	0.0156753	0.025203	0.034483	0.0435011	0.052243	0.0606929	0.068838	0.076662	0.0841515	0.091292	0.0980679	0.10447	0.11047	0.116067	0.12124	0.12598	0.13027	0.134088	0.137429	0.140275	0.14261	0.14442	0.145697	0.146417	0.14657	0.14614	0.14511	0.14348
COX4I1	0	0	29.119	7.3956e-06	0.043738	-0.394582	-0.38049	-0.366413	-0.352373	-0.33839	-0.324471	-0.310645	-0.296926	-0.283333	-0.269882	-0.25659	-0.24348	-0.230565	-0.217864	-0.2054	-0.193177	-0.181226	-0.16956	-0.1582	-0.147159	-0.13646	-0.126115	-0.11615	-0.10657	-0.0974054	-0.088669	-0.0803788	-0.072553	-0.0652094	-0.0583657	-0.05204	-0.04625	-0.041013	-0.0363483	-0.0322725	-0.0288039	-0.02596	-0.02376	-0.0222195	-0.021358	-0.0211929	-0.021742	-0.023021	-0.024997
CENPH	0	0	67.175	8.9567e-14	6.0565e-10	-0.148138	-0.13566	-0.123194	-0.110762	-0.098376	-0.0860542	-0.0738108	-0.0616619	-0.0496233	-0.0377109	-0.02594	-0.0143272	-0.00288744	0.0083631	0.019409	0.0302339	0.0408226	0.051159	0.061228	0.0710127	0.080498	0.0896686	0.098508	0.107	0.115131	0.12288	0.130241	0.13719	0.143712	0.149793	0.15542	0.16057	0.16523	0.169391	0.17303	0.176133	0.17868	0.18067	0.182069	0.182871	0.183059	0.18262	0.18153	0.17979
PSMB1	0	0	71.195	1.2697e-14	8.64e-11	-0.166126	-0.15354	-0.140973	-0.128436	-0.11595	-0.103521	-0.0911747	-0.0789235	-0.0667833	-0.0547701	-0.0429	-0.0311878	-0.0196506	-0.0083036	0.002837	0.0137556	0.0244362	0.034863	0.04502	0.0548916	0.064462	0.0737146	0.082634	0.091205	0.0994106	0.10724	0.114664	0.12168	0.128268	0.134411	0.14009	0.1453	0.15002	0.154225	0.15791	0.161055	0.16364	0.16566	0.167095	0.167923	0.168133	0.16771	0.16663	0.16491
ACAT1	0	0	76.416	9.9959e-16	6.8542e-12	-0.208361	-0.19285	-0.177363	-0.161912	-0.14652	-0.131206	-0.115989	-0.100888	-0.0859241	-0.0711154	-0.056482	-0.0420426	-0.0278174	-0.0138255	-8.6475e-05	0.0133803	0.0265553	0.039419	0.051952	0.0641357	0.075949	0.087374	0.09839	0.10898	0.11912	0.12879	0.137983	0.14667	0.154823	0.162436	0.16948	0.17595	0.18181	0.187053	0.191651	0.195589	0.19885	0.2014	0.203238	0.204336	0.204676	0.20424	0.203	0.201
FUS	1	0	77.874	4.9125e-16	3.3749e-12	-0.308497	-0.29003	-0.271589	-0.253192	-0.23486	-0.21663	-0.198509	-0.180527	-0.162705	-0.145068	-0.12764	-0.110437	-0.0934892	-0.0768178	-0.060445	-0.0443949	-0.0286895	-0.013352	0.0015943	0.0161267	0.030222	0.0438574	0.05701	0.069656	0.0817734	0.093339	0.104329	0.11472	0.124492	0.13362	0.14208	0.14985	0.15691	0.163228	0.16879	0.173571	0.17755	0.18069	0.182989	0.184411	0.184936	0.18454	0.18321	0.18095
YBX1	1	0	332.398	1.1067e-70	8.2171e-67	0.586478	0.59013	0.593778	0.597417	0.60104	0.604648	0.608232	0.611788	0.615311	0.618798	0.62224	0.625642	0.628991	0.632284	0.63552	0.638687	0.641787	0.64481	0.64776	0.650626	0.6534	0.656089	0.65868	0.66116	0.663546	0.66582	0.667973	0.67001	0.671921	0.673703	0.67535	0.67686	0.67823	0.679453	0.680521	0.681434	0.68218	0.68277	0.683185	0.683425	0.683485	0.68336	0.68305	0.68247
LRRCC1	0	0	33.539	9.2633e-07	0.0056414	-0.0740823	-0.068429	-0.0627832	-0.0571504	-0.051538	-0.0459513	-0.0403984	-0.0348854	-0.0294191	-0.0240061	-0.018653	-0.0133665	-0.00815335	-0.0030201	0.0020265	0.00697989	0.0118333	0.01658	0.021214	0.0257275	0.030115	0.0343686	0.038483	0.04245	0.0462642	0.049919	0.0534064	0.056721	0.0598558	0.062804	0.065559	0.068114	0.070463	0.0725984	0.0745141	0.0762032	0.077659	0.078875	0.0798452	0.0805617	0.0810185	0.081209	0.081125	0.080749
HIRA	1	0	36.215	2.6138e-07	0.0016172	-0.17524	-0.16567	-0.156117	-0.146584	-0.13709	-0.127634	-0.118239	-0.108913	-0.0996676	-0.090514	-0.081464	-0.0725285	-0.0637196	-0.0550486	-0.046527	-0.038166	-0.0299775	-0.021973	-0.014163	-0.00656073	0.0008236	0.00797815	0.014891	0.021552	0.0279483	0.034069	0.0399022	0.045437	0.0506614	0.0555642	0.060134	0.064359	0.068228	0.0717287	0.0748508	0.0775822	0.079912	0.081827	0.0833179	0.084372	0.0849781	0.085125	0.084801	0.084004
NDUFB8	0	0	33.522	9.3387e-07	0.0056854	-0.231724	-0.22225	-0.21279	-0.203351	-0.19395	-0.184588	-0.175286	-0.166052	-0.156898	-0.147834	-0.13887	-0.130027	-0.121305	-0.112719	-0.10428	-0.0960035	-0.0878959	-0.07997	-0.072238	-0.0647107	-0.057399	-0.0503157	-0.043471	-0.036876	-0.0305434	-0.024484	-0.018708	-0.013228	-0.00805582	-0.00320183	0.0013223	0.005505	0.0093352	0.0128013	0.0158919	0.0185958	0.020902	0.022798	0.0242729	0.0253159	0.0259152	0.026059	0.025738	0.024959
SREBF1	1	0	48.94	6.0083e-10	3.9042e-06	-0.238014	-0.2262	-0.214406	-0.202637	-0.19091	-0.179235	-0.167631	-0.156109	-0.144684	-0.133369	-0.12218	-0.111124	-0.100221	-0.0894843	-0.078926	-0.0685607	-0.0584017	-0.048463	-0.038758	-0.0293013	-0.020106	-0.0111857	-0.0025546	0.0057737	0.0137853	0.021467	0.0288038	0.035783	0.0423907	0.048613	0.054436	0.059846	0.064829	0.0693724	0.0734611	0.0770817	0.080221	0.082864	0.0849981	0.0866091	0.0876832	0.088207	0.088167	0.087557
CYB5A	0	0	77.895	4.8608e-16	3.3404e-12	-0.0935847	-0.084822	-0.076069	-0.0673366	-0.058635	-0.0499737	-0.0413635	-0.0328144	-0.0243366	-0.0159403	-0.0076357	0.00056708	0.00865784	0.0166264	0.024463	0.0321561	0.0396968	0.047075	0.054279	0.0613007	0.068129	0.0747527	0.081163	0.087349	0.0933011	0.099009	0.104461	0.10965	0.114563	0.119191	0.12352	0.12755	0.13126	0.134647	0.137696	0.140399	0.14275	0.14473	0.146329	0.147545	0.148364	0.14877	0.14877	0.14832
ACAA2	0	0	65.568	1.9533e-13	1.3173e-09	-0.259317	-0.2445	-0.229692	-0.214922	-0.2002	-0.185556	-0.170994	-0.156536	-0.142199	-0.128	-0.11396	-0.100088	-0.0864079	-0.0729359	-0.059689	-0.0466837	-0.0339382	-0.02147	-0.0092949	0.00256826	0.014103	0.0252913	0.036117	0.046561	0.056608	0.06624	0.0754387	0.084188	0.0924702	0.100268	0.10756	0.11434	0.12058	0.12627	0.131386	0.135914	0.13984	0.14314	0.145797	0.1478	0.149128	0.14976	0.14969	0.1489
ATP2B4	0	0	51.084	2.1438e-10	1.398e-06	-0.347055	-0.33221	-0.317374	-0.302577	-0.28783	-0.273156	-0.258567	-0.244083	-0.22972	-0.215495	-0.20143	-0.187533	-0.173829	-0.160334	-0.14706	-0.134038	-0.121272	-0.10878	-0.09659	-0.0847087	-0.073157	-0.0619534	-0.051114	-0.040656	-0.0305977	-0.020956	-0.0117478	-0.0029912	0.00529682	0.0130988	0.020397	0.027175	0.033415	0.0390995	0.0442111	0.0487325	0.052646	0.055935	0.0585823	0.0605695	0.0618798	0.062496	0.062402	0.061608
SLC29A1	0	0	167.051	4.4903e-35	3.2613e-31	0.0681391	0.076999	0.085848	0.0946757	0.10347	0.112224	0.120923	0.129558	0.138118	0.146593	0.15497	0.163242	0.171396	0.179421	0.18731	0.195043	0.202618	0.21002	0.21724	0.224274	0.2311	0.237713	0.2441	0.25025	0.256159	0.26181	0.26719	0.27229	0.277107	0.281622	0.28583	0.28971	0.29326	0.29647	0.299326	0.301818	0.30394	0.30567	0.307004	0.307933	0.308446	0.30853	0.30817	0.30733
EIF4A1	0	0	227.479	4.605e-48	3.3829e-44	-0.719492	-0.68125	-0.643061	-0.604959	-0.56699	-0.529212	-0.491657	-0.454376	-0.417413	-0.380815	-0.34463	-0.308895	-0.273664	-0.238979	-0.20489	-0.171432	-0.138661	-0.10662	-0.075351	-0.0449033	-0.015321	0.0133497	0.041064	0.067776	0.0934398	0.11801	0.141442	0.16369	0.184706	0.204448	0.22287	0.23992	0.25556	0.269746	0.282426	0.293557	0.30309	0.31099	0.3172	0.321679	0.324382	0.32526	0.32428	0.32151
KCNH2	0	0	1056.28	2.262e-227	1.7117e-223	-0.464317	-0.40182	-0.339393	-0.277118	-0.21507	-0.153315	-0.0919363	-0.031006	0.0294012	0.0892108	0.14835	0.206738	0.264306	0.320978	0.37668	0.431332	0.484866	0.5372	0.58827	0.637995	0.6863	0.733108	0.77835	0.82195	0.863824	0.90391	0.942126	0.9784	1.01266	1.04482	1.0748	1.1026	1.128	1.15107	1.17166	1.1897	1.2051	1.2179	1.22785	1.23498	1.2392	1.2404	1.2386	1.2338
CYC1	0	0	63.548	5.2024e-13	3.4981e-09	-0.0174913	-0.011728	-0.0059722	-0.00022899	0.0054945	0.0111918	0.0168563	0.0224814	0.0280606	0.0335874	0.039055	0.0444573	0.0497874	0.0550387	0.060205	0.0652791	0.070255	0.075126	0.079886	0.084527	0.089044	0.0934297	0.097678	0.10178	0.105734	0.10953	0.113161	0.11662	0.119907	0.123007	0.12592	0.12863	0.13114	0.133441	0.135525	0.137386	0.13902	0.14041	0.141566	0.142469	0.143117	0.1435	0.14362	0.14343
PRDX1	0	0	31.206	2.7795e-06	0.016691	-0.422704	-0.41045	-0.398208	-0.385994	-0.37382	-0.361704	-0.349656	-0.337691	-0.325822	-0.314064	-0.30243	-0.290934	-0.27959	-0.268412	-0.25741	-0.246608	-0.23601	-0.22563	-0.21549	-0.205596	-0.19596	-0.186609	-0.17754	-0.16878	-0.160338	-0.15223	-0.144458	-0.13705	-0.130015	-0.123366	-0.11712	-0.11128	-0.10588	-0.100914	-0.0964058	-0.0923671	-0.088812	-0.085753	-0.0832061	-0.0811835	-0.0796995	-0.078768	-0.078401	-0.078594
GADD45GIP1	0	0	59.082	4.5218e-12	3.0061e-08	-0.265536	-0.25075	-0.235978	-0.221242	-0.20656	-0.191938	-0.177405	-0.162974	-0.148662	-0.134486	-0.12046	-0.106609	-0.0929425	-0.0794795	-0.066237	-0.0532328	-0.040483	-0.028005	-0.015816	-0.00393187	0.0076292	0.0188507	0.029716	0.040207	0.0503074	0.060001	0.0692692	0.078096	0.0864649	0.094358	0.10176	0.10865	0.11501	0.120836	0.126097	0.130781	0.13487	0.13835	0.141198	0.143402	0.144944	0.14581	0.14597	0.14545
FXN	0	0	54.615	3.9111e-11	2.5739e-07	-0.308429	-0.29334	-0.278271	-0.263234	-0.24825	-0.23333	-0.218496	-0.203764	-0.18915	-0.174671	-0.16034	-0.146187	-0.132216	-0.118448	-0.1049	-0.0915876	-0.0785295	-0.065742	-0.053242	-0.0410465	-0.029172	-0.0176363	-0.0064554	0.0043534	0.0147732	0.024787	0.0343782	0.04353	0.0522244	0.0604457	0.068176	0.0754	0.082099	0.0882571	0.093857	0.098882	0.10331	0.10714	0.110338	0.112893	0.11479	0.11601	0.11654	0.11639
PA2G4	1	0	78.858	3.0404e-16	2.093e-12	-0.0746391	-0.063349	-0.0520717	-0.0408195	-0.029605	-0.0184412	-0.0073403	0.00368493	0.0146219	0.0254579	0.036181	0.046777	0.0572347	0.0675411	0.077684	0.0876495	0.0974263	0.107	0.11636	0.125496	0.13439	0.143031	0.15141	0.15951	0.167318	0.17482	0.182016	0.18888	0.195403	0.201573	0.20738	0.2128	0.21784	0.222471	0.226686	0.230473	0.23382	0.23671	0.239135	0.241081	0.242535	0.24348	0.24392	0.24382
MPST	0	0	62.554	8.4217e-13	5.6518e-09	-0.327325	-0.30896	-0.29062	-0.272319	-0.25408	-0.235924	-0.217871	-0.199942	-0.182158	-0.164539	-0.14711	-0.12988	-0.112882	-0.0961313	-0.07965	-0.0634574	-0.0475752	-0.032024	-0.016824	-0.00199628	0.012439	0.0264601	0.040047	0.05318	0.0658368	0.077998	0.0896415	0.10075	0.111296	0.121265	0.13064	0.13938	0.14749	0.15494	0.161705	0.167767	0.17311	0.1777	0.181528	0.184572	0.186809	0.18822	0.18878	0.18854
BCCIP	0	0	106.338	4.3937e-22	3.1116e-18	-0.297989	-0.27812	-0.258283	-0.238487	-0.21876	-0.199126	-0.179606	-0.160224	-0.141003	-0.121966	-0.10314	-0.0845343	-0.0661862	-0.0481138	-0.03034	-0.0128882	0.00421918	0.020959	0.037308	0.0532436	0.068743	0.0837822	0.098339	0.11239	0.125914	0.13889	0.151283	0.16308	0.174262	0.184798	0.19467	0.20385	0.21232	0.22005	0.227025	0.233219	0.23861	0.24317	0.246883	0.249723	0.251666	0.25269	0.25277	0.25192
EIF3B	0	0	91.389	6.6752e-19	4.6666e-15	-0.376524	-0.35632	-0.336138	-0.316002	-0.29594	-0.275964	-0.256108	-0.23639	-0.216836	-0.197467	-0.17831	-0.159379	-0.140707	-0.122314	-0.10422	-0.0864556	-0.0690375	-0.051991	-0.035339	-0.0191055	-0.0033131	0.0120149	0.026855	0.041185	0.0549797	0.068218	0.0808748	0.092928	0.104355	0.115131	0.12523	0.13464	0.14333	0.151268	0.158445	0.164831	0.17041	0.17514	0.179022	0.182018	0.184109	0.18527	0.18548	0.18477
RANBP1	0	0	161.131	8.3632e-34	6.0625e-30	-0.224769	-0.20152	-0.178297	-0.155128	-0.13204	-0.109059	-0.0862137	-0.0635297	-0.0410342	-0.0187543	0.0032831	0.0250512	0.0465229	0.0676713	0.088469	0.108891	0.128907	0.14849	0.16762	0.186264	0.2044	0.221988	0.23901	0.25545	0.271262	0.28643	0.300924	0.31472	0.327784	0.340097	0.35163	0.36235	0.37224	0.381263	0.389399	0.396619	0.4029	0.4082	0.412515	0.415802	0.418039	0.4192	0.41925	0.4182
AKR1C3	0	0	180.975	4.604e-38	3.3545e-34	-0.451142	-0.42306	-0.395001	-0.367011	-0.33912	-0.311354	-0.283751	-0.256341	-0.229158	-0.202232	-0.1756	-0.149284	-0.123326	-0.0977545	-0.072603	-0.0479022	-0.0236855	1.5154e-05	0.023168	0.0457395	0.067699	0.0890128	0.10965	0.12958	0.148763	0.16717	0.18478	0.20155	0.217443	0.232436	0.24649	0.25958	0.27168	0.282734	0.292728	0.301626	0.3094	0.316	0.321419	0.325608	0.32854	0.33018	0.3305	0.32952
DDX39A	0	0	30.006	4.8808e-06	0.029065	-0.120189	-0.11503	-0.109877	-0.104735	-0.099611	-0.0945088	-0.0894355	-0.0843963	-0.0793969	-0.074443	-0.06954	-0.0646946	-0.0599114	-0.0551966	-0.050556	-0.0459944	-0.0415186	-0.037134	-0.032846	-0.02866	-0.024582	-0.0206187	-0.016774	-0.013055	-0.00946729	-0.0060157	-0.00270636	0.00045503	0.00346277	0.00631118	0.0089946	0.011507	0.013844	0.0159977	0.0179641	0.019737	0.021311	0.02268	0.023838	0.0247802	0.0255004	0.025993	0.026252	0.026263
CKS2	0	0	37.738	1.2691e-07	0.00079027	-0.238763	-0.22834	-0.217929	-0.20754	-0.19719	-0.186877	-0.176626	-0.166444	-0.156342	-0.146331	-0.13642	-0.126631	-0.116965	-0.107436	-0.098056	-0.0888359	-0.0797883	-0.070924	-0.062255	-0.0537914	-0.045546	-0.03753	-0.029755	-0.022231	-0.0149717	-0.0079871	-0.00128907	0.0051109	0.0112015	0.0169711	0.022408	0.027502	0.03224	0.0366111	0.0406042	0.0442076	0.04741	0.050199	0.0525649	0.0544948	0.0559778	0.057002	0.057557	0.057634
CDK2	0	0	56.321	1.717e-11	1.1353e-07	0.0219314	0.026235	0.0305349	0.034825	0.039101	0.0433591	0.0475938	0.0518007	0.0559752	0.0601127	0.064209	0.0682581	0.0722568	0.0762	0.080083	0.0839013	0.0876502	0.091325	0.094921	0.0984341	0.10186	0.105192	0.10843	0.11156	0.114588	0.1175	0.120304	0.12298	0.125539	0.127965	0.13026	0.13241	0.13442	0.13628	0.137988	0.139539	0.14093	0.14215	0.143203	0.144079	0.144774	0.14528	0.1456	0.14569
RRP7A	0	0	53.746	5.9481e-11	3.9043e-07	-0.256736	-0.24531	-0.233892	-0.222501	-0.21115	-0.199841	-0.188597	-0.177426	-0.166342	-0.155355	-0.14448	-0.133726	-0.123108	-0.112637	-0.10232	-0.092185	-0.0822291	-0.07247	-0.062919	-0.0535884	-0.044491	-0.0356396	-0.027045	-0.018721	-0.0106793	-0.0029318	0.00450905	0.011631	0.0184215	0.0248686	0.03096	0.036683	0.042026	0.0469764	0.0515218	0.0556502	0.059349	0.062606	0.0654097	0.0677469	0.0696055	0.070973	0.071838	0.072185
YWHAE	0	0	59.668	3.4055e-12	2.2684e-08	-0.218276	-0.20572	-0.19318	-0.180665	-0.16819	-0.15577	-0.143416	-0.131143	-0.118964	-0.106893	-0.094943	-0.0831266	-0.0714583	-0.0599512	-0.048619	-0.0374745	-0.0265317	-0.015804	-0.0053045	0.00495309	0.014955	0.024689	0.03414	0.043296	0.0521432	0.060668	0.0688561	0.076695	0.0841717	0.091272	0.097983	0.10429	0.11018	0.115642	0.12066	0.125221	0.12931	0.13292	0.136029	0.138628	0.140704	0.14224	0.14323	0.14365
PPP1R14B	0	0	49.973	3.6589e-10	2.3816e-06	-0.372772	-0.35927	-0.345776	-0.332315	-0.3189	-0.305539	-0.292253	-0.279055	-0.265958	-0.252978	-0.24013	-0.227428	-0.214885	-0.202518	-0.19034	-0.178368	-0.166614	-0.15509	-0.14382	-0.13281	-0.12208	-0.111635	-0.1015	-0.091686	-0.0822074	-0.073079	-0.0643152	-0.055931	-0.04794	-0.0403579	-0.033199	-0.026477	-0.020208	-0.0144057	-0.0090847	-0.00425967	5.4771e-05	0.003844	0.00709357	0.00978876	0.011915	0.013458	0.014404	0.014761
CBX5	0	0	39.848	4.6532e-08	0.00029287	-0.0689142	-0.063147	-0.057386	-0.051637	-0.045906	-0.040199	-0.0345221	-0.0288813	-0.0232826	-0.017732	-0.012236	-0.0067992	-0.001429	0.003869	0.0090889	0.0142246	0.0192701	0.024219	0.029066	0.0338051	0.03843	0.0429339	0.047312	0.051558	0.055665	0.059628	0.0634408	0.067097	0.0705912	0.0739168	0.077068	0.080039	0.082823	0.0854154	0.0878089	0.089998	0.091977	0.093739	0.0952784	0.0965896	0.0976662	0.098502	0.099091	0.09941
DAZAP1	0	0	43.578	7.8511e-09	5.0216e-05	-0.239487	-0.22845	-0.217432	-0.206433	-0.19547	-0.184548	-0.173686	-0.162892	-0.152178	-0.141554	-0.13103	-0.120627	-0.110345	-0.100201	-0.090204	-0.0803667	-0.0707004	-0.061216	-0.051926	-0.0428405	-0.033972	-0.0253305	-0.016929	-0.0087773	-0.00088802	0.0067279	0.014059	0.021094	0.0278212	0.0342296	0.040308	0.046044	0.051427	0.0564458	0.0610885	0.0653439	0.069201	0.072647	0.0756724	0.0782647	0.0804127	0.082105	0.083331	0.084083
ECI2	0	0	54.812	3.5574e-11	2.3429e-07	-0.170598	-0.16126	-0.151928	-0.142618	-0.13334	-0.124093	-0.114898	-0.105761	-0.0966914	-0.0876988	-0.078793	-0.0699836	-0.0612802	-0.0526925	-0.04423	-0.0359025	-0.0277195	-0.019691	-0.011826	-0.00413421	0.0033742	0.0106898	0.017803	0.024704	0.0313839	0.037832	0.0440395	0.049996	0.0556929	0.0611196	0.066267	0.071125	0.075684	0.0799353	0.0838683	0.0874735	0.090742	0.093663	0.096227	0.0984253	0.100248	0.10168	0.10273	0.10336
MT.CO2	0	0	624.915	6.2758e-134	4.7194e-130	-0.734814	-0.67925	-0.623744	-0.568356	-0.51314	-0.458164	-0.403478	-0.349144	-0.295219	-0.241762	-0.18883	-0.136488	-0.0847873	-0.0337894	0.016448	0.065865	0.114404	0.16201	0.20861	0.254169	0.29861	0.341881	0.38392	0.42468	0.464083	0.50209	0.538625	0.57364	0.607078	0.638875	0.66897	0.69732	0.72385	0.748502	0.771225	0.791959	0.81064	0.82722	0.841631	0.853818	0.863721	0.87128	0.87645	0.87926
FDPS	0	0	29.065	7.5815e-06	0.044807	-0.132382	-0.12802	-0.123663	-0.119314	-0.11498	-0.110657	-0.106357	-0.102083	-0.0978386	-0.0936273	-0.089454	-0.0853219	-0.0812362	-0.0772007	-0.07322	-0.069297	-0.0654372	-0.061644	-0.057923	-0.0542764	-0.05071	-0.0472263	-0.043831	-0.040528	-0.0373209	-0.034214	-0.0312124	-0.028319	-0.0255391	-0.0228761	-0.020334	-0.017918	-0.015632	-0.0134796	-0.0114652	-0.00959314	-0.0078675	-0.0062925	-0.00487238	-0.00361124	-0.00251331	-0.0015828	-0.00082432	-0.00025167
SNF8	0	0	41.638	1.9827e-08	0.00012574	-0.197658	-0.18937	-0.181098	-0.172838	-0.1646	-0.1564	-0.148239	-0.140126	-0.132072	-0.124083	-0.11617	-0.108335	-0.100592	-0.092948	-0.085411	-0.0779881	-0.0706887	-0.063521	-0.056492	-0.0496117	-0.042887	-0.0363266	-0.029939	-0.023731	-0.0177126	-0.011891	-0.00627467	-0.00087182	0.00430937	0.00926068	0.013974	0.018441	0.022653	0.026603	0.0302817	0.0336814	0.036794	0.03961	0.0421234	0.0443244	0.0462052	0.047758	0.048973	0.049842
MAZ	1	0	30.949	3.1356e-06	0.018807	-0.215642	-0.20523	-0.194836	-0.18446	-0.17411	-0.16381	-0.153557	-0.143366	-0.133248	-0.123213	-0.11327	-0.103433	-0.0937083	-0.0841079	-0.074642	-0.0653213	-0.0561557	-0.047156	-0.038332	-0.0296944	-0.021253	-0.0130197	-0.0050033	0.0027854	0.0103359	0.017638	0.0246812	0.031455	0.0379499	0.0441546	0.050059	0.055653	0.060926	0.0658676	0.0704676	0.0747157	0.078601	0.082114	0.0852444	0.0879809	0.0903137	0.092232	0.093727	0.094785
SF3A3	0	0	34.748	5.234e-07	0.0032137	-0.324226	-0.31363	-0.303045	-0.292481	-0.28195	-0.271459	-0.261022	-0.250648	-0.240349	-0.230134	-0.22002	-0.210002	-0.200105	-0.190335	-0.1807	-0.171218	-0.161893	-0.15274	-0.14376	-0.134976	-0.12639	-0.11802	-0.10987	-0.10195	-0.0942792	-0.08686	-0.0797049	-0.072825	-0.0662317	-0.0599345	-0.053944	-0.048272	-0.042927	-0.0379219	-0.0332658	-0.0289696	-0.025044	-0.0215	-0.0183469	-0.0155965	-0.013259	-0.011345	-0.0098646	-0.0088181
SLC48A1	0	0	62.144	1.0274e-12	6.8911e-09	-0.0183017	-0.013695	-0.0090932	-0.00449954	8.1508e-05	0.0046457	0.0091888	0.0137066	0.018195	0.0226496	0.027066	0.0314407	0.0357689	0.0400465	0.044269	0.048433	0.0525336	0.056567	0.060528	0.0644137	0.068219	0.0719404	0.075573	0.079113	0.0825561	0.085898	0.0891345	0.092261	0.0952744	0.0981695	0.10094	0.10359	0.1061	0.108485	0.110727	0.112826	0.11478	0.11658	0.118219	0.119702	0.121021	0.12217	0.12315	0.12391
LAGE3	0	0	59.919	3.0171e-12	2.0112e-08	-0.0722652	-0.066301	-0.0603429	-0.0543956	-0.048465	-0.0425562	-0.0366752	-0.0308273	-0.0250182	-0.0192532	-0.013538	-0.00787799	-0.00227881	0.0032541	0.0087151	0.0140988	0.0193995	0.024612	0.02973	0.0347492	0.039663	0.0444666	0.049154	0.05372	0.0581585	0.062465	0.0666324	0.070657	0.0745317	0.078252	0.081812	0.085206	0.088429	0.0914754	0.0943391	0.097015	0.099497	0.10178	0.10386	0.105729	0.107383	0.10882	0.11002	0.11096
DDX1	0	0	44.761	4.4568e-09	2.859e-05	-0.221022	-0.20997	-0.19893	-0.187911	-0.17692	-0.165979	-0.155088	-0.144261	-0.133509	-0.122843	-0.11227	-0.101811	-0.0914654	-0.0812488	-0.071171	-0.0612435	-0.0514763	-0.04188	-0.032466	-0.0232452	-0.014227	-0.0054233	0.0031558	0.0115	0.0195971	0.027438	0.0350108	0.042306	0.0493114	0.0560175	0.062413	0.068488	0.074231	0.0796313	0.0846785	0.0893618	0.093671	0.097594	0.101121	0.104242	0.106945	0.10922	0.11106	0.11244
CHD4	1	0	40.192	3.9509e-08	0.00024916	-0.38311	-0.37025	-0.357395	-0.344569	-0.33178	-0.319047	-0.306376	-0.293782	-0.281279	-0.268878	-0.25659	-0.244437	-0.232423	-0.220563	-0.20887	-0.197358	-0.186039	-0.17493	-0.16403	-0.153369	-0.14295	-0.132791	-0.1229	-0.11329	-0.103983	-0.094982	-0.0863019	-0.077957	-0.0699593	-0.0623223	-0.055059	-0.048181	-0.041703	-0.0356366	-0.0299951	-0.0247914	-0.020038	-0.015749	-0.0119353	-0.00861125	-0.0057893	-0.0034823	-0.0017018	-0.00043627
SRRM2	0	0	71.735	9.7634e-15	6.6489e-11	-0.158545	-0.14692	-0.135298	-0.123703	-0.11214	-0.100627	-0.0891685	-0.0777782	-0.0664676	-0.055248	-0.044131	-0.0331271	-0.0222486	-0.0115066	-0.00091248	0.00952246	0.0197868	0.029869	0.039758	0.0494426	0.058911	0.0681518	0.077154	0.085906	0.0943959	0.10261	0.110546	0.11818	0.125514	0.132526	0.13921	0.14555	0.15154	0.157161	0.16241	0.167273	0.17174	0.17579	0.179426	0.182628	0.185387	0.18769	0.18953	0.19088
XRCC6	1	0	66.636	1.1632e-13	7.8608e-10	-0.295708	-0.28289	-0.270075	-0.257291	-0.24454	-0.23185	-0.219219	-0.206666	-0.194202	-0.18184	-0.16959	-0.157476	-0.1455	-0.133677	-0.12202	-0.110544	-0.0992595	-0.08818	-0.077319	-0.0666885	-0.056302	-0.0461712	-0.03631	-0.026731	-0.0174467	-0.0084702	0.00018575	0.0085084	0.0164848	0.0241022	0.031348	0.038209	0.044672	0.0507254	0.0563555	0.0615496	0.066295	0.070579	0.0743882	0.0777104	0.0805325	0.082842	0.084626	0.085882
SPTLC2	0	0	52.73	9.7076e-11	6.3623e-07	-0.345121	-0.33203	-0.318944	-0.305888	-0.29287	-0.279904	-0.267002	-0.254177	-0.241442	-0.22881	-0.21629	-0.203906	-0.19166	-0.179568	-0.16764	-0.155898	-0.144346	-0.133	-0.12187	-0.110975	-0.10032	-0.0899276	-0.079802	-0.06996	-0.0604134	-0.051175	-0.0422585	-0.033676	-0.0254405	-0.017565	-0.010062	-0.0029453	0.0037732	0.0100803	0.0159632	0.021409	0.026405	0.030938	0.0349954	0.0385643	0.0416319	0.044185	0.046211	0.047697
CCT7	0	0	74.284	2.8238e-15	1.9304e-11	-0.389011	-0.37264	-0.356276	-0.339949	-0.32367	-0.307462	-0.291334	-0.275306	-0.259394	-0.243614	-0.22798	-0.212519	-0.197236	-0.182153	-0.16728	-0.152648	-0.138261	-0.12414	-0.1103	-0.0967548	-0.083527	-0.070631	-0.058083	-0.045899	-0.0340968	-0.022692	-0.0117015	-0.001142	0.00897021	0.0186184	0.027786	0.036456	0.044613	0.0522396	0.0593191	0.0658352	0.071771	0.077111	0.0818373	0.085934	0.0893844	0.092172	0.094281	0.09572
SLC43A3	0	0	168.459	2.2395e-35	1.6272e-31	0.0621513	0.069508	0.0768577	0.0841939	0.09151	0.0987982	0.106053	0.113266	0.120432	0.127543	0.13459	0.141575	0.148482	0.155307	0.16204	0.168684	0.175223	0.18165	0.18797	0.194158	0.20022	0.206146	0.21193	0.21756	0.223036	0.22835	0.23349	0.23845	0.243235	0.247825	0.25222	0.2564	0.26038	0.26414	0.267673	0.270975	0.27404	0.27686	0.279422	0.281729	0.28377	0.28554	0.28702	0.28817
SNRPD2	0	0	91.063	7.8292e-19	5.4695e-15	-0.504123	-0.48403	-0.46395	-0.443914	-0.42394	-0.404046	-0.384256	-0.364587	-0.345062	-0.325699	-0.30652	-0.287547	-0.268797	-0.250292	-0.23205	-0.214099	-0.196452	-0.17913	-0.16216	-0.14555	-0.12933	-0.113522	-0.09814	-0.083208	-0.0687446	-0.054772	-0.0413089	-0.028377	-0.0159961	-0.00418681	0.0070305	0.017635	0.027607	0.0369262	0.0455714	0.0535225	0.060759	0.067261	0.0730074	0.0779782	0.0821528	0.085511	0.088034	0.089726
SYNGR1	0	0	744.379	8.5512e-160	6.4433e-156	-0.56481	-0.51979	-0.47481	-0.429918	-0.38516	-0.340567	-0.296195	-0.252082	-0.208272	-0.164807	-0.12173	-0.0790907	-0.0369246	0.0047224	0.045807	0.0862859	0.126116	0.16525	0.20366	0.241279	0.27808	0.314017	0.34904	0.38312	0.416202	0.44824	0.479205	0.50904	0.537709	0.565166	0.59137	0.61627	0.63984	0.662014	0.682765	0.702045	0.71981	0.73602	0.750626	0.76359	0.774866	0.78441	0.79218	0.79812
TIMELESS	1	0	34.361	6.2843e-07	0.0038479	-0.102604	-0.098241	-0.0938824	-0.0895307	-0.08519	-0.080864	-0.0765563	-0.0722707	-0.0680107	-0.06378	-0.059582	-0.0554213	-0.0513006	-0.0472239	-0.043195	-0.0392172	-0.0352945	-0.03143	-0.027629	-0.023893	-0.020227	-0.0166342	-0.013118	-0.0096834	-0.00633265	-0.0030699	0.00010121	0.003177	0.00615375	0.00902787	0.011796	0.014453	0.016998	0.0194244	0.0217303	0.0239115	0.025964	0.027885	0.0296704	0.0313162	0.0328191	0.034175	0.03538	0.036405
MRPL58	0	0	31.61	2.2985e-06	0.013844	-0.21166	-0.20345	-0.195249	-0.187063	-0.1789	-0.170767	-0.162672	-0.154622	-0.146626	-0.138691	-0.13082	-0.123032	-0.115325	-0.107708	-0.10019	-0.0927791	-0.0854816	-0.078306	-0.071259	-0.0643489	-0.057583	-0.0509694	-0.044515	-0.038228	-0.0321155	-0.026185	-0.020445	-0.014902	-0.00956458	-0.00443958	0.00046514	0.005142	0.0095833	0.0137816	0.0177293	0.0214187	0.024842	0.027992	0.0308612	0.0334416	0.0357257	0.037706	0.039374	0.040715
TXNL4A	0	0	38.837	7.5289e-08	0.00047146	-0.208964	-0.20045	-0.191954	-0.183468	-0.17501	-0.166577	-0.158186	-0.149844	-0.141557	-0.133333	-0.12518	-0.117109	-0.109123	-0.101233	-0.093446	-0.0857706	-0.078214	-0.070784	-0.06349	-0.056338	-0.049337	-0.0424949	-0.035819	-0.029319	-0.0230005	-0.016873	-0.0109437	-0.0052209	0.00028748	0.00557361	0.01063	0.015447	0.020019	0.0243365	0.0283921	0.0321778	0.035686	0.038908	0.041836	0.0444626	0.0467796	0.048779	0.050453	0.051784
SUPT4H1	1	0	47.39	1.265e-09	8.1769e-06	-0.17779	-0.16993	-0.162068	-0.154224	-0.1464	-0.138609	-0.130851	-0.123135	-0.115469	-0.10786	-0.10032	-0.0928415	-0.0854456	-0.078135	-0.070917	-0.0637978	-0.0567855	-0.049887	-0.043109	-0.0364589	-0.029944	-0.0235708	-0.017347	-0.011279	-0.00537505	0.00035873	0.00591493	0.011286	0.0164662	0.0214471	0.026222	0.030784	0.035125	0.0392396	0.0431195	0.046758	0.050148	0.053282	0.0561532	0.0587545	0.0610789	0.063119	0.064867	0.066295
SRSF11	0	0	30.024	4.839e-06	0.028821	-0.230553	-0.22161	-0.21267	-0.203749	-0.19485	-0.185989	-0.177167	-0.168394	-0.159679	-0.15103	-0.14245	-0.133961	-0.125559	-0.117255	-0.10906	-0.100977	-0.0930194	-0.085193	-0.077507	-0.0699687	-0.062587	-0.0553698	-0.048325	-0.041462	-0.0347884	-0.028312	-0.0220414	-0.015985	-0.0101505	-0.00454657	0.00081861	0.0059369	0.0108	0.0153997	0.0197278	0.023776	0.027536	0.031	0.0341593	0.0370058	0.0395313	0.041728	0.043586	0.045096
ZC3H13	0	0	29.834	5.2905e-06	0.031441	-0.271012	-0.26119	-0.251383	-0.241592	-0.23183	-0.222111	-0.212439	-0.202827	-0.193284	-0.18382	-0.17444	-0.165169	-0.156001	-0.146953	-0.13803	-0.129251	-0.120617	-0.11214	-0.10383	-0.0957051	-0.087764	-0.0800199	-0.072484	-0.065165	-0.058074	-0.05122	-0.0446133	-0.038264	-0.0321807	-0.0263747	-0.020855	-0.015633	-0.010717	-0.00611675	-0.00184317	0.00209426	0.0056857	0.0089212	0.0117909	0.0142849	0.0163933	0.018106	0.019416	0.020341
SNRNP25	0	0	51.543	1.7185e-10	1.1225e-06	-0.135875	-0.12962	-0.123378	-0.117143	-0.11092	-0.104727	-0.0985561	-0.0924175	-0.0863162	-0.0802578	-0.074247	-0.0682906	-0.0623926	-0.0565587	-0.050794	-0.0451048	-0.0394955	-0.033972	-0.028539	-0.0232023	-0.017967	-0.0128393	-0.0078235	-0.0029253	0.00184983	0.0064967	0.0110098	0.015384	0.0196137	0.0236938	0.027619	0.031383	0.034982	0.0384099	0.0416611	0.0447306	0.047613	0.050303	0.0527947	0.0550835	0.0571638	0.05903	0.060676	0.062066
MCM10	0	0	55.86	2.1452e-11	1.4163e-07	-0.0865175	-0.080935	-0.0753577	-0.0697899	-0.064237	-0.0587026	-0.0531928	-0.047712	-0.042265	-0.0368567	-0.031492	-0.0261754	-0.0209121	-0.0157068	-0.010564	-0.00548956	-0.00048726	0.0044377	0.0092805	0.0140363	0.0187	0.0232676	0.027733	0.032093	0.0363411	0.040473	0.0444848	0.048371	0.0521258	0.0557458	0.059226	0.06256	0.065745	0.0687755	0.0716462	0.0743527	0.07689	0.079253	0.0814375	0.0834383	0.0852505	0.086869	0.088288	0.089465
PKLR	0	0	90.478	1.0421e-18	7.2739e-15	-0.183334	-0.17137	-0.159415	-0.147483	-0.13558	-0.123724	-0.111919	-0.100178	-0.0885118	-0.0769304	-0.065445	-0.0540654	-0.0428031	-0.0316685	-0.020672	-0.00982477	0.00086304	0.011381	0.021717	0.0318626	0.041806	0.0515361	0.061043	0.070316	0.0793442	0.088117	0.096624	0.10485	0.112797	0.120443	0.12778	0.1348	0.14148	0.147832	0.153828	0.159463	0.16472	0.1696	0.17409	0.178171	0.181837	0.18508	0.18788	0.19021
ACSS1	0	0	62.119	1.0399e-12	6.9724e-09	-0.252489	-0.23996	-0.227443	-0.214948	-0.20249	-0.190076	-0.177722	-0.165437	-0.153233	-0.141123	-0.12912	-0.117228	-0.105466	-0.0938446	-0.082374	-0.071066	-0.0599326	-0.048985	-0.038236	-0.0276955	-0.017376	-0.00728955	0.0025528	0.012139	0.0214584	0.030498	0.0392474	0.047694	0.0558268	0.0636339	0.071104	0.078224	0.084985	0.0913728	0.0973771	0.102986	0.10819	0.11297	0.117323	0.121234	0.124691	0.12768	0.1302	0.13223
MRPL37	0	0	73.139	4.9313e-15	3.3671e-11	-0.0127061	-0.007517	-0.0023322	0.00284364	0.0080063	0.0131512	0.0182741	0.0233704	0.0284358	0.0334658	0.038456	0.0434021	0.0482995	0.0531438	0.057931	0.0626557	0.0673145	0.071902	0.076415	0.0808486	0.085198	0.0894588	0.093627	0.097698	0.101667	0.10553	0.109282	0.11292	0.116438	0.119833	0.1231	0.12623	0.12923	0.132085	0.134794	0.137353	0.13976	0.142	0.144084	0.145998	0.147739	0.1493	0.15069	0.15185
SRSF2	0	0	90.509	1.0266e-18	7.1678e-15	0.155619	0.15829	0.160964	0.163633	0.1663	0.168953	0.171601	0.17424	0.176866	0.17948	0.18208	0.18466	0.187223	0.189766	0.19229	0.194785	0.197258	0.1997	0.20212	0.204509	0.20687	0.209187	0.21147	0.21373	0.215937	0.21811	0.220239	0.22233	0.224367	0.226362	0.22831	0.2302	0.23205	0.233839	0.235575	0.237254	0.23887	0.24043	0.241932	0.243367	0.244736	0.24604	0.24727	0.24837
SRRM1	1	0	55.428	2.6432e-11	1.7429e-07	-0.294963	-0.28175	-0.268544	-0.255365	-0.24222	-0.229131	-0.216101	-0.203145	-0.190275	-0.177505	-0.16485	-0.15231	-0.13991	-0.127659	-0.11557	-0.103651	-0.0919189	-0.080385	-0.069061	-0.0579599	-0.047094	-0.0364747	-0.026115	-0.016028	-0.00622553	0.0032804	0.0124773	0.021353	0.029894	0.0380892	0.045926	0.053391	0.060473	0.06716	0.0734384	0.0792963	0.084721	0.089701	0.0942239	0.0982764	0.101847	0.10492	0.10749	0.10955
DDX24	0	0	74.367	2.7117e-15	1.8543e-11	-0.316634	-0.30274	-0.288853	-0.274994	-0.26117	-0.247406	-0.233701	-0.220073	-0.206536	-0.1931	-0.17978	-0.166589	-0.153539	-0.140642	-0.12791	-0.115363	-0.103005	-0.090853	-0.078918	-0.0672148	-0.055755	-0.044552	-0.033618	-0.022967	-0.0126102	-0.0025615	0.00716639	0.016561	0.0256088	0.0342977	0.042615	0.050547	0.058081	0.0652048	0.0719054	0.0781697	0.083985	0.089339	0.0942178	0.0986093	0.1025	0.10588	0.10873	0.11103
SRSF3	0	0	92.276	4.3247e-19	3.0273e-15	-0.223765	-0.2064	-0.189045	-0.171727	-0.15446	-0.137255	-0.120136	-0.103116	-0.0862115	-0.06944	-0.052818	-0.0363612	-0.020087	-0.0040118	0.011848	0.0274757	0.0428547	0.057969	0.072801	0.0873342	0.10155	0.11544	0.12898	0.14215	0.154946	0.16734	0.179323	0.19087	0.201975	0.212613	0.22277	0.23243	0.24158	0.250192	0.258261	0.265766	0.27269	0.27902	0.284734	0.289819	0.294258	0.29803	0.30113	0.30352
NDUFB9	0	0	137.566	9.3688e-29	6.7408e-25	-0.173862	-0.16051	-0.147178	-0.133866	-0.12059	-0.107366	-0.0942017	-0.0811112	-0.0681065	-0.0552	-0.042404	-0.0297306	-0.0171923	-0.0048012	0.0074303	0.01949	0.0313656	0.043045	0.054516	0.0657652	0.076782	0.0875529	0.098066	0.10831	0.118271	0.12794	0.137297	0.14634	0.155047	0.163413	0.17142	0.17906	0.18633	0.193194	0.199658	0.205704	0.21132	0.2165	0.221216	0.225471	0.229246	0.23253	0.23531	0.23755
DDX18	0	0	93.883	1.9694e-19	1.3814e-15	-0.427779	-0.40928	-0.390805	-0.372363	-0.35397	-0.335655	-0.317425	-0.299301	-0.281301	-0.263443	-0.24574	-0.228222	-0.210895	-0.193781	-0.1769	-0.16026	-0.143889	-0.1278	-0.11201	-0.0965467	-0.081415	-0.0666376	-0.052232	-0.038216	-0.0246068	-0.011423	0.00131865	0.0136	0.0254028	0.03671	0.047504	0.057767	0.06748	0.0766277	0.0851906	0.0931517	0.10049	0.1072	0.113246	0.118622	0.123307	0.12728	0.13054	0.13307
SRI	0	0	196.798	1.8335e-41	1.3395e-37	0.0581492	0.067166	0.0761756	0.0851698	0.094141	0.103082	0.111985	0.120842	0.129646	0.138389	0.14706	0.155662	0.164177	0.1726	0.18092	0.189143	0.197247	0.20523	0.21308	0.220797	0.22837	0.235787	0.24305	0.25014	0.257054	0.26379	0.270332	0.27668	0.282819	0.288746	0.29445	0.29993	0.30517	0.310172	0.31492	0.319409	0.32363	0.32758	0.331247	0.334625	0.337707	0.34048	0.34294	0.34502
CDT1	0	0	31.241	2.7343e-06	0.016425	-0.0872487	-0.084291	-0.0813347	-0.0783828	-0.075437	-0.0724996	-0.0695724	-0.0666575	-0.0637571	-0.060873	-0.058007	-0.0551625	-0.0523401	-0.0495424	-0.046771	-0.0440292	-0.0413179	-0.038639	-0.035996	-0.0333893	-0.030822	-0.0282955	-0.025812	-0.023374	-0.0209836	-0.018642	-0.0163522	-0.014116	-0.0119346	-0.00981114	-0.0077473	-0.0057451	-0.0038066	-0.00193386	-0.00012898	0.00160601	0.0032691	0.0048581	0.00637109	0.00780598	0.00916069	0.010433	0.01162	0.012688
UQCC2	0	0	39.185	6.3782e-08	0.0004003	-0.158329	-0.1512	-0.144072	-0.136959	-0.12986	-0.122792	-0.11575	-0.108744	-0.101779	-0.0948626	-0.087999	-0.0811955	-0.0744572	-0.0677904	-0.061201	-0.0546947	-0.0482778	-0.041956	-0.035736	-0.0296223	-0.023622	-0.0177408	-0.011985	-0.0063592	-0.00087084	0.0044747	0.00967147	0.014713	0.0195948	0.0243094	0.028851	0.033215	0.037394	0.0413825	0.0451746	0.0487643	0.052146	0.055313	0.0582599	0.0609806	0.0634693	0.06572	0.067725	0.069456
CD59	0	1	38.974	7.0519e-08	0.00044215	-0.100444	-0.098265	-0.0960863	-0.0939101	-0.091737	-0.0895681	-0.0874043	-0.0852468	-0.0830965	-0.0809544	-0.078822	-0.0766994	-0.0745885	-0.07249	-0.070405	-0.0683344	-0.0662794	-0.064241	-0.06222	-0.060218	-0.058235	-0.0562737	-0.054334	-0.052416	-0.050523	-0.048654	-0.0468118	-0.044996	-0.0432083	-0.0414495	-0.039721	-0.038023	-0.036358	-0.0347252	-0.033127	-0.031564	-0.030037	-0.028548	-0.0270967	-0.0256849	-0.0243135	-0.022984	-0.021698	-0.020489
NDUFA8	0	0	34.193	6.8025e-07	0.0041611	-0.19992	-0.19164	-0.183373	-0.175117	-0.16688	-0.15868	-0.150513	-0.142391	-0.134319	-0.126307	-0.11836	-0.110487	-0.102695	-0.0949917	-0.087384	-0.0798785	-0.0724836	-0.065206	-0.058054	-0.0510345	-0.044154	-0.0374214	-0.030843	-0.024426	-0.0181784	-0.012107	-0.00621989	-0.00052377	0.0049738	0.0102655	0.015344	0.020202	0.024831	0.029226	0.0333778	0.0372796	0.040924	0.044304	0.0474112	0.0502394	0.0527807	0.055028	0.056973	0.058598
DNAAF5	0	0	34.534	5.7909e-07	0.0035516	-0.265621	-0.25656	-0.247505	-0.238467	-0.22945	-0.220471	-0.211529	-0.202635	-0.193797	-0.185023	-0.17632	-0.167699	-0.159165	-0.150727	-0.14239	-0.134171	-0.126069	-0.1181	-0.11026	-0.102563	-0.095021	-0.0876392	-0.080425	-0.073387	-0.0665333	-0.059871	-0.0534095	-0.047156	-0.0411177	-0.0353038	-0.029722	-0.02438	-0.019286	-0.0144483	-0.00987444	-0.0055726	-0.0015508	0.002183	0.00562082	0.0087546	0.0115764	0.014078	0.016252	0.018087
MRFAP1	0	0	29.311	6.7592e-06	0.040001	-0.31315	-0.30311	-0.293087	-0.283078	-0.2731	-0.263151	-0.25325	-0.243404	-0.233621	-0.22391	-0.21428	-0.204741	-0.195301	-0.185969	-0.17676	-0.167667	-0.158715	-0.14991	-0.14125	-0.132761	-0.12444	-0.116302	-0.10835	-0.1006	-0.0930576	-0.085731	-0.07863	-0.071764	-0.0651416	-0.0587722	-0.052665	-0.046828	-0.041272	-0.036004	-0.0310344	-0.0263719	-0.022025	-0.018004	-0.014317	-0.010973	-0.00798121	-0.0053507	-0.0030904	-0.0012084
GMNN	0	0	61.04	1.7535e-12	1.1722e-08	-0.0705042	-0.064856	-0.0592116	-0.0535755	-0.047952	-0.0423437	-0.0367562	-0.0311931	-0.0256583	-0.0201559	-0.01469	-0.0092647	-0.00388395	0.0014481	0.0067275	0.0119502	0.017112	0.022209	0.027237	0.0321921	0.03707	0.0418671	0.046579	0.051202	0.055731	0.060163	0.0644939	0.068719	0.0728351	0.0768375	0.080722	0.084486	0.088123	0.0916309	0.0950049	0.0982411	0.10134	0.10428	0.107082	0.109726	0.112213	0.11454	0.11669	0.11863
CSE1L	0	0	54.02	5.211e-11	3.4252e-07	-0.201412	-0.19118	-0.180961	-0.170757	-0.16058	-0.150434	-0.140334	-0.130284	-0.120295	-0.110375	-0.10053	-0.0907761	-0.0811143	-0.0715557	-0.062109	-0.0527828	-0.0435857	-0.034526	-0.025613	-0.0168552	-0.0082607	0.00016172	0.0084034	0.016456	0.02431	0.031958	0.0393903	0.046599	0.0535754	0.0603108	0.066797	0.073024	0.078985	0.0846701	0.0900713	0.0951799	0.099987	0.10448	0.108664	0.112516	0.116032	0.1192	0.12202	0.12446
RPA1	0	0	81.098	1.0193e-16	7.0414e-13	0.101625	0.10233	0.103028	0.103733	0.10444	0.105154	0.105872	0.106596	0.107329	0.108071	0.10882	0.109585	0.110361	0.111149	0.11195	0.112772	0.113608	0.11446	0.11533	0.116227	0.11714	0.118079	0.11904	0.12002	0.121035	0.12207	0.123138	0.12423	0.125359	0.126515	0.1277	0.12893	0.13019	0.131479	0.132809	0.134178	0.13559	0.13703	0.138524	0.140057	0.141633	0.14325	0.14492	0.14656
VPS29	0	0	86.181	8.5206e-18	5.9253e-14	-0.223802	-0.2118	-0.199816	-0.187849	-0.17591	-0.164019	-0.152177	-0.140398	-0.128691	-0.117069	-0.10554	-0.0941152	-0.0828055	-0.071621	-0.060572	-0.0496694	-0.0389231	-0.028344	-0.017942	-0.00772797	0.0022878	0.0120949	0.021683	0.031041	0.0401596	0.049027	0.0576345	0.06597	0.0740243	0.0817861	0.089245	0.096391	0.10321	0.109703	0.115847	0.121637	0.12706	0.13211	0.136772	0.141039	0.144898	0.14834	0.15135	0.1539
ATG3	0	0	93.435	2.4525e-19	1.7192e-15	-0.190195	-0.17795	-0.165711	-0.153495	-0.14131	-0.129168	-0.117077	-0.105049	-0.0930945	-0.0812233	-0.069446	-0.0577733	-0.0462154	-0.0347828	-0.023486	-0.0123354	-0.00134143	0.0094854	0.020135	0.0305961	0.040859	0.0509131	0.060748	0.070353	0.0797177	0.088832	0.0976849	0.10627	0.114566	0.122573	0.13028	0.13767	0.14474	0.151469	0.157857	0.163891	0.16956	0.17485	0.179756	0.184264	0.188366	0.19205	0.1953	0.1981
CCT4	0	0	56.981	1.2488e-11	8.276e-08	-0.393486	-0.37891	-0.364349	-0.349815	-0.33532	-0.320888	-0.306523	-0.292242	-0.278059	-0.263988	-0.25004	-0.23624	-0.22259	-0.209109	-0.19581	-0.182707	-0.169815	-0.15715	-0.14472	-0.132542	-0.12063	-0.109003	-0.097668	-0.086642	-0.0759383	-0.065572	-0.0555557	-0.045905	-0.0366322	-0.0277527	-0.01928	-0.011228	-0.0036117	0.00355611	0.0102609	0.0164887	0.022225	0.027457	0.0321695	0.0363489	0.0399811	0.043052	0.04555	0.047494
TYMS	0	0	140.397	2.3208e-29	1.6728e-25	0.16273	0.16469	0.166655	0.168617	0.17058	0.172542	0.174505	0.176467	0.17843	0.180392	0.18235	0.184316	0.186279	0.188241	0.1902	0.192165	0.194127	0.19609	0.19805	0.200012	0.20197	0.203935	0.2059	0.20786	0.209818	0.21178	0.21374	0.2157	0.217661	0.219621	0.22158	0.22354	0.2255	0.22746	0.22942	0.231379	0.23334	0.2353	0.237256	0.239214	0.241172	0.24313	0.24508	0.24695
MGAT4B	0	0	139.388	3.8169e-29	2.7482e-25	-0.1357	-0.12081	-0.105926	-0.0910716	-0.076257	-0.061495	-0.0467987	-0.0321813	-0.017656	-0.00323576	0.011066	0.0252366	0.0392624	0.0531304	0.066828	0.0803407	0.0936566	0.10676	0.11964	0.13229	0.14469	0.156818	0.16867	0.18024	0.191507	0.20246	0.213078	0.22336	0.233281	0.242837	0.25201	0.26079	0.26917	0.277118	0.284636	0.291708	0.29832	0.30446	0.310109	0.315261	0.3199	0.32401	0.32759	0.33058
SNRPG	0	0	202.236	1.2422e-42	9.0794e-39	0.158852	0.16422	0.169589	0.174951	0.18031	0.185654	0.190989	0.196311	0.201617	0.206904	0.21217	0.217416	0.222636	0.227829	0.23299	0.238123	0.243221	0.24828	0.2533	0.258287	0.26323	0.268119	0.27296	0.27776	0.282505	0.28719	0.291827	0.2964	0.300914	0.305363	0.30975	0.31406	0.31831	0.322481	0.326579	0.3306	0.33454	0.3384	0.342179	0.345869	0.349471	0.35298	0.3564	0.35962
MRPS24	0	0	145.82	1.6004e-30	1.1556e-26	-0.383611	-0.36351	-0.343425	-0.323376	-0.30338	-0.283458	-0.263624	-0.243898	-0.224297	-0.204839	-0.18554	-0.166425	-0.147504	-0.128798	-0.11033	-0.0921026	-0.0741487	-0.056481	-0.039118	-0.022077	-0.0053763	0.0109665	0.026933	0.042506	0.0576673	0.072399	0.0866826	0.1005	0.113836	0.12667	0.13898	0.15076	0.16198	0.172634	0.182693	0.192143	0.20097	0.20915	0.216663	0.223499	0.229637	0.23506	0.23975	0.24367
ETF1	0	0	29.909	5.1087e-06	0.030387	-0.163115	-0.15697	-0.150826	-0.144694	-0.13858	-0.132478	-0.126404	-0.12036	-0.11435	-0.108379	-0.10245	-0.0965726	-0.0907477	-0.0849813	-0.079278	-0.0736437	-0.0680822	-0.062599	-0.057198	-0.0518854	-0.046665	-0.0415429	-0.036523	-0.03161	-0.0268094	-0.022126	-0.0175643	-0.01313	-0.00882654	-0.00466006	-0.00063504	0.0032436	0.0069711	0.0105425	0.0139529	0.0171975	0.020271	0.02317	0.0258874	0.0284199	0.0307621	0.032909	0.034856	0.036585
EIF4H	0	0	31.238	2.7378e-06	0.016443	-0.271784	-0.26334	-0.254895	-0.246467	-0.23806	-0.229678	-0.221332	-0.213026	-0.204767	-0.196562	-0.18842	-0.180342	-0.172341	-0.16442	-0.15659	-0.14885	-0.141214	-0.13369	-0.12627	-0.118982	-0.11182	-0.104793	-0.097908	-0.091171	-0.084591	-0.078173	-0.0719241	-0.065851	-0.059961	-0.0542603	-0.048756	-0.043454	-0.038363	-0.0334876	-0.0288358	-0.0244142	-0.020229	-0.016288	-0.0125973	-0.0091637	-0.00599399	-0.003095	-0.00047425	0.0018469
RBM14	1	0	31.196	2.7918e-06	0.016762	-0.244232	-0.23521	-0.226204	-0.217209	-0.20824	-0.199297	-0.190395	-0.18154	-0.172739	-0.164001	-0.15533	-0.146741	-0.138235	-0.129822	-0.12151	-0.113308	-0.105221	-0.097259	-0.089429	-0.081738	-0.074195	-0.0668072	-0.059583	-0.052529	-0.0456533	-0.038964	-0.0324695	-0.026176	-0.0200931	-0.014227	-0.0085862	-0.0031783	0.001989	0.00690776	0.0115703	0.0159689	0.020096	0.023943	0.0275033	0.0307683	0.0337306	0.036382	0.038715	0.040716
TIMM10	0	0	37.594	1.3589e-07	0.00084525	-0.241167	-0.23243	-0.223693	-0.214973	-0.20627	-0.197603	-0.188966	-0.18037	-0.171822	-0.16333	-0.1549	-0.146537	-0.138251	-0.130048	-0.12193	-0.113916	-0.106002	-0.098197	-0.09051	-0.0829463	-0.075514	-0.0682184	-0.061068	-0.054069	-0.0472277	-0.040552	-0.0340483	-0.027723	-0.0215845	-0.0156382	-0.0098915	-0.0043513	0.00097567	0.00608237	0.010962	0.0156076	0.020012	0.024169	0.0280717	0.0317126	0.0350851	0.038182	0.040996	0.043506
RPF2	0	0	37.32	1.5472e-07	0.00096097	-0.25335	-0.24429	-0.235241	-0.226206	-0.21719	-0.208212	-0.199268	-0.190372	-0.181529	-0.172747	-0.16403	-0.1554	-0.146849	-0.138391	-0.13003	-0.121782	-0.113647	-0.10564	-0.097754	-0.0900117	-0.082415	-0.074973	-0.067692	-0.060581	-0.0536464	-0.046897	-0.0403393	-0.033982	-0.0278327	-0.0218987	-0.016188	-0.010708	-0.0054668	-0.00047178	0.00426928	0.00874867	0.012959	0.016892	0.0205399	0.0238957	0.0269513	0.029699	0.032131	0.034233
GINS2	0	0	50.453	2.9034e-10	1.8913e-06	-0.111906	-0.10707	-0.102245	-0.0974206	-0.092605	-0.087799	-0.0830067	-0.0782304	-0.0734726	-0.068736	-0.064023	-0.0593372	-0.0546802	-0.050055	-0.045464	-0.0409108	-0.0363971	-0.031926	-0.0275	-0.0231211	-0.018793	-0.014518	-0.010299	-0.0061378	-0.00203783	0.0019985	0.00596842	0.0098694	0.0136988	0.0174539	0.021132	0.024731	0.028247	0.0316785	0.0350225	0.0382763	0.041437	0.044503	0.0474699	0.0503364	0.0530995	0.055756	0.058302	0.060693
EIF3I	0	0	30.111	4.6466e-06	0.027694	-0.291427	-0.28228	-0.273137	-0.264012	-0.25491	-0.245839	-0.236807	-0.227822	-0.218892	-0.210025	-0.20123	-0.192508	-0.183875	-0.175336	-0.1669	-0.158571	-0.15036	-0.14227	-0.13432	-0.126509	-0.11885	-0.111339	-0.104	-0.096825	-0.0898336	-0.08303	-0.0764221	-0.070017	-0.0638237	-0.057849	-0.052101	-0.046588	-0.041316	-0.0362956	-0.0315327	-0.0270356	-0.022812	-0.01887	-0.0152176	-0.011862	-0.00881139	-0.0060735	-0.0036563	-0.0015711
NDUFS6	0	0	36.137	2.7118e-07	0.0016772	-0.238851	-0.22975	-0.220664	-0.21159	-0.20254	-0.193516	-0.184533	-0.175594	-0.166709	-0.157884	-0.14913	-0.140446	-0.131848	-0.123341	-0.11493	-0.106629	-0.0984398	-0.090371	-0.082432	-0.074628	-0.066968	-0.0594594	-0.05211	-0.044926	-0.0379171	-0.031089	-0.0244506	-0.018009	-0.011771	-0.00574505	6.1473e-05	0.005641	0.010986	0.0160891	0.0209425	0.0255386	0.02987	0.033929	0.0377082	0.0411998	0.0443965	0.047291	0.049874	0.052133
TCEB2	1	0	38.667	8.1621e-08	0.00051062	-0.0265089	-0.025518	-0.0245278	-0.0235371	-0.022546	-0.0215546	-0.0205627	-0.0195703	-0.0185772	-0.0175833	-0.016589	-0.0155931	-0.0145965	-0.0135987	-0.0126	-0.0115995	-0.0105979	-0.0095947	-0.00859	-0.00758363	-0.0065755	-0.00556546	-0.0045535	-0.0035395	-0.00252333	-0.001505	-0.00048424	0.00053888	0.00156452	0.00259275	0.0036237	0.0046574	0.005694	0.0067336	0.00777626	0.00882207	0.0098711	0.010924	0.0119794	0.0130388	0.0141018	0.015169	0.016238	0.017281
HSPH1	0	0	51.251	1.9786e-10	1.2904e-06	-0.270431	-0.25918	-0.247937	-0.236714	-0.22552	-0.214366	-0.20326	-0.192213	-0.181233	-0.170332	-0.15952	-0.148801	-0.138191	-0.127698	-0.11733	-0.107102	-0.0970182	-0.08709	-0.077327	-0.0677395	-0.058337	-0.0491287	-0.040125	-0.031336	-0.02277	-0.014438	-0.00634917	0.0014865	0.00905936	0.0163597	0.023378	0.030104	0.036528	0.0426412	0.0484329	0.0538937	0.059014	0.063784	0.0681931	0.0722329	0.0758931	0.079164	0.082035	0.08449
PTGES3	0	0	106.653	3.7628e-22	2.6656e-18	-0.219289	-0.207	-0.194731	-0.182476	-0.17025	-0.158064	-0.145927	-0.133848	-0.121838	-0.109906	-0.098062	-0.0863151	-0.0746762	-0.0631547	-0.05176	-0.0405025	-0.0293915	-0.018437	-0.0076484	0.00296408	0.013391	0.0236222	0.033648	0.043459	0.0530453	0.062397	0.0715039	0.080357	0.0889461	0.0972614	0.10529	0.11303	0.12047	0.127591	0.134391	0.140859	0.14698	0.15276	0.158171	0.163212	0.167871	0.17214	0.17601	0.17942
POLR2E	1	0	64.811	2.8208e-13	1.901e-09	-0.361215	-0.34766	-0.334115	-0.320593	-0.3071	-0.29366	-0.280272	-0.26695	-0.253706	-0.240551	-0.2275	-0.214552	-0.201731	-0.189043	-0.1765	-0.164111	-0.15189	-0.13985	-0.12799	-0.116339	-0.1049	-0.0936766	-0.08269	-0.071948	-0.0614616	-0.051242	-0.0413007	-0.031648	-0.0222964	-0.0132557	-0.0045375	0.0038472	0.011887	0.0195711	0.0268883	0.0338273	0.040377	0.046527	0.0522648	0.0575803	0.0624622	0.066899	0.070879	0.074373
TAF9	1	0	195.957	2.7799e-41	2.0307e-37	-0.44246	-0.4196	-0.396763	-0.373962	-0.35122	-0.328551	-0.305979	-0.283522	-0.261199	-0.239029	-0.21703	-0.195224	-0.173628	-0.152261	-0.13114	-0.110292	-0.0897284	-0.069471	-0.049538	-0.0299493	-0.010724	0.00811864	0.02656	0.04458	0.062161	0.079283	0.0959264	0.11207	0.127703	0.142798	0.15734	0.1713	0.18468	0.19744	0.209571	0.221052	0.23186	0.24199	0.251401	0.26009	0.268033	0.27521	0.2816	0.28718
OST4	0	0	35.141	4.3456e-07	0.0026747	-0.121763	-0.11646	-0.11117	-0.10588	-0.1006	-0.0953291	-0.0900736	-0.0848351	-0.0796166	-0.0744208	-0.069251	-0.064109	-0.0589986	-0.0539223	-0.048883	-0.0438836	-0.0389269	-0.034016	-0.029153	-0.0243412	-0.019584	-0.014883	-0.010242	-0.0056639	-0.00115101	0.0032935	0.00766695	0.011966	0.016189	0.0203319	0.024392	0.028367	0.032254	0.0360499	0.0397518	0.0433569	0.046862	0.050266	0.0535634	0.056753	0.0598317	0.062797	0.065643	0.068332
TSPAN13	0	0	40.742	3.0394e-08	0.00019215	-0.0249832	-0.025028	-0.0250709	-0.0251099	-0.025143	-0.0251683	-0.0251838	-0.0251877	-0.0251778	-0.0251524	-0.025109	-0.0250468	-0.0249628	-0.0248553	-0.024722	-0.0245623	-0.0243729	-0.024152	-0.023898	-0.0236093	-0.023283	-0.022918	-0.022512	-0.022063	-0.0215688	-0.021028	-0.0204383	-0.019798	-0.0191047	-0.018357	-0.017553	-0.01669	-0.015766	-0.0147801	-0.0137297	-0.0126129	-0.011428	-0.010172	-0.00884487	-0.00744308	-0.00596515	-0.0044091	-0.0027756	-0.0011063
CENPW	0	0	35.819	3.1527e-07	0.0019474	-0.040856	-0.039522	-0.0381868	-0.0368511	-0.035514	-0.0341755	-0.0328348	-0.0314916	-0.0301455	-0.028796	-0.027443	-0.0260853	-0.0247233	-0.0233562	-0.021984	-0.0206054	-0.0192207	-0.017829	-0.016431	-0.015025	-0.013611	-0.0121888	-0.010758	-0.0093175	-0.00786758	-0.0064076	-0.00493726	-0.003456	-0.00196343	-0.00045916	0.0010573	0.0025862	0.0041281	0.00568345	0.00725257	0.00883591	0.010434	0.012047	0.0136755	0.0153199	0.0169806	0.018658	0.020351	0.022021
CKS1B	0	0	36.889	1.899e-07	0.0011778	-0.11979	-0.11508	-0.110369	-0.105664	-0.10097	-0.0962751	-0.0915956	-0.086929	-0.0822774	-0.0776428	-0.073028	-0.0684335	-0.0638631	-0.0593183	-0.054801	-0.0503142	-0.0458592	-0.041438	-0.037054	-0.0327078	-0.028402	-0.0241396	-0.019922	-0.015751	-0.0116294	-0.007559	-0.0035421	0.00041925	0.00432291	0.00816673	0.011949	0.015666	0.019318	0.0229009	0.0264134	0.0298533	0.033218	0.036507	0.0397156	0.0428435	0.045888	0.048847	0.051716	0.054449
COX5B	0	0	36.689	2.088e-07	0.0012937	-0.0546466	-0.051623	-0.0486015	-0.045582	-0.042566	-0.0395551	-0.0365502	-0.0335525	-0.0305634	-0.0275839	-0.024615	-0.0216591	-0.0187162	-0.0157878	-0.012875	-0.00997961	-0.00710226	-0.0042444	-0.0014071	0.00140828	0.0042006	0.00696856	0.009711	0.012427	0.0151146	0.017773	0.0204015	0.022998	0.025562	0.0280918	0.030586	0.033045	0.035465	0.0378466	0.040188	0.0424882	0.044746	0.04696	0.0491287	0.0512514	0.0533268	0.055354	0.057329	0.059217
LSM1	0	0	35.657	3.4043e-07	0.0021015	-0.224193	-0.21579	-0.207391	-0.199007	-0.19064	-0.182303	-0.173997	-0.16573	-0.157508	-0.149339	-0.14123	-0.133185	-0.125212	-0.117317	-0.10951	-0.10179	-0.0941699	-0.086655	-0.07925	-0.0719637	-0.064801	-0.0577696	-0.050875	-0.044124	-0.0375241	-0.031081	-0.0248006	-0.01869	-0.0127568	-0.00700616	-0.0014451	0.00392	0.0090824	0.0140357	0.0187732	0.0232886	0.027575	0.031627	0.035436	0.0389971	0.0423033	0.045348	0.048124	0.050616
TIMMDC1	0	0	31.803	2.0987e-06	0.012662	-0.298726	-0.28961	-0.280506	-0.271414	-0.26234	-0.253303	-0.244298	-0.235336	-0.226425	-0.217572	-0.20878	-0.200069	-0.191433	-0.182884	-0.17443	-0.166075	-0.15783	-0.1497	-0.14169	-0.133818	-0.12608	-0.118485	-0.11104	-0.10376	-0.0966444	-0.089702	-0.0829401	-0.076367	-0.0699883	-0.0638128	-0.057847	-0.052098	-0.046574	-0.0412815	-0.0362276	-0.0314197	-0.026865	-0.022571	-0.0185447	-0.0147933	-0.0113242	-0.0081445	-0.0052621	-0.0026933
NDUFB7	0	0	48.046	9.2318e-10	5.9813e-06	-0.259528	-0.25024	-0.240952	-0.231682	-0.22243	-0.213212	-0.204026	-0.194882	-0.185787	-0.176748	-0.16777	-0.158866	-0.150037	-0.141292	-0.13264	-0.124082	-0.115631	-0.10729	-0.099073	-0.0909789	-0.083018	-0.0751973	-0.067524	-0.060004	-0.0526452	-0.045455	-0.0384389	-0.031605	-0.0249608	-0.0185123	-0.012267	-0.0062314	-0.00041308	0.00518125	0.0105445	0.0156698	0.02055	0.025178	0.0295472	0.0336502	0.0374802	0.04103	0.044292	0.047241
DNAJC7	0	0	35.323	3.9873e-07	0.0024578	-0.357797	-0.34734	-0.336885	-0.326452	-0.31605	-0.305678	-0.295356	-0.285089	-0.274886	-0.264757	-0.25471	-0.244757	-0.234904	-0.225162	-0.21554	-0.206046	-0.196691	-0.18748	-0.17843	-0.169546	-0.16084	-0.15231	-0.14398	-0.13585	-0.127928	-0.12023	-0.112764	-0.10554	-0.0985579	-0.0918371	-0.085383	-0.079206	-0.073314	-0.0677169	-0.0624238	-0.0574438	-0.052786	-0.04846	-0.0444752	-0.04084	-0.0375641	-0.034657	-0.032126	-0.02997
BLVRA	0	0	67.597	7.2942e-14	4.936e-10	-0.192449	-0.1828	-0.173148	-0.163515	-0.1539	-0.144317	-0.134766	-0.125257	-0.115796	-0.10639	-0.097046	-0.087771	-0.078572	-0.0694557	-0.060429	-0.0514991	-0.0426725	-0.033956	-0.025357	-0.0168824	-0.0085386	-0.00033267	0.0077284	0.015638	0.0233885	0.030974	0.0383865	0.04562	0.0526673	0.0595215	0.066176	0.072623	0.078857	0.0848694	0.0906546	0.0962054	0.10151	0.10658	0.111382	0.115926	0.120201	0.1242	0.12791	0.13131
MRPS34	0	0	58.276	6.6764e-12	4.4338e-08	-0.293521	-0.28279	-0.272074	-0.261371	-0.25069	-0.240049	-0.229447	-0.218896	-0.208403	-0.197977	-0.18763	-0.17736	-0.167185	-0.157112	-0.14715	-0.1373	-0.127579	-0.11799	-0.10855	-0.0992535	-0.090119	-0.0811529	-0.072363	-0.063757	-0.0553442	-0.047133	-0.039131	-0.031347	-0.0237902	-0.0164678	-0.0093888	-0.0025614	0.004006	0.010305	0.0163271	0.0220641	0.027507	0.032649	0.0374798	0.0419921	0.0461773	0.050027	0.053532	0.056674
NUP93	0	0	54.171	4.8455e-11	3.1869e-07	-0.323931	-0.31217	-0.300422	-0.288692	-0.27699	-0.265334	-0.253725	-0.242177	-0.230699	-0.219301	-0.20799	-0.196788	-0.185693	-0.174718	-0.16387	-0.153171	-0.142619	-0.13223	-0.12201	-0.111969	-0.10212	-0.0924749	-0.08304	-0.073826	-0.0648441	-0.056104	-0.0476145	-0.039387	-0.0314316	-0.0237577	-0.016376	-0.0092956	-0.0025275	0.00391852	0.0100325	0.0158042	0.021224	0.026281	0.0309659	0.0352684	0.0391784	0.042686	0.045781	0.048456
PRKDC	0	0	92.913	3.1651e-19	2.2175e-15	-0.122944	-0.11311	-0.103273	-0.0934506	-0.083644	-0.0738585	-0.0640994	-0.054372	-0.0446815	-0.0350332	-0.025433	-0.0158846	-0.00639472	0.0030318	0.01239	0.0216737	0.0308785	0.039999	0.049029	0.0579649	0.0668	0.0755298	0.084149	0.092651	0.101032	0.10929	0.11741	0.12539	0.133238	0.140933	0.14847	0.15586	0.16308	0.170129	0.177005	0.183702	0.19021	0.19654	0.202664	0.208591	0.214311	0.21982	0.22511	0.23012
TRAP1	0	0	79.993	1.7474e-16	1.2047e-12	-0.267699	-0.25662	-0.245552	-0.234497	-0.22346	-0.212462	-0.201496	-0.190576	-0.179707	-0.168897	-0.15815	-0.147486	-0.1369	-0.126402	-0.116	-0.105705	-0.0955199	-0.085454	-0.075514	-0.0657076	-0.056043	-0.0465264	-0.037166	-0.02797	-0.0189438	-0.010096	-0.00143493	0.0070334	0.015301	0.0233606	0.031205	0.038826	0.046216	0.053369	0.0602765	0.0669314	0.073326	0.079453	0.0853054	0.0908751	0.0961549	0.10114	0.10581	0.11014
ERGIC3	0	0	51.972	1.3981e-10	9.1423e-07	-0.40372	-0.39057	-0.377435	-0.364321	-0.35124	-0.338203	-0.325221	-0.312307	-0.29947	-0.286723	-0.27408	-0.261539	-0.249125	-0.236845	-0.22471	-0.212729	-0.200916	-0.18928	-0.17783	-0.166588	-0.15555	-0.144741	-0.13416	-0.12383	-0.113751	-0.10394	-0.0944072	-0.085163	-0.07622	-0.0675881	-0.059279	-0.051303	-0.043672	-0.0363973	-0.0294894	-0.0229598	-0.016819	-0.01108	-0.00575128	-0.00084565	0.00362617	0.0076531	0.011224	0.014331
SNRNP70	0	0	67.608	7.2584e-14	4.9125e-10	-0.311706	-0.29896	-0.286219	-0.2735	-0.26081	-0.248158	-0.235554	-0.223009	-0.210531	-0.19813	-0.18582	-0.173599	-0.161488	-0.149492	-0.13762	-0.125888	-0.114298	-0.10286	-0.091591	-0.0804929	-0.069579	-0.0588573	-0.048339	-0.038032	-0.027948	-0.018095	-0.00848405	0.00087635	0.00997616	0.0188057	0.027355	0.035615	0.043576	0.0512283	0.0585618	0.0655672	0.072235	0.078555	0.0845177	0.0901138	0.0953336	0.10017	0.1046	0.10861
TP53	1	0	65.792	1.7527e-13	1.1827e-09	-0.409064	-0.39474	-0.380424	-0.366135	-0.35188	-0.337684	-0.323546	-0.309485	-0.295511	-0.281639	-0.26788	-0.254248	-0.240754	-0.227412	-0.21423	-0.201232	-0.188419	-0.17581	-0.16341	-0.151245	-0.13932	-0.127639	-0.11623	-0.10509	-0.0942499	-0.083709	-0.0734838	-0.063587	-0.0540301	-0.044827	-0.03599	-0.027531	-0.019464	-0.0118003	-0.00455319	0.00226486	0.0086412	0.014563	0.0200184	0.024994	0.0294775	0.033456	0.036919	0.039871
PPIP5K2	0	0	81.157	9.9061e-17	6.8451e-13	-0.355276	-0.34076	-0.326254	-0.311773	-0.29733	-0.282934	-0.268599	-0.254337	-0.240159	-0.226079	-0.21211	-0.198258	-0.184542	-0.170971	-0.15756	-0.144314	-0.131253	-0.11839	-0.10572	-0.0932816	-0.081069	-0.0690995	-0.057384	-0.045936	-0.0347668	-0.023889	-0.0133137	-0.0030541	0.00687803	0.0164705	0.025711	0.034588	0.043089	0.0512019	0.0589144	0.0662145	0.07309	0.079529	0.0855193	0.0910485	0.0961048	0.10068	0.10475	0.10832
ECH1	0	0	109.488	9.3578e-23	6.6459e-19	-0.241556	-0.22691	-0.212278	-0.197667	-0.18309	-0.168559	-0.154085	-0.139679	-0.125352	-0.111116	-0.096983	-0.0829627	-0.0690677	-0.055309	-0.041698	-0.0282461	-0.0149645	-0.0018647	0.011042	0.0237441	0.03623	0.0484895	0.06051	0.072281	0.08379	0.095027	0.105979	0.11664	0.126987	0.13702	0.14672	0.15608	0.16509	0.173741	0.182013	0.189898	0.19739	0.20446	0.211123	0.21735	0.223134	0.22846	0.23333	0.2377
TXN2	0	0	105.983	5.2296e-22	3.7031e-18	-0.355409	-0.33887	-0.322354	-0.30586	-0.28941	-0.273005	-0.256671	-0.240417	-0.224256	-0.208202	-0.19227	-0.176467	-0.160813	-0.145319	-0.13	-0.114864	-0.0999304	-0.08521	-0.070716	-0.0564622	-0.042462	-0.028728	-0.015274	-0.002114	0.0107396	0.023273	0.0354733	0.047327	0.0588202	0.0699402	0.080673	0.091007	0.10093	0.11042	0.119473	0.128072	0.13621	0.14386	0.151017	0.15767	0.163803	0.1694	0.17445	0.17894
DYNLL1	0	0	102.895	2.3784e-21	1.6789e-17	-0.356977	-0.33996	-0.322948	-0.305969	-0.28903	-0.272148	-0.255334	-0.238603	-0.221969	-0.205446	-0.18905	-0.172786	-0.156678	-0.140736	-0.12497	-0.109404	-0.0940422	-0.078902	-0.063997	-0.0493402	-0.034947	-0.0208297	-0.0070031	0.0065192	0.0197235	0.032596	0.0451224	0.057289	0.069083	0.0804894	0.091495	0.10209	0.11225	0.121966	0.131229	0.140022	0.14833	0.15614	0.16344	0.170214	0.176448	0.18213	0.18724	0.19176
SNRPD3	0	0	126.109	2.6438e-26	1.8953e-22	-0.33018	-0.31238	-0.294588	-0.276827	-0.25911	-0.241444	-0.22385	-0.206338	-0.188924	-0.171621	-0.15444	-0.137404	-0.120517	-0.103797	-0.087258	-0.0709124	-0.0547752	-0.03886	-0.023181	-0.00775157	0.0074141	0.0223022	0.036899	0.05119	0.0651622	0.078801	0.0920932	0.10502	0.117581	0.129749	0.14151	0.15286	0.16378	0.174256	0.184273	0.193818	0.20288	0.21144	0.219482	0.227	0.233978	0.2404	0.24625	0.25149
ANP32A	0	0	104.861	9.07e-22	6.4152e-18	-0.528736	-0.50972	-0.490727	-0.471764	-0.45285	-0.434008	-0.415249	-0.39659	-0.37805	-0.359645	-0.34139	-0.323308	-0.30541	-0.287714	-0.27024	-0.252999	-0.236013	-0.2193	-0.20287	-0.186744	-0.17094	-0.155475	-0.14036	-0.12562	-0.111274	-0.097329	-0.0838055	-0.070722	-0.0580938	-0.045939	-0.034274	-0.023116	-0.012481	-0.00238752	0.00714898	0.0161111	0.024482	0.032245	0.0393826	0.0458785	0.0517156	0.056877	0.061347	0.065133
PSMB5	0	0	121.623	2.4038e-25	1.7182e-21	-0.391699	-0.37353	-0.355371	-0.337243	-0.31916	-0.301129	-0.283171	-0.265299	-0.247526	-0.229867	-0.21234	-0.194946	-0.177713	-0.160651	-0.14377	-0.127095	-0.110629	-0.094391	-0.078394	-0.0626532	-0.047182	-0.0319955	-0.017107	-0.0025315	0.0117174	0.025625	0.0391779	0.052361	0.0651606	0.0775623	0.089552	0.10112	0.11224	0.122906	0.133105	0.142821	0.15204	0.16075	0.168928	0.17657	0.183657	0.19018	0.19611	0.20144
PRDX3	0	0	131.486	1.8728e-27	1.3449e-23	-0.333383	-0.31413	-0.294901	-0.275701	-0.25655	-0.237463	-0.218458	-0.19955	-0.180756	-0.162092	-0.14357	-0.125219	-0.107042	-0.0890607	-0.07129	-0.0537476	-0.0364486	-0.01941	-0.0026467	0.0138236	0.029985	0.0458217	0.061317	0.076455	0.091219	0.10559	0.119561	0.13311	0.146213	0.158865	0.17104	0.18274	0.19393	0.204596	0.214729	0.22431	0.23332	0.24175	0.249573	0.256781	0.263356	0.26928	0.27454	0.27911
CCT6A	0	0	472.661	5.4731e-101	4.0961e-97	-0.457433	-0.425	-0.392583	-0.360213	-0.32791	-0.295692	-0.263585	-0.23161	-0.199788	-0.168141	-0.13669	-0.105462	-0.0744726	-0.0437465	-0.013305	0.0168288	0.0466343	0.076089	0.10517	0.133859	0.16213	0.189962	0.21733	0.24423	0.270611	0.29647	0.321783	0.34653	0.370675	0.394212	0.41711	0.43936	0.46092	0.481782	0.501921	0.521315	0.53994	0.55778	0.574805	0.590999	0.606338	0.6208	0.63436	0.64688
NOP10	0	0	519.132	4.8741e-111	3.6561e-107	-0.561848	-0.52373	-0.485641	-0.44761	-0.40967	-0.37184	-0.334159	-0.296653	-0.259351	-0.222282	-0.18548	-0.148961	-0.112767	-0.0769224	-0.041457	-0.00639997	0.0282199	0.062373	0.096031	0.129164	0.16174	0.193739	0.22512	0.25586	0.285937	0.31531	0.343952	0.37184	0.398935	0.425217	0.45065	0.47521	0.49887	0.521597	0.54336	0.564132	0.58388	0.60258	0.620207	0.636722	0.6521	0.66631	0.67933	0.69106
MT.ND2	0	0	543.561	2.5296e-116	1.8984e-112	-0.896339	-0.8537	-0.811092	-0.768557	-0.72613	-0.683841	-0.641731	-0.599834	-0.558184	-0.516817	-0.47577	-0.435076	-0.394772	-0.354892	-0.31547	-0.27655	-0.238158	-0.20033	-0.16311	-0.126522	-0.090609	-0.0554034	-0.020942	0.012741	0.0456094	0.077628	0.108761	0.13897	0.168231	0.196496	0.22373	0.24991	0.27499	0.298934	0.321711	0.343283	0.36362	0.38268	0.400425	0.416828	0.43185	0.44546	0.45761	0.46829
UBE2J2	0	0	30.397	4.0621e-06	0.024243	-0.181887	-0.1753	-0.168723	-0.162152	-0.15559	-0.149052	-0.142532	-0.136037	-0.129571	-0.12314	-0.11675	-0.110395	-0.10409	-0.0978359	-0.091637	-0.0854968	-0.0794203	-0.073411	-0.067474	-0.0616134	-0.055833	-0.0501368	-0.044529	-0.039015	-0.0335982	-0.028283	-0.0230727	-0.017973	-0.0129869	-0.00811942	-0.0033745	0.0012435	0.0057305	0.0100822	0.0142944	0.0183629	0.022283	0.026052	0.0296636	0.0331148	0.0364012	0.039518	0.042461	0.045202
TSC22D4	1	0	29.106	7.4387e-06	0.043985	-0.234554	-0.22799	-0.221439	-0.214892	-0.20836	-0.20184	-0.195343	-0.188871	-0.182428	-0.176018	-0.16965	-0.163315	-0.15703	-0.150794	-0.14461	-0.13849	-0.13243	-0.12644	-0.12051	-0.114663	-0.10889	-0.103207	-0.097607	-0.092099	-0.0866871	-0.081374	-0.0761658	-0.071065	-0.0660767	-0.0612046	-0.056453	-0.051826	-0.047328	-0.0429631	-0.0387352	-0.0346486	-0.030707	-0.026916	-0.0232781	-0.0197983	-0.0164806	-0.013329	-0.010349	-0.0075621
CCDC34	0	0	35.64	3.4309e-07	0.0021176	-0.0867217	-0.083009	-0.0792972	-0.0755878	-0.071882	-0.0681808	-0.0644855	-0.0607973	-0.0571172	-0.0534465	-0.049786	-0.0461379	-0.0425024	-0.0388809	-0.035275	-0.0316848	-0.0281125	-0.024559	-0.021025	-0.0175127	-0.014022	-0.0105555	-0.0071132	-0.0036967	-0.00030707	0.0030544	0.0063866	0.0096883	0.0129585	0.0161958	0.019399	0.022567	0.025699	0.0287937	0.0318495	0.0348654	0.03784	0.040773	0.0436626	0.0465076	0.0493068	0.052059	0.054761	0.057376
ELAVL1	0	0	34.158	6.9167e-07	0.0042295	-0.183636	-0.17632	-0.169014	-0.161713	-0.15443	-0.147155	-0.139905	-0.132681	-0.125487	-0.118326	-0.1112	-0.104123	-0.0970893	-0.0901065	-0.083179	-0.0763102	-0.0695052	-0.062768	-0.056103	-0.0495136	-0.043005	-0.0365811	-0.030246	-0.024004	-0.0178598	-0.011817	-0.00588001	-5.3142e-05	0.0056594	0.0112534	0.016725	0.022069	0.027282	0.032359	0.0372966	0.0420903	0.046736	0.051229	0.0555652	0.0597407	0.063751	0.067592	0.071258	0.074712
MRPS16	0	0	35.262	4.1035e-07	0.0025273	-0.231605	-0.22436	-0.217118	-0.209883	-0.20266	-0.195449	-0.188256	-0.181085	-0.173937	-0.166818	-0.15973	-0.152677	-0.145662	-0.138689	-0.13176	-0.124883	-0.118057	-0.11129	-0.10458	-0.0979283	-0.091347	-0.0848348	-0.078396	-0.072035	-0.0657533	-0.059556	-0.0534455	-0.047426	-0.0415009	-0.0356735	-0.029947	-0.024326	-0.018813	-0.0134115	-0.00812532	-0.0029579	0.0020873	0.0070068	0.0117971	0.0164547	0.0209761	0.025358	0.029594	0.033643
EIF3J	0	0	31.874	2.0296e-06	0.012248	-0.268211	-0.25848	-0.248751	-0.239042	-0.22936	-0.219714	-0.210111	-0.20056	-0.191071	-0.181651	-0.17231	-0.163058	-0.153902	-0.14485	-0.13591	-0.127098	-0.118414	-0.10987	-0.10148	-0.0932386	-0.085168	-0.0772723	-0.069561	-0.062042	-0.0547239	-0.047616	-0.0407279	-0.034067	-0.0276425	-0.0214632	-0.015538	-0.0098753	-0.0044841	0.0006269	0.00544891	0.0099732	0.014191	0.018094	0.0216722	0.024918	0.0278223	0.030376	0.032572	0.03442
DPM1	0	0	50.389	2.9948e-10	1.9505e-06	-0.194404	-0.18535	-0.176302	-0.167267	-0.15825	-0.149261	-0.140302	-0.131382	-0.122506	-0.113682	-0.10491	-0.0962104	-0.0875767	-0.0790195	-0.070545	-0.0621597	-0.05387	-0.045682	-0.037603	-0.0296377	-0.021794	-0.0140772	-0.0064945	0.00094814	0.00824428	0.015388	0.0223716	0.02919	0.0358365	0.0423046	0.048588	0.05468	0.060575	0.0662664	0.0717473	0.0770116	0.082053	0.086865	0.0914416	0.095776	0.099862	0.10369	0.10726	0.11054
FARSB	0	0	51.401	1.8405e-10	1.2011e-06	-0.237672	-0.22877	-0.219864	-0.210975	-0.2021	-0.193255	-0.184437	-0.175654	-0.166912	-0.158218	-0.14958	-0.140995	-0.132478	-0.124032	-0.11566	-0.107377	-0.0991795	-0.091077	-0.083074	-0.0751783	-0.067395	-0.0597295	-0.052188	-0.044777	-0.0375025	-0.030369	-0.0233842	-0.016553	-0.00988097	-0.00337477	0.0029599	0.0091172	0.015091	0.020876	0.0264656	0.0318541	0.037036	0.042004	0.0467542	0.0512793	0.0555738	0.059632	0.063446	0.066992
FLOT1	0	0	46.602	1.8455e-09	1.1905e-05	-0.196145	-0.18891	-0.181684	-0.174465	-0.16726	-0.160073	-0.152908	-0.145771	-0.138665	-0.131596	-0.12457	-0.117585	-0.110652	-0.103773	-0.096954	-0.0901976	-0.0835096	-0.076894	-0.070356	-0.0638993	-0.057529	-0.0512494	-0.045065	-0.038981	-0.0330005	-0.027129	-0.0213716	-0.015732	-0.0102146	-0.00482444	0.00043413	0.0055565	0.010538	0.0153748	0.0200616	0.0245941	0.028968	0.033178	0.0372205	0.0410904	0.0447834	0.048295	0.051619	0.05473
HSPA5	0	0	35.035	4.5686e-07	0.0028106	-0.529116	-0.5191	-0.509096	-0.499105	-0.48914	-0.479207	-0.469315	-0.459472	-0.449686	-0.439965	-0.43032	-0.420752	-0.411276	-0.401898	-0.39263	-0.383469	-0.374434	-0.36553	-0.35676	-0.348145	-0.33968	-0.331381	-0.32325	-0.3153	-0.307541	-0.29997	-0.292613	-0.28546	-0.278534	-0.271833	-0.26537	-0.25915	-0.25318	-0.247479	-0.242043	-0.236885	-0.23201	-0.22743	-0.223158	-0.219192	-0.215543	-0.21222	-0.20923	-0.20659
UQCR11	0	0	65.926	1.6423e-13	1.1087e-09	-0.255662	-0.24666	-0.23767	-0.228685	-0.21971	-0.210759	-0.201828	-0.192924	-0.184051	-0.175214	-0.16642	-0.157664	-0.148962	-0.140312	-0.13172	-0.123193	-0.114732	-0.10634	-0.098029	-0.0897962	-0.081648	-0.0735903	-0.065626	-0.05776	-0.0499978	-0.042343	-0.0347993	-0.027372	-0.0200664	-0.0128858	-0.005835	0.0010815	0.0078592	0.0144936	0.0209802	0.0273146	0.033492	0.039509	0.0453597	0.0510404	0.0565466	0.061874	0.067014	0.071914
METTL13	0	0	62.833	7.3584e-13	4.9404e-09	-0.25853	-0.24878	-0.239046	-0.22932	-0.21961	-0.20993	-0.200279	-0.190666	-0.181097	-0.171578	-0.16212	-0.152716	-0.143386	-0.134131	-0.12496	-0.115872	-0.106881	-0.09799	-0.089206	-0.0805355	-0.071984	-0.0635583	-0.055264	-0.047109	-0.0390977	-0.031237	-0.023534	-0.015994	-0.00862369	-0.00142926	0.005583	0.012407	0.019036	0.0254638	0.0316845	0.0376915	0.043479	0.04904	0.0543683	0.0594582	0.064303	0.068897	0.073231	0.077264
POLR2L	1	0	55.335	2.7635e-11	1.8219e-07	-0.113309	-0.10769	-0.10208	-0.0964722	-0.090873	-0.0852836	-0.0797083	-0.0741492	-0.0686091	-0.0630906	-0.057597	-0.0521297	-0.0466925	-0.0412879	-0.035919	-0.0305871	-0.0252963	-0.020049	-0.014847	-0.00969488	-0.0045938	0.00045313	0.0054431	0.010373	0.0152415	0.020045	0.0247798	0.029445	0.0340362	0.038552	0.042989	0.047345	0.051617	0.055802	0.0598977	0.0639013	0.06781	0.071621	0.0753321	0.07894	0.0824422	0.085836	0.089117	0.092246
FAM120A	0	0	62.262	9.7043e-13	6.5096e-09	-0.302468	-0.29174	-0.281011	-0.270299	-0.25961	-0.248942	-0.238309	-0.227717	-0.217172	-0.206679	-0.19625	-0.185881	-0.175588	-0.165376	-0.15525	-0.145217	-0.135284	-0.12546	-0.11574	-0.106151	-0.096684	-0.0873499	-0.078156	-0.069109	-0.0602142	-0.05148	-0.0429117	-0.034517	-0.0263016	-0.0182729	-0.010437	-0.0028014	0.0046281	0.0118445	0.0188411	0.0256114	0.032149	0.038446	0.0444973	0.0502955	0.055834	0.061106	0.066103	0.070788
LDB1	1	0	48.521	7.3487e-10	4.7678e-06	-0.266149	-0.25459	-0.243038	-0.231504	-0.22	-0.208526	-0.197098	-0.185723	-0.17441	-0.163168	-0.152	-0.14093	-0.129951	-0.119079	-0.10832	-0.0976871	-0.087185	-0.076824	-0.066613	-0.0565602	-0.046675	-0.0369663	-0.027443	-0.018113	-0.00898583	-7.0346e-05	0.00862477	0.017091	0.0253187	0.0332998	0.041025	0.048486	0.055674	0.06258	0.0691949	0.0755101	0.081517	0.087206	0.0925694	0.0975976	0.102282	0.10661	0.11058	0.11417
KHSRP	1	0	71.954	8.7767e-15	5.9787e-11	-0.102535	-0.096262	-0.0899907	-0.0837247	-0.077466	-0.0712175	-0.0649812	-0.0587599	-0.0525561	-0.0463721	-0.04021	-0.0340738	-0.0279644	-0.0218848	-0.015838	-0.00982526	-0.00385017	0.0020851	0.0079781	0.0138264	0.019627	0.0253787	0.031078	0.036722	0.0423092	0.047837	0.0533019	0.058702	0.064036	0.0692998	0.074492	0.079609	0.084649	0.0896091	0.0944875	0.0992813	0.10399	0.10861	0.113131	0.117561	0.121895	0.12613	0.13026	0.13424
STRAP	0	0	56.338	1.7032e-11	1.1263e-07	-0.301371	-0.28909	-0.276816	-0.264562	-0.25233	-0.240144	-0.227999	-0.215909	-0.203882	-0.191929	-0.18006	-0.168277	-0.156598	-0.145028	-0.13358	-0.122252	-0.111066	-0.10002	-0.089139	-0.0784176	-0.067869	-0.0575039	-0.04733	-0.037357	-0.0275937	-0.018049	-0.00873333	0.00034549	0.00917792	0.0177548	0.026067	0.034106	0.041861	0.0493248	0.0564872	0.0633394	0.069872	0.076076	0.0819429	0.0874627	0.0926267	0.097426	0.10185	0.10588
APRT	0	0	60.498	2.2792e-12	1.5213e-08	-0.390604	-0.37836	-0.366121	-0.353901	-0.34171	-0.329549	-0.317433	-0.30537	-0.293368	-0.281436	-0.26958	-0.257815	-0.246144	-0.234577	-0.22312	-0.211793	-0.200592	-0.18953	-0.17862	-0.167861	-0.15727	-0.146853	-0.13662	-0.12658	-0.116734	-0.1071	-0.0976859	-0.088497	-0.0795435	-0.0708337	-0.062377	-0.054181	-0.046255	-0.0386076	-0.0312479	-0.0241842	-0.017425	-0.01098	-0.00485728	0.00093471	0.00638701	0.011491	0.016237	0.0206
PPT2	0	0	82.563	4.9867e-17	3.4528e-13	0.0066574	0.011933	0.0172065	0.0224783	0.027747	0.0330108	0.0382692	0.043521	0.048765	0.0540001	0.059225	0.0644391	0.0696409	0.0748293	0.080003	0.0851616	0.0903033	0.095427	0.10053	0.105617	0.11068	0.115723	0.12074	0.12573	0.130703	0.13564	0.140559	0.14544	0.150298	0.155122	0.15991	0.16467	0.1694	0.174083	0.178735	0.183348	0.18792	0.19246	0.196951	0.201403	0.205811	0.21017	0.21449	0.2187
CYCS	0	0	114.279	8.8951e-24	6.3378e-20	-0.219289	-0.20786	-0.196427	-0.18501	-0.17361	-0.162227	-0.150873	-0.139551	-0.128265	-0.117022	-0.10583	-0.0946837	-0.0835992	-0.072578	-0.061626	-0.0507472	-0.0399481	-0.029234	-0.018609	-0.0080794	0.0023497	0.012673	0.022885	0.032981	0.0429558	0.052803	0.0625188	0.072097	0.081532	0.0908192	0.099953	0.10893	0.11774	0.126382	0.13485	0.143138	0.15124	0.15915	0.166871	0.174387	0.181697	0.1888	0.19567	0.20226
SDHA	0	0	66.469	1.2613e-13	8.52e-10	-0.141123	-0.13323	-0.125341	-0.117465	-0.10961	-0.101773	-0.0939686	-0.0862001	-0.0784734	-0.0707944	-0.063169	-0.0556037	-0.0481038	-0.0406755	-0.033325	-0.0260577	-0.0188802	-0.011798	-0.0048175	0.00205573	0.0088155	0.0154559	0.021971	0.028355	0.0346012	0.040704	0.0466585	0.052457	0.058095	0.0635656	0.068863	0.073981	0.078915	0.0836573	0.0882027	0.0925452	0.096679	0.1006	0.104295	0.107766	0.111005	0.114	0.11676	0.11925
STK25	0	0	107.102	3.0195e-22	2.1393e-18	-0.255946	-0.24117	-0.226407	-0.211667	-0.19696	-0.182303	-0.167704	-0.153174	-0.138727	-0.124374	-0.11013	-0.0959949	-0.0819931	-0.068132	-0.054423	-0.0408786	-0.0275098	-0.014328	-0.0013465	0.0114245	0.023973	0.0362866	0.048354	0.060164	0.0717043	0.082963	0.093929	0.10459	0.114935	0.124951	0.13463	0.14395	0.15291	0.1615	0.169699	0.1775	0.18489	0.19186	0.198394	0.204484	0.210116	0.21528	0.21996	0.22415
NUDC	0	0	93.722	2.1302e-19	1.4937e-15	-0.369159	-0.35509	-0.341028	-0.326986	-0.31297	-0.298994	-0.285063	-0.271188	-0.257378	-0.243643	-0.22999	-0.216433	-0.202977	-0.189633	-0.17641	-0.163316	-0.150363	-0.13756	-0.12491	-0.112433	-0.10013	-0.0880152	-0.076095	-0.064379	-0.0528776	-0.041599	-0.0305538	-0.01975	-0.00919802	0.00109365	0.011115	0.020858	0.030312	0.0394682	0.0483173	0.0568499	0.065057	0.072929	0.0804561	0.0876299	0.0944407	0.10088	0.10693	0.11256
POLE3	0	0	98.933	1.6596e-20	1.168e-16	-0.376069	-0.36138	-0.346704	-0.332047	-0.31742	-0.30283	-0.288292	-0.273813	-0.259403	-0.245073	-0.23083	-0.216691	-0.202658	-0.188745	-0.17496	-0.161316	-0.14782	-0.13448	-0.12131	-0.108323	-0.095522	-0.0829187	-0.070524	-0.058348	-0.0464002	-0.034691	-0.0232292	-0.012026	-0.00109041	0.00956703	0.019937	0.030008	0.039772	0.0492189	0.0583378	0.0671192	0.075553	0.08363	0.0913391	0.0986712	0.105616	0.11216	0.1183	0.12399
PLA2G12A	0	0	119.427	7.0788e-25	5.0557e-21	-0.307991	-0.2927	-0.277429	-0.262175	-0.24695	-0.231777	-0.216654	-0.201597	-0.186617	-0.171724	-0.15693	-0.142244	-0.127679	-0.113245	-0.098953	-0.0848142	-0.0708394	-0.05704	-0.043425	-0.0300081	-0.016798	-0.00380744	0.008954	0.021475	0.0337445	0.045752	0.0574857	0.068935	0.08009	0.0909385	0.10147	0.11167	0.12154	0.131053	0.140207	0.14899	0.15739	0.1654	0.172998	0.180185	0.186945	0.19327	0.19914	0.20453
CAPRIN1	0	0	83.088	3.859e-17	2.6743e-13	-0.458112	-0.4413	-0.424504	-0.407738	-0.39102	-0.374354	-0.357767	-0.34127	-0.324877	-0.308604	-0.29247	-0.276476	-0.260652	-0.245006	-0.22956	-0.214314	-0.199297	-0.18452	-0.16999	-0.15574	-0.14177	-0.128097	-0.11474	-0.10171	-0.0890257	-0.076699	-0.064747	-0.053183	-0.0420231	-0.0312816	-0.020974	-0.011114	-0.0017183	0.00719927	0.0156235	0.0235394	0.030932	0.037786	0.0440877	0.0498208	0.0549709	0.059523	0.063464	0.066806
PAK1IP1	0	0	139.476	3.6547e-29	2.6318e-25	-0.356328	-0.33964	-0.322972	-0.306322	-0.28971	-0.273139	-0.256629	-0.240187	-0.223827	-0.207559	-0.19139	-0.175346	-0.159425	-0.143642	-0.12801	-0.112538	-0.0972399	-0.082127	-0.06721	-0.0525013	-0.038012	-0.0237537	-0.0097379	0.0040238	0.0175198	0.030739	0.0436687	0.056298	0.0686163	0.0806108	0.09227	0.10358	0.11454	0.125124	0.135328	0.145139	0.15455	0.16354	0.172102	0.180227	0.187902	0.19511	0.20185	0.20806
EIF3A	0	0	158.393	3.2324e-33	2.3409e-29	-0.447043	-0.42489	-0.402745	-0.380642	-0.35859	-0.336616	-0.314729	-0.29295	-0.271298	-0.24979	-0.22844	-0.207279	-0.186313	-0.165563	-0.14505	-0.124784	-0.104792	-0.085089	-0.065692	-0.04662	-0.027891	-0.00952292	0.0084662	0.026058	0.0432355	0.05998	0.0762724	0.092096	0.107433	0.122264	0.13657	0.15034	0.16355	0.176175	0.18821	0.19963	0.21042	0.22056	0.230031	0.238817	0.246899	0.25426	0.26088	0.26675
ATP5G3	0	0	401.549	1.287e-85	9.601e-82	-0.499055	-0.46895	-0.438867	-0.408827	-0.37885	-0.348965	-0.319185	-0.289535	-0.260037	-0.230712	-0.20158	-0.172668	-0.143992	-0.115576	-0.087442	-0.0596102	-0.0321037	-0.0049435	0.021849	0.0482511	0.074242	0.0998004	0.1249	0.14953	0.17366	0.19727	0.220338	0.24284	0.264765	0.28608	0.30677	0.3268	0.34617	0.364844	0.382803	0.400026	0.41649	0.43218	0.447063	0.461125	0.474343	0.48669	0.49816	0.50865
SNRPF	0	0	368.28	1.9795e-78	1.4737e-74	-0.626067	-0.5931	-0.56016	-0.527268	-0.49445	-0.461727	-0.429126	-0.396672	-0.364388	-0.332299	-0.30043	-0.268802	-0.237442	-0.206375	-0.17562	-0.145215	-0.11517	-0.085514	-0.056272	-0.0274687	0.00087257	0.0287271	0.056071	0.082879	0.109127	0.13479	0.159847	0.18427	0.208035	0.23112	0.2535	0.27515	0.29604	0.316156	0.335468	0.353953	0.37159	0.38834	0.404198	0.419129	0.433112	0.44612	0.45813	0.46907
MIS18A	0	0	32.134	1.796e-06	0.010857	-0.205621	-0.19966	-0.193695	-0.187739	-0.18179	-0.175859	-0.169941	-0.164041	-0.158162	-0.152309	-0.14648	-0.140687	-0.134925	-0.1292	-0.12352	-0.117873	-0.112278	-0.10673	-0.10124	-0.0957974	-0.090417	-0.0850975	-0.079843	-0.074656	-0.0695393	-0.064497	-0.0595308	-0.054645	-0.0498418	-0.0451249	-0.040497	-0.035961	-0.031521	-0.027179	-0.0229383	-0.0188022	-0.014774	-0.010856	-0.00705131	-0.0033638	0.00020387	0.0036486	0.0069658	0.010125
NCAPG2	0	0	36.556	2.2231e-07	0.0013765	0.0126193	0.011024	0.0094325	0.0078508	0.0062831	0.00473416	0.0032086	0.00171105	0.00024626	-0.00118112	-0.0025664	-0.00390494	-0.00519202	-0.006423	-0.0075932	-0.00869788	-0.00973244	-0.010692	-0.011572	-0.0123685	-0.013076	-0.0136894	-0.014205	-0.014617	-0.0149225	-0.015115	-0.0151912	-0.015146	-0.0149736	-0.0146707	-0.014232	-0.013653	-0.01293	-0.0120562	-0.0110284	-0.00984171	-0.0084913	-0.0069725	-0.00528076	-0.00341127	-0.0013594	0.00087953	0.0033071	0.005874
MRPL52	0	0	29.539	6.0733e-06	0.036021	-0.253535	-0.24652	-0.2395	-0.232494	-0.2255	-0.218529	-0.211579	-0.204657	-0.197768	-0.190917	-0.18411	-0.177345	-0.170634	-0.163979	-0.15738	-0.150857	-0.144398	-0.13802	-0.13171	-0.125492	-0.11936	-0.113325	-0.10739	-0.10155	-0.0958236	-0.090208	-0.08471	-0.079333	-0.0740834	-0.0689644	-0.063981	-0.059138	-0.054441	-0.0498932	-0.0455	-0.041266	-0.037196	-0.033294	-0.029566	-0.0260157	-0.0226479	-0.019467	-0.01648	-0.013701
PRKAR1B	0	0	44.674	4.6465e-09	2.9799e-05	-0.175313	-0.16945	-0.163587	-0.157728	-0.15187	-0.146026	-0.140186	-0.134356	-0.128536	-0.12273	-0.11694	-0.11116	-0.105401	-0.0996606	-0.093941	-0.0882431	-0.0825691	-0.07692	-0.071299	-0.0657052	-0.060142	-0.0546101	-0.049112	-0.043648	-0.0382203	-0.032831	-0.0274808	-0.022172	-0.0169056	-0.0116836	-0.0065075	-0.0013787	0.003701	0.00873021	0.0137072	0.0186305	0.023498	0.02831	0.0330622	0.0377547	0.0423856	0.046953	0.051454	0.055839
TMEM59	0	0	42.626	1.2371e-08	7.8892e-05	-0.21357	-0.2072	-0.200833	-0.19447	-0.18811	-0.181766	-0.17543	-0.169108	-0.162801	-0.156513	-0.15024	-0.144	-0.137779	-0.131585	-0.12542	-0.119289	-0.113191	-0.10713	-0.1011	-0.0951219	-0.089182	-0.0832871	-0.07744	-0.071642	-0.0658968	-0.060206	-0.0545711	-0.048995	-0.0434806	-0.0380292	-0.032643	-0.027326	-0.022078	-0.0169025	-0.0118018	-0.00677801	-0.0018334	0.0030297	0.00780915	0.0125026	0.0171079	0.021623	0.026042	0.030319
MRPL12	0	0	39.256	6.1683e-08	0.00038731	-0.234664	-0.22729	-0.219911	-0.212546	-0.20519	-0.197861	-0.190551	-0.183267	-0.176016	-0.168801	-0.16163	-0.154498	-0.14742	-0.140396	-0.13343	-0.12653	-0.119697	-0.11294	-0.10625	-0.0996528	-0.093138	-0.0867148	-0.080387	-0.074159	-0.0680357	-0.062022	-0.0561212	-0.050339	-0.0446798	-0.0391479	-0.033748	-0.028484	-0.023362	-0.018385	-0.0135582	-0.00888603	-0.0043731	-2.3944e-05	0.0041569	0.00816488	0.0119954	0.015644	0.019105	0.022353
PHF5A	1	0	31.527	2.3904e-06	0.01439	-0.245897	-0.23873	-0.231569	-0.224414	-0.21727	-0.210145	-0.203039	-0.195955	-0.188899	-0.181875	-0.17489	-0.167937	-0.161031	-0.154173	-0.14737	-0.140613	-0.13392	-0.12729	-0.12073	-0.114234	-0.10782	-0.101478	-0.095222	-0.089053	-0.0829745	-0.07699	-0.071105	-0.065322	-0.0596454	-0.0540791	-0.048627	-0.043293	-0.038082	-0.0329959	-0.0280403	-0.0232187	-0.018535	-0.013993	-0.00959712	-0.00535079	-0.00125812	0.0026769	0.0064491	0.010031
STOML2	0	0	30.529	3.8189e-06	0.02281	-0.186915	-0.18069	-0.17446	-0.168242	-0.16204	-0.155848	-0.149678	-0.143534	-0.137417	-0.131333	-0.12529	-0.119278	-0.113316	-0.107401	-0.10154	-0.0957348	-0.0899905	-0.084311	-0.0787	-0.0731619	-0.067701	-0.0623203	-0.057025	-0.051818	-0.0467049	-0.041689	-0.0367733	-0.031963	-0.0272623	-0.0226746	-0.018204	-0.013855	-0.0096315	-0.00553726	-0.00157647	0.00224682	0.0059286	0.0094647	0.0128512	0.016084	0.0191591	0.022072	0.024819	0.027383
IMMT	0	0	43.016	1.0267e-08	6.5532e-05	-0.196529	-0.18951	-0.182494	-0.175483	-0.16848	-0.161484	-0.154501	-0.147533	-0.140581	-0.133649	-0.12674	-0.119852	-0.112991	-0.10616	-0.099359	-0.0925924	-0.0858614	-0.079169	-0.072517	-0.0659082	-0.059345	-0.0528297	-0.046365	-0.039953	-0.0335955	-0.027296	-0.0210563	-0.014879	-0.0087664	-0.0027209	0.0032551	0.0091592	0.014989	0.0207421	0.0264161	0.0320087	0.037517	0.04294	0.0482734	0.053516	0.0586651	0.063718	0.068671	0.073475
C1orf198	0	0	61.126	1.6824e-12	1.125e-08	-0.131451	-0.12567	-0.119896	-0.114119	-0.10834	-0.102568	-0.0967946	-0.0910226	-0.0852525	-0.0794846	-0.073719	-0.0679561	-0.0621961	-0.0564393	-0.050686	-0.0449365	-0.0391909	-0.03345	-0.027713	-0.0219807	-0.016254	-0.0105322	-0.0048162	0.00089401	0.00659804	0.012296	0.0179867	0.023671	0.0293476	0.035017	0.040679	0.046332	0.051978	0.0576147	0.0632428	0.0688619	0.074472	0.080072	0.0856621	0.0912423	0.0968121	0.10237	0.10792	0.11338
EIF3G	0	0	29.593	5.9239e-06	0.035158	-0.358776	-0.34982	-0.340869	-0.331932	-0.32302	-0.314127	-0.305272	-0.296458	-0.287691	-0.278978	-0.27033	-0.261743	-0.253234	-0.244807	-0.23647	-0.228223	-0.22008	-0.21205	-0.20413	-0.19633	-0.18866	-0.18113	-0.17374	-0.1665	-0.159416	-0.15249	-0.145742	-0.13917	-0.132774	-0.126572	-0.12057	-0.11476	-0.10917	-0.103798	-0.0986469	-0.0937267	-0.089044	-0.084606	-0.080418	-0.0764884	-0.0728233	-0.06943	-0.066314	-0.063488
HSD17B10	0	0	38.833	7.5427e-08	0.00047225	-0.27225	-0.26384	-0.255431	-0.247035	-0.23865	-0.230293	-0.221958	-0.213654	-0.205386	-0.197159	-0.18898	-0.180849	-0.172777	-0.164766	-0.15682	-0.14895	-0.141155	-0.13344	-0.12582	-0.118284	-0.11085	-0.103517	-0.096293	-0.089182	-0.0821896	-0.07532	-0.0685796	-0.061973	-0.0555044	-0.0491802	-0.043005	-0.036984	-0.031123	-0.0254263	-0.0198993	-0.014547	-0.0093748	-0.0043877	0.00040919	0.00501062	0.00941148	0.013607	0.01759	0.021331
SLC16A9	0	0	78.53	3.5677e-16	2.4553e-12	-0.13738	-0.13105	-0.124725	-0.118399	-0.11207	-0.105754	-0.099436	-0.0931227	-0.0868143	-0.0805117	-0.074215	-0.0679262	-0.0616448	-0.0553719	-0.049108	-0.0428545	-0.0366114	-0.03038	-0.02416	-0.0179531	-0.01176	-0.00558036	0.000584	0.0067328	0.0128652	0.018981	0.0250783	0.031158	0.0372177	0.043258	0.049278	0.055276	0.061252	0.0672062	0.0731365	0.0790427	0.084924	0.09078	0.0966096	0.102412	0.108187	0.11393	0.11965	0.12525
C8orf59	0	0	40.05	4.2268e-08	0.00026645	-0.34712	-0.3379	-0.32868	-0.319475	-0.31029	-0.301121	-0.291983	-0.28288	-0.273816	-0.264798	-0.25583	-0.246921	-0.238073	-0.229293	-0.22059	-0.211961	-0.20342	-0.19497	-0.18662	-0.178363	-0.17022	-0.162189	-0.15428	-0.14649	-0.138836	-0.13132	-0.123939	-0.11671	-0.109632	-0.102714	-0.095961	-0.089378	-0.082972	-0.0767465	-0.0707086	-0.0648638	-0.059218	-0.053776	-0.0485442	-0.0435282	-0.0387335	-0.034166	-0.029833	-0.025763
MRPL20	0	0	67.728	6.8452e-14	4.6342e-10	-0.207989	-0.19936	-0.190744	-0.18213	-0.17353	-0.164943	-0.156377	-0.147835	-0.13932	-0.130836	-0.12239	-0.113978	-0.105612	-0.0972935	-0.089026	-0.0808126	-0.0726585	-0.064567	-0.056543	-0.0485886	-0.040709	-0.0329082	-0.02519	-0.017557	-0.0100153	-0.0025675	0.00478228	0.01203	0.0191718	0.0262038	0.033122	0.039922	0.046601	0.0531544	0.0595782	0.0658685	0.072022	0.078033	0.0838999	0.0896175	0.0951819	0.10059	0.10583	0.11086
EI24	0	0	51.472	1.779e-10	1.1613e-06	-0.308243	-0.29914	-0.290046	-0.280959	-0.27189	-0.262836	-0.253808	-0.24481	-0.235845	-0.22692	-0.21804	-0.209207	-0.200429	-0.191709	-0.18305	-0.174464	-0.16595	-0.15751	-0.14916	-0.140895	-0.13272	-0.124647	-0.11667	-0.10881	-0.101058	-0.093423	-0.0859098	-0.078524	-0.07127	-0.0641528	-0.057177	-0.050349	-0.043671	-0.0371502	-0.0307904	-0.0245968	-0.018574	-0.012728	-0.00706162	-0.0015814	0.00370826	0.0088025	0.013694	0.018346
PTP4A2	0	0	54.089	5.0408e-11	3.3148e-07	-0.0719292	-0.067177	-0.0624257	-0.0576747	-0.052925	-0.0481763	-0.0434296	-0.0386849	-0.0339426	-0.029203	-0.024467	-0.0197337	-0.0150045	-0.0102795	-0.0055589	-0.00084322	0.0038673	0.0085723	0.013271	0.0179644	0.022651	0.0273302	0.032002	0.036667	0.0413236	0.045972	0.0506117	0.055242	0.0598639	0.0644757	0.069077	0.073669	0.07825	0.0828192	0.0873775	0.091924	0.096458	0.10098	0.10549	0.109986	0.114468	0.11894	0.12339	0.12778
STIP1	0	0	53.961	5.3627e-11	3.5233e-07	-0.2903	-0.28002	-0.269747	-0.259487	-0.24925	-0.239031	-0.228848	-0.218704	-0.208605	-0.198558	-0.18857	-0.178645	-0.168792	-0.159016	-0.14932	-0.139724	-0.130219	-0.12082	-0.11153	-0.102353	-0.093301	-0.0843783	-0.075591	-0.066947	-0.0584503	-0.050109	-0.0419297	-0.033918	-0.0260811	-0.0184249	-0.010956	-0.0036813	0.0033933	0.0102611	0.0169157	0.0233505	0.029559	0.035535	0.0412723	0.0467637	0.0520032	0.056984	0.061699	0.066116
SFT2D1	0	0	46.789	1.6872e-09	1.0888e-05	-0.345401	-0.33433	-0.323257	-0.312206	-0.30118	-0.290184	-0.279231	-0.268326	-0.257479	-0.246697	-0.23599	-0.225361	-0.214824	-0.204384	-0.19405	-0.183832	-0.173736	-0.16377	-0.15394	-0.144263	-0.13474	-0.125377	-0.11619	-0.10718	-0.0983533	-0.089726	-0.0813037	-0.073093	-0.0651031	-0.0573416	-0.049817	-0.042537	-0.03551	-0.0287448	-0.0222487	-0.0160302	-0.010097	-0.0044585	0.00087831	0.0059049	0.0106131	0.014995	0.019041	0.022737
TIMM8B	0	0	82.706	4.6504e-17	3.2213e-13	-0.241044	-0.23153	-0.222017	-0.212515	-0.20303	-0.193558	-0.184111	-0.174693	-0.165306	-0.155957	-0.14665	-0.137388	-0.128177	-0.119022	-0.10993	-0.100897	-0.0919358	-0.083049	-0.074241	-0.0655155	-0.056878	-0.0483336	-0.039886	-0.03154	-0.0233005	-0.015172	-0.00715903	0.00073369	0.00850155	0.0161399	0.023644	0.03101	0.038232	0.0453062	0.0522279	0.0589923	0.065595	0.072031	0.078296	0.0843852	0.0902942	0.096018	0.10155	0.10684
C17orf89	0	0	74.934	2.0578e-15	1.4083e-11	-0.274223	-0.26311	-0.252003	-0.240909	-0.22983	-0.218785	-0.207769	-0.196791	-0.185857	-0.174976	-0.16415	-0.153393	-0.142704	-0.132093	-0.12157	-0.111128	-0.100787	-0.090549	-0.08042	-0.0704078	-0.060517	-0.0507557	-0.041129	-0.031644	-0.0223075	-0.013125	-0.00410368	0.0047504	0.0134307	0.0219308	0.030244	0.038365	0.046285	0.0540002	0.0615027	0.0687863	0.075845	0.082671	0.0892596	0.0956035	0.101696	0.10753	0.1131	0.11836
MRPL51	0	0	90.415	1.0749e-18	7.5007e-15	-0.257341	-0.24656	-0.235789	-0.225028	-0.21428	-0.203565	-0.192875	-0.182221	-0.171608	-0.161043	-0.15053	-0.140078	-0.129691	-0.119375	-0.10914	-0.0989801	-0.0889132	-0.078941	-0.06907	-0.0593059	-0.049654	-0.0401216	-0.030713	-0.021436	-0.0122945	-0.0032957	0.00555478	0.014251	0.0227869	0.0311567	0.039354	0.047374	0.05521	0.0628558	0.0703058	0.0775541	0.084595	0.091422	0.0980292	0.104411	0.110562	0.11647	0.12214	0.12752
PSMD12	0	0	115.326	5.3159e-24	3.7892e-20	-0.205199	-0.19536	-0.185517	-0.175682	-0.16585	-0.156037	-0.146232	-0.136442	-0.12667	-0.116918	-0.10719	-0.0974835	-0.0878064	-0.0781594	-0.068545	-0.0589656	-0.0494238	-0.039922	-0.030463	-0.021049	-0.011683	-0.00236639	0.0068973	0.016106	0.0252567	0.034347	0.0433755	0.052338	0.0612338	0.0700589	0.078811	0.087489	0.096088	0.104608	0.113045	0.121396	0.12966	0.13783	0.145915	0.1539	0.161788	0.16958	0.17726	0.18476
SNRPB	1	0	68.139	5.6068e-14	3.7992e-10	-0.0273777	-0.021769	-0.0161619	-0.0105584	-0.0049604	0.00063047	0.0062123	0.0117834	0.0173419	0.022886	0.028414	0.0339238	0.039414	0.0448826	0.050328	0.0557478	0.0611408	0.066505	0.071839	0.0771402	0.082407	0.0876385	0.092832	0.097986	0.103098	0.10817	0.113192	0.11817	0.123099	0.127978	0.1328	0.13758	0.14229	0.146953	0.151553	0.156092	0.16057	0.16498	0.169324	0.173601	0.177807	0.18194	0.186	0.18994
API5	0	0	69.535	2.845e-14	1.9318e-10	-0.35448	-0.34165	-0.328821	-0.316012	-0.30323	-0.290476	-0.277766	-0.265105	-0.252502	-0.239965	-0.2275	-0.215121	-0.202831	-0.190639	-0.17855	-0.166586	-0.15474	-0.14303	-0.13145	-0.120027	-0.10876	-0.0976528	-0.086721	-0.075971	-0.0654094	-0.055046	-0.0448882	-0.034945	-0.0252233	-0.0157326	-0.0064807	0.0025243	0.011274	0.0197601	0.0279746	0.0359091	0.043555	0.050905	0.0579506	0.064683	0.0710943	0.077176	0.082919	0.088293
SUPT16H	1	0	100.624	7.2449e-21	5.1062e-17	-0.236942	-0.22386	-0.210777	-0.197713	-0.18467	-0.171661	-0.158688	-0.145761	-0.132887	-0.120073	-0.10733	-0.094657	-0.0820703	-0.0695744	-0.057177	-0.0448855	-0.0327075	-0.020651	-0.0087226	0.00306919	0.014717	0.0262138	0.037551	0.048722	0.0597193	0.070535	0.0811605	0.09159	0.101814	0.111827	0.12162	0.13119	0.14052	0.149607	0.158446	0.167028	0.17535	0.18339	0.191154	0.19863	0.205812	0.21269	0.21926	0.22547
CCT3	0	0	99.609	1.1917e-20	8.3934e-17	-0.333945	-0.3195	-0.305064	-0.290648	-0.27626	-0.261916	-0.24762	-0.233383	-0.219216	-0.205128	-0.19113	-0.177231	-0.163441	-0.149771	-0.13623	-0.122827	-0.109574	-0.09648	-0.083555	-0.0708091	-0.058252	-0.045893	-0.033743	-0.021812	-0.0101088	0.0013555	0.0125714	0.023529	0.0342182	0.0446292	0.054752	0.064577	0.074093	0.083292	0.0921628	0.100696	0.10888	0.11671	0.124168	0.13125	0.137944	0.14424	0.15013	0.15558
SNRPC	0	0	105.829	5.6403e-22	3.9933e-18	-0.369156	-0.35536	-0.341574	-0.327803	-0.31406	-0.300341	-0.286667	-0.27304	-0.259469	-0.245963	-0.23253	-0.219174	-0.205908	-0.192737	-0.17967	-0.166718	-0.153884	-0.14118	-0.12861	-0.116184	-0.10391	-0.091798	-0.079853	-0.068085	-0.0565009	-0.045109	-0.0339174	-0.022934	-0.012167	-0.00162421	0.0086863	0.018756	0.028578	0.0381439	0.0474451	0.056474	0.065223	0.073683	0.0818465	0.0897058	0.0972528	0.10448	0.11138	0.11789
EIF5B	1	0	115.896	4.017e-24	2.8645e-20	-0.293529	-0.27823	-0.262942	-0.247678	-0.23245	-0.217267	-0.202144	-0.187091	-0.172121	-0.157244	-0.14247	-0.12782	-0.113295	-0.0989121	-0.084681	-0.0706149	-0.0567246	-0.043022	-0.02952	-0.0162281	-0.0031598	0.00967361	0.02226	0.034589	0.0466474	0.058424	0.0699071	0.081085	0.0919456	0.102478	0.11267	0.12251	0.13198	0.141083	0.149794	0.158107	0.16601	0.17349	0.180532	0.18713	0.193271	0.19894	0.20413	0.20882
ENG	0	1	143.989	3.9482e-30	2.8494e-26	-0.289639	-0.27607	-0.262508	-0.248958	-0.23543	-0.221923	-0.208451	-0.195018	-0.18163	-0.168293	-0.15501	-0.141801	-0.128658	-0.115592	-0.10261	-0.0897193	-0.0769249	-0.064234	-0.051652	-0.0391868	-0.026844	-0.0146304	-0.0025523	0.0093839	0.0211716	0.032804	0.044276	0.05558	0.0667091	0.0776579	0.088419	0.098987	0.10936	0.119517	0.129465	0.139194	0.1487	0.15797	0.167	0.175787	0.184322	0.1926	0.20061	0.20827
NOP58	0	0	114.332	8.6636e-24	6.1737e-20	-0.418754	-0.40158	-0.384429	-0.367302	-0.35022	-0.333188	-0.316231	-0.299358	-0.282584	-0.265923	-0.24939	-0.232998	-0.216762	-0.200695	-0.18481	-0.169127	-0.153655	-0.13841	-0.1234	-0.108651	-0.094168	-0.0799682	-0.066065	-0.052474	-0.0392071	-0.02628	-0.0137065	-0.0015007	0.0103233	0.0217512	0.032769	0.043363	0.053518	0.0632204	0.0724563	0.0812114	0.089471	0.097222	0.10445	0.11114	0.117279	0.12285	0.12785	0.13226
APOBEC3C	0	0	136.412	1.6545e-28	1.1902e-24	-0.364263	-0.34615	-0.32806	-0.309993	-0.29197	-0.273995	-0.256092	-0.238271	-0.220547	-0.202931	-0.18544	-0.168084	-0.15088	-0.13384	-0.11698	-0.100308	-0.0838438	-0.067598	-0.051586	-0.03582	-0.020314	-0.00508269	0.0098613	0.024504	0.0388315	0.05283	0.0664866	0.079787	0.092717	0.105264	0.11741	0.12915	0.14047	0.151341	0.161764	0.171722	0.1812	0.19019	0.198664	0.206621	0.214045	0.22092	0.22723	0.23297
LPCAT3	0	0	164.44	1.6311e-34	1.1832e-30	-0.19603	-0.18201	-0.167992	-0.153992	-0.14001	-0.126068	-0.112159	-0.0982952	-0.084485	-0.0707355	-0.057054	-0.0434491	-0.0299274	-0.0164968	-0.0031649	0.0100606	0.0231723	0.036162	0.049024	0.061748	0.074328	0.0867564	0.099025	0.11113	0.123054	0.1348	0.146354	0.15771	0.168864	0.179804	0.19052	0.20102	0.21127	0.221287	0.23105	0.240554	0.24979	0.25876	0.267444	0.275841	0.283941	0.29174	0.29922	0.30633
NDUFS5	0	0	157.544	4.9166e-33	3.5591e-29	-0.349346	-0.33386	-0.318384	-0.302919	-0.28747	-0.272054	-0.256666	-0.241317	-0.226012	-0.210759	-0.19556	-0.180432	-0.165371	-0.150387	-0.13549	-0.120674	-0.105959	-0.091346	-0.076843	-0.0624542	-0.048187	-0.0340489	-0.020045	-0.0061816	0.00753421	0.021096	0.0344982	0.047734	0.060796	0.073679	0.086376	0.098881	0.11119	0.123289	0.135179	0.146852	0.1583	0.16952	0.180497	0.191234	0.201722	0.21195	0.22192	0.23152
NHP2	0	0	139.721	3.2387e-29	2.3331e-25	-0.574982	-0.55464	-0.534323	-0.514035	-0.4938	-0.473627	-0.453541	-0.433555	-0.413687	-0.393953	-0.37437	-0.354955	-0.335724	-0.316695	-0.29788	-0.279307	-0.260983	-0.24293	-0.22516	-0.207687	-0.19054	-0.173723	-0.15726	-0.14117	-0.125461	-0.11016	-0.0952724	-0.080824	-0.0668287	-0.0533031	-0.040264	-0.027729	-0.015713	-0.00423503	0.00668961	0.0170437	0.026811	0.035973	0.0445153	0.0524195	0.0596694	0.066248	0.07214	0.077342
HMGA1	1	0	166.242	6.696e-35	4.8606e-31	-0.332087	-0.31135	-0.290634	-0.269942	-0.24929	-0.228699	-0.208175	-0.187735	-0.167392	-0.147162	-0.12706	-0.107091	-0.0872799	-0.067636	-0.048174	-0.028907	-0.00984979	0.0089839	0.02758	0.0459248	0.064004	0.0818041	0.099311	0.11651	0.133388	0.14993	0.166124	0.18195	0.197407	0.212469	0.22713	0.24136	0.25517	0.268526	0.281423	0.293844	0.30578	0.31721	0.32812	0.338502	0.348339	0.35762	0.36632	0.37441
SNHG16	0	0	176.834	3.5683e-37	2.5967e-33	-0.587484	-0.56474	-0.542015	-0.519324	-0.49669	-0.474116	-0.451635	-0.429258	-0.407003	-0.384888	-0.36293	-0.341146	-0.319555	-0.298172	-0.27702	-0.256105	-0.235456	-0.21509	-0.19501	-0.175251	-0.15582	-0.136744	-0.11803	-0.099701	-0.0817734	-0.064264	-0.047191	-0.030572	-0.0144231	0.00123677	0.016391	0.031021	0.045111	0.0586424	0.0715981	0.0839606	0.095713	0.10684	0.117315	0.12713	0.136265	0.1447	0.15242	0.15941
KIAA0101	0	0	368.264	1.9955e-78	1.4855e-74	0.580151	0.57528	0.570418	0.565594	0.56082	0.556113	0.55149	0.546968	0.542564	0.538294	0.53417	0.530224	0.526458	0.522894	0.51955	0.516437	0.513578	0.51099	0.50868	0.506681	0.505	0.503651	0.50266	0.50203	0.501794	0.50196	0.502544	0.50357	0.505041	0.506986	0.50942	0.51236	0.51581	0.519808	0.524358	0.529478	0.53519	0.5415	0.548435	0.556008	0.564237	0.57314	0.58271	0.59278
FCGRT	0	0	266.163	2.1424e-56	1.5818e-52	-0.503904	-0.48001	-0.456135	-0.432292	-0.4085	-0.384769	-0.361124	-0.337577	-0.314145	-0.290845	-0.26769	-0.244707	-0.221901	-0.199293	-0.1769	-0.154735	-0.132819	-0.11117	-0.089793	-0.0687171	-0.047954	-0.0275197	-0.0074317	0.012294	0.0316409	0.050592	0.0691323	0.087244	0.104911	0.122116	0.13884	0.15508	0.1708	0.185998	0.20065	0.214743	0.22826	0.24118	0.253496	0.265184	0.27623	0.28662	0.29633	0.30531
RBM3	0	0	223.13	3.9742e-47	2.9163e-43	-0.627846	-0.60135	-0.574873	-0.548437	-0.52206	-0.495768	-0.469576	-0.443504	-0.417575	-0.391808	-0.36622	-0.340841	-0.315682	-0.290765	-0.26611	-0.241744	-0.217678	-0.19394	-0.17054	-0.147509	-0.12486	-0.102621	-0.080804	-0.059434	-0.0385298	-0.018112	0.00179975	0.021184	0.040022	0.0582923	0.075975	0.09305	0.1095	0.125295	0.140424	0.154865	0.1686	0.1816	0.193851	0.205334	0.216026	0.22591	0.23496	0.24316
DANCR	0	0	278.551	4.575e-59	3.38e-55	-0.563942	-0.539	-0.514065	-0.489167	-0.46432	-0.43953	-0.414824	-0.390214	-0.365716	-0.341346	-0.31712	-0.293054	-0.269164	-0.245466	-0.22198	-0.198711	-0.175685	-0.15292	-0.13042	-0.108209	-0.086304	-0.0647188	-0.04347	-0.022573	-0.0020445	0.0181	0.0378443	0.057172	0.0760685	0.0945163	0.1125	0.13	0.14701	0.163506	0.179473	0.194895	0.20976	0.22404	0.237738	0.250824	0.263286	0.27511	0.28627	0.2967
DDX21	0	0	340.092	2.4155e-72	1.7942e-68	-0.711145	-0.67921	-0.647298	-0.615436	-0.58365	-0.551954	-0.520384	-0.48896	-0.457707	-0.426648	-0.39581	-0.365214	-0.334886	-0.304851	-0.27513	-0.245754	-0.216742	-0.18812	-0.15991	-0.132142	-0.10484	-0.0780158	-0.051708	-0.025936	-0.00072412	0.023903	0.0479209	0.071305	0.0940323	0.116077	0.13742	0.15802	0.17787	0.196947	0.215216	0.232656	0.24924	0.26495	0.279764	0.293647	0.306581	0.31854	0.3295	0.33943
ATP5G1	0	0	398.819	5.0066e-85	3.7344e-81	-0.544922	-0.51476	-0.484608	-0.454499	-0.42445	-0.394467	-0.364582	-0.334811	-0.30517	-0.27568	-0.24636	-0.217226	-0.188299	-0.159598	-0.13114	-0.102946	-0.0750327	-0.04742	-0.020127	0.00682822	0.033427	0.0596497	0.085478	0.11089	0.135878	0.16041	0.184474	0.20805	0.231118	0.253661	0.27566	0.29709	0.31795	0.338199	0.357831	0.376825	0.39516	0.41282	0.429788	0.446041	0.461561	0.47633	0.49032	0.50345
MRPS18C	0	0	28.985	7.873e-06	0.046514	-0.201326	-0.19659	-0.191845	-0.187105	-0.18237	-0.177628	-0.172893	-0.168159	-0.163428	-0.158699	-0.15397	-0.149253	-0.144535	-0.139822	-0.13511	-0.130409	-0.12571	-0.12102	-0.11633	-0.11165	-0.10698	-0.102309	-0.09765	-0.092998	-0.0883547	-0.08372	-0.0790936	-0.074477	-0.0698692	-0.0652717	-0.060684	-0.056108	-0.051542	-0.0469878	-0.0424451	-0.0379144	-0.033396	-0.028891	-0.0243981	-0.019919	-0.0154538	-0.011003	-0.0065683	-0.0021909
RCN2	0	0	31.941	1.9668e-06	0.011878	-0.206167	-0.20149	-0.196809	-0.192131	-0.18745	-0.182774	-0.178095	-0.173417	-0.168738	-0.16406	-0.15938	-0.154704	-0.150026	-0.145347	-0.14067	-0.135992	-0.131314	-0.12664	-0.12196	-0.117282	-0.11261	-0.107928	-0.10325	-0.098575	-0.0938986	-0.089222	-0.0845465	-0.079871	-0.0751952	-0.0705199	-0.065845	-0.06117	-0.056496	-0.0518213	-0.0471473	-0.0424736	-0.0378	-0.033127	-0.0284542	-0.0237817	-0.0191095	-0.014438	-0.0097688	-0.0051503
CENPM	0	0	36.029	2.8545e-07	0.0017649	-0.0658025	-0.065257	-0.0647076	-0.064148	-0.063574	-0.0629805	-0.062363	-0.0617164	-0.061036	-0.0603169	-0.059554	-0.0587433	-0.0578792	-0.0569571	-0.055972	-0.0549195	-0.0537943	-0.052592	-0.051307	-0.0499354	-0.048472	-0.0469116	-0.04525	-0.043482	-0.0416025	-0.039607	-0.037491	-0.035249	-0.0328767	-0.030369	-0.027721	-0.024928	-0.021985	-0.0188878	-0.0156307	-0.0122093	-0.0086187	-0.0048541	-0.00091061	0.00321659	0.00753231	0.012041	0.016745	0.021576
TIMM50	0	0	29.992	4.9137e-06	0.029252	-0.24094	-0.23434	-0.227745	-0.221156	-0.21458	-0.208014	-0.201467	-0.194941	-0.188439	-0.181965	-0.17552	-0.169114	-0.162745	-0.156417	-0.15013	-0.143899	-0.137717	-0.13159	-0.12552	-0.119518	-0.11358	-0.10771	-0.10191	-0.096193	-0.0905529	-0.084996	-0.0795261	-0.074146	-0.0688606	-0.063672	-0.058584	-0.053601	-0.048725	-0.0439599	-0.0393098	-0.0347778	-0.030367	-0.026082	-0.0219253	-0.0179005	-0.0140112	-0.010261	-0.0066541	-0.0032132
UHRF1	0	0	40.926	2.7847e-08	0.00017621	-0.126732	-0.12699	-0.127235	-0.127473	-0.1277	-0.127896	-0.12807	-0.128211	-0.128315	-0.128375	-0.12839	-0.128345	-0.128244	-0.128078	-0.12784	-0.127531	-0.127139	-0.12666	-0.12609	-0.125423	-0.12465	-0.123777	-0.12279	-0.12168	-0.120445	-0.11908	-0.117585	-0.11595	-0.114166	-0.112233	-0.11014	-0.10789	-0.10547	-0.102883	-0.100114	-0.0971621	-0.094022	-0.090687	-0.0871534	-0.0834148	-0.0794661	-0.075302	-0.070921	-0.066389
MRPL19	0	0	36.122	2.7311e-07	0.0016889	-0.210731	-0.20533	-0.19993	-0.19453	-0.18913	-0.183734	-0.178338	-0.172943	-0.167551	-0.162161	-0.15677	-0.15139	-0.146009	-0.140632	-0.13526	-0.12989	-0.124526	-0.11917	-0.11381	-0.108463	-0.10312	-0.0977823	-0.092452	-0.087127	-0.0818103	-0.0765	-0.0711981	-0.065904	-0.0606174	-0.0553396	-0.050071	-0.044811	-0.03956	-0.0343194	-0.0290886	-0.023868	-0.018658	-0.013459	-0.00827126	-0.00309495	0.00206955	0.0072219	0.012359	0.017435
MRPL15	0	0	32.784	1.3226e-06	0.0080282	-0.267173	-0.26023	-0.253282	-0.246347	-0.23942	-0.232518	-0.225632	-0.218771	-0.211939	-0.205139	-0.19838	-0.191656	-0.184981	-0.178354	-0.17178	-0.165267	-0.158814	-0.15243	-0.14611	-0.139866	-0.1337	-0.127619	-0.12162	-0.11572	-0.109908	-0.1042	-0.0985877	-0.093086	-0.0876962	-0.0824214	-0.077266	-0.072234	-0.067331	-0.0625584	-0.0579223	-0.0534263	-0.049074	-0.044871	-0.0408198	-0.0369254	-0.0331916	-0.029623	-0.026223	-0.023014
STRA13	0	0	40.48	3.4442e-08	0.0002174	-0.0752254	-0.074025	-0.0728197	-0.0716044	-0.070374	-0.0691237	-0.0678484	-0.0665431	-0.0652028	-0.0638224	-0.062397	-0.0609217	-0.0593914	-0.057801	-0.056146	-0.0544203	-0.0526199	-0.050739	-0.048774	-0.0467187	-0.044568	-0.0423179	-0.039962	-0.037497	-0.0349165	-0.032216	-0.0293906	-0.026435	-0.0233446	-0.0201141	-0.016739	-0.013213	-0.0095325	-0.00569196	-0.00168638	0.00248921	0.0068398	0.01137	0.0160861	0.0209917	0.0260924	0.031393	0.036895	0.042528
SF3B3	0	0	39.38	5.814e-08	0.00036524	-0.227242	-0.22077	-0.214304	-0.207841	-0.20138	-0.194935	-0.188498	-0.182073	-0.175664	-0.169272	-0.1629	-0.156548	-0.150221	-0.14392	-0.13765	-0.131405	-0.125195	-0.11902	-0.11288	-0.106782	-0.10072	-0.0947087	-0.088739	-0.082818	-0.076946	-0.071126	-0.0653607	-0.059651	-0.0540008	-0.0484108	-0.042884	-0.037422	-0.032027	-0.0267013	-0.0214474	-0.0162671	-0.011163	-0.0061364	-0.00119023	0.00367352	0.00845274	0.013145	0.017747	0.022222
MAD2L1	0	0	45.934	2.5417e-09	1.6359e-05	-0.191143	-0.18495	-0.178761	-0.172574	-0.16639	-0.160211	-0.154038	-0.147872	-0.141715	-0.135568	-0.12943	-0.123309	-0.117199	-0.111104	-0.10502	-0.0989629	-0.0929196	-0.086896	-0.080893	-0.074913	-0.068956	-0.0630238	-0.057117	-0.051238	-0.0453874	-0.039566	-0.0337759	-0.028018	-0.0222926	-0.0166022	-0.010948	-0.00533	0.00024934	0.00578919	0.0112883	0.0167455	0.022159	0.027529	0.032853	0.03813	0.0433589	0.048538	0.053665	0.058687
TCEB1	1	0	45.577	3.0167e-09	1.9397e-05	-0.0853015	-0.083073	-0.0808411	-0.0786005	-0.076348	-0.0740781	-0.071788	-0.0694731	-0.0671293	-0.0647524	-0.062338	-0.0598831	-0.0573823	-0.0548319	-0.052228	-0.049566	-0.0468422	-0.044052	-0.041192	-0.0382576	-0.035245	-0.032149	-0.028967	-0.025694	-0.0223253	-0.018858	-0.0152873	-0.011609	-0.00781982	-0.00391463	0.00011035	0.0042592	0.0085362	0.0129453	0.0174907	0.0221766	0.027007	0.031986	0.0371182	0.0424071	0.0478572	0.053472	0.059253	0.06513
TLE1	1	0	61.708	1.269e-12	8.4957e-09	-0.177639	-0.17227	-0.166898	-0.161525	-0.15615	-0.150764	-0.145373	-0.139975	-0.134566	-0.129147	-0.12372	-0.118269	-0.112809	-0.107331	-0.10184	-0.0963203	-0.0907845	-0.085226	-0.079645	-0.0740384	-0.068406	-0.062745	-0.057055	-0.051335	-0.0455831	-0.039798	-0.0339778	-0.028122	-0.0222284	-0.0162962	-0.010324	-0.0043097	0.0017472	0.00784857	0.0139957	0.0201898	0.026433	0.032725	0.0390691	0.0454657	0.0519163	0.058422	0.064981	0.071518
SSRP1	1	0	47.898	9.9132e-10	6.4208e-06	-0.0020451	0.00031528	0.0026787	0.00504825	0.0074269	0.00981773	0.0122238	0.0146481	0.0170937	0.0195636	0.022061	0.0245887	0.02715	0.0297478	0.032385	0.035065	0.0377906	0.040565	0.043391	0.0462716	0.04921	0.0522097	0.055273	0.058403	0.0616037	0.064877	0.0682265	0.071655	0.0751658	0.0787618	0.082446	0.086221	0.090091	0.0940585	0.0981261	0.102297	0.10657	0.11096	0.115462	0.120077	0.124811	0.12967	0.13464	0.13968
METTL21A	0	0	34.613	5.5794e-07	0.0034235	-0.255857	-0.24844	-0.241035	-0.233633	-0.22624	-0.218861	-0.211499	-0.204157	-0.196837	-0.189545	-0.18228	-0.175053	-0.16786	-0.160708	-0.1536	-0.146535	-0.139522	-0.13256	-0.12566	-0.118817	-0.11204	-0.105323	-0.09868	-0.09211	-0.0856163	-0.079203	-0.0728722	-0.066628	-0.0604742	-0.0544134	-0.048449	-0.042585	-0.036823	-0.0311687	-0.0256239	-0.0201922	-0.014877	-0.0096817	-0.00460958	0.00033607	0.00515189	0.0098345	0.014379	0.018752
HACD3	0	0	48.586	7.1223e-10	4.6231e-06	-0.113882	-0.11	-0.106125	-0.102241	-0.09835	-0.0944514	-0.0905419	-0.0866198	-0.0826828	-0.0787288	-0.074756	-0.0707615	-0.0667439	-0.062701	-0.05863	-0.0545302	-0.0503982	-0.046232	-0.04203	-0.0377902	-0.03351	-0.029187	-0.02482	-0.020406	-0.0159431	-0.01143	-0.00686297	-0.0022413	0.00243757	0.0071758	0.011976	0.016839	0.021768	0.0267646	0.0318314	0.0369703	0.042183	0.047473	0.0528404	0.0582887	0.0638197	0.069435	0.075134	0.080855
LEPR	0	1	56.923	1.2843e-11	8.5057e-08	-0.236534	-0.23065	-0.224768	-0.218881	-0.21299	-0.207088	-0.201179	-0.195258	-0.189325	-0.183376	-0.17741	-0.171428	-0.165425	-0.159399	-0.15335	-0.147274	-0.141171	-0.13504	-0.12887	-0.122677	-0.11645	-0.110176	-0.10387	-0.09752	-0.0911292	-0.084694	-0.0782131	-0.071684	-0.0651052	-0.0584747	-0.051791	-0.045051	-0.038255	-0.0313996	-0.0244833	-0.0175043	-0.010461	-0.0033508	0.00382738	0.0110756	0.0183958	0.02579	0.033255	0.040715
MTCH2	0	0	59.173	4.3289e-12	2.8796e-08	-0.214869	-0.20784	-0.200803	-0.193773	-0.18674	-0.17972	-0.1727	-0.165685	-0.158675	-0.151673	-0.14468	-0.137692	-0.130716	-0.123749	-0.11679	-0.109851	-0.102921	-0.096004	-0.089102	-0.0822158	-0.075346	-0.0684924	-0.061657	-0.054841	-0.0480446	-0.041269	-0.0345143	-0.027782	-0.0210731	-0.0143881	-0.007728	-0.0010936	0.0055142	0.0120946	0.0186467	0.0251695	0.031662	0.038124	0.0445547	0.0509524	0.0573166	0.063646	0.069938	0.076134
NDFIP1	0	0	35.285	4.0586e-07	0.0025009	-0.0978329	-0.093222	-0.0886131	-0.0840087	-0.079411	-0.0748226	-0.0702452	-0.0656812	-0.061133	-0.0566026	-0.052093	-0.0476048	-0.0431418	-0.0387057	-0.034299	-0.0299232	-0.0255812	-0.021275	-0.017007	-0.0127797	-0.0085948	-0.00445471	-0.00036172	0.0036819	0.00767401	0.011612	0.0154944	0.019318	0.0230816	0.0267822	0.030418	0.033986	0.037485	0.0409115	0.0442644	0.0475411	0.050739	0.053857	0.0568911	0.0598404	0.0627021	0.065474	0.068153	0.07072
PRPF40A	0	0	43.498	8.1576e-09	5.2143e-05	-0.260136	-0.25138	-0.242624	-0.233881	-0.22515	-0.216442	-0.207757	-0.199101	-0.19048	-0.181897	-0.17336	-0.164869	-0.156434	-0.148057	-0.13974	-0.131498	-0.123326	-0.11523	-0.10722	-0.0992998	-0.09147	-0.0837384	-0.076109	-0.068588	-0.0611783	-0.053886	-0.0467168	-0.039674	-0.0327636	-0.0259899	-0.019358	-0.012873	-0.0065388	-0.00036147	0.00565457	0.0115044	0.017183	0.022686	0.0280078	0.033144	0.0380895	0.042839	0.047388	0.051708
RCL1	0	0	45.954	2.5172e-09	1.6208e-05	-0.132549	-0.12594	-0.119328	-0.112726	-0.10613	-0.099554	-0.0929909	-0.0864475	-0.0799269	-0.0734325	-0.066968	-0.0605353	-0.054139	-0.047782	-0.041467	-0.0351988	-0.0289791	-0.022812	-0.0167	-0.0106474	-0.0046567	0.00126852	0.0071251	0.01291	0.018619	0.02425	0.0297989	0.035263	0.0406385	0.0459226	0.051112	0.056203	0.061193	0.0660777	0.0708547	0.0755206	0.080072	0.084506	0.0888181	0.0930064	0.0970671	0.101	0.10479	0.10842
TRA2B	0	0	50.64	2.6549e-10	1.7302e-06	-0.155396	-0.14937	-0.143349	-0.137329	-0.13131	-0.125302	-0.119297	-0.1133	-0.107311	-0.101332	-0.095365	-0.0894098	-0.0834687	-0.0775426	-0.071633	-0.0657404	-0.0598669	-0.054013	-0.048181	-0.0423713	-0.036585	-0.0308245	-0.02509	-0.019383	-0.0137044	-0.0080561	-0.00243914	0.0031453	0.00869597	0.0142116	0.019691	0.025133	0.030536	0.0358986	0.0412202	0.0464993	0.051735	0.056925	0.0620687	0.0671651	0.0722126	0.07721	0.082154	0.087002
BZW1	1	0	38.946	7.1483e-08	0.00044799	-0.349869	-0.34086	-0.331848	-0.322849	-0.31387	-0.304901	-0.29596	-0.287049	-0.278172	-0.269333	-0.26054	-0.251791	-0.243098	-0.234462	-0.22589	-0.217386	-0.208954	-0.2006	-0.19233	-0.184142	-0.17605	-0.168053	-0.16016	-0.15237	-0.144693	-0.13713	-0.129694	-0.12238	-0.115197	-0.10815	-0.10124	-0.094482	-0.08787	-0.0814136	-0.0751168	-0.0689846	-0.063022	-0.057234	-0.0516243	-0.046199	-0.0409625	-0.03592	-0.031077	-0.026462
PDAP1	0	0	59.815	3.1726e-12	2.1136e-08	-0.0232613	-0.02175	-0.020233	-0.0187068	-0.017166	-0.0156062	-0.0140222	-0.0124092	-0.0107626	-0.00907736	-0.0073488	-0.00557202	-0.00374225	-0.0018547	9.5573e-05	0.00211327	0.00420324	0.0063703	0.0086193	0.010955	0.013382	0.0159059	0.018531	0.021262	0.0241033	0.027061	0.0301384	0.033341	0.0366747	0.0401427	0.043751	0.047503	0.051405	0.0554607	0.0596757	0.0640545	0.068602	0.073323	0.0782221	0.0833045	0.0885747	0.094038	0.099694	0.10547
TCEA1	1	0	68.885	3.9026e-14	2.6475e-10	0.0884656	0.088266	0.0880712	0.0878873	0.087719	0.0875728	0.0874528	0.0873649	0.0873143	0.0873064	0.087347	0.0874399	0.087592	0.0878081	0.088094	0.0884536	0.0888937	0.089419	0.090035	0.0907473	0.091561	0.0924808	0.093513	0.094662	0.0959343	0.097334	0.0988678	0.10054	0.102356	0.104321	0.10644	0.10872	0.11117	0.113783	0.116575	0.119548	0.12271	0.12606	0.12961	0.133362	0.137322	0.1415	0.14588	0.15042
HSPBP1	0	0	56.953	1.2653e-11	8.3827e-08	-0.301932	-0.29263	-0.28334	-0.274056	-0.26478	-0.255532	-0.246301	-0.237098	-0.227926	-0.21879	-0.20969	-0.200643	-0.191642	-0.182695	-0.17381	-0.16498	-0.156222	-0.14754	-0.13893	-0.130396	-0.12195	-0.113599	-0.10534	-0.097179	-0.0891224	-0.081173	-0.0733369	-0.065617	-0.0580191	-0.0505468	-0.043205	-0.035998	-0.02893	-0.0220066	-0.0152313	-0.00860888	-0.0021439	0.0041593	0.010296	0.0162619	0.0220524	0.027663	0.033087	0.03829
COX6A1	0	0	80.497	1.3668e-16	9.4322e-13	-0.055914	-0.053111	-0.0503045	-0.0474886	-0.044659	-0.0418117	-0.0389418	-0.0360449	-0.0331165	-0.0301522	-0.027147	-0.0240977	-0.0209985	-0.0178454	-0.014634	-0.0113592	-0.00801727	-0.0046034	-0.001113	0.00245821	0.0061149	0.00986147	0.013702	0.017642	0.0216857	0.025837	0.0301005	0.034481	0.0389829	0.0436106	0.048369	0.053262	0.058294	0.0634704	0.068795	0.0742725	0.079907	0.085704	0.091667	0.0978009	0.10411	0.1106	0.11727	0.12403
NUP54	0	0	68.213	5.4098e-14	3.6662e-10	-0.274631	-0.2655	-0.256376	-0.247256	-0.23814	-0.229042	-0.219955	-0.210884	-0.201832	-0.192802	-0.1838	-0.17482	-0.165873	-0.15696	-0.14808	-0.139242	-0.130444	-0.12169	-0.11298	-0.104325	-0.095719	-0.0871691	-0.078677	-0.070245	-0.0618765	-0.053574	-0.0453408	-0.037179	-0.0290915	-0.0210812	-0.013151	-0.0053031	0.0024593	0.0101335	0.0177168	0.0252064	0.0326	0.039894	0.0470857	0.0541731	0.0611531	0.068023	0.074777	0.081363
AFG3L2	0	0	79.79	1.93e-16	1.3303e-12	-0.291026	-0.28134	-0.271662	-0.26199	-0.25233	-0.242681	-0.233052	-0.223445	-0.213863	-0.204311	-0.19479	-0.185308	-0.175865	-0.166466	-0.15711	-0.147813	-0.138567	-0.12938	-0.12025	-0.111193	-0.1022	-0.0932845	-0.084443	-0.075682	-0.0670046	-0.058415	-0.0499161	-0.041512	-0.0332069	-0.0250036	-0.016906	-0.0089178	-0.0010427	0.00671582	0.014354	0.0218682	0.029255	0.03651	0.0436305	0.0506123	0.057452	0.064146	0.070687	0.077022
NUTF2	0	0	69.245	3.2758e-14	2.2233e-10	-0.283264	-0.27318	-0.263101	-0.253031	-0.24297	-0.232935	-0.222917	-0.212926	-0.202966	-0.19304	-0.18315	-0.173312	-0.163518	-0.153777	-0.14409	-0.134469	-0.124912	-0.11542	-0.10601	-0.0966783	-0.087428	-0.078265	-0.069194	-0.06022	-0.0513465	-0.042578	-0.0339195	-0.025375	-0.0169484	-0.00864474	-0.00046821	0.0075768	0.015486	0.0232549	0.0308791	0.0383543	0.045676	0.05284	0.0598419	0.0666771	0.0733414	0.07983	0.086137	0.092216
CCDC59	0	0	61.325	1.5278e-12	1.0223e-08	-0.317576	-0.30637	-0.295177	-0.283993	-0.27283	-0.261688	-0.250579	-0.239509	-0.228483	-0.217507	-0.20659	-0.195731	-0.184944	-0.174233	-0.1636	-0.153063	-0.142617	-0.13227	-0.12203	-0.111908	-0.1019	-0.0920244	-0.082278	-0.07267	-0.0632074	-0.053896	-0.0447421	-0.035752	-0.0269325	-0.0182893	-0.009829	-0.0015579	0.0065178	0.0143918	0.0220577	0.0295092	0.03674	0.043744	0.0505145	0.0570455	0.0633306	0.069364	0.075136	0.080612
EIF4EBP1	0	0	70.474	1.8031e-14	1.2257e-10	-0.364096	-0.35263	-0.34116	-0.329708	-0.31827	-0.306863	-0.295484	-0.28414	-0.27284	-0.261587	-0.25039	-0.239253	-0.228182	-0.217185	-0.20627	-0.195433	-0.18469	-0.17404	-0.1635	-0.15307	-0.14275	-0.132555	-0.12249	-0.11255	-0.102755	-0.093105	-0.0836064	-0.074266	-0.0650888	-0.0560818	-0.047251	-0.038602	-0.030141	-0.0218744	-0.013808	-0.00594789	0.0016998	0.009129	0.0163337	0.0233078	0.0300452	0.03654	0.042784	0.048736
NMNAT3	0	0	91.566	6.1211e-19	4.2817e-15	-0.247316	-0.23597	-0.224631	-0.213302	-0.20199	-0.190696	-0.179431	-0.168197	-0.157001	-0.145847	-0.13474	-0.123688	-0.112693	-0.101763	-0.090901	-0.0801137	-0.0694062	-0.058784	-0.048251	-0.0378148	-0.027479	-0.0172498	-0.007132	0.0028689	0.0127475	0.022499	0.032117	0.041597	0.0509339	0.0601218	0.069156	0.07803	0.08674	0.0952795	0.103644	0.111828	0.11983	0.12763	0.135242	0.14265	0.14985	0.15684	0.16361	0.17011
NDUFA10	0	0	72.762	5.9239e-15	4.0425e-11	-0.337983	-0.32658	-0.315182	-0.303795	-0.29242	-0.281073	-0.269748	-0.258455	-0.247198	-0.235983	-0.22482	-0.2137	-0.202642	-0.191647	-0.18072	-0.169867	-0.159091	-0.1484	-0.1378	-0.127289	-0.11688	-0.106575	-0.096381	-0.086301	-0.0763424	-0.066509	-0.0568062	-0.04724	-0.0378142	-0.0285353	-0.019408	-0.010438	-0.00163	0.00701056	0.0154784	0.0237684	0.031875	0.039794	0.0475187	0.0550449	0.0623669	0.06948	0.076376	0.083011
RNPS1	1	0	64.259	3.6867e-13	2.4822e-09	-0.310939	-0.29838	-0.285835	-0.273302	-0.26079	-0.248311	-0.235868	-0.223471	-0.211126	-0.198842	-0.18663	-0.174485	-0.162428	-0.15046	-0.13859	-0.126828	-0.115177	-0.10365	-0.092247	-0.0809811	-0.069859	-0.0588878	-0.048075	-0.037428	-0.0269553	-0.016663	-0.00655981	0.0033474	0.0130509	0.0225431	0.031816	0.040863	0.049677	0.0582481	0.0665707	0.0746368	0.082439	0.089969	0.0972201	0.104184	0.110855	0.11722	0.12328	0.12899
TRMT112	0	0	85.443	1.2219e-17	8.4911e-14	-0.240802	-0.23033	-0.219852	-0.209381	-0.19892	-0.188456	-0.178006	-0.167565	-0.157135	-0.146719	-0.13632	-0.125934	-0.115567	-0.105221	-0.094896	-0.0845945	-0.0743177	-0.064067	-0.053845	-0.0436532	-0.033492	-0.0233649	-0.013272	-0.0032159	0.00680226	0.016781	0.0267175	0.036611	0.0464603	0.0562629	0.066017	0.075722	0.085376	0.094976	0.104522	0.114011	0.12344	0.13281	0.142124	0.151371	0.160554	0.16967	0.17871	0.18761
LSM5	0	0	100.477	7.7865e-21	5.4864e-17	-0.354485	-0.3409	-0.327327	-0.313766	-0.30023	-0.286715	-0.27324	-0.259807	-0.246425	-0.2331	-0.21984	-0.20665	-0.193539	-0.180515	-0.16758	-0.154752	-0.142027	-0.12942	-0.11693	-0.10457	-0.092347	-0.0802667	-0.068337	-0.056564	-0.0449558	-0.033519	-0.0222618	-0.01119	-0.00031184	0.0103663	0.020837	0.031093	0.041127	0.0509324	0.0605016	0.0698276	0.078903	0.087721	0.0962745	0.104556	0.112558	0.12027	0.1277	0.13477
GTF3A	1	0	95.617	8.4246e-20	5.9216e-16	-0.461855	-0.44829	-0.434723	-0.421175	-0.40765	-0.39415	-0.380686	-0.367265	-0.353894	-0.340579	-0.32733	-0.314148	-0.301045	-0.288027	-0.2751	-0.262275	-0.249554	-0.23695	-0.22446	-0.212099	-0.19987	-0.187789	-0.17585	-0.16407	-0.152456	-0.14101	-0.129737	-0.11865	-0.107754	-0.0970563	-0.086563	-0.076283	-0.066221	-0.0563858	-0.0467839	-0.0374225	-0.028309	-0.019449	-0.0108518	-0.00252298	0.00553004	0.0133	0.020778	0.027921
THOC3	0	0	124.674	5.3587e-26	3.8374e-22	-0.271541	-0.25815	-0.244771	-0.231402	-0.21805	-0.204728	-0.191435	-0.178181	-0.164972	-0.151813	-0.13871	-0.125675	-0.112708	-0.0998177	-0.08701	-0.0742921	-0.0616696	-0.049149	-0.036737	-0.0244403	-0.012264	-0.00021628	0.011698	0.023472	0.0350989	0.046573	0.0578873	0.069036	0.0800121	0.0908097	0.10142	0.11184	0.12207	0.132086	0.141895	0.151486	0.16085	0.16999	0.178896	0.187556	0.195968	0.20412	0.21202	0.21959
PSME3	0	0	104.949	8.6857e-22	6.1442e-18	-0.415732	-0.40175	-0.387769	-0.373806	-0.35986	-0.34595	-0.332071	-0.318235	-0.304449	-0.290719	-0.27705	-0.263457	-0.249939	-0.236506	-0.22317	-0.209924	-0.196788	-0.18377	-0.17086	-0.158088	-0.14545	-0.132949	-0.1206	-0.1084	-0.096371	-0.084509	-0.0728232	-0.061322	-0.050011	-0.0388985	-0.027991	-0.017296	-0.0068202	0.00342928	0.0134453	0.0232208	0.032749	0.042022	0.0510333	0.059776	0.0682427	0.076427	0.084318	0.091868
SLIRP	0	0	187.744	1.6181e-39	1.1803e-35	-0.341135	-0.32616	-0.311188	-0.296228	-0.28128	-0.266362	-0.251467	-0.236604	-0.22178	-0.207	-0.19227	-0.177591	-0.162974	-0.148422	-0.13394	-0.119535	-0.105212	-0.090976	-0.076832	-0.0627865	-0.048844	-0.0350109	-0.021292	-0.0076925	0.00578159	0.019125	0.0323324	0.045398	0.0583171	0.0710835	0.083692	0.096137	0.10841	0.120516	0.132439	0.144176	0.15572	0.16707	0.178224	0.189167	0.199897	0.21041	0.22069	0.23066
RHOBTB3	0	0	156.7	7.4559e-33	5.3966e-29	-0.382743	-0.36533	-0.347923	-0.33054	-0.31319	-0.295883	-0.278631	-0.261444	-0.244333	-0.227308	-0.21038	-0.193565	-0.176867	-0.160299	-0.14387	-0.1276	-0.111489	-0.095552	-0.0798	-0.0642438	-0.048894	-0.033762	-0.018858	-0.0041935	0.010221	0.024375	0.0382564	0.051856	0.065161	0.0781621	0.090848	0.10321	0.11523	0.126904	0.13822	0.149166	0.15973	0.16991	0.179678	0.189036	0.197971	0.20647	0.21452	0.22209
CCT2	0	0	146.882	9.4815e-31	6.8494e-27	-0.252443	-0.23485	-0.217273	-0.199715	-0.18219	-0.164706	-0.147276	-0.12991	-0.112619	-0.0954139	-0.078305	-0.0613021	-0.0444171	-0.0276603	-0.011042	0.00542598	0.0217341	0.037871	0.053827	0.0695901	0.08515	0.100497	0.11562	0.13051	0.145148	0.15953	0.173651	0.18749	0.201043	0.214296	0.22724	0.23986	0.25215	0.264102	0.275699	0.286932	0.29779	0.30827	0.318347	0.328021	0.337278	0.34611	0.3545	0.3624
TST	0	0	161.641	6.5017e-34	4.7137e-30	-0.365044	-0.3454	-0.325779	-0.306182	-0.28663	-0.267127	-0.247697	-0.22835	-0.209102	-0.189965	-0.17095	-0.152082	-0.133364	-0.114813	-0.096443	-0.0782695	-0.0603048	-0.042563	-0.025059	-0.00780635	0.0091814	0.0258901	0.042306	0.058414	0.0742019	0.089655	0.104758	0.1195	0.133864	0.147837	0.16141	0.17456	0.18727	0.199544	0.211354	0.22269	0.23354	0.24388	0.253711	0.26301	0.271764	0.27996	0.28758	0.29461
RNH1	0	0	224.655	1.8672e-47	1.3709e-43	-0.436954	-0.4186	-0.400245	-0.381913	-0.36361	-0.345335	-0.327107	-0.308932	-0.290817	-0.272773	-0.25481	-0.236927	-0.219144	-0.201465	-0.1839	-0.166457	-0.149144	-0.13197	-0.11495	-0.0980783	-0.081376	-0.0648479	-0.048503	-0.03235	-0.0163972	-0.00065378	0.0148717	0.030171	0.0452341	0.0600535	0.07462	0.088925	0.10296	0.116716	0.130184	0.143356	0.15622	0.16878	0.181007	0.192906	0.204465	0.21568	0.22652	0.23694
HSPB1	0	0	193.543	9.1787e-41	6.7032e-37	-0.6754	-0.65399	-0.632586	-0.611214	-0.58988	-0.56861	-0.547406	-0.526287	-0.505265	-0.484356	-0.46357	-0.44293	-0.422441	-0.40212	-0.38198	-0.36204	-0.342308	-0.3228	-0.30353	-0.284515	-0.26576	-0.247294	-0.22912	-0.21125	-0.193706	-0.1765	-0.159639	-0.14315	-0.127031	-0.111308	-0.095992	-0.081096	-0.066636	-0.0526231	-0.0390734	-0.0260002	-0.013418	-0.0013399	0.0102193	0.0212458	0.0317256	0.041645	0.050988	0.059717
EIF5A	0	0	293.502	2.7314e-62	2.0204e-58	-0.156942	-0.13628	-0.115624	-0.0949914	-0.074391	-0.0538346	-0.0333316	-0.0128933	0.00746965	0.0277464	0.047926	0.0679982	0.0879518	0.107776	0.12746	0.146994	0.166365	0.18556	0.20458	0.223403	0.24202	0.260423	0.2786	0.29654	0.314229	0.33166	0.348825	0.36571	0.382301	0.398591	0.41457	0.43022	0.44555	0.460522	0.475143	0.489397	0.50327	0.51676	0.529855	0.542537	0.554798	0.56663	0.57801	0.58888
ILF2	1	0	344.948	2.1616e-73	1.6061e-69	-0.60514	-0.57643	-0.547737	-0.519077	-0.49047	-0.461921	-0.433459	-0.405095	-0.376846	-0.348729	-0.32076	-0.292956	-0.265333	-0.237907	-0.2107	-0.183714	-0.15698	-0.13051	-0.10432	-0.0784228	-0.052841	-0.0275878	-0.0026807	0.021864	0.0460308	0.069802	0.0931621	0.11609	0.138581	0.160608	0.18216	0.20321	0.22376	0.243776	0.263251	0.282166	0.30051	0.31825	0.33539	0.351902	0.367773	0.38298	0.39752	0.41129
PNO1	0	0	31.374	2.5679e-06	0.015436	-0.163387	-0.16178	-0.160175	-0.158555	-0.15692	-0.15526	-0.153575	-0.151856	-0.150098	-0.148297	-0.14645	-0.144539	-0.142573	-0.14054	-0.13844	-0.136254	-0.13399	-0.13164	-0.12919	-0.126648	-0.124	-0.121239	-0.11836	-0.11537	-0.112244	-0.10899	-0.105597	-0.10206	-0.0983763	-0.0945377	-0.090539	-0.086376	-0.082042	-0.0775313	-0.0728392	-0.0679599	-0.062888	-0.057618	-0.0521439	-0.0464608	-0.040563	-0.034445	-0.028105	-0.021612
RBFA	0	0	31.983	1.9288e-06	0.011654	-0.174851	-0.17163	-0.168399	-0.165168	-0.16193	-0.158687	-0.155433	-0.152167	-0.148888	-0.145593	-0.14228	-0.13895	-0.135598	-0.132222	-0.12882	-0.125394	-0.121938	-0.11845	-0.11493	-0.111375	-0.10778	-0.104154	-0.10048	-0.09677	-0.0930127	-0.089209	-0.0853573	-0.081455	-0.0775012	-0.0734932	-0.069429	-0.065307	-0.061126	-0.0568825	-0.0525755	-0.048203	-0.043763	-0.039254	-0.0346728	-0.0300187	-0.0252894	-0.020483	-0.0156	-0.010686
MCM8	1	0	29.368	6.5818e-06	0.038984	-0.0206604	-0.022126	-0.0235853	-0.025032	-0.02646	-0.0278624	-0.0292335	-0.0305668	-0.0318559	-0.0330946	-0.034277	-0.0353955	-0.0364451	-0.0374191	-0.038311	-0.0391149	-0.0398241	-0.040432	-0.040934	-0.0413215	-0.041589	-0.0417314	-0.041741	-0.041612	-0.0413377	-0.040912	-0.0403294	-0.039583	-0.0386656	-0.0375721	-0.036296	-0.03483	-0.03317	-0.031307	-0.0292365	-0.0269517	-0.024446	-0.021714	-0.0187483	-0.0155432	-0.0120922	-0.0083892	-0.0044314	-0.00027817
MRPS2	0	0	31.612	2.2959e-06	0.013831	-0.205331	-0.20086	-0.196398	-0.191931	-0.18746	-0.182995	-0.178526	-0.174055	-0.169583	-0.165109	-0.16063	-0.156156	-0.151676	-0.147194	-0.14271	-0.138222	-0.133731	-0.12924	-0.12474	-0.120239	-0.11573	-0.111225	-0.10671	-0.10219	-0.0976714	-0.093144	-0.0886119	-0.084074	-0.0795312	-0.0749825	-0.070428	-0.065867	-0.0613	-0.0567267	-0.0521466	-0.0475595	-0.042965	-0.038364	-0.0337549	-0.0291382	-0.0245136	-0.019881	-0.015242	-0.010638
NUP160	0	0	30.986	3.0812e-06	0.01849	-0.182057	-0.17856	-0.175062	-0.171557	-0.16804	-0.164521	-0.160983	-0.157429	-0.153855	-0.15026	-0.14664	-0.142992	-0.139314	-0.135602	-0.13186	-0.12807	-0.124243	-0.12037	-0.11645	-0.112486	-0.10847	-0.104392	-0.10026	-0.096065	-0.0918084	-0.087485	-0.0830935	-0.07863	-0.074092	-0.0694769	-0.064782	-0.060004	-0.055141	-0.0501897	-0.0451474	-0.0400114	-0.034779	-0.029447	-0.0240138	-0.0184755	-0.0128297	-0.0070737	-0.0012082	0.0047098
EXOSC3	0	0	34.425	6.0965e-07	0.0037353	-0.187583	-0.18387	-0.180152	-0.176431	-0.1727	-0.168963	-0.165211	-0.161445	-0.157661	-0.153858	-0.15003	-0.146181	-0.142303	-0.138395	-0.13446	-0.13048	-0.126468	-0.12242	-0.11832	-0.114184	-0.11	-0.105763	-0.10147	-0.097133	-0.0927335	-0.088275	-0.0837538	-0.079168	-0.0745159	-0.0697939	-0.065	-0.060132	-0.055186	-0.0501614	-0.0450547	-0.0398636	-0.034586	-0.029218	-0.0237591	-0.0182056	-0.0125553	-0.0068057	-0.00095791	0.0049294
MRTO4	0	0	41.864	1.7797e-08	0.00011305	-0.216236	-0.2116	-0.206972	-0.202338	-0.1977	-0.193062	-0.188419	-0.183772	-0.17912	-0.174462	-0.1698	-0.165125	-0.160445	-0.155757	-0.15106	-0.14635	-0.141631	-0.1369	-0.13216	-0.127402	-0.12263	-0.117847	-0.11305	-0.10823	-0.1034	-0.09855	-0.0936824	-0.088796	-0.0838894	-0.0789627	-0.074015	-0.069046	-0.064054	-0.0590385	-0.0539994	-0.0489356	-0.043846	-0.038731	-0.0335889	-0.0284192	-0.0232211	-0.017994	-0.01274	-0.0075028
EMC4	0	0	30.06	4.7586e-06	0.028352	-0.150524	-0.14764	-0.144755	-0.141866	-0.13897	-0.136069	-0.133157	-0.130234	-0.127299	-0.124348	-0.12138	-0.118393	-0.115386	-0.112357	-0.1093	-0.106223	-0.103115	-0.099977	-0.096807	-0.0936032	-0.090364	-0.0870874	-0.083771	-0.080414	-0.0770142	-0.073569	-0.0700772	-0.066537	-0.0629456	-0.059302	-0.055604	-0.05185	-0.048038	-0.0441664	-0.0402327	-0.0362354	-0.032173	-0.028042	-0.0238429	-0.0195723	-0.0152286	-0.01081	-0.0063177	-0.0017982
HAUS6	0	0	42.263	1.4714e-08	9.3687e-05	-0.161506	-0.15775	-0.153993	-0.15023	-0.14646	-0.142674	-0.138877	-0.135062	-0.131227	-0.127369	-0.12349	-0.119574	-0.115631	-0.111653	-0.10764	-0.103584	-0.0994862	-0.095343	-0.091151	-0.0869081	-0.082611	-0.0782561	-0.073842	-0.069364	-0.0648214	-0.06021	-0.055527	-0.05077	-0.0459356	-0.0410215	-0.036024	-0.030942	-0.025771	-0.0205081	-0.0151514	-0.00969754	-0.0041438	0.0015128	0.00727504	0.0131458	0.0191279	0.025224	0.031434	0.037692
MRFAP1L1	0	0	30.427	4.0058e-06	0.023918	-0.230891	-0.22514	-0.219383	-0.213632	-0.20788	-0.202137	-0.196397	-0.190661	-0.184932	-0.17921	-0.1735	-0.167791	-0.162096	-0.156412	-0.15074	-0.145079	-0.139433	-0.1338	-0.12818	-0.122584	-0.117	-0.111435	-0.10589	-0.10036	-0.0948549	-0.08937	-0.0839081	-0.078469	-0.0730549	-0.0676656	-0.062302	-0.056966	-0.051658	-0.0463782	-0.0411283	-0.0359089	-0.030721	-0.025565	-0.0204432	-0.0153552	-0.0103021	-0.0052851	-0.00030717	0.0045918
NDUFV2	0	0	35.979	2.922e-07	0.0018061	-0.111878	-0.10843	-0.104978	-0.101522	-0.098061	-0.0945924	-0.0911136	-0.0876229	-0.0841186	-0.0805985	-0.077061	-0.0735032	-0.0699242	-0.0663215	-0.062693	-0.0590375	-0.0553523	-0.051636	-0.047886	-0.0441	-0.040277	-0.036415	-0.032512	-0.028565	-0.024573	-0.020534	-0.0164456	-0.012306	-0.00811387	-0.0038664	0.00043808	0.0048015	0.0092259	0.0137132	0.0182654	0.0228845	0.027572	0.032331	0.0371622	0.0420683	0.047051	0.052112	0.057251	0.062415
NDUFA9	0	0	31.894	2.011e-06	0.012138	-0.18309	-0.17903	-0.174973	-0.170912	-0.16685	-0.162785	-0.158717	-0.154645	-0.150569	-0.146487	-0.1424	-0.138305	-0.134204	-0.130095	-0.12598	-0.121851	-0.117714	-0.11357	-0.10941	-0.10524	-0.10106	-0.0968623	-0.092653	-0.08843	-0.0841921	-0.079938	-0.0756682	-0.071381	-0.0670765	-0.0627536	-0.058412	-0.05405	-0.049669	-0.0452664	-0.0408425	-0.0363964	-0.031927	-0.027435	-0.0229186	-0.0183774	-0.0138107	-0.0092179	-0.0046007	2.3775e-06
MRPL21	0	0	30.4	4.0572e-06	0.02422	-0.259033	-0.25351	-0.247977	-0.24245	-0.23692	-0.231396	-0.22587	-0.220344	-0.214819	-0.209295	-0.20377	-0.19825	-0.192729	-0.187209	-0.18169	-0.176174	-0.170659	-0.16515	-0.15963	-0.154124	-0.14862	-0.143111	-0.13761	-0.13211	-0.126608	-0.12111	-0.115618	-0.11013	-0.104639	-0.0991545	-0.093673	-0.088194	-0.082719	-0.0772465	-0.071778	-0.066313	-0.060852	-0.055394	-0.0499408	-0.0444913	-0.039046	-0.033605	-0.028171	-0.022786
MIEF1	0	0	32.841	1.2875e-06	0.0078177	-0.267132	-0.26064	-0.254161	-0.247681	-0.24121	-0.234744	-0.228292	-0.221853	-0.215431	-0.209027	-0.20264	-0.196283	-0.189947	-0.18364	-0.17736	-0.171116	-0.164905	-0.15873	-0.1526	-0.146501	-0.14045	-0.134446	-0.12849	-0.12258	-0.116731	-0.11093	-0.105193	-0.099512	-0.0938936	-0.0883391	-0.082851	-0.077432	-0.072085	-0.0668103	-0.0616117	-0.0564913	-0.051451	-0.046494	-0.0416214	-0.0368363	-0.0321406	-0.027537	-0.023029	-0.018645
SRPK1	0	0	35.821	3.149e-07	0.0019455	-0.230464	-0.22467	-0.218884	-0.213094	-0.2073	-0.201513	-0.195723	-0.189933	-0.184142	-0.178352	-0.17256	-0.166771	-0.16098	-0.155189	-0.1494	-0.143608	-0.137817	-0.13203	-0.12623	-0.120444	-0.11465	-0.108861	-0.10307	-0.097278	-0.0914857	-0.085694	-0.0799016	-0.074109	-0.0683169	-0.0625243	-0.056732	-0.050939	-0.045146	-0.0393522	-0.0335587	-0.027765	-0.021971	-0.016177	-0.0103827	-0.00458821	0.00120655	0.0070015	0.012794	0.018538
RAB7A	0	0	29.993	4.9105e-06	0.029237	-0.324204	-0.31708	-0.309958	-0.302844	-0.29574	-0.288646	-0.281569	-0.274511	-0.267476	-0.260466	-0.25348	-0.246535	-0.239621	-0.232745	-0.22591	-0.219119	-0.212377	-0.20568	-0.19905	-0.192467	-0.18595	-0.179491	-0.1731	-0.16678	-0.160536	-0.15437	-0.148276	-0.14227	-0.136346	-0.130514	-0.12477	-0.11913	-0.11358	-0.108138	-0.102799	-0.0975676	-0.092448	-0.087443	-0.082555	-0.0777884	-0.0731459	-0.068631	-0.064247	-0.060019
DNAJA1	0	0	48.224	8.4764e-10	5.4936e-06	-0.22672	-0.22165	-0.216584	-0.211511	-0.20643	-0.201342	-0.196243	-0.19113	-0.186002	-0.180856	-0.17569	-0.170503	-0.165291	-0.160053	-0.15479	-0.149488	-0.144158	-0.13879	-0.13339	-0.127947	-0.12246	-0.116934	-0.11136	-0.10574	-0.100063	-0.094337	-0.0885559	-0.082718	-0.0768201	-0.0708609	-0.064838	-0.058749	-0.052592	-0.0463649	-0.040065	-0.0336904	-0.027239	-0.020708	-0.0140962	-0.0074007	-0.00061945	0.0062497	0.013205	0.020176
MRPL17	0	0	46.37	2.0631e-09	1.3301e-05	-0.255613	-0.24977	-0.243917	-0.238067	-0.23222	-0.226361	-0.220504	-0.214643	-0.208778	-0.202909	-0.19703	-0.191152	-0.185264	-0.179369	-0.17347	-0.167554	-0.161633	-0.1557	-0.14976	-0.143811	-0.13785	-0.131873	-0.12588	-0.11988	-0.113868	-0.10784	-0.101794	-0.095733	-0.0896566	-0.0835627	-0.077451	-0.071322	-0.065173	-0.0590057	-0.052818	-0.0466097	-0.04038	-0.034129	-0.0278552	-0.0215585	-0.0152382	-0.0088936	-0.0025277	0.0037998
EFTUD2	0	0	35.157	4.3137e-07	0.0026555	-0.299233	-0.29164	-0.284047	-0.276463	-0.26889	-0.261333	-0.253794	-0.246278	-0.238787	-0.231327	-0.2239	-0.21651	-0.209161	-0.201857	-0.1946	-0.187398	-0.18025	-0.17316	-0.16614	-0.159181	-0.15229	-0.145482	-0.13875	-0.1321	-0.125531	-0.11905	-0.112671	-0.10639	-0.100199	-0.0941183	-0.088145	-0.082284	-0.076538	-0.070912	-0.0654086	-0.0600321	-0.054786	-0.049674	-0.0447003	-0.039868	-0.0351812	-0.030644	-0.02626	-0.022053
NUP107	0	0	40.645	3.1838e-08	0.00020112	-0.225455	-0.21947	-0.213485	-0.207498	-0.20151	-0.195521	-0.189528	-0.183533	-0.177535	-0.171533	-0.16553	-0.159515	-0.153499	-0.147477	-0.14145	-0.135413	-0.129371	-0.12332	-0.11726	-0.111197	-0.10512	-0.0990369	-0.092942	-0.086837	-0.0807202	-0.074592	-0.0684528	-0.062301	-0.0561359	-0.0499577	-0.043766	-0.037559	-0.031338	-0.0251022	-0.0188502	-0.0125821	-0.0062973	4.5453e-06	0.00632404	0.0126616	0.0190177	0.025393	0.031784	0.038139
FCF1	0	0	33.974	7.5433e-07	0.0046052	-0.304383	-0.29601	-0.287634	-0.279273	-0.27093	-0.262606	-0.254311	-0.246049	-0.237826	-0.229647	-0.22152	-0.213444	-0.205431	-0.197484	-0.18961	-0.18181	-0.174095	-0.16647	-0.15894	-0.151502	-0.14417	-0.136955	-0.12985	-0.12287	-0.116018	-0.1093	-0.102713	-0.096273	-0.0899821	-0.0838459	-0.07787	-0.072059	-0.06642	-0.0609572	-0.0556767	-0.0505839	-0.045684	-0.040984	-0.036487	-0.0322002	-0.0281288	-0.024278	-0.020654	-0.017267
ATP13A3	0	0	42.279	1.4602e-08	9.2985e-05	-0.104089	-0.098746	-0.0934044	-0.0880621	-0.08272	-0.077377	-0.072034	-0.0666906	-0.0613468	-0.0560025	-0.050658	-0.045312	-0.0399658	-0.0346188	-0.029271	-0.0239223	-0.0185727	-0.013222	-0.0078703	-0.0025174	0.0028367	0.00819202	0.013549	0.018907	0.0242663	0.029627	0.0349899	0.040354	0.0457202	0.0510879	0.056457	0.061829	0.067202	0.0725778	0.0779554	0.0833351	0.088717	0.094101	0.0994877	0.104877	0.110268	0.11566	0.12106	0.12641
NDUFA4	0	0	57.125	1.1648e-11	7.7237e-08	-0.124057	-0.12011	-0.116168	-0.112211	-0.10824	-0.10425	-0.100236	-0.0961939	-0.092118	-0.0880039	-0.083847	-0.079642	-0.0753847	-0.0710701	-0.066693	-0.0622499	-0.0577347	-0.053143	-0.04847	-0.0437118	-0.038862	-0.0339176	-0.028872	-0.023722	-0.0184623	-0.013088	-0.0075938	-0.0019757	0.00377124	0.0096519	0.015671	0.021833	0.028144	0.0346069	0.0412276	0.0480107	0.054961	0.062083	0.0693815	0.0768617	0.084528	0.092385	0.10043	0.10859
LZTS2	0	0	40.522	3.3758e-08	0.00021312	-0.298277	-0.29051	-0.282744	-0.274987	-0.26724	-0.259512	-0.251801	-0.244113	-0.236451	-0.228821	-0.22122	-0.213666	-0.206149	-0.198679	-0.19126	-0.18389	-0.17658	-0.16933	-0.16215	-0.155031	-0.14799	-0.141021	-0.13413	-0.12733	-0.120617	-0.11399	-0.107466	-0.10104	-0.0947116	-0.0884929	-0.082385	-0.076391	-0.070516	-0.0647631	-0.059136	-0.0536387	-0.048275	-0.043049	-0.0379634	-0.0330233	-0.0282321	-0.023593	-0.019113	-0.014816
CIB1	0	0	41.553	2.0645e-08	0.00013091	-0.293611	-0.28633	-0.279056	-0.271785	-0.26452	-0.257268	-0.250026	-0.2428	-0.235591	-0.228402	-0.22124	-0.214094	-0.20698	-0.199895	-0.19284	-0.185826	-0.178847	-0.17191	-0.16501	-0.158157	-0.15135	-0.144596	-0.13789	-0.13124	-0.124654	-0.11812	-0.111654	-0.10525	-0.0989133	-0.0926464	-0.086452	-0.080332	-0.074289	-0.0683261	-0.0624454	-0.0566494	-0.050941	-0.045322	-0.0397947	-0.0343625	-0.0290275	-0.023792	-0.018661	-0.013665
NOC2L	0	0	36.843	1.9405e-07	0.0012033	-0.312386	-0.30442	-0.29645	-0.288492	-0.28055	-0.272616	-0.264707	-0.256821	-0.248964	-0.24114	-0.23335	-0.225604	-0.217901	-0.210246	-0.20264	-0.195098	-0.187613	-0.18019	-0.17284	-0.165563	-0.15836	-0.15124	-0.1442	-0.13726	-0.130403	-0.12365	-0.11699	-0.11044	-0.103998	-0.0976695	-0.091458	-0.085369	-0.079404	-0.0735692	-0.0678676	-0.0623035	-0.056881	-0.051604	-0.0464766	-0.0415029	-0.036687	-0.032033	-0.027546	-0.023251
MLLT3	1	0	36.946	1.848e-07	0.0011465	-0.286514	-0.27826	-0.270004	-0.26176	-0.25353	-0.245323	-0.237138	-0.228982	-0.220859	-0.212776	-0.20474	-0.196744	-0.188805	-0.180924	-0.17311	-0.165356	-0.157678	-0.15008	-0.14256	-0.135128	-0.12779	-0.120545	-0.1134	-0.10637	-0.099444	-0.092636	-0.0859482	-0.079386	-0.0729548	-0.0666585	-0.060502	-0.054491	-0.04863	-0.0429228	-0.0373753	-0.031992	-0.026778	-0.021738	-0.0168761	-0.0121981	-0.00770858	-0.0034123	0.00068531	0.0045671
SMARCA4	1	0	35.892	3.0455e-07	0.0018821	-0.304536	-0.29661	-0.288679	-0.280761	-0.27285	-0.264963	-0.257092	-0.249244	-0.241423	-0.233634	-0.22588	-0.218165	-0.210493	-0.202869	-0.19529	-0.187776	-0.180315	-0.17292	-0.16559	-0.158326	-0.15114	-0.144031	-0.13701	-0.13007	-0.123216	-0.11646	-0.109803	-0.10325	-0.0967965	-0.0904559	-0.084229	-0.078119	-0.072131	-0.0662679	-0.0605341	-0.0549334	-0.04947	-0.044147	-0.0389691	-0.0339401	-0.0290637	-0.024344	-0.019786	-0.015413
MMADHC	0	0	39.164	6.4436e-08	0.00040434	-0.10944	-0.10457	-0.0996946	-0.0948227	-0.089952	-0.0850826	-0.080215	-0.0753495	-0.0704865	-0.0656264	-0.060769	-0.055916	-0.0510666	-0.0462213	-0.041381	-0.0365451	-0.0317148	-0.02689	-0.022072	-0.0172594	-0.012454	-0.00765558	-0.0028647	0.0019184	0.00669329	0.01146	0.0162172	0.020965	0.0257041	0.0304329	0.035151	0.039859	0.044556	0.0492413	0.0539149	0.0585765	0.063226	0.067862	0.0724854	0.0770951	0.081691	0.086273	0.090838	0.095351
RTF1	0	0	35.795	3.1888e-07	0.0019694	-0.300404	-0.29135	-0.282297	-0.273259	-0.26424	-0.255249	-0.24629	-0.237369	-0.228493	-0.21967	-0.2109	-0.202203	-0.193574	-0.185022	-0.17655	-0.168177	-0.159897	-0.15172	-0.14365	-0.135704	-0.12788	-0.120179	-0.11262	-0.1052	-0.0979284	-0.090813	-0.0838603	-0.077075	-0.0704654	-0.0640366	-0.057795	-0.051749	-0.045902	-0.0402631	-0.0348375	-0.029632	-0.024653	-0.019907	-0.0154007	-0.0111403	-0.00713227	-0.0033832	0.0001005	0.003311
COX7B	0	0	48.674	6.8275e-10	4.4338e-06	-0.029405	-0.030563	-0.0317142	-0.0328518	-0.033969	-0.0350591	-0.0361151	-0.0371304	-0.0380982	-0.0390115	-0.039864	-0.0406481	-0.0413576	-0.0419856	-0.042525	-0.0429698	-0.0433125	-0.043546	-0.043665	-0.0436609	-0.043528	-0.0432591	-0.042847	-0.042286	-0.0415691	-0.040689	-0.0396385	-0.038412	-0.0370012	-0.0354005	-0.033603	-0.031601	-0.029389	-0.0269597	-0.0243059	-0.0214211	-0.018298	-0.014931	-0.0113126	-0.00743576	-0.00329395	0.0011197	0.0058076	0.010704
DAP3	0	0	34.136	6.9878e-07	0.0042717	-0.288191	-0.28045	-0.272709	-0.264974	-0.25725	-0.249535	-0.241836	-0.234154	-0.226492	-0.218854	-0.21124	-0.203659	-0.196108	-0.188591	-0.18111	-0.173675	-0.16628	-0.15893	-0.15163	-0.144388	-0.1372	-0.130064	-0.12299	-0.11598	-0.109042	-0.10217	-0.0953719	-0.088648	-0.0820035	-0.0754398	-0.06896	-0.062568	-0.056266	-0.0500563	-0.0439428	-0.037928	-0.032015	-0.026206	-0.0205053	-0.0149146	-0.0094371	-0.0040758	0.0011647	0.0062521
UBL5	0	0	56.282	1.7502e-11	1.1571e-07	0.0528345	0.048594	0.0443646	0.0401579	0.035985	0.0318577	0.0277868	0.0237838	0.01986	0.0160268	0.012295	0.00867724	0.00518353	0.0018256	-0.0013852	-0.0044375	-0.00732009	-0.010022	-0.012531	-0.0148361	-0.016927	-0.0187906	-0.020417	-0.021794	-0.0229115	-0.023757	-0.0243195	-0.024588	-0.0245507	-0.0241965	-0.023514	-0.022492	-0.02112	-0.0193849	-0.0172767	-0.0147836	-0.011894	-0.0085979	-0.00488259	-0.00073724	0.00384949	0.0088889	0.014387	0.020263
SHMT1	0	0	71.621	1.0322e-14	7.0263e-11	-0.197553	-0.19223	-0.1869	-0.181563	-0.17621	-0.17085	-0.165465	-0.160056	-0.15462	-0.149151	-0.14365	-0.1381	-0.132511	-0.126874	-0.12118	-0.115439	-0.109633	-0.10376	-0.097825	-0.0918146	-0.085728	-0.0795616	-0.073311	-0.066972	-0.0605406	-0.054013	-0.0473855	-0.040654	-0.0338135	-0.026861	-0.019792	-0.012603	-0.0052901	0.00215142	0.00972528	0.0174355	0.025286	0.033281	0.041424	0.0497195	0.0581714	0.066784	0.075555	0.084398
SEC61G	0	0	59.085	4.5161e-12	3.0028e-08	-0.307272	-0.30026	-0.293257	-0.286248	-0.27924	-0.272228	-0.265216	-0.258202	-0.251185	-0.244166	-0.23714	-0.230119	-0.223091	-0.216058	-0.20902	-0.20198	-0.194934	-0.18788	-0.18083	-0.173764	-0.1667	-0.15962	-0.15254	-0.14545	-0.138354	-0.13125	-0.124138	-0.11702	-0.109889	-0.102751	-0.095604	-0.088447	-0.08128	-0.0741033	-0.0669156	-0.059717	-0.052507	-0.045286	-0.0380525	-0.030807	-0.023549	-0.016278	-0.0089977	-0.0017681
NUP210	0	0	51.343	1.893e-10	1.2352e-06	-0.0896905	-0.087193	-0.0846913	-0.0821834	-0.079666	-0.0771346	-0.0745872	-0.0720199	-0.0694295	-0.0668127	-0.064166	-0.0614867	-0.058771	-0.0560156	-0.053217	-0.0503728	-0.0474788	-0.044532	-0.041529	-0.0384668	-0.035342	-0.0321508	-0.02889	-0.025558	-0.0221487	-0.018661	-0.0150902	-0.011434	-0.00768843	-0.00385059	8.2944e-05	0.0041155	0.0082503	0.0124908	0.0168401	0.0213017	0.025879	0.030575	0.0353926	0.040336	0.0454081	0.050612	0.055948	0.061359
GRPEL1	0	0	59.172	4.3296e-12	2.8796e-08	-0.264902	-0.2579	-0.250894	-0.243888	-0.23688	-0.22987	-0.222857	-0.215839	-0.208817	-0.20179	-0.19476	-0.187718	-0.180671	-0.173617	-0.16655	-0.159482	-0.152401	-0.14531	-0.13821	-0.131091	-0.12396	-0.116824	-0.10967	-0.1025	-0.0953201	-0.088122	-0.0809073	-0.073676	-0.066427	-0.0591599	-0.051874	-0.044569	-0.037243	-0.0298971	-0.0225295	-0.0151398	-0.0077275	-0.00029181	0.00716787	0.0146522	0.0221618	0.029697	0.037256	0.044776
NASP	0	0	63.818	4.5642e-13	3.0721e-09	-0.182146	-0.17484	-0.167529	-0.16022	-0.15291	-0.145601	-0.138291	-0.13098	-0.123667	-0.116354	-0.10904	-0.101724	-0.0944074	-0.0870889	-0.079769	-0.0724466	-0.0651226	-0.057797	-0.050468	-0.0431378	-0.035805	-0.0284692	-0.021131	-0.01379	-0.00644559	0.00090163	0.00825207	0.015606	0.0229632	0.0303241	0.037689	0.045057	0.05243	0.0598064	0.0671873	0.0745727	0.081962	0.089357	0.0967562	0.10416	0.11157	0.11898	0.1264	0.13376
SHMT2	0	0	47.277	1.3349e-09	8.6276e-06	-0.354749	-0.34655	-0.338354	-0.330162	-0.32198	-0.313798	-0.30563	-0.297474	-0.289333	-0.281207	-0.2731	-0.265013	-0.256949	-0.248908	-0.24089	-0.232909	-0.224954	-0.21703	-0.20914	-0.201291	-0.19348	-0.185705	-0.17797	-0.17029	-0.16265	-0.15506	-0.147519	-0.14003	-0.1326	-0.125224	-0.11791	-0.11065	-0.10346	-0.0963293	-0.0892677	-0.0822749	-0.075353	-0.068504	-0.0617304	-0.0550335	-0.0484157	-0.041879	-0.035427	-0.029104
MRPS21	0	0	42.393	1.3826e-08	8.8099e-05	-0.370596	-0.36088	-0.351161	-0.341457	-0.33177	-0.322103	-0.312464	-0.302857	-0.293287	-0.283761	-0.27428	-0.26486	-0.255496	-0.246196	-0.23697	-0.227813	-0.218739	-0.20975	-0.20086	-0.192059	-0.18336	-0.174775	-0.1663	-0.15794	-0.149712	-0.14161	-0.133641	-0.12581	-0.118131	-0.1106	-0.10322	-0.096011	-0.088965	-0.0820914	-0.0753957	-0.0688832	-0.06256	-0.05643	-0.0504996	-0.0447743	-0.0392592	-0.03396	-0.028882	-0.024051
GTF2H3	1	0	59.444	3.7968e-12	2.5271e-08	-0.308174	-0.2996	-0.291031	-0.282466	-0.27391	-0.265358	-0.25682	-0.248296	-0.239789	-0.231301	-0.22283	-0.214389	-0.20597	-0.19758	-0.18922	-0.180893	-0.1726	-0.16435	-0.15613	-0.147957	-0.13983	-0.131747	-0.12371	-0.11573	-0.107805	-0.099934	-0.0921205	-0.084368	-0.0766789	-0.0690551	-0.061499	-0.054013	-0.0466	-0.0392611	-0.0319996	-0.0248176	-0.017717	-0.010701	-0.00377159	0.00306922	0.00981888	0.016475	0.023033	0.029449
LAP3	0	0	71.13	1.3105e-14	8.9164e-11	-0.290212	-0.28125	-0.272292	-0.263339	-0.2544	-0.245464	-0.236548	-0.22765	-0.218774	-0.209922	-0.2011	-0.192303	-0.183542	-0.174818	-0.16613	-0.157492	-0.148896	-0.14035	-0.13185	-0.123412	-0.11503	-0.106708	-0.09845	-0.090259	-0.0821389	-0.074091	-0.0661203	-0.058228	-0.0504186	-0.0426943	-0.035058	-0.027514	-0.020064	-0.0127114	-0.00545955	0.00168869	0.0087303	0.015662	0.0224811	0.0291844	0.0357688	0.042231	0.048567	0.054735
RPL26L1	0	0	75.192	1.8147e-15	1.2425e-11	-0.270077	-0.26359	-0.25709	-0.250589	-0.24408	-0.237553	-0.231012	-0.224451	-0.217867	-0.211257	-0.20462	-0.197944	-0.191235	-0.184486	-0.17769	-0.170857	-0.16397	-0.15703	-0.15003	-0.14298	-0.13586	-0.128679	-0.12143	-0.1141	-0.106701	-0.099221	-0.0916591	-0.084011	-0.0762747	-0.0684458	-0.060521	-0.052498	-0.044373	-0.0361422	-0.0278028	-0.0193514	-0.010785	-0.0020996	0.00670746	0.0156397	0.0247003	0.033893	0.043215	0.052581
ALYREF	0	0	73.862	3.4671e-15	2.3694e-11	-0.126949	-0.12265	-0.118342	-0.114027	-0.1097	-0.105355	-0.100989	-0.0965973	-0.0921753	-0.0877189	-0.083224	-0.0786859	-0.0741006	-0.0694637	-0.064771	-0.060018	-0.0552005	-0.050314	-0.045355	-0.0403185	-0.0352	-0.0299959	-0.024701	-0.019312	-0.0138243	-0.0082332	-0.00253469	0.0032756	0.009202	0.0152487	0.02142	0.02772	0.034154	0.0407251	0.047438	0.0542971	0.061307	0.068471	0.0757942	0.0832809	0.0909352	0.098761	0.10676	0.11485
LSM6	0	0	59.18	4.3129e-12	2.8694e-08	-0.328629	-0.31909	-0.309552	-0.300022	-0.2905	-0.280995	-0.271505	-0.262035	-0.252588	-0.243168	-0.23378	-0.224421	-0.215102	-0.205822	-0.19659	-0.187396	-0.178257	-0.16917	-0.16014	-0.151173	-0.14227	-0.133428	-0.12466	-0.11596	-0.107347	-0.098809	-0.090354	-0.081986	-0.0737088	-0.0655249	-0.057438	-0.049451	-0.041568	-0.0337913	-0.0261251	-0.0185726	-0.011137	-0.0038216	0.00337018	0.010435	0.0173695	0.02417	0.030832	0.037306
BRIX1	0	0	64.44	3.3756e-13	2.2731e-09	-0.280527	-0.27128	-0.262039	-0.252801	-0.24357	-0.234349	-0.22514	-0.215945	-0.206767	-0.197607	-0.18847	-0.179356	-0.170268	-0.161209	-0.15218	-0.143186	-0.134227	-0.12531	-0.11643	-0.107588	-0.098795	-0.0900507	-0.081356	-0.072714	-0.0641266	-0.055596	-0.0471259	-0.038717	-0.030373	-0.0220955	-0.013887	-0.0057501	0.002313	0.0102998	0.018208	0.0260352	0.033779	0.041437	0.0490067	0.056486	0.0638723	0.071163	0.078354	0.085396
TSFM	0	0	65.751	1.7879e-13	1.2063e-09	-0.310336	-0.3002	-0.290064	-0.279938	-0.26982	-0.259725	-0.249646	-0.239592	-0.229565	-0.21957	-0.20961	-0.199691	-0.189816	-0.179988	-0.17021	-0.160491	-0.15083	-0.14123	-0.1317	-0.122244	-0.11286	-0.103559	-0.094339	-0.085207	-0.0761663	-0.067221	-0.0583753	-0.049633	-0.0409978	-0.032474	-0.024066	-0.015776	-0.0076106	0.00042802	0.00833542	0.0161076	0.023741	0.031231	0.0385733	0.045765	0.0528015	0.059679	0.066391	0.072895
ACADVL	0	0	66.292	1.375e-13	9.2855e-10	-0.186243	-0.18001	-0.173776	-0.167545	-0.16132	-0.155093	-0.148875	-0.142662	-0.136457	-0.130259	-0.12407	-0.117893	-0.111726	-0.105571	-0.09943	-0.0933028	-0.0871909	-0.081095	-0.075017	-0.0689568	-0.062916	-0.0568957	-0.050897	-0.04492	-0.0389668	-0.033038	-0.0271346	-0.021258	-0.0154082	-0.00958718	-0.0037957	0.0019653	0.0076948	0.0133917	0.019055	0.0246838	0.030277	0.035833	0.0413524	0.0468326	0.0522732	0.057673	0.063029	0.068299
NAA15	0	0	64.794	2.844e-13	1.9163e-09	-0.33561	-0.32525	-0.314892	-0.304545	-0.29421	-0.283896	-0.273604	-0.263338	-0.253105	-0.242908	-0.23275	-0.222642	-0.212581	-0.202575	-0.19263	-0.182746	-0.172932	-0.16319	-0.15353	-0.143943	-0.13445	-0.125043	-0.11573	-0.10652	-0.0974204	-0.088425	-0.0795442	-0.070781	-0.0621416	-0.0536292	-0.045249	-0.037005	-0.028903	-0.0209456	-0.013139	-0.00548712	0.0020054	0.009334	0.0164941	0.0234813	0.0302908	0.036918	0.043357	0.049573
NIP7	0	0	80.203	1.5778e-16	1.0884e-12	-0.293374	-0.28496	-0.276538	-0.268118	-0.2597	-0.251273	-0.242847	-0.234418	-0.225986	-0.217549	-0.20911	-0.20066	-0.192208	-0.183749	-0.17528	-0.16681	-0.15833	-0.14984	-0.14134	-0.132835	-0.12432	-0.11579	-0.10725	-0.098702	-0.0901396	-0.081565	-0.0729772	-0.064376	-0.0557607	-0.0471307	-0.038486	-0.029825	-0.021148	-0.0124545	-0.00374365	0.0049849	0.013732	0.022497	0.0312822	0.0400869	0.048912	0.057758	0.066621	0.07543
NECTIN1	0	0	70.804	1.5356e-14	1.0442e-10	-0.232634	-0.22203	-0.211424	-0.200837	-0.19027	-0.179741	-0.169246	-0.158797	-0.148402	-0.138067	-0.1278	-0.117612	-0.107506	-0.0974922	-0.087578	-0.0777696	-0.0680762	-0.058505	-0.049063	-0.0397592	-0.0306	-0.0215935	-0.012747	-0.004069	0.00443384	0.012753	0.0208823	0.028813	0.036537	0.0440476	0.051337	0.058397	0.065221	0.0718005	0.0781281	0.0841962	0.089997	0.095524	0.100767	0.105721	0.110377	0.11473	0.11877	0.12249
C11orf31	0	0	67.704	6.9263e-14	4.6884e-10	-0.387704	-0.377	-0.366305	-0.355618	-0.34494	-0.33429	-0.323659	-0.313056	-0.302487	-0.291955	-0.28147	-0.271024	-0.260635	-0.250302	-0.24003	-0.229825	-0.219691	-0.20963	-0.19965	-0.189761	-0.17996	-0.170249	-0.16064	-0.15113	-0.141738	-0.13245	-0.12329	-0.11425	-0.105334	-0.0965523	-0.087908	-0.079405	-0.071049	-0.0628445	-0.0547959	-0.0469081	-0.039186	-0.031634	-0.0242568	-0.0170595	-0.0100467	-0.0032231	0.0034047	0.0097971
C14orf166	0	0	56.889	1.3051e-11	8.6413e-08	-0.373509	-0.36345	-0.353395	-0.343345	-0.33331	-0.323277	-0.313265	-0.303272	-0.293301	-0.283354	-0.27344	-0.263548	-0.253696	-0.24388	-0.23411	-0.224374	-0.21469	-0.20506	-0.19547	-0.185949	-0.17648	-0.167079	-0.15774	-0.14847	-0.139275	-0.13015	-0.121107	-0.11214	-0.103265	-0.0944729	-0.085772	-0.077164	-0.068653	-0.060242	-0.0519339	-0.043732	-0.035639	-0.027659	-0.0197939	-0.0120476	-0.00442302	0.0030768	0.010446	0.017638
SSBP1	0	0	75.616	1.4762e-15	1.0115e-11	-0.360136	-0.35017	-0.340211	-0.330256	-0.32031	-0.31037	-0.300445	-0.290537	-0.280646	-0.270776	-0.26093	-0.251109	-0.241318	-0.231557	-0.22183	-0.212141	-0.20249	-0.19288	-0.18332	-0.173797	-0.16433	-0.154912	-0.14555	-0.13625	-0.127001	-0.11782	-0.108702	-0.099653	-0.0906736	-0.0817677	-0.072937	-0.064185	-0.055513	-0.0469253	-0.0384231	-0.0300095	-0.021687	-0.013458	-0.0053261	0.00270719	0.0106389	0.018466	0.026184	0.033739
HNRNPD	0	0	100.434	7.95e-21	5.6008e-17	-0.050592	-0.045635	-0.0406714	-0.0356962	-0.030703	-0.0256862	-0.0206394	-0.0155569	-0.0104326	-0.00526066	-3.5032e-05	0.00525022	0.0106011	0.0160234	0.021523	0.0271067	0.0327795	0.038548	0.044417	0.0503942	0.056484	0.0626939	0.069029	0.075494	0.0820973	0.088843	0.0957385	0.10279	0.11	0.117378	0.12493	0.13266	0.14057	0.148679	0.156981	0.165486	0.1742	0.18313	0.192277	0.201653	0.211261	0.22111	0.23119	0.2414
SIGMAR1	0	0	97.036	4.2043e-20	2.9565e-16	-0.250955	-0.24277	-0.234584	-0.226392	-0.21819	-0.209982	-0.201759	-0.193519	-0.185261	-0.176982	-0.16868	-0.160349	-0.15199	-0.1436	-0.13518	-0.126713	-0.118211	-0.10967	-0.10108	-0.0924414	-0.083754	-0.0750142	-0.066219	-0.057365	-0.0484497	-0.039471	-0.0304267	-0.021313	-0.0121282	-0.00286906	0.0064669	0.015882	0.02538	0.0349621	0.0446317	0.0543914	0.064244	0.074192	0.0842373	0.0943837	0.104633	0.11499	0.12545	0.13592
SF3B6	0	0	74.255	2.8646e-15	1.958e-11	-0.343077	-0.33107	-0.319076	-0.30709	-0.29512	-0.283177	-0.271261	-0.25938	-0.247541	-0.235748	-0.22401	-0.212326	-0.200708	-0.189161	-0.17769	-0.1663	-0.154999	-0.14379	-0.13268	-0.121678	-0.11079	-0.100011	-0.089358	-0.078834	-0.0684445	-0.058195	-0.0480924	-0.038141	-0.0283484	-0.0187191	-0.0092593	2.5012e-05	0.0091281	0.018044	0.026767	0.0352912	0.043611	0.05172	0.0596123	0.0672827	0.0747251	0.081934	0.088901	0.095592
PIEZO1	0	0	93.962	1.8944e-19	1.3289e-15	-0.381417	-0.36888	-0.356347	-0.343829	-0.33133	-0.318859	-0.30642	-0.294021	-0.281668	-0.269368	-0.25713	-0.244955	-0.232854	-0.220832	-0.2089	-0.197054	-0.185311	-0.17367	-0.16215	-0.150744	-0.13947	-0.128318	-0.11731	-0.10645	-0.0957389	-0.085188	-0.0748033	-0.064591	-0.0545568	-0.0447085	-0.035052	-0.025595	-0.016343	-0.00730291	0.00151847	0.0101146	0.018479	0.026605	0.0344851	0.0421139	0.0494843	0.05659	0.063422	0.069945
PPP2R1A	0	0	77.666	5.4348e-16	3.7332e-12	-0.485648	-0.47205	-0.458461	-0.44489	-0.43135	-0.417838	-0.404375	-0.390966	-0.377619	-0.364345	-0.35115	-0.338049	-0.325045	-0.312148	-0.29937	-0.286716	-0.274198	-0.26182	-0.2496	-0.237543	-0.22565	-0.213946	-0.20243	-0.1911	-0.17999	-0.16909	-0.158418	-0.14798	-0.137782	-0.127837	-0.11815	-0.10874	-0.099604	-0.0907575	-0.0822075	-0.0739634	-0.066034	-0.058429	-0.0511569	-0.0442266	-0.0376473	-0.031428	-0.025578	-0.020113
PPA2	0	0	104.213	1.246e-21	8.8071e-18	-0.336509	-0.32518	-0.313851	-0.30253	-0.29122	-0.279918	-0.268634	-0.257368	-0.246124	-0.234903	-0.22371	-0.212549	-0.201421	-0.19033	-0.17928	-0.16827	-0.157308	-0.14639	-0.13553	-0.124727	-0.11398	-0.103292	-0.09267	-0.082115	-0.0716306	-0.06122	-0.0508858	-0.040631	-0.0304597	-0.020374	-0.010377	-0.00047214	0.0093378	0.0190495	0.0286602	0.0381666	0.047566	0.056854	0.0660298	0.0750887	0.084028	0.092845	0.10153	0.11003
SRSF7	0	0	84.269	2.1677e-17	1.5042e-13	-0.309889	-0.29655	-0.283219	-0.269904	-0.25661	-0.24335	-0.230126	-0.216949	-0.203826	-0.190764	-0.17777	-0.164854	-0.152023	-0.139283	-0.12664	-0.114111	-0.101693	-0.089399	-0.077235	-0.0652097	-0.05333	-0.0416037	-0.030039	-0.018643	-0.00742323	0.003612	0.0144553	0.025099	0.0355353	0.0457567	0.055755	0.065524	0.075054	0.0843389	0.0933703	0.102141	0.11064	0.11887	0.126808	0.134458	0.141808	0.14885	0.15558	0.16196
ARV1	0	0	115.134	5.8425e-24	4.164e-20	-0.195825	-0.18533	-0.17484	-0.164354	-0.15388	-0.143408	-0.132954	-0.122516	-0.112096	-0.101698	-0.091323	-0.0809751	-0.0706561	-0.060369	-0.050116	-0.0399007	-0.0297249	-0.019591	-0.0095031	0.00053756	0.010528	0.0204651	0.030347	0.04017	0.0499324	0.059631	0.0692636	0.078827	0.0883192	0.097737	0.10708	0.11634	0.12552	0.134613	0.14362	0.152537	0.16136	0.17009	0.17872	0.18725	0.195676	0.204	0.21221	0.22025
ATP5I	0	0	155.025	1.7051e-32	1.2338e-28	-0.28595	-0.27661	-0.267258	-0.257903	-0.24854	-0.239153	-0.22975	-0.220325	-0.210872	-0.201387	-0.19187	-0.18231	-0.172708	-0.16306	-0.15336	-0.143608	-0.133796	-0.12392	-0.11398	-0.10397	-0.093885	-0.0837223	-0.073477	-0.063147	-0.0527261	-0.042212	-0.0316004	-0.020887	-0.0100689	0.00085871	0.011899	0.023057	0.034336	0.0457395	0.0572718	0.0689367	0.080738	0.09268	0.104766	0.117001	0.129387	0.14193	0.15463	0.16735
EEF1E1	0	0	116.637	2.7909e-24	1.991e-20	-0.371823	-0.3589	-0.345984	-0.333077	-0.32018	-0.307309	-0.294459	-0.281637	-0.268849	-0.256099	-0.24339	-0.230733	-0.218126	-0.205576	-0.19309	-0.180668	-0.168318	-0.15605	-0.14385	-0.131748	-0.11973	-0.107812	-0.095993	-0.084278	-0.0726728	-0.061182	-0.049811	-0.038564	-0.0274454	-0.0164607	-0.0056142	0.0050891	0.015645	0.0260473	0.0362925	0.0463756	0.056292	0.066036	0.0756039	0.0849904	0.0941909	0.1032	0.11201	0.12057
U2AF2	0	0	107.51	2.4709e-22	1.7511e-18	-0.413202	-0.39832	-0.383454	-0.368602	-0.35378	-0.338991	-0.324249	-0.309562	-0.294939	-0.280388	-0.26592	-0.251544	-0.237267	-0.2231	-0.20905	-0.195132	-0.181348	-0.16771	-0.15423	-0.14091	-0.12777	-0.114804	-0.10203	-0.089464	-0.0771038	-0.064963	-0.0530506	-0.041375	-0.0299467	-0.0187735	-0.0078649	0.0027698	0.013122	0.0231813	0.0329398	0.042388	0.051517	0.060317	0.0687794	0.0768951	0.0846548	0.092049	0.099069	0.10569
TPI1	0	0	99.482	1.2681e-20	8.9286e-17	-0.4722	-0.45923	-0.446261	-0.433303	-0.42036	-0.407431	-0.394525	-0.381646	-0.368798	-0.355986	-0.34321	-0.330483	-0.317803	-0.305175	-0.2926	-0.280096	-0.267653	-0.25528	-0.24298	-0.230766	-0.21863	-0.206585	-0.19463	-0.18278	-0.17102	-0.15937	-0.147831	-0.13641	-0.1251	-0.113918	-0.10286	-0.09194	-0.081155	-0.0705096	-0.0600101	-0.0496603	-0.039465	-0.029428	-0.0195541	-0.0098477	-0.00031313	0.0090452	0.01822	0.027154
IARS	0	0	108.78	1.3247e-22	9.3984e-19	-0.354777	-0.34218	-0.329593	-0.317009	-0.30444	-0.291874	-0.27933	-0.266805	-0.254303	-0.241828	-0.22938	-0.216969	-0.204592	-0.192254	-0.17996	-0.16771	-0.15551	-0.14336	-0.13127	-0.119239	-0.10727	-0.0953646	-0.083529	-0.071766	-0.060078	-0.048469	-0.036942	-0.0255	-0.0141473	-0.00288618	0.0082798	0.019347	0.030313	0.0411737	0.0519261	0.0625669	0.073093	0.083501	0.093787	0.103949	0.113982	0.12388	0.13365	0.14321
MINOS1	0	0	146.974	9.0596e-31	6.5456e-27	-0.351433	-0.33963	-0.327832	-0.316034	-0.30424	-0.292447	-0.280661	-0.268881	-0.257108	-0.245342	-0.23359	-0.22184	-0.210105	-0.198381	-0.18667	-0.174974	-0.163293	-0.15163	-0.13998	-0.128348	-0.11674	-0.105144	-0.093573	-0.082024	-0.0704984	-0.058996	-0.047519	-0.036068	-0.0246434	-0.0132469	-0.0018793	0.0094584	0.020765	0.03204	0.043282	0.0544901	0.065663	0.076801	0.0879012	0.0989638	0.109987	0.12097	0.13191	0.14271
ATP5A1	0	0	116.474	3.024e-24	2.157e-20	-0.285846	-0.27199	-0.258141	-0.244303	-0.23048	-0.216687	-0.202921	-0.18919	-0.175501	-0.161859	-0.14827	-0.134743	-0.121279	-0.107887	-0.094573	-0.0813413	-0.0681991	-0.055152	-0.042206	-0.0293667	-0.016641	-0.00403322	0.0084493	0.020801	0.033016	0.045088	0.0570121	0.068781	0.08039	0.0918323	0.1031	0.11419	0.1251	0.135818	0.146339	0.156658	0.16677	0.17667	0.186343	0.195794	0.205013	0.21399	0.22273	0.23117
RAN	0	0	164.033	1.9949e-34	1.4467e-30	0.0522028	0.054272	0.0563502	0.0584474	0.060573	0.0627362	0.0649466	0.0672136	0.0695466	0.071955	0.074448	0.0770359	0.0797273	0.0825317	0.085459	0.0885179	0.0917185	0.09507	0.098582	0.102263	0.10612	0.110173	0.11442	0.11888	0.123547	0.12844	0.133578	0.13896	0.144591	0.150488	0.15666	0.16311	0.16986	0.176907	0.184266	0.191946	0.19996	0.20831	0.217003	0.22606	0.235484	0.24529	0.25547	0.26591
HSPA9	0	0	152.527	5.8488e-32	4.2304e-28	-0.420385	-0.4048	-0.389218	-0.37365	-0.3581	-0.342575	-0.32708	-0.311622	-0.296207	-0.280841	-0.26553	-0.25028	-0.235098	-0.219989	-0.20496	-0.190016	-0.175164	-0.16041	-0.14576	-0.131222	-0.1168	-0.102498	-0.088326	-0.074289	-0.0603926	-0.046643	-0.0330469	-0.01961	-0.00633809	0.00676219	0.019685	0.032424	0.044973	0.0573261	0.0694772	0.0814201	0.093149	0.10466	0.115938	0.126987	0.137797	0.14836	0.15867	0.16867
SFPQ	1	0	139.303	3.9807e-29	2.8657e-25	-0.411801	-0.39489	-0.37798	-0.361091	-0.34423	-0.327402	-0.31062	-0.293891	-0.277224	-0.260628	-0.24411	-0.227685	-0.211355	-0.195132	-0.17902	-0.16304	-0.147189	-0.13148	-0.11592	-0.100524	-0.085295	-0.0702424	-0.055376	-0.040706	-0.0262387	-0.011985	0.00204728	0.015849	0.0294107	0.0427242	0.05578	0.068571	0.081086	0.093317	0.105256	0.116892	0.12822	0.13923	0.149905	0.160246	0.170242	0.17988	0.18916	0.19802
HMGN5	0	0	213.84	3.9665e-45	2.907e-41	-0.292922	-0.27724	-0.261562	-0.245895	-0.23025	-0.214618	-0.199018	-0.183451	-0.167924	-0.15244	-0.13701	-0.121628	-0.106311	-0.0910603	-0.075882	-0.0607806	-0.0457627	-0.030834	-0.015999	-0.00126335	0.013367	0.0278856	0.042288	0.056569	0.0707221	0.084742	0.0986239	0.11236	0.125949	0.139382	0.15265	0.16576	0.17869	0.19145	0.204023	0.216408	0.2286	0.24059	0.252377	0.263953	0.275312	0.28645	0.29736	0.30796
MCM6	1	0	237.695	2.9094e-50	2.1404e-46	-0.108193	-0.099695	-0.0911877	-0.0826618	-0.074108	-0.0655165	-0.0568784	-0.0481843	-0.0394247	-0.0305904	-0.021672	-0.01266	-0.00354529	0.0056816	0.01503	0.0245092	0.0341287	0.043898	0.053826	0.0639216	0.074195	0.0846559	0.095313	0.10618	0.117253	0.12855	0.14009	0.15187	0.163899	0.176192	0.18876	0.2016	0.21473	0.228166	0.241907	0.255966	0.27035	0.28507	0.300143	0.315566	0.331354	0.34752	0.36405	0.38078
LYAR	0	0	246.84	3.1202e-52	2.298e-48	-0.39568	-0.38032	-0.364951	-0.349588	-0.33422	-0.318863	-0.303502	-0.288143	-0.272785	-0.25743	-0.24208	-0.226725	-0.211376	-0.196031	-0.18069	-0.165349	-0.150013	-0.13468	-0.11935	-0.10403	-0.088711	-0.0733971	-0.058088	-0.042784	-0.0274855	-0.012193	0.00309394	0.018374	0.0336486	0.048916	0.064176	0.07943	0.094676	0.109914	0.125145	0.140367	0.15558	0.17079	0.185983	0.20117	0.216348	0.23152	0.24667	0.26169
HSPE1	0	0	286.889	7.2871e-61	5.3888e-57	-0.470108	-0.45148	-0.432849	-0.41422	-0.39559	-0.376972	-0.358353	-0.339738	-0.321128	-0.302525	-0.28393	-0.265338	-0.246757	-0.228184	-0.20962	-0.191069	-0.172527	-0.154	-0.13548	-0.116977	-0.098487	-0.0800125	-0.061553	-0.04311	-0.0246842	-0.006276	0.0121137	0.030484	0.0488347	0.0671644	0.085473	0.10376	0.12202	0.140261	0.158476	0.176666	0.19483	0.21297	0.231077	0.249159	0.267212	0.28524	0.30322	0.32103
PRELID1	0	0	308.886	1.3116e-65	9.7161e-62	-0.444239	-0.42414	-0.404049	-0.383958	-0.36387	-0.343794	-0.323724	-0.303664	-0.283616	-0.263582	-0.24356	-0.223562	-0.203579	-0.183617	-0.16368	-0.143762	-0.123873	-0.10401	-0.084177	-0.0643753	-0.044606	-0.0248708	-0.0051718	0.014489	0.0341111	0.053691	0.0732289	0.092722	0.112168	0.131566	0.15091	0.17021	0.18946	0.208644	0.227776	0.246849	0.26586	0.28481	0.303702	0.322525	0.34128	0.35997	0.37857	0.39696
PTMA	1	0	268.281	7.4878e-57	5.529e-53	-0.344618	-0.32172	-0.298836	-0.275963	-0.25311	-0.230285	-0.207495	-0.184746	-0.162045	-0.139399	-0.11682	-0.0943005	-0.0718616	-0.0495056	-0.027239	-0.0050693	0.0169971	0.038953	0.060792	0.0825067	0.10409	0.125536	0.14684	0.16799	0.188976	0.2098	0.230454	0.25093	0.271214	0.291308	0.3112	0.33089	0.35036	0.369615	0.388639	0.40743	0.42598	0.44428	0.462325	0.480108	0.497623	0.51486	0.53181	0.54836
REXO2	0	0	876.28	2.2948e-188	1.733e-184	-0.649841	-0.61106	-0.572291	-0.533563	-0.49489	-0.456296	-0.417794	-0.379406	-0.341151	-0.303047	-0.26511	-0.227367	-0.18983	-0.15252	-0.11546	-0.078655	-0.0421384	-0.0059243	0.029969	0.0655211	0.10071	0.13553	0.16995	0.20395	0.237519	0.27063	0.303275	0.33543	0.367065	0.398176	0.42874	0.45873	0.48814	0.516948	0.545129	0.572668	0.59954	0.62574	0.651238	0.676017	0.700058	0.72334	0.74585	0.76746
NT5DC2	0	0	38.661	8.1862e-08	0.00051197	-0.171868	-0.17034	-0.168801	-0.167253	-0.16568	-0.164091	-0.162467	-0.160803	-0.159096	-0.157338	-0.15552	-0.153645	-0.151697	-0.149672	-0.14757	-0.145371	-0.14308	-0.14069	-0.13819	-0.135576	-0.13284	-0.129981	-0.12699	-0.12385	-0.120575	-0.11714	-0.113555	-0.1098	-0.105876	-0.101773	-0.097486	-0.09301	-0.088337	-0.0834611	-0.0783762	-0.0730759	-0.067554	-0.061803	-0.0558187	-0.0495932	-0.0431205	-0.036394	-0.029413	-0.022245
LGALS3BP	0	0	41.805	1.8304e-08	0.00011625	-0.205601	-0.20426	-0.202908	-0.201543	-0.20016	-0.198739	-0.197286	-0.195789	-0.19424	-0.192632	-0.19096	-0.189211	-0.187382	-0.185466	-0.18345	-0.181338	-0.179112	-0.17677	-0.1743	-0.171699	-0.16896	-0.166071	-0.16303	-0.15982	-0.156451	-0.1529	-0.149167	-0.14524	-0.141118	-0.136788	-0.13224	-0.12748	-0.12249	-0.117262	-0.111791	-0.106071	-0.10009	-0.093851	-0.0873358	-0.0805413	-0.07346	-0.066084	-0.058412	-0.050517
GINS1	0	0	29.126	7.3707e-06	0.043598	-0.185841	-0.1831	-0.180351	-0.177596	-0.17483	-0.172041	-0.169234	-0.166401	-0.163538	-0.16064	-0.1577	-0.154726	-0.1517	-0.148622	-0.14549	-0.142295	-0.139038	-0.13571	-0.13231	-0.128835	-0.12528	-0.121634	-0.1179	-0.11407	-0.110144	-0.10611	-0.101977	-0.097728	-0.0933637	-0.088879	-0.08427	-0.079532	-0.074661	-0.0696529	-0.0645032	-0.0592076	-0.053762	-0.048162	-0.0424027	-0.0364807	-0.0303914	-0.024131	-0.017697	-0.011152
GFM1	0	0	29.414	6.4406e-06	0.038167	-0.203273	-0.20026	-0.197238	-0.194209	-0.19117	-0.18811	-0.185032	-0.181928	-0.178794	-0.175628	-0.17242	-0.169176	-0.165884	-0.162541	-0.15914	-0.155687	-0.152167	-0.14858	-0.14492	-0.14119	-0.13738	-0.13348	-0.1295	-0.12542	-0.121244	-0.11697	-0.112591	-0.1081	-0.103501	-0.0987816	-0.093941	-0.088974	-0.083878	-0.0786466	-0.0732773	-0.0677653	-0.062106	-0.056297	-0.0503315	-0.044207	-0.0379189	-0.031463	-0.024839	-0.018102
XPO6	0	0	34.19	6.8108e-07	0.0041655	-0.215485	-0.21197	-0.208457	-0.204936	-0.2014	-0.19786	-0.1943	-0.19072	-0.187117	-0.183489	-0.17983	-0.176142	-0.172417	-0.168653	-0.16485	-0.160995	-0.157096	-0.15314	-0.14914	-0.145073	-0.14095	-0.136757	-0.1325	-0.12817	-0.123765	-0.11928	-0.114722	-0.11008	-0.105343	-0.100519	-0.095602	-0.090587	-0.085473	-0.0802548	-0.0749302	-0.0694958	-0.063948	-0.058285	-0.0525012	-0.0465951	-0.040563	-0.034402	-0.028111	-0.021747
AKAP1	0	0	40.02	4.2872e-08	0.00027013	-0.219436	-0.21645	-0.213458	-0.210457	-0.20744	-0.204412	-0.201357	-0.198276	-0.195164	-0.192015	-0.18883	-0.185592	-0.182308	-0.178971	-0.17558	-0.172116	-0.16859	-0.16499	-0.16132	-0.157562	-0.15372	-0.149791	-0.14577	-0.14164	-0.137415	-0.13308	-0.128632	-0.12407	-0.119382	-0.11457	-0.10963	-0.10455	-0.099335	-0.0939752	-0.088467	-0.0828059	-0.076987	-0.071007	-0.0648608	-0.0585435	-0.052051	-0.045379	-0.038526	-0.031551
TNPO2	0	0	29.011	7.7776e-06	0.045958	-0.215956	-0.21065	-0.205335	-0.200028	-0.19472	-0.189426	-0.184135	-0.178852	-0.173578	-0.168314	-0.16306	-0.157825	-0.152602	-0.147394	-0.1422	-0.137033	-0.131882	-0.12675	-0.12164	-0.116561	-0.1115	-0.106471	-0.10147	-0.096493	-0.0915499	-0.086638	-0.0817602	-0.076917	-0.0721091	-0.0673389	-0.062607	-0.057916	-0.053265	-0.0486577	-0.044094	-0.0395757	-0.035104	-0.03068	-0.0263058	-0.021982	-0.0177102	-0.013492	-0.0093291	-0.0052473
SF3B2	0	0	30.687	3.5466e-06	0.021209	-0.202274	-0.19952	-0.196756	-0.193984	-0.1912	-0.188385	-0.185548	-0.182679	-0.179772	-0.176822	-0.17382	-0.170771	-0.167659	-0.164483	-0.16124	-0.157915	-0.154513	-0.15102	-0.14744	-0.143768	-0.13999	-0.136102	-0.1321	-0.12798	-0.123742	-0.11937	-0.114865	-0.11022	-0.105428	-0.100487	-0.095389	-0.090129	-0.084703	-0.0791045	-0.0733283	-0.0673691	-0.061221	-0.05488	-0.0483395	-0.0415944	-0.0346393	-0.027469	-0.020082	-0.012544
POLR2H	1	0	29.587	5.9382e-06	0.035237	-0.22083	-0.21604	-0.211251	-0.206459	-0.20167	-0.196872	-0.192074	-0.187272	-0.182467	-0.177656	-0.17284	-0.16802	-0.163193	-0.158358	-0.15352	-0.148666	-0.143808	-0.13894	-0.13406	-0.129174	-0.12428	-0.119365	-0.11444	-0.10951	-0.104558	-0.099596	-0.0946188	-0.089627	-0.0846194	-0.0795958	-0.074555	-0.069498	-0.064422	-0.0593282	-0.0542151	-0.0490824	-0.04393	-0.038756	-0.0335609	-0.0283439	-0.0231045	-0.017842	-0.012558	-0.0072958
RYK	0	0	48.567	7.1878e-10	4.6641e-06	-0.146366	-0.14544	-0.144506	-0.143556	-0.14258	-0.141573	-0.140524	-0.139426	-0.138271	-0.137049	-0.13575	-0.134376	-0.132908	-0.131341	-0.12967	-0.127879	-0.125967	-0.12392	-0.12174	-0.119408	-0.11692	-0.114269	-0.11144	-0.10844	-0.105245	-0.10185	-0.0982556	-0.094445	-0.0904116	-0.0861485	-0.081647	-0.076899	-0.071896	-0.0666298	-0.0610924	-0.0552756	-0.049171	-0.04277	-0.0360658	-0.0290488	-0.0217111	-0.014045	-0.0060462	0.0022049
MKKS	0	0	30.918	3.1817e-06	0.019071	-0.253667	-0.25021	-0.246752	-0.243286	-0.23981	-0.236315	-0.232803	-0.229269	-0.225708	-0.222117	-0.21849	-0.21483	-0.211126	-0.207377	-0.20358	-0.199729	-0.195822	-0.19185	-0.18782	-0.183724	-0.17955	-0.175307	-0.17098	-0.16657	-0.16208	-0.15749	-0.152816	-0.14804	-0.14316	-0.138176	-0.13308	-0.12788	-0.12255	-0.117111	-0.111543	-0.105847	-0.10002	-0.094057	-0.0879547	-0.0817093	-0.075317	-0.068774	-0.06208	-0.055293
LSM12	0	0	31.289	2.6726e-06	0.016059	-0.237026	-0.23177	-0.22651	-0.221252	-0.21599	-0.210736	-0.205478	-0.20022	-0.194962	-0.189704	-0.18445	-0.179189	-0.173931	-0.168674	-0.16342	-0.158159	-0.152902	-0.14764	-0.14239	-0.137131	-0.13187	-0.126618	-0.12136	-0.11611	-0.11085	-0.10559	-0.100338	-0.095083	-0.0898279	-0.0845729	-0.079318	-0.074064	-0.068809	-0.0635554	-0.0583016	-0.0530481	-0.047795	-0.042542	-0.0372893	-0.0320369	-0.0267848	-0.021533	-0.016284	-0.011074
CNOT9	0	0	33.853	7.9882e-07	0.0048704	-0.205013	-0.20163	-0.198239	-0.194844	-0.19144	-0.188026	-0.184597	-0.181151	-0.177685	-0.174196	-0.17068	-0.167138	-0.163564	-0.159955	-0.15631	-0.152623	-0.148894	-0.14512	-0.1413	-0.137422	-0.13349	-0.129508	-0.12546	-0.12135	-0.117179	-0.11294	-0.108622	-0.10423	-0.0997682	-0.0952227	-0.090594	-0.085881	-0.081078	-0.0761842	-0.0711961	-0.0661109	-0.060926	-0.055638	-0.0502443	-0.0447422	-0.0391288	-0.033401	-0.027559	-0.021653
FUCA2	0	0	32.699	1.3764e-06	0.0083453	-0.257528	-0.25205	-0.246581	-0.241108	-0.23564	-0.230165	-0.224695	-0.219226	-0.213759	-0.208294	-0.20283	-0.197371	-0.191913	-0.186458	-0.18101	-0.175558	-0.170114	-0.16467	-0.15924	-0.153803	-0.14838	-0.142952	-0.13753	-0.13212	-0.126714	-0.12131	-0.115917	-0.11053	-0.105145	-0.0997692	-0.0944	-0.089038	-0.083684	-0.0783374	-0.0729987	-0.0676682	-0.062346	-0.057033	-0.051728	-0.0464326	-0.0411466	-0.03587	-0.030606	-0.025393
PSMD14	0	0	38.943	7.158e-08	0.00044852	-0.186146	-0.18184	-0.177535	-0.173222	-0.1689	-0.164571	-0.160227	-0.155868	-0.151489	-0.14709	-0.14267	-0.138219	-0.133741	-0.129231	-0.12469	-0.120107	-0.115487	-0.11083	-0.10612	-0.101365	-0.096561	-0.0917052	-0.086794	-0.081825	-0.0767949	-0.071702	-0.0665438	-0.061317	-0.0560195	-0.0506483	-0.045201	-0.039675	-0.034067	-0.0283753	-0.0225969	-0.0167292	-0.010769	-0.0047152	0.00143631	0.00768763	0.0140414	0.0205	0.027064	0.033677
CCDC47	0	0	42.322	1.4307e-08	9.1122e-05	-0.187647	-0.18376	-0.179863	-0.175961	-0.17205	-0.168119	-0.16417	-0.160199	-0.1562	-0.15217	-0.1481	-0.144001	-0.139855	-0.135662	-0.13142	-0.12712	-0.122764	-0.11835	-0.11386	-0.109307	-0.10468	-0.0999733	-0.095186	-0.090313	-0.0853513	-0.080296	-0.0751437	-0.06989	-0.0645322	-0.0590653	-0.053486	-0.04779	-0.041973	-0.0360325	-0.0299636	-0.0237627	-0.017426	-0.010949	-0.00432879	0.00243916	0.00935857	0.016433	0.023663	0.030984
MRPL11	0	0	38.017	1.1115e-07	0.00069322	-0.266315	-0.26217	-0.258018	-0.253861	-0.24969	-0.245516	-0.24132	-0.237106	-0.232868	-0.228605	-0.22431	-0.219989	-0.215629	-0.211231	-0.20679	-0.202306	-0.197772	-0.19319	-0.18855	-0.183849	-0.17909	-0.174266	-0.16937	-0.16441	-0.159376	-0.15426	-0.149069	-0.14379	-0.138426	-0.132971	-0.12742	-0.12178	-0.11603	-0.110184	-0.104229	-0.098165	-0.091988	-0.085695	-0.0792833	-0.0727489	-0.0660887	-0.0593	-0.052382	-0.045393
PPIL1	0	0	39.438	5.6558e-08	0.00035541	-0.233875	-0.22922	-0.224564	-0.219904	-0.21524	-0.210563	-0.205878	-0.20118	-0.196469	-0.191741	-0.187	-0.182229	-0.17744	-0.172627	-0.16779	-0.162919	-0.15802	-0.15309	-0.14812	-0.14312	-0.13808	-0.132996	-0.12787	-0.1227	-0.117485	-0.11222	-0.106903	-0.10153	-0.0961092	-0.0906278	-0.085087	-0.079486	-0.073821	-0.0680909	-0.0622937	-0.0564272	-0.050489	-0.044478	-0.0383919	-0.032228	-0.0259847	-0.01966	-0.013255	-0.0068215
B3GALNT1	0	0	50.307	3.1148e-10	2.0284e-06	-0.178116	-0.17359	-0.169072	-0.164542	-0.16	-0.155454	-0.150889	-0.146307	-0.141704	-0.137078	-0.13243	-0.127743	-0.123028	-0.118278	-0.11349	-0.108661	-0.103788	-0.098867	-0.093897	-0.0888738	-0.083795	-0.0786568	-0.073457	-0.068193	-0.062861	-0.057458	-0.0519825	-0.04643	-0.0407983	-0.0350842	-0.029285	-0.023397	-0.017419	-0.0113459	-0.00517613	0.00109359	0.0074662	0.013945	0.0205319	0.0272308	0.0340444	0.040976	0.048023	0.055125
YWHAQ	0	0	43.133	9.71e-09	6.1989e-05	0.0993693	0.093352	0.0873512	0.0813825	0.075462	0.0696066	0.0638317	0.0581537	0.0525888	0.047153	0.041863	0.0367337	0.0317824	0.027025	0.022477	0.018156	0.0140768	0.010256	0.0067098	0.00345423	0.00050552	-0.0021202	-0.0044068	-0.0063381	-0.0078979	-0.0090702	-0.00983866	-0.010187	-0.0100999	-0.00956025	-0.0085523	-0.0070599	-0.0050668	-0.00255692	0.00048589	0.00407778	0.0082349	0.012973	0.0183095	0.0242592	0.0308388	0.038064	0.045945	0.054377
TRUB2	0	0	53.788	5.8292e-11	3.8274e-07	-0.208731	-0.20518	-0.201633	-0.198071	-0.19449	-0.190893	-0.187267	-0.183609	-0.179914	-0.176176	-0.17239	-0.168553	-0.164657	-0.160697	-0.15667	-0.152565	-0.148382	-0.14411	-0.13976	-0.135304	-0.13075	-0.12609	-0.12132	-0.11643	-0.111422	-0.10628	-0.101016	-0.095608	-0.0900579	-0.0843591	-0.078507	-0.072495	-0.066319	-0.0599736	-0.0534531	-0.0467524	-0.039866	-0.032789	-0.0255159	-0.0180412	-0.0103598	-0.0024663	0.0056399	0.013886
CCT8	0	0	29.927	5.0653e-06	0.030134	-0.252592	-0.24538	-0.238168	-0.230966	-0.22377	-0.216598	-0.20944	-0.202305	-0.195196	-0.188118	-0.18107	-0.174066	-0.1671	-0.160179	-0.15331	-0.146487	-0.139724	-0.13302	-0.12638	-0.119811	-0.11331	-0.106886	-0.10054	-0.094277	-0.0881005	-0.082014	-0.0760212	-0.070126	-0.0643328	-0.0586445	-0.053065	-0.047599	-0.042249	-0.0370188	-0.031913	-0.0269349	-0.022088	-0.017377	-0.0128049	-0.00837554	-0.00409269	3.9848e-05	0.0040177	0.0078263
PISD	0	0	52.469	1.1008e-10	7.2111e-07	-0.215159	-0.2114	-0.207628	-0.203852	-0.20006	-0.196261	-0.192437	-0.18859	-0.184714	-0.180806	-0.17686	-0.172878	-0.16885	-0.164774	-0.16065	-0.156462	-0.152217	-0.14791	-0.14353	-0.139083	-0.13456	-0.129952	-0.12526	-0.12049	-0.115615	-0.11065	-0.105583	-0.10041	-0.0951341	-0.0897431	-0.084236	-0.078609	-0.072857	-0.0669769	-0.0609646	-0.0548161	-0.048527	-0.042094	-0.0355127	-0.0287789	-0.0218888	-0.014838	-0.0076273	-0.00031518
NDUFB3	0	0	34.393	6.1885e-07	0.0037905	-0.139154	-0.137	-0.134847	-0.132684	-0.13051	-0.128315	-0.126102	-0.123864	-0.121596	-0.119296	-0.11696	-0.114578	-0.112153	-0.109678	-0.10715	-0.104563	-0.101913	-0.099198	-0.096411	-0.0935505	-0.090611	-0.0875879	-0.084478	-0.081277	-0.0779799	-0.074584	-0.0710834	-0.067475	-0.0637551	-0.0599187	-0.055962	-0.051881	-0.047671	-0.0433279	-0.0388481	-0.0342272	-0.029461	-0.024545	-0.0194762	-0.0142492	-0.00886039	-0.0033055	0.0024162	0.0082519
VARS	0	0	46.896	1.6028e-09	1.0345e-05	-0.221932	-0.21649	-0.21104	-0.205593	-0.20014	-0.194692	-0.189236	-0.183776	-0.178312	-0.172841	-0.16736	-0.161882	-0.156391	-0.150892	-0.14538	-0.139865	-0.134337	-0.1288	-0.12325	-0.117683	-0.11211	-0.106515	-0.10091	-0.09529	-0.0896533	-0.084	-0.07833	-0.072642	-0.0669347	-0.0612083	-0.055462	-0.049695	-0.043906	-0.0380949	-0.0322612	-0.0264039	-0.020522	-0.014616	-0.00868385	-0.00272545	0.00325995	0.0092731	0.015312	0.021333
PPP2CA	0	0	30.93	3.1633e-06	0.018967	-0.252202	-0.24584	-0.239487	-0.233134	-0.22678	-0.220439	-0.214101	-0.207771	-0.201449	-0.195139	-0.18884	-0.182554	-0.176282	-0.170026	-0.16379	-0.157567	-0.151366	-0.14519	-0.13903	-0.132893	-0.12678	-0.1207	-0.11464	-0.10862	-0.102618	-0.096652	-0.0907189	-0.084819	-0.0789551	-0.0731273	-0.067337	-0.061587	-0.055877	-0.050208	-0.0445827	-0.0390016	-0.033466	-0.027978	-0.022538	-0.0171476	-0.0118081	-0.0065208	-0.001289	0.0038519
PEF1	0	0	29.577	5.9678e-06	0.035407	-0.262323	-0.25712	-0.251911	-0.246702	-0.24149	-0.236269	-0.231042	-0.225806	-0.220559	-0.215301	-0.21003	-0.204743	-0.19944	-0.19412	-0.18878	-0.183419	-0.178036	-0.17263	-0.1672	-0.161739	-0.15625	-0.150736	-0.14519	-0.13961	-0.133993	-0.12834	-0.122656	-0.11693	-0.111164	-0.105357	-0.099506	-0.093611	-0.08767	-0.0816817	-0.0756442	-0.0695562	-0.063416	-0.057223	-0.0509745	-0.0446698	-0.0383071	-0.031885	-0.025405	-0.018917
FUBP1	1	0	35.42	3.8076e-07	0.0023478	-0.248608	-0.2443	-0.239989	-0.23567	-0.23134	-0.226994	-0.22263	-0.218243	-0.213831	-0.209388	-0.20491	-0.200399	-0.195844	-0.191244	-0.1866	-0.181895	-0.177139	-0.17232	-0.16744	-0.162495	-0.15748	-0.152383	-0.14721	-0.14196	-0.136618	-0.13119	-0.125665	-0.12004	-0.114323	-0.108497	-0.10256	-0.096515	-0.090353	-0.0840705	-0.0776648	-0.071132	-0.064468	-0.05767	-0.0507332	-0.0436544	-0.0364298	-0.029056	-0.021532	-0.013923
PPIF	0	0	32.988	1.2012e-06	0.007301	-0.305793	-0.29999	-0.294191	-0.288389	-0.28259	-0.276782	-0.270976	-0.265169	-0.25936	-0.253548	-0.24773	-0.241917	-0.236096	-0.230272	-0.22444	-0.218612	-0.212776	-0.20693	-0.20109	-0.195238	-0.18938	-0.183518	-0.17765	-0.17177	-0.165891	-0.16	-0.154105	-0.1482	-0.142289	-0.136368	-0.13044	-0.1245	-0.11855	-0.112599	-0.106633	-0.100657	-0.09467	-0.088674	-0.0826658	-0.0766469	-0.0706165	-0.064574	-0.058523	-0.052509
EIF4E	0	0	35.197	4.2312e-07	0.0026056	-0.234032	-0.22774	-0.221458	-0.215173	-0.20889	-0.202614	-0.196342	-0.190075	-0.183815	-0.177563	-0.17132	-0.165088	-0.158866	-0.152655	-0.14646	-0.140275	-0.134107	-0.12795	-0.12182	-0.115701	-0.1096	-0.103523	-0.097465	-0.091429	-0.0854153	-0.079426	-0.0734609	-0.067522	-0.0616098	-0.0557255	-0.04987	-0.044044	-0.038249	-0.032486	-0.0267556	-0.0210589	-0.015397	-0.0097709	-0.00418148	0.00137018	0.00688312	0.012356	0.017787	0.023142
MRPS15	0	0	38.503	8.8251e-08	0.00055157	-0.225104	-0.21895	-0.212791	-0.206635	-0.20048	-0.194326	-0.188174	-0.182024	-0.175875	-0.16973	-0.16359	-0.157448	-0.151311	-0.145179	-0.13905	-0.132927	-0.126808	-0.12069	-0.11458	-0.108482	-0.10238	-0.0962939	-0.09021	-0.084132	-0.0780622	-0.072	-0.065945	-0.059898	-0.0538604	-0.0478312	-0.041811	-0.0358	-0.0298	-0.0238087	-0.0178282	-0.0118584	-0.0058996	4.7815e-05	0.00598364	0.0119075	0.0178191	0.023718	0.029602	0.035433
DDX41	0	0	38.005	1.1177e-07	0.00069702	-0.268578	-0.26332	-0.258058	-0.252793	-0.24752	-0.242242	-0.236951	-0.231648	-0.22633	-0.220995	-0.21564	-0.210266	-0.204868	-0.199444	-0.19399	-0.188512	-0.182999	-0.17745	-0.17187	-0.16625	-0.16059	-0.154886	-0.14914	-0.14335	-0.137503	-0.13161	-0.125663	-0.11966	-0.113604	-0.107486	-0.10131	-0.095065	-0.088757	-0.0823815	-0.0759361	-0.0694189	-0.062828	-0.05616	-0.0494144	-0.0425883	-0.0356797	-0.028687	-0.02161	-0.014508
STRBP	0	0	44.596	4.8243e-09	3.0929e-05	-0.256198	-0.25027	-0.244334	-0.238401	-0.23247	-0.226528	-0.220587	-0.214642	-0.208694	-0.20274	-0.19678	-0.190816	-0.184844	-0.178865	-0.17288	-0.166883	-0.160878	-0.15486	-0.14884	-0.142804	-0.13676	-0.130698	-0.12463	-0.11854	-0.112441	-0.10633	-0.100198	-0.094053	-0.087892	-0.0817137	-0.075518	-0.069304	-0.063071	-0.0568186	-0.0505463	-0.0442533	-0.037939	-0.031603	-0.0252444	-0.0188627	-0.0124574	-0.0060277	0.00042396	0.0068495
COX7A2	0	0	41.969	1.6934e-08	0.00010766	-0.0613522	-0.061174	-0.0609878	-0.0607856	-0.060559	-0.0603005	-0.0600016	-0.0596544	-0.0592509	-0.0587829	-0.058242	-0.0576216	-0.0569121	-0.056106	-0.055195	-0.0541718	-0.0530275	-0.051755	-0.050345	-0.0487898	-0.047082	-0.0452132	-0.043175	-0.04096	-0.0385602	-0.035967	-0.0331721	-0.030168	-0.0269468	-0.0235001	-0.01982	-0.015898	-0.011727	-0.00729775	-0.0026031	0.00236528	0.0076154	0.013155	0.0189933	0.0251371	0.0315949	0.038375	0.04548	0.052837
SNHG1	0	0	30.809	3.3491e-06	0.020055	-0.322808	-0.31447	-0.306143	-0.297823	-0.28952	-0.281232	-0.272971	-0.264739	-0.256543	-0.248385	-0.24027	-0.232208	-0.224198	-0.216248	-0.20836	-0.200544	-0.192801	-0.18514	-0.17756	-0.170063	-0.16266	-0.155365	-0.14817	-0.14108	-0.134106	-0.12725	-0.120517	-0.11391	-0.107441	-0.101107	-0.094917	-0.088874	-0.082984	-0.077252	-0.0716825	-0.0662806	-0.061051	-0.055999	-0.0511299	-0.0464477	-0.0419578	-0.037665	-0.033575	-0.029702
RTCB	0	0	39.061	6.7659e-08	0.00042442	-0.292194	-0.28454	-0.27689	-0.269246	-0.26161	-0.253989	-0.246383	-0.238795	-0.23123	-0.223689	-0.21618	-0.208696	-0.201249	-0.19384	-0.18647	-0.179148	-0.17187	-0.16464	-0.15747	-0.150352	-0.14329	-0.136298	-0.12937	-0.12251	-0.11572	-0.10901	-0.102372	-0.095818	-0.0893494	-0.0829684	-0.076678	-0.070482	-0.064383	-0.0583842	-0.0524889	-0.0467001	-0.041021	-0.035455	-0.0300044	-0.0246732	-0.0194642	-0.014381	-0.0094267	-0.0046292
RPL7L1	0	0	33.361	1.0075e-06	0.0061289	-0.363702	-0.35458	-0.345469	-0.33637	-0.32729	-0.318238	-0.30922	-0.300241	-0.29131	-0.282433	-0.27362	-0.264866	-0.25619	-0.247595	-0.23909	-0.230674	-0.222362	-0.21416	-0.20607	-0.198096	-0.19025	-0.182547	-0.17498	-0.16756	-0.160299	-0.1532	-0.146262	-0.1395	-0.132925	-0.126536	-0.12034	-0.11435	-0.10856	-0.102995	-0.0976478	-0.0925292	-0.087646	-0.083005	-0.0786124	-0.0744755	-0.0706009	-0.066995	-0.063665	-0.060612
RTN4	0	0	38.189	1.0244e-07	0.00063909	-0.331346	-0.32536	-0.319364	-0.31337	-0.30737	-0.30137	-0.295361	-0.289346	-0.283323	-0.27729	-0.27125	-0.26519	-0.259122	-0.253039	-0.24694	-0.240827	-0.234694	-0.22854	-0.22237	-0.21618	-0.20996	-0.203726	-0.19746	-0.19117	-0.184857	-0.17851	-0.172138	-0.16573	-0.159296	-0.152826	-0.14632	-0.13978	-0.13321	-0.126592	-0.119939	-0.113245	-0.10651	-0.099734	-0.0929131	-0.0860475	-0.0791358	-0.072177	-0.065173	-0.058182
POLD2	0	0	47.427	1.2423e-09	8.0325e-06	-0.260134	-0.25467	-0.24921	-0.243741	-0.23826	-0.232776	-0.227275	-0.221759	-0.216224	-0.210668	-0.20509	-0.199482	-0.193847	-0.18818	-0.18248	-0.176742	-0.170964	-0.16514	-0.15928	-0.153368	-0.14741	-0.141392	-0.13532	-0.12919	-0.123005	-0.11675	-0.110436	-0.10405	-0.097592	-0.0910608	-0.084453	-0.077766	-0.070998	-0.0641453	-0.0572056	-0.0501762	-0.043055	-0.035838	-0.0285242	-0.02111	-0.0135931	-0.0059707	0.0017561	0.0095266
THEM6	0	0	55.242	2.8912e-11	1.9056e-07	-0.233251	-0.22857	-0.223891	-0.2192	-0.21449	-0.209772	-0.205026	-0.200253	-0.195448	-0.190607	-0.18573	-0.180798	-0.175821	-0.170789	-0.1657	-0.160544	-0.155322	-0.15003	-0.14465	-0.139201	-0.13366	-0.128029	-0.1223	-0.11648	-0.110546	-0.10451	-0.0983537	-0.092083	-0.085689	-0.0791682	-0.072516	-0.065727	-0.058798	-0.0517233	-0.0444988	-0.0371201	-0.029582	-0.021881	-0.0140122	-0.00597065	0.00224798	0.010648	0.01923	0.027923
G0S2	0	0	78.09	4.4212e-16	3.04e-12	-0.101139	-0.10016	-0.0991717	-0.098159	-0.097112	-0.0960184	-0.0948674	-0.0936472	-0.0923463	-0.0909531	-0.089456	-0.087844	-0.0861049	-0.0842275	-0.0822	-0.0800115	-0.0776498	-0.075104	-0.072361	-0.0694117	-0.066243	-0.0628435	-0.059202	-0.055307	-0.0511464	-0.046709	-0.041984	-0.036959	-0.0316224	-0.0259631	-0.019969	-0.01363	-0.0069328	0.0001332	0.00757967	0.0154182	0.02366	0.032317	0.0414011	0.050923	0.0608946	0.071327	0.082225	0.09347
TCOF1	1	0	46.113	2.3325e-09	1.5031e-05	-0.273079	-0.26647	-0.259862	-0.253254	-0.24665	-0.240037	-0.233429	-0.226822	-0.220215	-0.213608	-0.207	-0.200395	-0.19379	-0.187185	-0.18058	-0.173977	-0.167374	-0.16077	-0.15417	-0.14757	-0.14097	-0.134372	-0.12777	-0.12118	-0.114582	-0.10799	-0.101394	-0.094802	-0.088211	-0.0816215	-0.075033	-0.068447	-0.061861	-0.0552776	-0.0486954	-0.0421148	-0.035536	-0.028959	-0.022383	-0.0158092	-0.00923727	-0.0026672	0.0038982	0.010413
RAD50	0	0	40.707	3.0907e-08	0.00019533	-0.285048	-0.27769	-0.270339	-0.262989	-0.25564	-0.248306	-0.240977	-0.233659	-0.226354	-0.219062	-0.21179	-0.20453	-0.197293	-0.190077	-0.18288	-0.175716	-0.168575	-0.16146	-0.15438	-0.147332	-0.14032	-0.133336	-0.12639	-0.11949	-0.11263	-0.10581	-0.0990375	-0.09231	-0.0856312	-0.0790023	-0.072425	-0.065902	-0.059434	-0.0530239	-0.0466725	-0.040382	-0.034154	-0.027991	-0.0218935	-0.0158643	-0.00990498	-0.0040172	0.0017952	0.0074972
UCK2	0	0	53.138	7.9738e-11	5.23e-07	-0.293747	-0.2895	-0.285249	-0.280984	-0.2767	-0.272392	-0.268051	-0.263674	-0.259252	-0.25478	-0.25025	-0.245661	-0.241001	-0.236266	-0.23145	-0.226545	-0.221547	-0.21645	-0.21124	-0.205925	-0.20049	-0.194925	-0.18923	-0.1834	-0.177422	-0.17129	-0.165011	-0.15856	-0.151948	-0.145157	-0.13818	-0.13102	-0.12367	-0.11611	-0.108346	-0.10037	-0.092174	-0.083752	-0.0750983	-0.0662064	-0.0570699	-0.047683	-0.038044	-0.028235
PAFAH1B3	0	0	52.827	9.2638e-11	6.0734e-07	-0.225384	-0.22098	-0.216576	-0.212156	-0.20772	-0.203256	-0.198764	-0.194235	-0.189664	-0.185045	-0.18037	-0.175635	-0.170834	-0.165959	-0.16101	-0.155968	-0.150838	-0.14561	-0.14028	-0.134844	-0.12929	-0.123615	-0.11781	-0.11188	-0.105801	-0.09958	-0.0932076	-0.086677	-0.0799829	-0.0731189	-0.066079	-0.058857	-0.051447	-0.0438431	-0.0360388	-0.0280284	-0.019806	-0.011364	-0.00269886	0.00619721	0.0153299	0.024705	0.034324	0.044101
AGPAT5	0	0	45.44	3.2204e-09	2.0704e-05	-0.285312	-0.2763	-0.267286	-0.258287	-0.2493	-0.24034	-0.231403	-0.222499	-0.213631	-0.204805	-0.19603	-0.187301	-0.178633	-0.170029	-0.16149	-0.153031	-0.144648	-0.13635	-0.12814	-0.120026	-0.11201	-0.104103	-0.096305	-0.088623	-0.0810624	-0.073628	-0.0663258	-0.05916	-0.0521374	-0.0452619	-0.038539	-0.031975	-0.025574	-0.0193414	-0.013283	-0.00740379	-0.0017091	0.0037959	0.0091058	0.0142154	0.0191194	0.023813	0.028289	0.032534
HNRNPR	0	0	38.841	7.5151e-08	0.00047067	-0.183973	-0.17771	-0.171438	-0.165167	-0.15889	-0.152607	-0.146316	-0.140015	-0.133702	-0.127376	-0.12104	-0.114678	-0.108303	-0.101907	-0.095491	-0.0890506	-0.0825859	-0.076095	-0.069575	-0.0630264	-0.056446	-0.0498326	-0.043184	-0.0365	-0.0297775	-0.023015	-0.0162119	-0.0093654	-0.0024744	0.0044629	0.011448	0.018483	0.025569	0.0327078	0.0399012	0.0471508	0.054458	0.061825	0.0692532	0.076744	0.0842993	0.091921	0.099606	0.1073
ILF3	1	0	62.71	7.8098e-13	5.2419e-09	-0.214399	-0.2094	-0.204404	-0.199395	-0.19437	-0.189326	-0.184257	-0.179158	-0.174025	-0.168852	-0.16363	-0.158367	-0.153045	-0.147663	-0.14222	-0.136703	-0.131113	-0.12544	-0.11969	-0.113849	-0.10791	-0.101877	-0.095737	-0.089489	-0.083126	-0.076644	-0.0700388	-0.063304	-0.0564362	-0.0494292	-0.042278	-0.034979	-0.027526	-0.0199142	-0.012139	-0.00419517	0.0039221	0.012218	0.0206968	0.0293642	0.0382249	0.047284	0.056541	0.065915
NDUFC1	0	0	67.964	6.1047e-14	4.1353e-10	-0.0987193	-0.098707	-0.0986815	-0.0986315	-0.098544	-0.0984072	-0.098208	-0.0979343	-0.0975736	-0.0971134	-0.096541	-0.095845	-0.0950119	-0.0940296	-0.092886	-0.0915679	-0.0900636	-0.08836	-0.086446	-0.0843077	-0.081933	-0.0793103	-0.076426	-0.073269	-0.0698254	-0.066084	-0.0620312	-0.057656	-0.0529443	-0.047885	-0.042465	-0.036673	-0.030495	-0.0239189	-0.0169329	-0.00952437	-0.0016808	0.0066103	0.0153613	0.0245847	0.0342928	0.044498	0.055206	0.066301
NPM3	0	0	56.102	1.9092e-11	1.2616e-07	-0.339957	-0.33361	-0.327261	-0.320909	-0.31455	-0.308186	-0.301811	-0.295425	-0.289027	-0.282614	-0.27618	-0.269735	-0.263267	-0.256776	-0.25026	-0.24372	-0.237152	-0.23055	-0.22392	-0.217263	-0.21057	-0.203831	-0.19706	-0.19024	-0.183388	-0.17649	-0.16954	-0.16255	-0.155501	-0.148405	-0.14126	-0.13405	-0.12679	-0.119468	-0.112085	-0.104641	-0.097131	-0.089555	-0.0819112	-0.0741969	-0.0664107	-0.058551	-0.050619	-0.042673
MRPL18	0	0	55.194	2.9585e-11	1.9496e-07	-0.27278	-0.26613	-0.259474	-0.252818	-0.24616	-0.239493	-0.232821	-0.226143	-0.219455	-0.212757	-0.20605	-0.199325	-0.192589	-0.185838	-0.17907	-0.172285	-0.16548	-0.15866	-0.15181	-0.14494	-0.13805	-0.131128	-0.12418	-0.11721	-0.110206	-0.10317	-0.0961089	-0.089011	-0.0818795	-0.0747121	-0.067508	-0.060266	-0.052984	-0.0456619	-0.0382979	-0.0308907	-0.023439	-0.015942	-0.00839774	-0.00080536	0.00683651	0.014529	0.02227	0.03
NDUFAB1	0	0	61.96	1.1231e-12	7.5251e-09	-0.242485	-0.23519	-0.227896	-0.220602	-0.21331	-0.206016	-0.198724	-0.191433	-0.184143	-0.176854	-0.16957	-0.162282	-0.154999	-0.147717	-0.14044	-0.133161	-0.125886	-0.11861	-0.11135	-0.10408	-0.096817	-0.0895575	-0.082302	-0.075049	-0.067801	-0.060557	-0.0533165	-0.046081	-0.0388494	-0.0316228	-0.024401	-0.017184	-0.0099728	-0.00276656	0.00443412	0.0116291	0.018818	0.026001	0.0331783	0.0403488	0.0475129	0.05467	0.061818	0.068907
FRAT2	0	0	80.141	1.6264e-16	1.1217e-12	-0.234329	-0.22976	-0.225183	-0.220593	-0.21598	-0.211346	-0.206676	-0.201965	-0.197207	-0.192394	-0.18752	-0.182581	-0.177567	-0.172472	-0.16729	-0.162012	-0.156633	-0.15115	-0.14555	-0.139825	-0.13397	-0.12799	-0.12186	-0.11559	-0.109159	-0.10257	-0.0958071	-0.088872	-0.0817545	-0.0744486	-0.066947	-0.059244	-0.051331	-0.0432027	-0.0348521	-0.0262722	-0.017456	-0.0083981	0.00090966	0.0104735	0.0203003	0.030397	0.040764	0.051312
SDHD	0	0	60.859	1.9137e-12	1.2789e-08	-0.311084	-0.30325	-0.295409	-0.287574	-0.27974	-0.271915	-0.264092	-0.256276	-0.248467	-0.240666	-0.23287	-0.225093	-0.217323	-0.209565	-0.20182	-0.194091	-0.186377	-0.17868	-0.171	-0.163338	-0.1557	-0.148075	-0.14048	-0.1329	-0.125345	-0.11782	-0.110315	-0.10284	-0.0953913	-0.0879725	-0.080584	-0.073226	-0.0659	-0.0586069	-0.0513482	-0.0441245	-0.036937	-0.029787	-0.0226745	-0.0156016	-0.00856892	-0.0015776	0.005369	0.012228
TCP1	0	0	78.207	4.1762e-16	2.8724e-12	-0.161824	-0.15659	-0.151352	-0.146104	-0.14084	-0.135554	-0.130243	-0.124901	-0.119522	-0.114102	-0.10864	-0.103116	-0.0975401	-0.0919016	-0.086196	-0.080417	-0.0745603	-0.068621	-0.062592	-0.0564708	-0.05025	-0.0439261	-0.037493	-0.030945	-0.0242779	-0.017486	-0.0105641	-0.0035072	0.00368994	0.0110326	0.018526	0.026175	0.033985	0.041962	0.0501101	0.0584348	0.066941	0.075635	0.0845207	0.093604	0.10289	0.11238	0.12209	0.13191
TSR1	0	0	58.234	6.8149e-12	4.5251e-08	-0.301235	-0.29308	-0.284919	-0.276765	-0.26862	-0.260472	-0.252336	-0.244209	-0.236092	-0.227988	-0.2199	-0.211821	-0.203762	-0.19572	-0.1877	-0.179698	-0.17172	-0.16377	-0.15584	-0.147936	-0.14006	-0.13222	-0.12441	-0.11663	-0.108888	-0.10118	-0.0935108	-0.08588	-0.0782903	-0.0707425	-0.063238	-0.055779	-0.048367	-0.0410025	-0.0336879	-0.0264244	-0.019214	-0.012057	-0.00495595	0.00208787	0.00907301	0.015998	0.022859	0.029611
MAGOH	0	0	59.576	3.5609e-12	2.3716e-08	-0.251534	-0.24556	-0.239578	-0.23359	-0.22759	-0.221574	-0.215537	-0.209478	-0.20339	-0.19727	-0.19111	-0.184918	-0.178679	-0.172391	-0.16605	-0.159657	-0.153202	-0.14668	-0.1401	-0.133437	-0.1267	-0.119888	-0.11299	-0.106	-0.0989258	-0.091752	-0.0844787	-0.077101	-0.0696164	-0.0620195	-0.054307	-0.046475	-0.038518	-0.0304347	-0.0222191	-0.0138678	-0.0053768	0.0032579	0.0120404	0.0209745	0.0300643	0.039314	0.048722	0.058211
DNAJC8	0	0	64.76	2.8911e-13	1.9477e-09	-0.265729	-0.25664	-0.247549	-0.238467	-0.2294	-0.220336	-0.211294	-0.202272	-0.193272	-0.184299	-0.17536	-0.166445	-0.157571	-0.148736	-0.13994	-0.131199	-0.122503	-0.11386	-0.10527	-0.0967436	-0.088278	-0.0798784	-0.071548	-0.06329	-0.0551078	-0.047005	-0.0389841	-0.031049	-0.0232031	-0.0154493	-0.0077911	-0.00023181	0.0072254	0.0145771	0.02182	0.0289509	0.035967	0.042863	0.0496385	0.0562883	0.0628096	0.069199	0.075452	0.081534
CS	0	0	48.611	7.0398e-10	4.5702e-06	-0.378828	-0.36855	-0.358273	-0.34801	-0.33777	-0.327544	-0.317352	-0.307196	-0.29708	-0.287013	-0.277	-0.267042	-0.257151	-0.247332	-0.23759	-0.227928	-0.218356	-0.20888	-0.1995	-0.190231	-0.18107	-0.172032	-0.16312	-0.15433	-0.145679	-0.13717	-0.128809	-0.1206	-0.112553	-0.10467	-0.096958	-0.089424	-0.082072	-0.0749099	-0.0679423	-0.0611755	-0.054615	-0.048268	-0.0421388	-0.0362341	-0.0305598	-0.025122	-0.019926	-0.014993
SF3B5	0	0	52.946	8.7449e-11	5.7349e-07	-0.338354	-0.33003	-0.321704	-0.313381	-0.30506	-0.296747	-0.288438	-0.280136	-0.271841	-0.263555	-0.25528	-0.247015	-0.238762	-0.230523	-0.2223	-0.214089	-0.205897	-0.19772	-0.18957	-0.18143	-0.17332	-0.165223	-0.15715	-0.14911	-0.14109	-0.1331	-0.125133	-0.1172	-0.109291	-0.101416	-0.093574	-0.085765	-0.07799	-0.0702509	-0.0625484	-0.0548837	-0.047258	-0.039672	-0.0321273	-0.0246249	-0.0171657	-0.009751	-0.0023846	0.0048857
EIF2S1	0	0	59.503	3.6888e-12	2.456e-08	-0.186619	-0.18113	-0.175641	-0.170149	-0.16466	-0.159158	-0.153657	-0.14815	-0.142637	-0.137118	-0.13159	-0.126056	-0.120512	-0.114957	-0.10939	-0.103814	-0.098224	-0.09262	-0.087003	-0.0813695	-0.07572	-0.0700545	-0.064371	-0.058669	-0.0529471	-0.047205	-0.0414423	-0.035658	-0.0298499	-0.0240187	-0.018163	-0.012282	-0.006375	-0.00044092	0.00552098	0.0115116	0.017532	0.023582	0.0296637	0.0357774	0.041924	0.048104	0.054316	0.060516
RCC2	0	0	60.822	1.9485e-12	1.3018e-08	-0.298814	-0.29017	-0.281525	-0.272883	-0.26424	-0.255606	-0.246974	-0.238346	-0.229724	-0.221109	-0.2125	-0.203902	-0.195312	-0.186731	-0.17816	-0.169603	-0.161057	-0.15252	-0.14401	-0.135502	-0.12701	-0.118542	-0.11009	-0.10165	-0.0932342	-0.084837	-0.0764599	-0.068105	-0.0597714	-0.0514614	-0.043175	-0.034914	-0.026678	-0.0184687	-0.0102865	-0.00213233	0.005993	0.014089	0.0221537	0.0301874	0.038189	0.046158	0.054089	0.06193
XRCC5	1	0	79.408	2.3248e-16	1.6015e-12	-0.24207	-0.23442	-0.226765	-0.219107	-0.21144	-0.203773	-0.196092	-0.1884	-0.180694	-0.172973	-0.16523	-0.157476	-0.149697	-0.141895	-0.13407	-0.126213	-0.11833	-0.11042	-0.10247	-0.0944865	-0.086468	-0.0784109	-0.070313	-0.062173	-0.0539886	-0.045758	-0.0374786	-0.029149	-0.0207678	-0.0123323	-0.0038408	0.0047086	0.013318	0.0219889	0.0307237	0.0395241	0.048392	0.057329	0.0663384	0.0754206	0.0845781	0.093813	0.10312	0.11243
HSP90B1	0	0	61.355	1.5052e-12	1.0074e-08	-0.588544	-0.57723	-0.565917	-0.554621	-0.54335	-0.532099	-0.520888	-0.50972	-0.4986	-0.487538	-0.47654	-0.465611	-0.454761	-0.443996	-0.43332	-0.422748	-0.41228	-0.40193	-0.39169	-0.381584	-0.37161	-0.361781	-0.3521	-0.34257	-0.333208	-0.32401	-0.314997	-0.30616	-0.297522	-0.289079	-0.28084	-0.27281	-0.26501	-0.257428	-0.250081	-0.242975	-0.23612	-0.22951	-0.223172	-0.2171	-0.211303	-0.20579	-0.20057	-0.19565
MCM3	1	0	107.594	2.3718e-22	1.6814e-18	-0.176063	-0.17038	-0.164691	-0.158987	-0.15326	-0.147507	-0.141716	-0.135882	-0.129996	-0.124053	-0.11804	-0.111964	-0.105804	-0.099556	-0.093214	-0.0867709	-0.0802189	-0.073551	-0.06676	-0.0598381	-0.052779	-0.0455743	-0.038218	-0.030702	-0.0230189	-0.015162	-0.00712423	0.0011022	0.00952432	0.0181494	0.026985	0.036037	0.045315	0.0548244	0.064573	0.0745681	0.084817	0.095327	0.106105	0.117158	0.128494	0.14012	0.15204	0.16413
UCHL3	0	0	72.105	8.1538e-15	5.5568e-11	-0.361554	-0.35263	-0.343704	-0.334781	-0.32586	-0.31694	-0.308025	-0.299113	-0.290206	-0.281304	-0.27241	-0.263518	-0.254635	-0.24576	-0.23689	-0.228036	-0.219188	-0.21035	-0.20152	-0.192708	-0.18391	-0.175115	-0.16634	-0.15758	-0.148829	-0.1401	-0.13138	-0.12268	-0.113999	-0.105335	-0.09669	-0.088064	-0.079458	-0.0708728	-0.0623086	-0.0537664	-0.045247	-0.03675	-0.0282773	-0.0198291	-0.0114059	-0.0030085	0.0053594	0.013643
CLUH	0	0	95.611	8.4501e-20	5.9388e-16	-0.30042	-0.29293	-0.285434	-0.277933	-0.27042	-0.262903	-0.255367	-0.247814	-0.24024	-0.232643	-0.22502	-0.217367	-0.209682	-0.201961	-0.1942	-0.186404	-0.17856	-0.17067	-0.16273	-0.154737	-0.14669	-0.138582	-0.13041	-0.12218	-0.113879	-0.10551	-0.0970645	-0.088544	-0.0799449	-0.0712634	-0.062497	-0.053643	-0.044698	-0.0356585	-0.0265229	-0.0172876	-0.0079498	0.0014936	0.0110453	0.0207084	0.0304859	0.04038	0.050391	0.060438
ERH	0	0	108.789	1.3189e-22	9.3588e-19	-0.21136	-0.20493	-0.198497	-0.192051	-0.18559	-0.179098	-0.172578	-0.166022	-0.159423	-0.152776	-0.14607	-0.13931	-0.13248	-0.125576	-0.11859	-0.111525	-0.104365	-0.097108	-0.089747	-0.0822765	-0.07469	-0.0669815	-0.059145	-0.051174	-0.0430635	-0.034806	-0.0263966	-0.017828	-0.00909552	-0.00019195	0.0088884	0.018152	0.027604	0.0372516	0.0471002	0.0571562	0.067426	0.077915	0.0886291	0.0995753	0.110759	0.12219	0.13386	0.14567
POMP	0	0	86.231	8.3129e-18	5.7816e-14	0.0643989	0.061575	0.0587642	0.0559804	0.053237	0.0505475	0.0479252	0.0453836	0.0429361	0.0405963	0.038378	0.0362934	0.0343571	0.0325823	0.030982	0.0295708	0.028361	0.027366	0.026601	0.0260769	0.025809	0.0258097	0.026093	0.026673	0.0275613	0.028773	0.0303209	0.032219	0.0344797	0.0371173	0.040145	0.043576	0.047425	0.0517036	0.0564264	0.0616065	0.067258	0.073393	0.0800258	0.0871701	0.094839	0.10305	0.1118	0.12099
PTCD3	0	0	74.289	2.8163e-15	1.9255e-11	-0.346922	-0.33655	-0.32618	-0.315818	-0.30547	-0.29513	-0.28481	-0.274512	-0.264239	-0.253995	-0.24378	-0.233605	-0.223468	-0.213372	-0.20332	-0.193325	-0.183379	-0.17349	-0.16366	-0.153899	-0.1442	-0.134577	-0.12503	-0.11555	-0.106165	-0.09686	-0.0876443	-0.078521	-0.0694942	-0.0605668	-0.051743	-0.043025	-0.034418	-0.0259255	-0.0175499	-0.00929543	-0.0011655	0.0068362	0.0147062	0.0224409	0.0300368	0.03749	0.044796	0.051914
DPY30	0	0	88.872	2.2864e-18	1.5938e-14	-0.317449	-0.30874	-0.300026	-0.291312	-0.28259	-0.273874	-0.265149	-0.256418	-0.24768	-0.238935	-0.23018	-0.221419	-0.212646	-0.203862	-0.19507	-0.186257	-0.177434	-0.1686	-0.15974	-0.15087	-0.14198	-0.133074	-0.12415	-0.1152	-0.106231	-0.09724	-0.0882255	-0.079187	-0.0701226	-0.0610324	-0.051915	-0.04277	-0.033596	-0.0243918	-0.0151571	-0.00589054	0.0034086	0.012741	0.0221087	0.0315115	0.0409506	0.050427	0.059938	0.069411
WBP11	1	0	92.684	3.5409e-19	2.48e-15	-0.275337	-0.26485	-0.254374	-0.243901	-0.23344	-0.222995	-0.212569	-0.202166	-0.19179	-0.181445	-0.17113	-0.160862	-0.150632	-0.140448	-0.13031	-0.120234	-0.110211	-0.10025	-0.090355	-0.0805283	-0.070775	-0.0610984	-0.051503	-0.041991	-0.0325687	-0.023238	-0.0140037	-0.0048692	0.00416144	0.0130845	0.021896	0.030592	0.039169	0.0476235	0.0559508	0.0641473	0.072209	0.080133	0.0879143	0.0955496	0.103035	0.11037	0.11754	0.12451
HNRNPU	0	0	92.789	3.364e-19	2.3565e-15	-0.155107	-0.14754	-0.139978	-0.132406	-0.12483	-0.117233	-0.109626	-0.102001	-0.0943558	-0.086687	-0.078992	-0.0712672	-0.0635103	-0.0557181	-0.047888	-0.0400163	-0.0321008	-0.024138	-0.016126	-0.00806039	6.0777e-05	0.0082407	0.016482	0.024789	0.0331623	0.041607	0.0501244	0.058719	0.0673919	0.0761476	0.084989	0.093918	0.10294	0.112052	0.121263	0.130574	0.13999	0.14951	0.159135	0.168875	0.178729	0.1887	0.19879	0.20891
SRP14	0	0	82.28	5.7258e-17	3.9617e-13	-0.100233	-0.095716	-0.0911935	-0.0866616	-0.082115	-0.0775493	-0.0729591	-0.0683398	-0.0636866	-0.0589946	-0.054259	-0.0494747	-0.0446371	-0.0397413	-0.034782	-0.0297557	-0.0246561	-0.019479	-0.014219	-0.00887224	-0.0034331	0.00210316	0.0077413	0.013486	0.0193425	0.025315	0.0314095	0.03763	0.0439811	0.0504683	0.057096	0.063869	0.070793	0.0778723	0.0851115	0.0925156	0.10009	0.10784	0.115766	0.123879	0.13218	0.14068	0.14937	0.15817
GART	0	0	105.762	5.829e-22	4.1263e-18	-0.259286	-0.25005	-0.240816	-0.231581	-0.22235	-0.213109	-0.203873	-0.194636	-0.185397	-0.176158	-0.16692	-0.157677	-0.148434	-0.13919	-0.12994	-0.120697	-0.111448	-0.1022	-0.092944	-0.0836887	-0.074431	-0.0651714	-0.055909	-0.046644	-0.0373764	-0.028106	-0.0188323	-0.0095556	-0.00027575	0.00900747	0.018294	0.027584	0.036878	0.0461761	0.0554778	0.0647835	0.074093	0.083408	0.0927263	0.102049	0.111377	0.12071	0.13004	0.13931
PARK7	0	0	89.345	1.8143e-18	1.2651e-14	-0.36461	-0.35514	-0.345678	-0.336213	-0.32675	-0.317283	-0.307818	-0.298355	-0.288892	-0.27943	-0.26997	-0.26051	-0.251052	-0.241595	-0.23214	-0.222686	-0.213234	-0.20378	-0.19434	-0.18489	-0.17545	-0.166005	-0.15657	-0.14713	-0.137696	-0.12826	-0.118837	-0.10941	-0.0999898	-0.0905712	-0.081156	-0.071744	-0.062336	-0.0529321	-0.0435316	-0.0341351	-0.024743	-0.015355	-0.00597067	0.00340876	0.0127836	0.022154	0.031515	0.0408
TOMM22	0	0	76.077	1.1793e-15	8.0842e-12	-0.387457	-0.37665	-0.365854	-0.355061	-0.34428	-0.33351	-0.32276	-0.31203	-0.301326	-0.29065	-0.28001	-0.269397	-0.258827	-0.2483	-0.23782	-0.227388	-0.217009	-0.20669	-0.19643	-0.186229	-0.1761	-0.166039	-0.15605	-0.14615	-0.136322	-0.12658	-0.11693	-0.10737	-0.0979062	-0.0885415	-0.07928	-0.070124	-0.061078	-0.052146	-0.0433306	-0.0346358	-0.026065	-0.017622	-0.00930964	-0.00113223	0.00690696	0.014804	0.022554	0.030116
SKP1	0	0	80.063	1.689e-16	1.1646e-12	-0.318191	-0.30955	-0.300914	-0.292271	-0.28362	-0.274966	-0.266301	-0.257624	-0.248934	-0.240229	-0.23151	-0.222766	-0.214005	-0.205221	-0.19641	-0.187578	-0.178715	-0.16982	-0.1609	-0.151938	-0.14294	-0.133912	-0.12484	-0.11573	-0.106572	-0.097371	-0.088123	-0.078826	-0.0694786	-0.0600784	-0.050624	-0.041113	-0.031543	-0.0219141	-0.0122228	-0.00246751	0.0073535	0.017242	0.0272002	0.0372298	0.0473326	0.057511	0.067761	0.078011
BANF1	0	0	89.724	1.5072e-18	1.0513e-14	-0.286105	-0.27787	-0.269627	-0.26138	-0.25312	-0.24485	-0.236561	-0.228251	-0.219916	-0.211554	-0.20316	-0.194732	-0.186265	-0.177756	-0.1692	-0.160599	-0.151944	-0.14323	-0.13446	-0.125631	-0.11673	-0.107764	-0.098722	-0.089604	-0.0804051	-0.071123	-0.0617539	-0.052294	-0.0427403	-0.033089	-0.023337	-0.01348	-0.0035148	0.00656153	0.0167529	0.0270626	0.037494	0.048051	0.0587375	0.0695559	0.0805101	0.091604	0.10283	0.11411
TMEM14A	0	0	131.39	1.9635e-27	1.4098e-23	-0.286417	-0.27786	-0.269298	-0.26073	-0.25215	-0.243559	-0.234949	-0.226317	-0.217662	-0.208978	-0.20026	-0.191512	-0.182723	-0.173892	-0.16502	-0.15609	-0.147112	-0.13808	-0.12898	-0.119826	-0.1106	-0.101308	-0.091941	-0.082496	-0.0729711	-0.063362	-0.0536647	-0.043876	-0.0339936	-0.0240126	-0.01393	-0.003742	0.0065546	0.0169634	0.0274878	0.0381315	0.048898	0.059791	0.0708129	0.0819684	0.0932608	0.10469	0.11626	0.12788
UQCRQ	0	0	139.715	3.248e-29	2.3396e-25	-0.172222	-0.16925	-0.166266	-0.163254	-0.1602	-0.1571	-0.15393	-0.150681	-0.14734	-0.143894	-0.14033	-0.136632	-0.13279	-0.128789	-0.12462	-0.120261	-0.115707	-0.11094	-0.10595	-0.100726	-0.095249	-0.0895084	-0.083491	-0.077183	-0.0705716	-0.063644	-0.0563868	-0.048787	-0.0408306	-0.0325053	-0.023798	-0.014694	-0.0051823	0.00475169	0.0151208	0.0259383	0.037217	0.048971	0.0612125	0.0739551	0.0872119	0.101	0.11531	0.13001
CALM1	0	0	95.205	1.0309e-19	7.2392e-16	-0.427534	-0.41827	-0.409011	-0.399746	-0.39047	-0.381198	-0.371912	-0.362617	-0.35331	-0.343989	-0.33465	-0.325303	-0.315933	-0.306543	-0.29713	-0.287698	-0.278239	-0.26875	-0.25924	-0.249697	-0.24012	-0.230515	-0.22087	-0.21119	-0.201478	-0.19172	-0.181924	-0.17208	-0.162199	-0.152268	-0.14229	-0.13226	-0.12218	-0.112048	-0.101861	-0.0916173	-0.081316	-0.070956	-0.0605342	-0.0500498	-0.0395011	-0.028886	-0.018208	-0.0075434
EIF1AX	0	0	85.917	9.6905e-18	6.7369e-14	-0.226414	-0.21468	-0.202945	-0.191219	-0.1795	-0.167806	-0.156125	-0.144467	-0.132835	-0.121234	-0.10967	-0.0981347	-0.0866452	-0.0752007	-0.063805	-0.0524616	-0.0411744	-0.029947	-0.018784	-0.0076874	0.0033376	0.0142876	0.025159	0.035948	0.0466508	0.057264	0.067783	0.078205	0.0885256	0.0987415	0.10885	0.11884	0.12872	0.138481	0.148116	0.157624	0.167	0.17624	0.185346	0.194307	0.203122	0.21179	0.2203	0.2286
KDM1A	0	0	85.88	9.8665e-18	6.8582e-14	-0.39945	-0.38753	-0.375614	-0.363706	-0.35181	-0.33993	-0.328071	-0.316236	-0.304429	-0.292655	-0.28092	-0.269218	-0.257565	-0.24596	-0.23441	-0.222912	-0.211477	-0.20011	-0.1888	-0.177575	-0.16642	-0.155351	-0.14436	-0.13347	-0.122661	-0.11195	-0.101345	-0.090843	-0.08045	-0.07017	-0.060007	-0.049965	-0.040049	-0.0302617	-0.0206078	-0.0110913	-0.0017161	0.0075137	0.016594	0.0255209	0.0342902	0.042898	0.051338	0.059564
PSMA5	0	0	104.758	9.5388e-22	6.7458e-18	-0.375562	-0.36384	-0.352118	-0.340404	-0.3287	-0.317005	-0.305326	-0.293665	-0.282026	-0.27041	-0.25882	-0.247262	-0.235736	-0.224246	-0.21279	-0.201385	-0.19002	-0.1787	-0.16744	-0.156225	-0.14507	-0.133974	-0.12294	-0.11197	-0.101075	-0.090248	-0.0794965	-0.068822	-0.0582287	-0.0477188	-0.037296	-0.026962	-0.016721	-0.00657605	0.00347053	0.0134155	0.023256	0.032989	0.0426107	0.0521193	0.0615113	0.070784	0.079931	0.088899
CALM2	0	0	67.367	8.1583e-14	5.5191e-10	-0.258217	-0.24236	-0.226511	-0.210688	-0.1949	-0.179165	-0.163488	-0.147884	-0.132365	-0.116943	-0.10163	-0.086439	-0.0713812	-0.0564691	-0.041715	-0.0271304	-0.0127281	0.00148	0.015482	0.029265	0.042818	0.0561275	0.069182	0.08197	0.0944791	0.1067	0.11861	0.13021	0.141479	0.15241	0.16299	0.1732	0.18304	0.192492	0.201541	0.210177	0.21839	0.22616	0.23349	0.240354	0.246745	0.25265	0.25806	0.26297
TOMM40	0	0	123.408	9.9918e-26	7.1512e-22	-0.370847	-0.36007	-0.349288	-0.338507	-0.32773	-0.316942	-0.306156	-0.295368	-0.284577	-0.273783	-0.26298	-0.252182	-0.241375	-0.230563	-0.21975	-0.208922	-0.198093	-0.18726	-0.17641	-0.165562	-0.1547	-0.143836	-0.13296	-0.12207	-0.111179	-0.10027	-0.0893588	-0.078432	-0.0674947	-0.0565452	-0.045584	-0.034609	-0.023622	-0.0126217	-0.00160731	0.00942134	0.020465	0.031523	0.042597	0.0536868	0.064793	0.075916	0.087052	0.098123
EPCAM	0	1	212.404	8.0765e-45	5.9176e-41	-0.157272	-0.15419	-0.151081	-0.147939	-0.14474	-0.141473	-0.138112	-0.134641	-0.131043	-0.127298	-0.12339	-0.119297	-0.115004	-0.110491	-0.10574	-0.100735	-0.0954545	-0.089882	-0.083998	-0.0777858	-0.071226	-0.0643006	-0.056991	-0.04928	-0.0411481	-0.032578	-0.02355	-0.014047	-0.00405086	0.0064573	0.017496	0.029082	0.041236	0.0539737	0.0673152	0.0812782	0.095881	0.11114	0.127079	0.143711	0.161055	0.17913	0.19794	0.21731
ATP5B	0	0	109.158	1.1004e-22	7.8109e-19	-0.374843	-0.35876	-0.342694	-0.326645	-0.31063	-0.294654	-0.278732	-0.262874	-0.247089	-0.231389	-0.21578	-0.200285	-0.184902	-0.169646	-0.15453	-0.139555	-0.124742	-0.1101	-0.095634	-0.0813598	-0.067286	-0.0534237	-0.039783	-0.026375	-0.0132093	-0.00029725	0.0123508	0.024724	0.0368125	0.0486051	0.060091	0.071261	0.082103	0.0926074	0.102763	0.11256	0.12199	0.13103	0.13969	0.147945	0.155788	0.16321	0.1702	0.17674
NME1	0	0	134.839	3.5907e-28	2.5813e-24	-0.446264	-0.434	-0.421729	-0.409463	-0.3972	-0.384939	-0.372683	-0.360431	-0.348185	-0.335945	-0.32371	-0.311488	-0.299272	-0.287066	-0.27487	-0.262685	-0.250512	-0.23835	-0.2262	-0.214072	-0.20195	-0.189853	-0.17777	-0.1657	-0.153651	-0.14162	-0.12961	-0.11762	-0.105652	-0.0937055	-0.081782	-0.069883	-0.058008	-0.0461584	-0.0343351	-0.0225387	-0.01077	0.00096998	0.0126807	0.0243613	0.036011	0.047629	0.05921	0.070671
HNRNPM	0	0	147.136	8.3641e-31	6.0439e-27	-0.251099	-0.24298	-0.234842	-0.226689	-0.21851	-0.210291	-0.202026	-0.193705	-0.185319	-0.176858	-0.16831	-0.159673	-0.150932	-0.142077	-0.1331	-0.123995	-0.114748	-0.10535	-0.095795	-0.0860706	-0.076169	-0.0660793	-0.055794	-0.045302	-0.0345952	-0.023664	-0.0124985	-0.00109	0.0105712	0.0224944	0.034689	0.047164	0.059929	0.0729941	0.0863676	0.100059	0.11408	0.12843	0.143136	0.158194	0.173617	0.18941	0.20559	0.22199
TIMM13	0	0	144.629	2.8796e-30	2.0785e-26	-0.489538	-0.47211	-0.454688	-0.437289	-0.41992	-0.402595	-0.385319	-0.368106	-0.350964	-0.333906	-0.31694	-0.300077	-0.283327	-0.266701	-0.25021	-0.233861	-0.217668	-0.20164	-0.18579	-0.17012	-0.15465	-0.139383	-0.12433	-0.10951	-0.0949268	-0.080589	-0.066509	-0.052697	-0.0391631	-0.0259179	-0.012972	-0.0003345	0.011983	0.0239708	0.0356184	0.0469155	0.057852	0.068417	0.0786012	0.0883936	0.0977839	0.10676	0.11532	0.12342
UNG	0	0	179.952	7.6369e-38	5.562e-34	-0.433792	-0.4225	-0.411196	-0.399885	-0.38856	-0.37721	-0.365836	-0.354429	-0.342986	-0.3315	-0.31997	-0.30838	-0.296736	-0.285027	-0.27325	-0.261399	-0.249469	-0.23745	-0.22535	-0.213148	-0.20085	-0.18844	-0.17592	-0.16329	-0.150531	-0.13765	-0.124632	-0.11148	-0.098182	-0.0847374	-0.071139	-0.057382	-0.043461	-0.0293709	-0.0151057	-0.00066058	0.01397	0.028791	0.0438078	0.0590259	0.0744505	0.090087	0.10593	0.12186
ITGB1	0	1	207.139	1.096e-43	8.0227e-40	-0.285325	-0.26907	-0.252831	-0.236599	-0.22039	-0.204198	-0.188042	-0.171923	-0.155847	-0.139822	-0.12385	-0.107946	-0.0921079	-0.0763449	-0.060663	-0.0450688	-0.0295682	-0.014168	0.0011268	0.0163088	0.031372	0.0463103	0.061117	0.075787	0.0903129	0.10469	0.118909	0.13297	0.146855	0.160568	0.1741	0.18745	0.2006	0.213549	0.226294	0.238827	0.25114	0.26323	0.275088	0.286709	0.298086	0.30921	0.32008	0.33063
CACYBP	0	0	216.206	1.2283e-45	9.0061e-42	-0.40933	-0.39554	-0.381742	-0.367941	-0.35413	-0.34031	-0.326474	-0.312621	-0.298747	-0.284851	-0.27093	-0.256976	-0.242993	-0.228975	-0.21492	-0.200824	-0.186684	-0.1725	-0.15826	-0.143977	-0.12963	-0.115235	-0.10078	-0.086251	-0.0716607	-0.057001	-0.0422688	-0.027461	-0.0125761	0.00239013	0.01744	0.032577	0.047804	0.0631226	0.078537	0.0940497	0.10966	0.12538	0.141207	0.157141	0.173189	0.18935	0.20563	0.22188
ATP5F1	0	0	197.439	1.3349e-41	9.7543e-38	-0.425672	-0.41031	-0.394942	-0.379576	-0.36421	-0.348843	-0.333475	-0.318106	-0.302736	-0.287365	-0.27199	-0.256618	-0.241242	-0.225864	-0.21048	-0.195101	-0.179716	-0.16433	-0.14894	-0.133544	-0.11815	-0.102747	-0.087344	-0.071936	-0.0565254	-0.04111	-0.0256913	-0.010268	0.00516005	0.0205926	0.03603	0.051472	0.06692	0.0823725	0.0978308	0.113295	0.12876	0.14424	0.159722	0.17521	0.190704	0.20621	0.22171	0.2371
NMU	0	0	377.305	2.2246e-80	1.6578e-76	-0.138866	-0.13958	-0.140267	-0.140881	-0.14139	-0.141763	-0.14196	-0.14195	-0.141697	-0.141166	-0.14032	-0.139133	-0.137562	-0.135574	-0.13314	-0.130211	-0.126767	-0.12277	-0.11818	-0.112964	-0.10709	-0.100524	-0.093229	-0.08517	-0.076314	-0.066625	-0.0560691	-0.044611	-0.0322165	-0.0188505	-0.0044786	0.010934	0.027422	0.0450202	0.0637631	0.0836854	0.10482	0.12721	0.150876	0.175863	0.202203	0.22993	0.25906	0.2893
FAM129B	0	0	322.593	1.4461e-68	1.0727e-64	-0.395018	-0.37739	-0.359754	-0.342122	-0.32449	-0.306859	-0.289227	-0.271596	-0.253966	-0.236335	-0.21871	-0.201076	-0.183448	-0.16582	-0.14819	-0.130566	-0.11294	-0.095315	-0.07769	-0.0600672	-0.042445	-0.0248237	-0.0072037	0.010415	0.0280331	0.04565	0.0632647	0.080879	0.098491	0.116102	0.13371	0.15132	0.16893	0.18653	0.204133	0.221734	0.23933	0.25693	0.274526	0.29212	0.309711	0.3273	0.34488	0.36233
GLRX	0	0	379.534	7.3398e-81	5.4703e-77	-0.564313	-0.54535	-0.526393	-0.507431	-0.48847	-0.469505	-0.450539	-0.43157	-0.412598	-0.393623	-0.37464	-0.355662	-0.336674	-0.317682	-0.29868	-0.279679	-0.260669	-0.24165	-0.22263	-0.203597	-0.18456	-0.165509	-0.14645	-0.12739	-0.10831	-0.089224	-0.0701282	-0.051021	-0.0319025	-0.0127722	0.0063702	0.025525	0.044693	0.0638747	0.0830701	0.10228	0.1215	0.14074	0.159998	0.179269	0.198556	0.21786	0.23717	0.25634
CDK4	0	0	370.682	5.993e-79	4.4624e-75	-0.614007	-0.59068	-0.567362	-0.544047	-0.52074	-0.497449	-0.474171	-0.450911	-0.427673	-0.40446	-0.38127	-0.358118	-0.334996	-0.311911	-0.28887	-0.265863	-0.242907	-0.22	-0.19714	-0.174344	-0.1516	-0.12892	-0.1063	-0.083754	-0.0612752	-0.03887	-0.0165407	0.0057087	0.0278754	0.0499565	0.071949	0.093849	0.11565	0.137362	0.158969	0.180471	0.20187	0.22315	0.244324	0.265379	0.286316	0.30713	0.32781	0.34823
HNRNPC	0	0	425.782	7.4618e-91	5.5725e-87	-0.659601	-0.62854	-0.597491	-0.566472	-0.53549	-0.504574	-0.473724	-0.44296	-0.412293	-0.381741	-0.35131	-0.321031	-0.290902	-0.260943	-0.23117	-0.20159	-0.172224	-0.14309	-0.11419	-0.0855422	-0.057167	-0.0290736	-0.0012776	0.026207	0.0533672	0.080188	0.106655	0.13275	0.158472	0.183794	0.20871	0.23319	0.25724	0.28084	0.303971	0.326621	0.34878	0.37042	0.391545	0.41213	0.432165	0.45163	0.47052	0.48874
NCL	0	0	468.166	5.1316e-100	3.8389e-96	-0.600721	-0.5733	-0.545883	-0.518477	-0.49109	-0.463714	-0.436368	-0.409052	-0.381771	-0.354531	-0.32733	-0.30019	-0.273099	-0.246069	-0.2191	-0.19221	-0.165391	-0.13865	-0.112	-0.0854356	-0.058968	-0.0326002	-0.0063381	0.019814	0.0458498	0.071766	0.0975559	0.12322	0.14874	0.174124	0.19936	0.22445	0.24938	0.274154	0.298759	0.323195	0.34745	0.37153	0.395427	0.419129	0.442636	0.46594	0.48903	0.51177
HSPD1	0	0	723.03	3.5913e-155	2.7053e-151	-0.75046	-0.71266	-0.674877	-0.637131	-0.59944	-0.561818	-0.524289	-0.486868	-0.449573	-0.412423	-0.37544	-0.338628	-0.30202	-0.265629	-0.22947	-0.193569	-0.157936	-0.12259	-0.087556	-0.0528453	-0.018478	0.0155289	0.049156	0.082385	0.115199	0.14758	0.179508	0.21097	0.241938	0.272404	0.30234	0.33174	0.36058	0.388844	0.416509	0.443559	0.46998	0.49575	0.520844	0.545257	0.568965	0.59195	0.61419	0.63559
PABPC4	0	0	698.989	5.7687e-150	4.3438e-146	-0.800677	-0.76131	-0.721963	-0.682659	-0.64342	-0.604259	-0.565206	-0.526278	-0.487497	-0.448883	-0.41046	-0.372241	-0.334254	-0.296519	-0.25906	-0.221885	-0.185029	-0.14851	-0.11234	-0.0765511	-0.041159	-0.00618553	0.028349	0.062423	0.0960154	0.12911	0.161674	0.1937	0.225156	0.256029	0.28629	0.31593	0.34492	0.373244	0.400873	0.427792	0.45398	0.47941	0.504071	0.527935	0.550983	0.57319	0.59454	0.61494
FAM178B	0	0	2397.41	0	0	-0.706793	-0.66796	-0.629098	-0.590188	-0.5512	-0.51212	-0.472912	-0.433556	-0.394026	-0.354297	-0.31435	-0.274145	-0.233672	-0.192902	-0.15181	-0.110368	-0.0685554	-0.026346	0.016286	0.0593635	0.10291	0.146958	0.19152	0.23664	0.28232	0.3286	0.375497	0.42304	0.471255	0.520163	0.56979	0.62016	0.6713	0.723239	0.775993	0.82959	0.88406	0.93941	0.995691	1.05291	1.1111	1.1703	1.2304	1.2911
BNIP3	0	0	33.181	1.0965e-06	0.006668	-0.148633	-0.1483	-0.147964	-0.147609	-0.14723	-0.146813	-0.146356	-0.145848	-0.145281	-0.144645	-0.14393	-0.143137	-0.142248	-0.141256	-0.14015	-0.138934	-0.137586	-0.1361	-0.13448	-0.132695	-0.13075	-0.128643	-0.12635	-0.12388	-0.121207	-0.11833	-0.115247	-0.11194	-0.108404	-0.104631	-0.10061	-0.096338	-0.091801	-0.0869934	-0.0819056	-0.0765293	-0.070856	-0.064878	-0.0585856	-0.0519712	-0.0450259	-0.037741	-0.030114	-0.02221
MRPL24	0	0	29.818	5.3315e-06	0.03168	-0.204435	-0.20171	-0.198987	-0.196254	-0.19351	-0.190755	-0.187982	-0.18519	-0.182374	-0.179531	-0.17666	-0.173751	-0.170808	-0.167825	-0.1648	-0.161725	-0.158602	-0.15543	-0.15219	-0.148898	-0.14554	-0.142117	-0.13862	-0.13505	-0.131411	-0.12769	-0.123878	-0.11998	-0.115998	-0.111919	-0.10774	-0.10347	-0.099089	-0.0946033	-0.090007	-0.0852972	-0.080471	-0.075524	-0.0704532	-0.0652558	-0.0599282	-0.054467	-0.048872	-0.043189
CBR1	0	0	35.274	4.0814e-07	0.0025142	-0.180013	-0.17889	-0.177768	-0.176626	-0.17546	-0.174265	-0.173031	-0.17175	-0.170416	-0.16902	-0.16756	-0.166013	-0.164386	-0.162667	-0.16085	-0.158922	-0.156879	-0.15471	-0.15242	-0.149983	-0.1474	-0.144668	-0.14177	-0.13871	-0.135463	-0.13204	-0.128416	-0.1246	-0.120569	-0.116326	-0.11186	-0.10716	-0.10223	-0.0970457	-0.0916101	-0.0859128	-0.079946	-0.073703	-0.0671744	-0.0603537	-0.0532329	-0.045804	-0.038065	-0.030087
GNL2	0	0	29.299	6.7967e-06	0.040216	-0.185066	-0.18275	-0.180429	-0.178098	-0.17575	-0.173382	-0.170987	-0.168561	-0.166097	-0.163591	-0.16104	-0.158431	-0.155767	-0.153039	-0.15024	-0.147371	-0.144421	-0.14139	-0.13826	-0.135043	-0.13172	-0.128297	-0.12476	-0.12111	-0.117332	-0.11343	-0.109397	-0.10523	-0.100912	-0.0964498	-0.091835	-0.087061	-0.082123	-0.0770159	-0.0717344	-0.0662733	-0.060627	-0.054791	-0.0487584	-0.0425253	-0.0360861	-0.029435	-0.022572	-0.015554
GPATCH4	0	0	34.332	6.3716e-07	0.0039007	-0.221995	-0.21965	-0.217304	-0.214945	-0.21257	-0.210174	-0.207751	-0.205297	-0.202805	-0.200271	-0.19769	-0.195056	-0.192363	-0.189607	-0.18678	-0.183882	-0.180903	-0.17784	-0.17469	-0.171437	-0.16809	-0.164632	-0.16107	-0.15738	-0.153577	-0.14965	-0.145581	-0.14138	-0.137033	-0.132539	-0.12789	-0.12309	-0.11812	-0.112975	-0.107661	-0.102166	-0.096486	-0.090615	-0.084548	-0.0782799	-0.0718052	-0.065119	-0.058219	-0.051164
ATOX1	0	0	31.503	2.4175e-06	0.014548	-0.224304	-0.22245	-0.220592	-0.21872	-0.21683	-0.214909	-0.212956	-0.210963	-0.208924	-0.206832	-0.20468	-0.202459	-0.200166	-0.197793	-0.19533	-0.19278	-0.190127	-0.18737	-0.18449	-0.181499	-0.17838	-0.175124	-0.17173	-0.16819	-0.164494	-0.16064	-0.156617	-0.15242	-0.148046	-0.143483	-0.13873	-0.13377	-0.12861	-0.123231	-0.117633	-0.111809	-0.10575	-0.099453	-0.092908	-0.0861092	-0.07905	-0.071724	-0.064128	-0.056332
TEX30	0	0	29.43	6.394e-06	0.037897	-0.130216	-0.13025	-0.130271	-0.130277	-0.13026	-0.130199	-0.130098	-0.129944	-0.129728	-0.129442	-0.12907	-0.12862	-0.128067	-0.127408	-0.12663	-0.125736	-0.124704	-0.12353	-0.12221	-0.120725	-0.11907	-0.117245	-0.11523	-0.11302	-0.110607	-0.10798	-0.105133	-0.10206	-0.0987378	-0.0951725	-0.09135	-0.087262	-0.082899	-0.0782528	-0.0733141	-0.0680741	-0.062524	-0.056655	-0.0504578	-0.0439241	-0.0370448	-0.029811	-0.022219	-0.014339
VPS37B	0	0	37.138	1.6876e-07	0.0010475	-0.18115	-0.17873	-0.176305	-0.173869	-0.17142	-0.168943	-0.166442	-0.163908	-0.161337	-0.158722	-0.15606	-0.153342	-0.150565	-0.147723	-0.14481	-0.141823	-0.138754	-0.1356	-0.13235	-0.129005	-0.12556	-0.122002	-0.11833	-0.11454	-0.11063	-0.10659	-0.102409	-0.09809	-0.0936254	-0.089009	-0.084236	-0.0793	-0.074197	-0.0689203	-0.0634654	-0.0578264	-0.051998	-0.045975	-0.0397518	-0.033323	-0.0266832	-0.019827	-0.012753	-0.0055182
TMEM70	0	0	36.479	2.3057e-07	0.0014272	-0.178877	-0.1779	-0.176913	-0.175908	-0.17488	-0.173806	-0.172691	-0.17152	-0.170286	-0.168978	-0.16759	-0.166104	-0.164521	-0.162827	-0.16101	-0.159073	-0.156994	-0.15477	-0.15239	-0.149838	-0.14712	-0.144211	-0.14111	-0.13781	-0.134302	-0.13057	-0.126609	-0.12241	-0.117962	-0.113257	-0.10829	-0.10304	-0.09751	-0.091685	-0.0855575	-0.0791179	-0.072357	-0.065266	-0.0578347	-0.0500548	-0.041917	-0.033412	-0.024536	-0.015375
OAF	0	0	36.952	1.8429e-07	0.0011435	-0.218126	-0.21714	-0.216135	-0.215116	-0.21407	-0.212988	-0.211859	-0.210676	-0.209428	-0.208108	-0.2067	-0.20521	-0.203615	-0.20191	-0.20009	-0.198133	-0.196043	-0.19381	-0.19142	-0.188859	-0.18613	-0.183215	-0.18011	-0.1768	-0.173285	-0.16955	-0.165581	-0.16138	-0.156926	-0.152218	-0.14724	-0.142	-0.13647	-0.130641	-0.124514	-0.118076	-0.11132	-0.10423	-0.0968037	-0.0890293	-0.080898	-0.0724	-0.063533	-0.054379
AQR	0	0	30.972	3.1014e-06	0.018608	-0.232983	-0.23029	-0.227586	-0.224874	-0.22215	-0.219398	-0.216622	-0.213815	-0.210971	-0.208085	-0.20515	-0.202163	-0.199118	-0.196009	-0.19283	-0.18958	-0.186249	-0.18283	-0.17933	-0.175727	-0.17203	-0.168218	-0.1643	-0.16027	-0.156108	-0.15182	-0.147409	-0.14286	-0.138159	-0.133315	-0.12832	-0.12316	-0.11784	-0.112349	-0.106684	-0.10084	-0.09481	-0.088589	-0.082173	-0.0755556	-0.0687319	-0.061696	-0.054448	-0.047047
PRMT5	0	0	37.388	1.4986e-07	0.00093105	-0.239831	-0.23784	-0.235834	-0.233818	-0.23178	-0.229713	-0.227611	-0.225465	-0.223268	-0.221014	-0.21869	-0.216303	-0.213833	-0.211276	-0.20862	-0.205873	-0.203013	-0.20004	-0.19694	-0.193712	-0.19035	-0.186838	-0.18318	-0.17936	-0.175373	-0.17121	-0.166876	-0.16235	-0.15763	-0.152707	-0.14758	-0.14223	-0.13666	-0.130853	-0.124812	-0.118526	-0.11199	-0.10519	-0.0981257	-0.090787	-0.083167	-0.075259	-0.067059	-0.058635
MRPL42	0	0	31.793	2.1084e-06	0.012718	-0.192391	-0.18898	-0.185557	-0.18213	-0.17869	-0.175238	-0.171764	-0.168267	-0.164742	-0.161187	-0.1576	-0.153966	-0.150293	-0.146573	-0.1428	-0.138976	-0.135092	-0.13115	-0.12713	-0.123049	-0.11889	-0.114655	-0.11034	-0.10593	-0.101438	-0.09685	-0.092164	-0.087377	-0.0824836	-0.077481	-0.072365	-0.067132	-0.061777	-0.0562979	-0.0506893	-0.0449477	-0.039069	-0.03305	-0.0268863	-0.0205739	-0.0141089	-0.0074875	-0.00070915	0.0061738
ACSL5	0	0	33.763	8.3357e-07	0.0050798	-0.226862	-0.22294	-0.219021	-0.215094	-0.21116	-0.207211	-0.203249	-0.19927	-0.195271	-0.191249	-0.1872	-0.183125	-0.179016	-0.174874	-0.17069	-0.166474	-0.162211	-0.1579	-0.15354	-0.149135	-0.14467	-0.140149	-0.13557	-0.13092	-0.126212	-0.12143	-0.116581	-0.11165	-0.106651	-0.101567	-0.0964	-0.091147	-0.085805	-0.0803707	-0.074842	-0.0692156	-0.063489	-0.057659	-0.0517225	-0.0456772	-0.0395199	-0.033248	-0.026861	-0.020409
UBE2I	0	0	34.917	4.8309e-07	0.002971	-0.183376	-0.1827	-0.182008	-0.181298	-0.18056	-0.179772	-0.178935	-0.178036	-0.177063	-0.176005	-0.17485	-0.173596	-0.172223	-0.170724	-0.16909	-0.167305	-0.165364	-0.16326	-0.16097	-0.15849	-0.15581	-0.152926	-0.14982	-0.14648	-0.142897	-0.13906	-0.134967	-0.1306	-0.125942	-0.120994	-0.11574	-0.11017	-0.10428	-0.0980448	-0.0914662	-0.08453	-0.077226	-0.069543	-0.061471	-0.0529994	-0.0441176	-0.034815	-0.025087	-0.01502
SLC30A5	0	0	31.957	1.9522e-06	0.011791	-0.262134	-0.25987	-0.257604	-0.255321	-0.25302	-0.250687	-0.248322	-0.245915	-0.24346	-0.240949	-0.23838	-0.235734	-0.233015	-0.230214	-0.22732	-0.224334	-0.221242	-0.21804	-0.21472	-0.211274	-0.2077	-0.203983	-0.20012	-0.19611	-0.191939	-0.1876	-0.18309	-0.1784	-0.173522	-0.168451	-0.16318	-0.1577	-0.15201	-0.14609	-0.139946	-0.133567	-0.12695	-0.12008	-0.112949	-0.105559	-0.0978997	-0.089964	-0.081748	-0.073323
AIG1	0	0	47.447	1.2306e-09	7.9585e-06	-0.183774	-0.18282	-0.181861	-0.180879	-0.17987	-0.178815	-0.177713	-0.176552	-0.17532	-0.174008	-0.17261	-0.171105	-0.169493	-0.167761	-0.1659	-0.163898	-0.161746	-0.15943	-0.15695	-0.154292	-0.15144	-0.148389	-0.14513	-0.14165	-0.137935	-0.13398	-0.129782	-0.12532	-0.12059	-0.115579	-0.11028	-0.10468	-0.098766	-0.0925349	-0.085974	-0.0790732	-0.071823	-0.064212	-0.0562313	-0.0478707	-0.0391203	-0.02997	-0.020415	-0.01054
HSPA4	0	0	30.654	3.6018e-06	0.021531	-0.27035	-0.26539	-0.260439	-0.255482	-0.25052	-0.245561	-0.240597	-0.235629	-0.230657	-0.22568	-0.2207	-0.215709	-0.210713	-0.205711	-0.2007	-0.195681	-0.190653	-0.18562	-0.18057	-0.175509	-0.17044	-0.165355	-0.16026	-0.15515	-0.150029	-0.14489	-0.139739	-0.13457	-0.129386	-0.124185	-0.11897	-0.11373	-0.10847	-0.103196	-0.0979009	-0.0925847	-0.087247	-0.081888	-0.0765063	-0.0711015	-0.0656731	-0.06022	-0.054745	-0.049281
ANAPC7	0	0	34.368	6.2624e-07	0.0038351	-0.258589	-0.2546	-0.250601	-0.246598	-0.24259	-0.238562	-0.234521	-0.230461	-0.226378	-0.22227	-0.21813	-0.213965	-0.209761	-0.205518	-0.20123	-0.196906	-0.192529	-0.1881	-0.18362	-0.179078	-0.17448	-0.169812	-0.16508	-0.16028	-0.155402	-0.15045	-0.145416	-0.1403	-0.135097	-0.129805	-0.12442	-0.11894	-0.11336	-0.107676	-0.101887	-0.0959901	-0.089981	-0.083857	-0.0776137	-0.0712493	-0.06476	-0.058143	-0.051397	-0.044574
PWP1	1	0	30.792	3.3756e-06	0.02021	-0.261483	-0.25623	-0.250974	-0.245719	-0.24046	-0.235206	-0.229947	-0.224687	-0.219426	-0.214162	-0.2089	-0.203628	-0.198357	-0.193083	-0.18781	-0.182524	-0.17724	-0.17195	-0.16666	-0.16136	-0.15606	-0.150751	-0.14544	-0.14012	-0.134796	-0.12947	-0.12413	-0.11879	-0.113438	-0.108081	-0.10272	-0.097346	-0.091967	-0.0865797	-0.0811842	-0.0757802	-0.070367	-0.064946	-0.0595144	-0.0540737	-0.0486232	-0.043163	-0.037694	-0.032251
ACTL6A	0	0	32.157	1.7771e-06	0.010746	-0.193998	-0.18829	-0.182574	-0.176865	-0.17116	-0.165463	-0.159772	-0.15409	-0.148419	-0.142759	-0.13711	-0.131481	-0.125865	-0.120267	-0.11469	-0.109131	-0.103596	-0.098084	-0.092597	-0.0871364	-0.081704	-0.0763015	-0.07093	-0.065591	-0.0602857	-0.055016	-0.0497833	-0.044589	-0.0394346	-0.0343216	-0.029251	-0.024226	-0.019246	-0.0143129	-0.00942888	-0.00459516	0.00018684	0.0049156	0.00958977	0.0142077	0.0187681	0.023269	0.027709	0.032062
EDC4	0	0	31.654	2.2515e-06	0.01357	-0.282361	-0.27618	-0.269996	-0.263818	-0.25765	-0.251481	-0.245326	-0.239181	-0.23305	-0.226933	-0.22083	-0.214752	-0.208691	-0.202652	-0.19664	-0.190647	-0.184686	-0.17875	-0.17285	-0.166986	-0.16115	-0.155359	-0.1496	-0.14389	-0.138214	-0.13259	-0.127003	-0.12147	-0.115984	-0.110551	-0.10517	-0.099848	-0.094582	-0.0893746	-0.0842282	-0.0791447	-0.074126	-0.069174	-0.0642898	-0.0594762	-0.0547346	-0.050067	-0.045476	-0.040986
CWC15	0	0	30.125	4.6156e-06	0.027513	-0.276319	-0.26872	-0.26113	-0.253549	-0.24598	-0.238438	-0.230919	-0.223431	-0.21598	-0.20857	-0.20121	-0.193896	-0.186642	-0.179451	-0.17233	-0.165277	-0.158304	-0.15141	-0.14461	-0.137907	-0.1313	-0.124794	-0.1184	-0.11212	-0.105957	-0.099921	-0.0940148	-0.088244	-0.0826138	-0.0771292	-0.071795	-0.066618	-0.061601	-0.0567517	-0.0520735	-0.0475723	-0.043253	-0.039121	-0.035182	-0.0314404	-0.0279018	-0.024571	-0.021454	-0.018553
HECTD1	0	0	34.436	6.0659e-07	0.0037178	-0.235215	-0.22949	-0.223774	-0.218055	-0.21234	-0.206623	-0.200912	-0.195205	-0.189502	-0.183804	-0.17811	-0.172427	-0.166749	-0.161079	-0.15542	-0.149764	-0.14412	-0.13849	-0.13287	-0.127255	-0.12166	-0.116072	-0.1105	-0.10494	-0.0994006	-0.093874	-0.088363	-0.082869	-0.0773925	-0.0719341	-0.066494	-0.061074	-0.055674	-0.0502945	-0.0449363	-0.0396002	-0.034287	-0.028996	-0.0237299	-0.0184881	-0.0132715	-0.0080808	-0.0029182	0.0021874
THYN1	0	0	32.756	1.34e-06	0.008131	-0.273155	-0.26902	-0.264873	-0.260722	-0.25656	-0.252386	-0.248193	-0.243979	-0.23974	-0.235472	-0.23117	-0.226838	-0.222464	-0.218047	-0.21358	-0.209072	-0.204506	-0.19988	-0.1952	-0.190453	-0.18564	-0.180753	-0.17579	-0.17076	-0.165635	-0.16043	-0.155136	-0.14975	-0.144268	-0.138687	-0.133	-0.12721	-0.12131	-0.115296	-0.109164	-0.102911	-0.096534	-0.090029	-0.083393	-0.0766219	-0.0697123	-0.062661	-0.055467	-0.048185
ENOPH1	0	0	31.514	2.405e-06	0.014476	-0.286646	-0.28171	-0.27678	-0.271842	-0.2669	-0.26195	-0.256991	-0.252021	-0.247039	-0.242043	-0.23703	-0.232001	-0.226952	-0.221881	-0.21679	-0.211668	-0.206523	-0.20135	-0.19615	-0.19091	-0.18564	-0.180336	-0.17499	-0.16961	-0.16419	-0.15873	-0.153216	-0.14766	-0.142058	-0.136405	-0.1307	-0.12494	-0.11913	-0.113261	-0.107333	-0.101345	-0.095295	-0.08918	-0.0830005	-0.0767531	-0.0704365	-0.064049	-0.057591	-0.051109
MED24	0	0	31.967	1.943e-06	0.011737	-0.188662	-0.1843	-0.179938	-0.175574	-0.17121	-0.166845	-0.162478	-0.15811	-0.153739	-0.149365	-0.14499	-0.14061	-0.136228	-0.131841	-0.12745	-0.123056	-0.118657	-0.11425	-0.10984	-0.105428	-0.10101	-0.0965803	-0.092147	-0.087706	-0.0832588	-0.078804	-0.0743413	-0.069871	-0.0653916	-0.060904	-0.056407	-0.051901	-0.047386	-0.0428606	-0.0383251	-0.033779	-0.029222	-0.024654	-0.0200747	-0.0154835	-0.0108802	-0.0062646	-0.0016381	0.0029695
ARMC6	0	0	39.667	5.0726e-08	0.00031907	-0.24274	-0.23944	-0.236137	-0.232821	-0.22949	-0.226132	-0.222746	-0.219325	-0.215863	-0.212354	-0.20879	-0.205174	-0.20149	-0.197737	-0.19391	-0.189995	-0.185996	-0.1819	-0.17771	-0.173415	-0.16901	-0.164483	-0.15984	-0.15506	-0.15015	-0.1451	-0.139904	-0.13456	-0.12905	-0.123381	-0.11754	-0.11153	-0.10533	-0.0989528	-0.0923786	-0.0856058	-0.078629	-0.071441	-0.0640377	-0.0564124	-0.0485592	-0.040473	-0.032151	-0.023661
MDN1	0	0	40.94	2.7664e-08	0.00017509	-0.229446	-0.22393	-0.218405	-0.212883	-0.20736	-0.201835	-0.196308	-0.190777	-0.185243	-0.179705	-0.17416	-0.168616	-0.163063	-0.157504	-0.15194	-0.146367	-0.140788	-0.1352	-0.1296	-0.124	-0.11839	-0.112761	-0.10713	-0.10148	-0.0958249	-0.090156	-0.0844753	-0.078781	-0.0730742	-0.0673531	-0.061618	-0.055867	-0.050102	-0.0443202	-0.0385223	-0.0327077	-0.026876	-0.021026	-0.0151577	-0.00927076	-0.00336449	0.0025616	0.0085058	0.014432
SAE1	0	0	38.6	8.4255e-08	0.00052685	-0.244355	-0.24224	-0.24012	-0.237981	-0.23581	-0.233612	-0.231366	-0.229065	-0.226703	-0.224269	-0.22175	-0.219151	-0.216449	-0.213641	-0.21072	-0.207667	-0.204483	-0.20116	-0.19768	-0.194041	-0.19023	-0.186248	-0.18207	-0.1777	-0.17313	-0.16834	-0.163329	-0.15809	-0.152601	-0.146866	-0.14087	-0.13461	-0.12808	-0.121253	-0.114136	-0.106716	-0.098983	-0.09093	-0.0825461	-0.0738236	-0.0647531	-0.055326	-0.045539	-0.03548
RBM8A	0	0	41.234	2.4039e-08	0.00015231	-0.24191	-0.23828	-0.234639	-0.23099	-0.22733	-0.223642	-0.219931	-0.21619	-0.212412	-0.208593	-0.20473	-0.20081	-0.196836	-0.1928	-0.1887	-0.184521	-0.180268	-0.17593	-0.17151	-0.166991	-0.16238	-0.157658	-0.15283	-0.14789	-0.14283	-0.13765	-0.132333	-0.12689	-0.121299	-0.115567	-0.10969	-0.10365	-0.097452	-0.0910892	-0.0845562	-0.0778474	-0.070958	-0.063882	-0.0566148	-0.0491513	-0.0414862	-0.033614	-0.025534	-0.017311
SCARB2	0	0	56.097	1.9138e-11	1.2645e-07	-0.230506	-0.22884	-0.227165	-0.22547	-0.22375	-0.221981	-0.220167	-0.218293	-0.216351	-0.214329	-0.21222	-0.210009	-0.20769	-0.205253	-0.20269	-0.199983	-0.197131	-0.19412	-0.19094	-0.187583	-0.18404	-0.180295	-0.17634	-0.17218	-0.16778	-0.16315	-0.158267	-0.15313	-0.147724	-0.142042	-0.13607	-0.12981	-0.12324	-0.116347	-0.109131	-0.10158	-0.093682	-0.085428	-0.076808	-0.0678121	-0.0584304	-0.048653	-0.038476	-0.027989
RCC1	0	0	35.823	3.1469e-07	0.0019444	-0.288435	-0.28415	-0.279863	-0.275566	-0.27126	-0.266935	-0.262591	-0.258224	-0.253829	-0.249402	-0.24494	-0.240438	-0.235893	-0.2313	-0.22666	-0.221956	-0.217197	-0.21237	-0.20748	-0.202524	-0.19749	-0.192373	-0.18717	-0.18189	-0.176513	-0.17104	-0.165472	-0.1598	-0.154019	-0.148128	-0.14212	-0.136	-0.12975	-0.123379	-0.116875	-0.110236	-0.10346	-0.09654	-0.0894745	-0.0822584	-0.0748879	-0.067359	-0.059672	-0.051884
UQCRH	0	0	44.537	4.963e-09	3.1808e-05	-0.183678	-0.17911	-0.174532	-0.169951	-0.16536	-0.160756	-0.156135	-0.151495	-0.146831	-0.142141	-0.13742	-0.132668	-0.127879	-0.12305	-0.11818	-0.11326	-0.108293	-0.10327	-0.098196	-0.0930598	-0.087861	-0.0825962	-0.077262	-0.071855	-0.0663722	-0.06081	-0.0551654	-0.049435	-0.043615	-0.0377027	-0.031695	-0.025587	-0.019378	-0.0130627	-0.00663842	-0.00010185	0.0065503	0.013321	0.0202147	0.0272335	0.0343812	0.041661	0.049073	0.056562
NSUN2	0	0	36.817	1.9644e-07	0.0012177	-0.292036	-0.28662	-0.281203	-0.275783	-0.27036	-0.26493	-0.259495	-0.254051	-0.248599	-0.243136	-0.23766	-0.232174	-0.226672	-0.221154	-0.21562	-0.210066	-0.204493	-0.1989	-0.19328	-0.187645	-0.18198	-0.176291	-0.17057	-0.16483	-0.159051	-0.15324	-0.147404	-0.14153	-0.13562	-0.129674	-0.12369	-0.11767	-0.1116	-0.105499	-0.0993508	-0.0931581	-0.08692	-0.080635	-0.0743009	-0.0679177	-0.0614835	-0.054997	-0.04846	-0.041912
FAM114A2	0	0	52.748	9.6211e-11	6.3066e-07	-0.190202	-0.18699	-0.183779	-0.180551	-0.1773	-0.174025	-0.170714	-0.167362	-0.163962	-0.160507	-0.15699	-0.153406	-0.149745	-0.146003	-0.14217	-0.138243	-0.134213	-0.13007	-0.12582	-0.121436	-0.11693	-0.112278	-0.10749	-0.10255	-0.0974457	-0.092182	-0.0867462	-0.081133	-0.075334	-0.0693435	-0.063154	-0.056759	-0.050152	-0.0433253	-0.0362726	-0.0289867	-0.021461	-0.013689	-0.0056627	0.00262369	0.0111774	0.020005	0.029109	0.038412
PSMA3	0	0	46.438	1.9966e-09	1.2874e-05	-0.230339	-0.22454	-0.218735	-0.212931	-0.20713	-0.201317	-0.195505	-0.18969	-0.183869	-0.178044	-0.17221	-0.166374	-0.160528	-0.154675	-0.14881	-0.142941	-0.13706	-0.13117	-0.12526	-0.119349	-0.11342	-0.107481	-0.10153	-0.095556	-0.0895712	-0.08357	-0.0775532	-0.071519	-0.0654662	-0.0593952	-0.053305	-0.047195	-0.041064	-0.0349123	-0.0287385	-0.0225422	-0.016323	-0.010079	-0.00381126	0.00248189	0.00880089	0.015146	0.021517	0.027869
NAA20	0	0	45.705	2.8368e-09	1.8247e-05	-0.283122	-0.27953	-0.275937	-0.272329	-0.2687	-0.265054	-0.261374	-0.257659	-0.253901	-0.250096	-0.24624	-0.242318	-0.238333	-0.234277	-0.23014	-0.225925	-0.221617	-0.21721	-0.21271	-0.208095	-0.20337	-0.198522	-0.19355	-0.18845	-0.183205	-0.17782	-0.172286	-0.1666	-0.160744	-0.154725	-0.14853	-0.14216	-0.1356	-0.128854	-0.121907	-0.114757	-0.1074	-0.099823	-0.0920269	-0.0840033	-0.0757463	-0.06725	-0.058513	-0.049605
RPF1	0	0	38.305	9.6946e-08	0.00060524	-0.290577	-0.28433	-0.278082	-0.271835	-0.26559	-0.259344	-0.2531	-0.246857	-0.240616	-0.234377	-0.22814	-0.221905	-0.215672	-0.209443	-0.20322	-0.196993	-0.190773	-0.18456	-0.17834	-0.172136	-0.16593	-0.159733	-0.15354	-0.14735	-0.141166	-0.13499	-0.128815	-0.12265	-0.116488	-0.110334	-0.10419	-0.098046	-0.091913	-0.0857872	-0.079669	-0.0735587	-0.067456	-0.061363	-0.0552771	-0.0492004	-0.0431328	-0.037074	-0.031028	-0.02503
MSH2	0	0	54.951	3.3262e-11	2.191e-07	-0.102486	-0.10102	-0.0995445	-0.0980495	-0.096525	-0.0949622	-0.0933506	-0.0916805	-0.0899425	-0.0881267	-0.086223	-0.0842229	-0.0821155	-0.0798914	-0.077541	-0.0750544	-0.072422	-0.069634	-0.066681	-0.0635529	-0.06024	-0.0567328	-0.053021	-0.049096	-0.0449475	-0.040565	-0.0359402	-0.031062	-0.0259221	-0.0205096	-0.014815	-0.0088292	-0.0025418	0.0040566	0.0109758	0.0182255	0.025815	0.033755	0.0420549	0.0507239	0.0597719	0.069209	0.079038	0.089167
DDX46	0	0	45.192	3.6267e-09	2.3298e-05	-0.198355	-0.19464	-0.190926	-0.187202	-0.18346	-0.17971	-0.175934	-0.172134	-0.168304	-0.16444	-0.16054	-0.156594	-0.152604	-0.148564	-0.14447	-0.140314	-0.136097	-0.13181	-0.12746	-0.123023	-0.11851	-0.113915	-0.10923	-0.10445	-0.0995786	-0.094603	-0.089523	-0.084333	-0.0790295	-0.073608	-0.068064	-0.062395	-0.056594	-0.0506592	-0.0445852	-0.0383681	-0.032004	-0.025488	-0.0188158	-0.0119841	-0.00498812	0.0021762	0.0095098	0.016958
FAM96A	0	0	51.016	2.2151e-10	1.444e-06	-0.19028	-0.18841	-0.186535	-0.184642	-0.18272	-0.18077	-0.178774	-0.176728	-0.174623	-0.17245	-0.1702	-0.167867	-0.16544	-0.162911	-0.16027	-0.157516	-0.154632	-0.15161	-0.14845	-0.145133	-0.14166	-0.138011	-0.13419	-0.13018	-0.125973	-0.12156	-0.116946	-0.11211	-0.107038	-0.101733	-0.096183	-0.090378	-0.084312	-0.0779738	-0.0713568	-0.064452	-0.057251	-0.049745	-0.041926	-0.0337853	-0.0253144	-0.016505	-0.0073535	0.0020621
MTHFD2	0	0	42.596	1.2552e-08	8.0005e-05	-0.205146	-0.20196	-0.198775	-0.19557	-0.19234	-0.189077	-0.185773	-0.182421	-0.179011	-0.175536	-0.17199	-0.168358	-0.164639	-0.160822	-0.1569	-0.152861	-0.148701	-0.14441	-0.13998	-0.135406	-0.13068	-0.125782	-0.12072	-0.11547	-0.11004	-0.10441	-0.0985812	-0.092538	-0.0862737	-0.0797816	-0.073053	-0.06608	-0.058853	-0.0513664	-0.0436102	-0.0355768	-0.027258	-0.018645	-0.00973119	-0.00050708	0.00903507	0.018903	0.0291	0.039537
ECHS1	0	0	51.295	1.9371e-10	1.2637e-06	-0.286971	-0.28182	-0.276657	-0.271493	-0.26632	-0.26113	-0.255927	-0.250703	-0.245456	-0.240184	-0.23488	-0.229547	-0.224177	-0.218767	-0.21331	-0.207816	-0.202269	-0.19667	-0.19102	-0.185302	-0.17953	-0.173685	-0.16777	-0.16179	-0.155737	-0.1496	-0.143384	-0.13708	-0.130693	-0.124211	-0.11763	-0.11096	-0.10418	-0.0973048	-0.0903168	-0.0832178	-0.076004	-0.068673	-0.0612214	-0.0536453	-0.0459417	-0.038108	-0.030143	-0.022106
DDX54	1	0	46.233	2.2031e-09	1.4201e-05	-0.301311	-0.29529	-0.289264	-0.283236	-0.2772	-0.271163	-0.265115	-0.259058	-0.252988	-0.246905	-0.24081	-0.234692	-0.22856	-0.222407	-0.21623	-0.210034	-0.203811	-0.19756	-0.19128	-0.184975	-0.17864	-0.172262	-0.16585	-0.15941	-0.152926	-0.1464	-0.139837	-0.13323	-0.126576	-0.119876	-0.11313	-0.10633	-0.099478	-0.0925749	-0.0856163	-0.0786009	-0.071527	-0.064393	-0.0571979	-0.0499391	-0.0426151	-0.035224	-0.027769	-0.020299
USP5	0	0	53.517	6.6416e-11	4.3582e-07	-0.275801	-0.27067	-0.26554	-0.2604	-0.25525	-0.250081	-0.244895	-0.239686	-0.234451	-0.229184	-0.22388	-0.218545	-0.213164	-0.207738	-0.20226	-0.196732	-0.191145	-0.1855	-0.17978	-0.174002	-0.16815	-0.162217	-0.15621	-0.15011	-0.143928	-0.13765	-0.131284	-0.12482	-0.118243	-0.111564	-0.10477	-0.09787	-0.090847	-0.0837018	-0.0764308	-0.0690299	-0.061495	-0.053823	-0.0460102	-0.0380519	-0.0299446	-0.021685	-0.013272	-0.0047662
ENY2	0	0	63.581	5.1208e-13	3.4443e-09	-0.153875	-0.14935	-0.144816	-0.140273	-0.13571	-0.131132	-0.126523	-0.121881	-0.117201	-0.112477	-0.1077	-0.102875	-0.0979861	-0.0930316	-0.088006	-0.082903	-0.077718	-0.072445	-0.067079	-0.0616145	-0.056046	-0.0503669	-0.044573	-0.038658	-0.0326177	-0.026445	-0.0201357	-0.013684	-0.00708328	-0.00032939	0.0065836	0.013661	0.020909	0.0283318	0.035936	0.0437267	0.051709	0.05989	0.0682727	0.0768643	0.0856698	0.094695	0.10394	0.11333
VPS72	0	0	41.395	2.2261e-08	0.00014109	-0.309423	-0.30107	-0.29272	-0.284378	-0.27605	-0.267733	-0.259436	-0.251163	-0.242915	-0.234698	-0.22651	-0.21837	-0.210266	-0.202207	-0.1942	-0.186242	-0.178342	-0.1705	-0.16273	-0.15502	-0.14738	-0.139825	-0.13234	-0.12495	-0.117637	-0.11042	-0.103292	-0.096265	-0.0893395	-0.0825202	-0.07581	-0.069214	-0.062735	-0.056376	-0.0501422	-0.0440369	-0.038064	-0.032227	-0.0265291	-0.0209753	-0.0155688	-0.010313	-0.0052137	-0.00028813
LSM3	0	0	45.159	3.6845e-09	2.3662e-05	-0.0023677	-0.0049441	-0.0075097	-0.0100539	-0.012566	-0.0150346	-0.0174498	-0.0198004	-0.0220758	-0.0242652	-0.026358	-0.0283431	-0.03021	-0.031948	-0.033546	-0.0349938	-0.0362803	-0.037395	-0.038327	-0.0390648	-0.039599	-0.0399178	-0.040011	-0.039868	-0.0394775	-0.038829	-0.0379119	-0.036715	-0.0352284	-0.0334405	-0.031341	-0.028919	-0.026164	-0.0230643	-0.0196103	-0.0157908	-0.011595	-0.0070125	-0.00203206	0.00335682	0.00916493	0.015403	0.022077	0.029109
MRPL4	0	0	52.452	1.1097e-10	7.2672e-07	-0.306966	-0.30014	-0.293314	-0.286488	-0.27966	-0.272836	-0.266009	-0.259183	-0.252355	-0.245528	-0.2387	-0.23187	-0.225041	-0.218211	-0.21138	-0.204548	-0.197716	-0.19088	-0.18405	-0.177213	-0.17038	-0.163539	-0.1567	-0.14986	-0.143019	-0.13618	-0.129332	-0.12249	-0.115639	-0.10879	-0.10194	-0.095088	-0.088234	-0.0813786	-0.0745212	-0.0676618	-0.0608	-0.053937	-0.0470715	-0.0402038	-0.033334	-0.026462	-0.01959	-0.01276
CAD	0	0	60.719	2.0483e-12	1.3682e-08	-0.30001	-0.29539	-0.290771	-0.286138	-0.28149	-0.276818	-0.27212	-0.26739	-0.262622	-0.257811	-0.25295	-0.248038	-0.243065	-0.238027	-0.23292	-0.227736	-0.222471	-0.21712	-0.21168	-0.206139	-0.2005	-0.194747	-0.18888	-0.1829	-0.176795	-0.17056	-0.164189	-0.15768	-0.151021	-0.144214	-0.13725	-0.13012	-0.12283	-0.115364	-0.10772	-0.0998922	-0.091876	-0.083665	-0.0752547	-0.0666393	-0.0578134	-0.048772	-0.039513	-0.030107
NOL11	0	0	43.567	7.8926e-09	5.0473e-05	-0.301794	-0.29559	-0.289375	-0.283161	-0.27694	-0.270717	-0.264482	-0.258237	-0.251981	-0.24571	-0.23942	-0.233121	-0.226799	-0.220457	-0.21409	-0.207703	-0.201288	-0.19485	-0.18837	-0.181873	-0.17534	-0.168769	-0.16216	-0.15552	-0.148838	-0.14211	-0.135348	-0.12854	-0.121679	-0.114774	-0.10782	-0.10081	-0.093752	-0.0866366	-0.079465	-0.072235	-0.064945	-0.057593	-0.0501777	-0.0426971	-0.0351496	-0.027533	-0.01985	-0.012149
DHX9	0	0	51.68	1.6095e-10	1.0518e-06	-0.165873	-0.15955	-0.153224	-0.146896	-0.14056	-0.134223	-0.127876	-0.121519	-0.115151	-0.108771	-0.10238	-0.095966	-0.0895384	-0.0830918	-0.076625	-0.0701358	-0.0636231	-0.057085	-0.050521	-0.0439275	-0.037305	-0.0306502	-0.023963	-0.017241	-0.0104822	-0.003686	0.00314952	0.010026	0.016945	0.0239081	0.030917	0.037973	0.045078	0.052233	0.0594402	0.0667009	0.074017	0.081389	0.0888202	0.0963109	0.103863	0.11148	0.11915	0.12684
MT2A	0	0	50.212	3.2611e-10	2.1233e-06	-0.235861	-0.22972	-0.223581	-0.217437	-0.21129	-0.205126	-0.198957	-0.192775	-0.186579	-0.180366	-0.17414	-0.167884	-0.16161	-0.155311	-0.14899	-0.142632	-0.136247	-0.12983	-0.12338	-0.116889	-0.11036	-0.103792	-0.09718	-0.090523	-0.083819	-0.077066	-0.0702613	-0.063404	-0.0564906	-0.0495203	-0.042491	-0.035399	-0.028245	-0.0210246	-0.0137369	-0.00637947	0.0010496	0.0085524	0.016131	0.0237874	0.0315237	0.039342	0.047241	0.055167
PRKAR2B	0	0	46.712	1.7506e-09	1.1295e-05	-0.0994104	-0.091586	-0.083764	-0.0759452	-0.068132	-0.0603249	-0.052527	-0.0447396	-0.0369644	-0.0292031	-0.021458	-0.0137295	-0.00602055	0.0016674	0.0093327	0.0169735	0.0245882	0.032175	0.039732	0.0472576	0.05475	0.0622077	0.069629	0.077011	0.0843536	0.091654	0.0989111	0.10612	0.113287	0.120403	0.12747	0.13448	0.14144	0.148341	0.155186	0.161972	0.1687	0.17536	0.181955	0.188486	0.194949	0.20134	0.20766	0.21388
C4orf3	0	0	46.097	2.351e-09	1.5147e-05	-0.453744	-0.44625	-0.43875	-0.431255	-0.42376	-0.416275	-0.408792	-0.401314	-0.393842	-0.386378	-0.37892	-0.371475	-0.364038	-0.356612	-0.3492	-0.341798	-0.33441	-0.32704	-0.31968	-0.31234	-0.30502	-0.297713	-0.29043	-0.28316	-0.275918	-0.2687	-0.261497	-0.25432	-0.247171	-0.240047	-0.23295	-0.22588	-0.21884	-0.211823	-0.20484	-0.197889	-0.19097	-0.18408	-0.177231	-0.170414	-0.163632	-0.15689	-0.15018	-0.14356
ATP5J	0	0	71.691	9.9764e-15	6.7929e-11	-0.246976	-0.24365	-0.240311	-0.236957	-0.23358	-0.230167	-0.226713	-0.22321	-0.219648	-0.216019	-0.21232	-0.208529	-0.204651	-0.200673	-0.19659	-0.192384	-0.188056	-0.18359	-0.17899	-0.174239	-0.16933	-0.164251	-0.159	-0.15356	-0.147936	-0.14211	-0.136074	-0.12982	-0.123346	-0.116637	-0.10969	-0.10248	-0.095026	-0.0873001	-0.0792998	-0.0710163	-0.062441	-0.053567	-0.0443838	-0.0348845	-0.0250604	-0.014903	-0.0044104	0.0063261
CLTA	0	0	41.729	1.8989e-08	0.0001205	-0.361688	-0.35282	-0.343963	-0.335111	-0.32627	-0.317448	-0.308645	-0.299867	-0.291118	-0.282402	-0.27372	-0.265085	-0.256492	-0.247949	-0.23946	-0.231028	-0.222658	-0.21435	-0.20612	-0.197959	-0.18988	-0.181878	-0.17397	-0.16614	-0.158416	-0.15079	-0.143263	-0.13584	-0.128537	-0.121346	-0.11427	-0.10733	-0.1005	-0.0938154	-0.0872624	-0.0808496	-0.074581	-0.068461	-0.0624928	-0.0566816	-0.051031	-0.045545	-0.040229	-0.035105
TMA16	0	0	56.619	1.4869e-11	9.8389e-08	-0.301565	-0.29468	-0.287804	-0.280922	-0.27404	-0.26715	-0.260258	-0.253361	-0.246459	-0.239551	-0.23264	-0.225713	-0.218781	-0.211839	-0.20489	-0.197925	-0.19095	-0.18396	-0.17696	-0.169947	-0.16292	-0.155872	-0.14881	-0.14173	-0.134632	-0.12752	-0.120379	-0.11322	-0.106044	-0.0988437	-0.09162	-0.084373	-0.077102	-0.0698053	-0.0624826	-0.055133	-0.047756	-0.04035	-0.0329153	-0.0254504	-0.0179548	-0.010428	-0.0028709	0.0046667
RFK	0	0	57.136	1.1586e-11	7.6839e-08	-0.259259	-0.25161	-0.243965	-0.23632	-0.22868	-0.221038	-0.213402	-0.205771	-0.198146	-0.190526	-0.18291	-0.17531	-0.167714	-0.160128	-0.15255	-0.144987	-0.137433	-0.12989	-0.12237	-0.114852	-0.10735	-0.0998704	-0.092404	-0.084955	-0.077524	-0.070112	-0.0627192	-0.055347	-0.0479959	-0.0406668	-0.03336	-0.026078	-0.018819	-0.0115855	-0.00437791	0.00280302	0.0099565	0.017082	0.024178	0.0312445	0.0382804	0.045285	0.052255	0.059147
TTLL12	0	0	62.133	1.0327e-12	6.9255e-09	-0.250949	-0.24401	-0.237073	-0.230132	-0.22319	-0.21624	-0.209286	-0.202325	-0.195356	-0.188378	-0.18139	-0.174391	-0.167379	-0.160354	-0.15331	-0.14626	-0.139187	-0.1321	-0.12499	-0.117859	-0.11071	-0.103535	-0.096338	-0.089116	-0.081869	-0.074595	-0.0672924	-0.059961	-0.0525989	-0.0452056	-0.03778	-0.03032	-0.022826	-0.0152953	-0.00772787	-0.00012226	0.0075227	0.015208	0.0229349	0.0307045	0.0385178	0.046376	0.054277	0.062166
CENPV	0	0	64.619	3.096e-13	2.0852e-09	-0.258205	-0.25379	-0.249358	-0.244915	-0.24045	-0.235957	-0.231426	-0.226851	-0.222224	-0.217538	-0.21279	-0.207959	-0.203052	-0.198056	-0.19296	-0.187769	-0.182463	-0.17704	-0.17149	-0.165808	-0.15999	-0.154015	-0.14789	-0.1416	-0.135145	-0.12851	-0.121692	-0.11468	-0.107471	-0.100054	-0.092423	-0.084571	-0.07649	-0.0681728	-0.059612	-0.0508003	-0.04173	-0.032395	-0.0227857	-0.0128965	-0.00271932	0.007753	0.018523	0.029508
ABCE1	0	0	51.039	2.1904e-10	1.4281e-06	-0.333734	-0.32342	-0.313118	-0.302826	-0.29255	-0.282307	-0.272093	-0.261918	-0.251788	-0.241711	-0.23169	-0.221739	-0.211857	-0.202053	-0.19233	-0.182705	-0.173174	-0.16375	-0.15443	-0.145232	-0.13616	-0.127212	-0.1184	-0.10974	-0.101222	-0.092863	-0.0846659	-0.076638	-0.0687861	-0.0611162	-0.053635	-0.046349	-0.039265	-0.0323886	-0.0257272	-0.019287	-0.013075	-0.0070964	-0.00135896	0.00413125	0.0093677	0.014344	0.019053	0.023485
ARMC10	0	0	60.273	2.5413e-12	1.6958e-08	-0.341395	-0.33411	-0.326825	-0.319539	-0.31225	-0.304956	-0.297659	-0.290357	-0.283048	-0.275733	-0.26841	-0.261078	-0.253737	-0.246386	-0.23902	-0.231648	-0.224261	-0.21686	-0.20944	-0.202012	-0.19456	-0.187099	-0.17962	-0.17211	-0.164592	-0.15705	-0.149485	-0.1419	-0.134289	-0.126655	-0.119	-0.11131	-0.1036	-0.0958619	-0.0880947	-0.0802983	-0.072472	-0.064614	-0.0567247	-0.0488026	-0.0408469	-0.032857	-0.024834	-0.016827
PTPMT1	0	0	63.014	6.7408e-13	4.5291e-09	-0.330697	-0.32396	-0.317213	-0.310465	-0.30371	-0.296943	-0.290164	-0.283369	-0.276557	-0.269725	-0.26287	-0.255989	-0.24908	-0.242141	-0.23517	-0.228161	-0.221114	-0.21403	-0.2069	-0.199721	-0.1925	-0.185222	-0.17789	-0.17051	-0.163065	-0.15556	-0.147993	-0.14036	-0.132656	-0.124881	-0.11703	-0.10911	-0.10111	-0.0930212	-0.0848526	-0.0765974	-0.068253	-0.059817	-0.0512871	-0.0426603	-0.0339343	-0.025106	-0.016178	-0.0072156
MRPL1	0	0	68.08	5.77e-14	3.9092e-10	-0.261758	-0.25639	-0.251026	-0.245646	-0.24025	-0.234827	-0.229377	-0.223893	-0.218367	-0.212796	-0.20717	-0.20149	-0.195745	-0.18993	-0.18404	-0.178068	-0.17201	-0.16586	-0.15961	-0.153255	-0.14679	-0.140211	-0.13351	-0.12668	-0.119717	-0.11262	-0.105369	-0.097972	-0.0904182	-0.0827022	-0.074818	-0.06676	-0.058523	-0.0500999	-0.0414856	-0.0326743	-0.02366	-0.014437	-0.00500029	0.00465712	0.0145406	0.024656	0.035004	0.045508
PFDN2	0	0	63.976	4.229e-13	2.847e-09	-0.253593	-0.24877	-0.243933	-0.239084	-0.23421	-0.229311	-0.224371	-0.219386	-0.214348	-0.209249	-0.20408	-0.198839	-0.193513	-0.188096	-0.18258	-0.176959	-0.171224	-0.16537	-0.15938	-0.15326	-0.14699	-0.140578	-0.134	-0.12726	-0.120342	-0.11324	-0.105954	-0.098469	-0.0907789	-0.0828769	-0.074755	-0.066406	-0.057822	-0.0489959	-0.0399195	-0.0305856	-0.020986	-0.011115	-0.00096244	0.00947764	0.0202132	0.031252	0.042595	0.05415
DEXI	0	0	92.175	4.5424e-19	3.1792e-15	-0.251389	-0.2467	-0.24201	-0.237299	-0.23256	-0.227797	-0.222988	-0.218129	-0.213212	-0.20823	-0.20317	-0.198033	-0.192803	-0.187474	-0.18204	-0.176485	-0.170808	-0.165	-0.15905	-0.152954	-0.1467	-0.140281	-0.13369	-0.12691	-0.11995	-0.11279	-0.105418	-0.097835	-0.0900285	-0.0819909	-0.073714	-0.065189	-0.056408	-0.0473634	-0.038046	-0.0284478	-0.018561	-0.0083763	0.00211364	0.0129173	0.024043	0.035499	0.047287	0.059311
MRPL32	0	0	69.989	2.2825e-14	1.5505e-10	-0.305255	-0.30018	-0.295093	-0.289993	-0.28487	-0.279722	-0.274537	-0.269307	-0.264028	-0.258691	-0.25329	-0.247814	-0.24226	-0.23662	-0.23089	-0.225052	-0.219109	-0.21305	-0.20687	-0.200559	-0.19411	-0.18752	-0.18078	-0.17387	-0.166807	-0.15957	-0.152145	-0.14454	-0.136733	-0.128728	-0.12051	-0.11208	-0.10343	-0.0945453	-0.0854228	-0.076055	-0.066435	-0.056555	-0.046409	-0.0359886	-0.0252871	-0.014297	-0.003017	0.0084658
CKLF	0	0	107.826	2.1161e-22	1.5003e-18	-0.285988	-0.28553	-0.285049	-0.284533	-0.28396	-0.283316	-0.282578	-0.281729	-0.28075	-0.279623	-0.27833	-0.27685	-0.275168	-0.273263	-0.27112	-0.268713	-0.266031	-0.26305	-0.25976	-0.256131	-0.25215	-0.247804	-0.24307	-0.23792	-0.232349	-0.22633	-0.219855	-0.21289	-0.205435	-0.197456	-0.18894	-0.17987	-0.17022	-0.159987	-0.149138	-0.13766	-0.12553	-0.11274	-0.0992617	-0.0850797	-0.0701756	-0.054531	-0.038136	-0.021138
NAE1	0	0	62.927	7.0308e-13	4.7233e-09	-0.31169	-0.30188	-0.292067	-0.282264	-0.27247	-0.262692	-0.252929	-0.243187	-0.233467	-0.223775	-0.21411	-0.204483	-0.19489	-0.185338	-0.17583	-0.166366	-0.156954	-0.1476	-0.13829	-0.129051	-0.11987	-0.11076	-0.10172	-0.09275	-0.0838581	-0.075046	-0.0663183	-0.057677	-0.0491257	-0.0406679	-0.032307	-0.024046	-0.015888	-0.0078378	0.00010272	0.00792977	0.01564	0.02323	0.0306967	0.0380365	0.0452461	0.052322	0.05926	0.066027
C19orf53	0	0	77	7.5216e-16	5.1613e-12	-0.284691	-0.2779	-0.271103	-0.264299	-0.25748	-0.250651	-0.243799	-0.236923	-0.230018	-0.223081	-0.21611	-0.209094	-0.202036	-0.19493	-0.18777	-0.180556	-0.17328	-0.16594	-0.15853	-0.151049	-0.14349	-0.135852	-0.12813	-0.12032	-0.11241	-0.10441	-0.0963052	-0.088097	-0.0797806	-0.0713509	-0.062804	-0.054136	-0.045343	-0.0364215	-0.0273664	-0.0181742	-0.0088407	0.00063803	0.010266	0.0200473	0.029986	0.040086	0.050347	0.060695
U2SURP	0	0	74.925	2.0665e-15	1.4139e-11	-0.286982	-0.2771	-0.267225	-0.257354	-0.24749	-0.23764	-0.227803	-0.217983	-0.208183	-0.198405	-0.18865	-0.178929	-0.169237	-0.159578	-0.14996	-0.140375	-0.130835	-0.12134	-0.1119	-0.102501	-0.09316	-0.0838758	-0.074651	-0.065489	-0.0563919	-0.047363	-0.038405	-0.029521	-0.0207129	-0.0119845	-0.0033384	0.0052226	0.013696	0.0220781	0.0303669	0.0385593	0.046652	0.054643	0.0625296	0.070308	0.0779757	0.08553	0.092966	0.10025
HBS1L	0	0	75.285	1.7345e-15	1.1879e-11	-0.249453	-0.23912	-0.228796	-0.218477	-0.20817	-0.197875	-0.187599	-0.177344	-0.167115	-0.156915	-0.14675	-0.136616	-0.126524	-0.116475	-0.10647	-0.0965216	-0.0866242	-0.076785	-0.067006	-0.0572929	-0.047648	-0.0380752	-0.028578	-0.01916	-0.0098256	-0.00057734	0.00858076	0.017645	0.0266121	0.0354781	0.04424	0.052893	0.061434	0.0698604	0.0781675	0.086352	0.09441	0.10234	0.110134	0.117792	0.125309	0.13268	0.13991	0.14694
ADSL	0	0	81.94	6.76e-17	4.6739e-13	-0.352939	-0.34406	-0.335191	-0.326317	-0.31744	-0.308571	-0.299699	-0.290828	-0.281958	-0.273089	-0.26422	-0.255356	-0.246493	-0.237631	-0.22877	-0.219913	-0.211058	-0.20221	-0.19336	-0.184508	-0.17566	-0.166823	-0.15799	-0.14915	-0.140321	-0.13149	-0.122672	-0.11385	-0.10504	-0.0962303	-0.087425	-0.078625	-0.06983	-0.0610397	-0.0522548	-0.0434753	-0.034701	-0.025933	-0.0171709	-0.00841473	0.00033526	0.0090789	0.017813	0.026486
PM20D2	0	0	76.81	8.2494e-16	5.6591e-12	-0.445579	-0.43695	-0.428329	-0.419702	-0.41107	-0.402438	-0.3938	-0.385157	-0.376507	-0.36785	-0.35919	-0.350511	-0.341827	-0.333133	-0.32443	-0.315707	-0.306975	-0.29823	-0.28947	-0.280688	-0.27189	-0.263079	-0.25425	-0.24539	-0.236522	-0.22763	-0.218711	-0.20977	-0.200806	-0.191817	-0.1828	-0.17376	-0.16469	-0.155589	-0.14646	-0.1373	-0.12811	-0.11889	-0.109629	-0.100338	-0.0910125	-0.081651	-0.072256	-0.062891
THOC7	0	0	72.913	5.5032e-15	3.7565e-11	-0.302751	-0.29481	-0.286869	-0.278921	-0.27097	-0.263001	-0.255023	-0.247029	-0.239018	-0.230986	-0.22293	-0.214851	-0.206743	-0.198604	-0.19043	-0.182224	-0.173977	-0.16569	-0.15736	-0.148984	-0.14056	-0.132083	-0.12355	-0.11497	-0.106324	-0.097618	-0.088849	-0.080013	-0.0711088	-0.0621328	-0.053083	-0.043956	-0.03475	-0.025463	-0.0160914	-0.00663298	0.0029147	0.012554	0.0222883	0.0321193	0.0420498	0.052082	0.062215	0.072378
DNAJC19	0	0	86.26	8.1967e-18	5.7016e-14	-0.338426	-0.32929	-0.320145	-0.311006	-0.30187	-0.292733	-0.2836	-0.274469	-0.265342	-0.256218	-0.2471	-0.237984	-0.228874	-0.21977	-0.21067	-0.201579	-0.192495	-0.18342	-0.17435	-0.165286	-0.15623	-0.14719	-0.13816	-0.12913	-0.12012	-0.11112	-0.102128	-0.09315	-0.0841846	-0.0752319	-0.066293	-0.057367	-0.048456	-0.0395595	-0.0306783	-0.0218129	-0.012964	-0.004131	0.00468458	0.0134826	0.0222625	0.031024	0.039764	0.048433
SOD1	0	0	101.914	3.8485e-21	2.7143e-17	0.222921	0.215	0.207096	0.199239	0.19145	0.183747	0.176155	0.168696	0.161392	0.154264	0.14734	0.140628	0.134163	0.127964	0.12205	0.116449	0.111178	0.10626	0.10172	0.0975744	0.09385	0.0905681	0.08775	0.085418	0.0835948	0.082302	0.0815612	0.081395	0.0818259	0.0828755	0.084566	0.086919	0.089958	0.0937038	0.0981789	0.103405	0.10941	0.1162	0.123815	0.132268	0.141583	0.15178	0.16288	0.17473
CAPZA1	0	0	86.174	8.5473e-18	5.9429e-14	-0.391521	-0.38549	-0.379444	-0.373385	-0.3673	-0.361192	-0.35504	-0.348842	-0.34259	-0.336275	-0.32989	-0.323428	-0.316881	-0.31024	-0.3035	-0.296647	-0.289679	-0.28259	-0.27536	-0.267999	-0.26049	-0.25282	-0.24499	-0.23699	-0.228808	-0.22044	-0.21188	-0.20312	-0.194144	-0.184953	-0.17554	-0.16589	-0.156	-0.145858	-0.135463	-0.124803	-0.11387	-0.10266	-0.0911597	-0.0793649	-0.0672669	-0.054858	-0.042136	-0.029198
USMG5	0	0	114.23	9.1122e-24	6.4916e-20	-0.312671	-0.30845	-0.304209	-0.299946	-0.29564	-0.29129	-0.286872	-0.282376	-0.27779	-0.273101	-0.26829	-0.26336	-0.258283	-0.253051	-0.24765	-0.24207	-0.236295	-0.23031	-0.22411	-0.217679	-0.211	-0.204062	-0.19685	-0.18936	-0.18157	-0.17347	-0.165047	-0.15629	-0.14718	-0.137711	-0.12787	-0.11763	-0.107	-0.0959563	-0.0844842	-0.0725728	-0.060209	-0.047381	-0.0340741	-0.0202765	-0.00597509	0.0088431	0.024182	0.03991
PPIH	0	0	109.958	7.4292e-23	5.2785e-19	-0.316407	-0.31131	-0.306204	-0.301076	-0.29591	-0.290709	-0.28545	-0.280124	-0.274722	-0.269232	-0.26364	-0.257946	-0.252128	-0.246178	-0.24009	-0.233842	-0.227432	-0.22085	-0.21408	-0.20711	-0.19993	-0.19254	-0.18492	-0.17705	-0.168934	-0.16055	-0.151901	-0.14296	-0.13373	-0.12419	-0.11433	-0.10415	-0.093622	-0.082747	-0.0715104	-0.0599017	-0.04791	-0.035524	-0.0227331	-0.00952622	0.00410756	0.018179	0.032692	0.047526
[truncated: 813 more rows]
[truncated: 57 more columns]

## Sheet: CD34_CD164_Branch_7_AssociatedG
Gene	isTF	isCDMarker	StatisticsValue	P-value	Adj P-value	Group7_PT_0	Group7_PT_0.01	Group7_PT_0.02	Group7_PT_0.03	Group7_PT_0.04	Group7_PT_0.05	Group7_PT_0.06	Group7_PT_0.07	Group7_PT_0.08	Group7_PT_0.09	Group7_PT_0.1	Group7_PT_0.11	Group7_PT_0.12	Group7_PT_0.13	Group7_PT_0.14	Group7_PT_0.15	Group7_PT_0.16	Group7_PT_0.17	Group7_PT_0.18	Group7_PT_0.19	Group7_PT_0.2	Group7_PT_0.21	Group7_PT_0.22	Group7_PT_0.23	Group7_PT_0.24	Group7_PT_0.25	Group7_PT_0.26	Group7_PT_0.27	Group7_PT_0.28	Group7_PT_0.29	Group7_PT_0.3	Group7_PT_0.31	Group7_PT_0.32	Group7_PT_0.33	Group7_PT_0.34	Group7_PT_0.35	Group7_PT_0.36	Group7_PT_0.37	Group7_PT_0.38	Group7_PT_0.39	Group7_PT_0.4	Group7_PT_0.41	Group7_PT_0.42	Group7_PT_0.43
[truncated: 34 more rows]
[truncated: 57 more columns]

[truncated: 10 more sheets: CD34_CD164_Branch_8_AssociatedG, CD34_CD164_Branch_9_AssociatedG, CD34_CD164_Branch_10_Associated, CD34_CD164_Branch_11_Associated, CD34_CD164_Branch_12_Associated, CD34_CD164_Branch_13_Associated, CD34_CD164_Branch_14_Associated, CD34_CD164_Branch_15_Associated, CD34_CD164_Branch_4_AssociatedG, CD34_CD164_Branch_AllErith_Asso]
