# Supplementary material for: A comprehensive single cell transcriptional landscape of human hematopoietic progenitors
Source: Nat Commun. 2019 Jun 3;10:2395. doi: 10.1038/s41467-019-10291-0 (PMC6546699; doi:10.1038/s41467-019-10291-0)
Supplement: Supplementary file 3 — Source Data [file 41467_2019_10291_MOESM3_ESM.zip › CD34_CD164_GeneExpressionOverDivergentBranches.xlsx]

## Sheet: CD34_CD164_Branching_3_2Associa
Gene	isTF	isCDMarker	StatisticsValue	P-value	Adj P-value	Group3_PT_1	Group3_PT_0.99	Group3_PT_0.98	Group3_PT_0.97	Group3_PT_0.96	Group3_PT_0.95	Group3_PT_0.94	Group3_PT_0.93	Group3_PT_0.92	Group3_PT_0.91	Group3_PT_0.9	Group3_PT_0.89	Group3_PT_0.88	Group3_PT_0.87	Group3_PT_0.86	Group3_PT_0.85	Group3_PT_0.84	Group3_PT_0.83	Group3_PT_0.82	Group3_PT_0.81	Group3_PT_0.8	Group3_PT_0.79	Group3_PT_0.78	Group3_PT_0.77	Group3_PT_0.76	Group3_PT_0.75	Group3_PT_0.74	Group3_PT_0.73	Group3_PT_0.72	Group3_PT_0.71	Group3_PT_0.7	Group3_PT_0.69	Group3_PT_0.68	Group3_PT_0.67	Group3_PT_0.66	Group3_PT_0.65	Group3_PT_0.64	Group3_PT_0.63	Group3_PT_0.62	Group3_PT_0.61	Group3_PT_0.6	Group3_PT_0.59	Group3_PT_0.58	Group3_PT_0.57
CD99	0	1	35.621	3.4625e-07	0.0026211	0.445493	0.435354	0.425234	0.415152	0.405127	0.39518	0.385321	0.375579	0.36597	0.356511	0.347223	0.33812	0.32923	0.320568	0.312149	0.303995	0.296125	0.288557	0.28131	0.274404	0.267857	0.261688	0.255916	0.25056	0.245638	0.24117	0.237175	0.233672	0.230679	0.228214	0.226272	0.224808	0.223774	0.223123	0.222808	0.222782	0.222996	0.223404	0.223959	0.224612	0.225317	0.226026	0.226691	0.227266
IGLL1	0	0	40.808	2.9452e-08	0.0002231	0.421705	0.421091	0.420453	0.419763	0.418998	0.41813	0.417138	0.415994	0.414672	0.413148	0.411396	0.40939	0.40711	0.404523	0.401607	0.398338	0.39469	0.390637	0.386153	0.381215	0.375796	0.369871	0.363415	0.356403	0.348809	0.340608	0.331775	0.322284	0.31211	0.301229	0.289657	0.277473	0.264761	0.251604	0.238086	0.22429	0.210301	0.196201	0.182075	0.168006	0.154077	0.140373	0.126977	0.113973
ENO1	1	0	40.04	4.2477e-08	0.00032172	0.619895	0.61683	0.613775	0.610742	0.607741	0.60478	0.601879	0.59904	0.596275	0.593597	0.591015	0.58854	0.58618	0.583957	0.581869	0.579932	0.578155	0.576551	0.575129	0.573901	0.572877	0.572067	0.571483	0.571136	0.571035	0.571193	0.571619	0.572324	0.573319	0.574614	0.576186	0.577959	0.579855	0.581795	0.583701	0.585492	0.587091	0.588418	0.589395	0.589943	0.589983	0.589436	0.588223	0.586266
GAPDH	0	0	37.285	1.5737e-07	0.0011916	0.687512	0.666051	0.644629	0.623287	0.602063	0.581	0.560131	0.539502	0.51915	0.499114	0.479435	0.46015	0.4413	0.422933	0.405076	0.387773	0.371064	0.354989	0.339588	0.324899	0.310963	0.297818	0.285506	0.274064	0.263534	0.253954	0.245364	0.237804	0.231314	0.225931	0.221649	0.218393	0.216081	0.214631	0.213963	0.213996	0.214647	0.215835	0.217481	0.219501	0.221815	0.224341	0.226999	0.229707
STMN1	0	0	45.021	3.9368e-09	2.9825e-05	0.450024	0.4522	0.454345	0.456429	0.458422	0.46029	0.462011	0.463547	0.464868	0.465946	0.466749	0.46725	0.46741	0.467206	0.466605	0.465578	0.464093	0.46212	0.459628	0.456587	0.452966	0.448735	0.443864	0.438321	0.432077	0.425101	0.417361	0.408829	0.399473	0.389263	0.378214	0.366401	0.35391	0.340822	0.327221	0.313188	0.298809	0.284165	0.269339	0.254415	0.239475	0.224603	0.209881	0.195392
NAP1L1	0	0	63.899	4.3884e-13	3.3255e-09	0.925029	0.926331	0.927623	0.928895	0.930136	0.93134	0.932488	0.933578	0.934597	0.935535	0.936382	0.93713	0.93776	0.938276	0.938658	0.938898	0.938987	0.938914	0.938669	0.938241	0.937622	0.9368	0.935766	0.93451	0.93302	0.931288	0.929304	0.927056	0.924535	0.921731	0.918649	0.915312	0.911748	0.907983	0.904044	0.899958	0.89575	0.891449	0.887079	0.882668	0.878243	0.87383	0.869455	0.865146
SMIM24	0	0	63.158	6.2858e-13	4.7627e-09	0.672327	0.681866	0.691357	0.700755	0.710011	0.71908	0.727909	0.736458	0.744676	0.752517	0.759934	0.76688	0.7733	0.779165	0.784412	0.788999	0.792878	0.796003	0.798326	0.7998	0.800378	0.800012	0.798657	0.796263	0.792785	0.788175	0.782386	0.775371	0.767082	0.757474	0.746562	0.734452	0.72126	0.7071	0.692085	0.676332	0.659954	0.643065	0.625781	0.608215	0.590482	0.572698	0.554975	0.537429
SPINK2	0	0	116.238	3.3961e-24	2.5742e-20	0.643756	0.662202	0.680618	0.698975	0.717244	0.73539	0.753395	0.771219	0.788836	0.806216	0.823329	0.84015	0.85664	0.872774	0.888525	0.903861	0.918754	0.933172	0.947087	0.960469	0.973288	0.985515	0.99712	1.00807	1.01835	1.02791	1.03673	1.04478	1.05203	1.05845	1.06405	1.06884	1.07288	1.07621	1.07885	1.08086	1.08227	1.08312	1.08346	1.08331	1.08272	1.08173	1.08038	1.07871
SELL	0	1	114.696	7.2466e-24	5.4922e-20	1.1605	1.14194	1.12344	1.10506	1.08687	1.06891	1.05127	1.03399	1.01713	1.00077	0.984951	0.96974	0.95521	0.941406	0.928396	0.91624	0.904999	0.894735	0.885508	0.877379	0.870409	0.86466	0.860191	0.857065	0.855343	0.855084	0.856351	0.859205	0.863705	0.869913	0.877811	0.887269	0.898147	0.910307	0.923607	0.937909	0.953072	0.968957	0.985425	1.00233	1.01955	1.03692	1.05432	1.07161
GATA2	1	0	33.087	1.1464e-06	0.0086772	-0.132228	-0.12962	-0.127018	-0.124426	-0.121852	-0.1193	-0.116779	-0.114291	-0.111844	-0.109442	-0.107092	-0.1048	-0.10257	-0.100408	-0.098322	-0.096316	-0.094396	-0.092567	-0.090837	-0.089209	-0.087691	-0.086287	-0.085004	-0.083846	-0.082821	-0.081934	-0.081189	-0.080594	-0.080154	-0.079874	-0.079756	-0.0797898	-0.0799688	-0.0802842	-0.0807276	-0.0812907	-0.081965	-0.082743	-0.083615	-0.084573	-0.08561	-0.086716	-0.087883	-0.089103
CYTL1	0	0	30.367	4.1199e-06	0.031179	-0.369042	-0.363559	-0.358087	-0.352637	-0.347222	-0.34185	-0.336537	-0.33129	-0.326123	-0.321045	-0.316069	-0.31121	-0.30647	-0.301863	-0.297406	-0.293106	-0.288976	-0.285026	-0.281268	-0.277712	-0.274371	-0.271255	-0.268376	-0.265745	-0.263374	-0.261273	-0.259454	-0.257928	-0.256706	-0.2558	-0.255203	-0.254885	-0.254812	-0.254952	-0.255271	-0.255736	-0.256314	-0.256973	-0.257679	-0.258398	-0.259099	-0.259747	-0.26031	-0.260755
PBX1	1	0	36.403	2.3912e-07	0.0018104	-0.10607	-0.110659	-0.115234	-0.119782	-0.124289	-0.12874	-0.133123	-0.137423	-0.141627	-0.14572	-0.14969	-0.15352	-0.1572	-0.160718	-0.164054	-0.167198	-0.170135	-0.172851	-0.175334	-0.177569	-0.179542	-0.18124	-0.182649	-0.183755	-0.184544	-0.185003	-0.185118	-0.184874	-0.184259	-0.183259	-0.181874	-0.180126	-0.17804	-0.175639	-0.172946	-0.169985	-0.16678	-0.163355	-0.159734	-0.155939	-0.151995	-0.147926	-0.143755	-0.139506
SOD2	0	0	39.245	6.1995e-08	0.00046949	-0.079801	-0.078532	-0.077257	-0.075969	-0.074662	-0.07333	-0.071966	-0.070563	-0.069115	-0.067617	-0.066061	-0.06444	-0.06275	-0.060983	-0.059133	-0.057193	-0.055157	-0.05302	-0.050773	-0.048412	-0.045929	-0.043318	-0.040573	-0.037687	-0.034654	-0.031468	-0.028122	-0.02461	-0.020926	-0.017062	-0.013027	-0.0088463	-0.0045482	-0.00016077	0.0042881	0.0087703	0.013258	0.017723	0.022137	0.026473	0.030701	0.034796	0.038727	0.042468
[truncated: 158 more columns]

## Sheet: CD34_CD164_Branching_4_5Associa
Gene	isTF	isCDMarker	StatisticsValue	P-value	Adj P-value	Group4_PT_1	Group4_PT_0.99	Group4_PT_0.98	Group4_PT_0.97	Group4_PT_0.96	Group4_PT_0.95	Group4_PT_0.94	Group4_PT_0.93	Group4_PT_0.92	Group4_PT_0.91	Group4_PT_0.9	Group4_PT_0.89	Group4_PT_0.88	Group4_PT_0.87	Group4_PT_0.86	Group4_PT_0.85	Group4_PT_0.84	Group4_PT_0.83	Group4_PT_0.82	Group4_PT_0.81	Group4_PT_0.8	Group4_PT_0.79	Group4_PT_0.78	Group4_PT_0.77	Group4_PT_0.76	Group4_PT_0.75	Group4_PT_0.74	Group4_PT_0.73	Group4_PT_0.72	Group4_PT_0.71	Group4_PT_0.7	Group4_PT_0.69	Group4_PT_0.68	Group4_PT_0.67	Group4_PT_0.66	Group4_PT_0.65	Group4_PT_0.64	Group4_PT_0.63	Group4_PT_0.62	Group4_PT_0.61	Group4_PT_0.6	Group4_PT_0.59	Group4_PT_0.58	Group4_PT_0.57
ACTN1	0	0	38.677	8.1239e-08	0.00061425	1.89791	1.86583	1.83374	1.80159	1.76936	1.73704	1.70459	1.672	1.6392	1.6062	1.573	1.5396	1.5058	1.4718	1.4374	1.4027	1.3676	1.3321	1.2962	1.2599	1.223	1.18565	1.14777	1.10934	1.0703	1.0307	0.99047	0.94962	0.90825	0.86647	0.82439	0.78211	0.73974	0.69739	0.655155	0.613153	0.571486	0.53026	0.489582	0.449557	0.410292	0.371893	0.334467	0.298119
GSN	0	0	55.058	3.1595e-11	2.3908e-07	1.90712	1.89067	1.87418	1.8576	1.84087	1.82395	1.8068	1.7894	1.7716	1.7535	1.7349	1.7158	1.6963	1.6761	1.6554	1.634	1.6119	1.589	1.5653	1.5408	1.5154	1.48902	1.46166	1.43325	1.4038	1.3731	1.34134	1.30835	1.27426	1.23918	1.2032	1.16641	1.12892	1.09082	1.05221	1.01319	0.97385	0.934295	0.89462	0.854924	0.815303	0.775855	0.736678	0.69787
SLC44A1	0	0	38.965	7.0829e-08	0.00053561	2.18595	2.14674	2.10753	2.0683	2.02904	1.98976	1.95044	1.9111	1.8717	1.8322	1.7926	1.753	1.7133	1.6735	1.6336	1.5936	1.5535	1.5132	1.4729	1.4324	1.3917	1.35095	1.30999	1.26887	1.2276	1.1861	1.14444	1.10261	1.06069	1.01875	0.97689	0.93519	0.89373	0.85259	0.811859	0.771614	0.73194	0.69292	0.654636	0.617173	0.580612	0.545036	0.510528	0.477172
MMRN1	0	0	74.362	2.7183e-15	2.058e-11	2.83671	2.83074	2.82468	2.81843	2.81191	2.80501	2.79766	2.7897	2.7812	2.7719	2.7618	2.7507	2.7386	2.7255	2.7111	2.6954	2.6783	2.6598	2.6397	2.6179	2.5943	2.56893	2.5416	2.51223	2.4807	2.447	2.41099	2.37263	2.33206	2.28942	2.24485	2.19848	2.15045	2.10091	2.04998	1.99782	1.94455	1.89031	1.83526	1.77951	1.72321	1.66651	1.60953	1.55242
RAP1B	0	0	129.075	6.1412e-27	4.6532e-23	3.13274	3.12387	3.11494	3.10593	3.09678	3.08745	3.07789	3.0681	3.0579	3.0474	3.0364	3.0251	3.0132	3.0007	2.9877	2.974	2.9597	2.9446	2.9287	2.912	2.8944	2.87597	2.85654	2.8361	2.8146	2.792	2.7683	2.74342	2.71743	2.6904	2.66238	2.63343	2.60362	2.57299	2.54161	2.50954	2.47683	2.44355	2.40975	2.37549	2.34084	2.30584	2.27056	2.23505
RGS18	0	0	56.443	1.6193e-11	1.2255e-07	2.99838	2.97802	2.95763	2.9372	2.91672	2.89617	2.87552	2.8548	2.8339	2.8128	2.7916	2.7702	2.7486	2.7268	2.7047	2.6824	2.6598	2.6369	2.6136	2.59	2.5661	2.54182	2.51713	2.49203	2.4665	2.4405	2.41405	2.38712	2.35968	2.33172	2.30323	2.27419	2.24459	2.2144	2.18362	2.15223	2.12022	2.08756	2.05424	2.02025	1.98556	1.95018	1.91407	1.87723
LTBP1	0	0	77.784	5.1322e-16	3.8861e-12	2.96474	2.8773	2.79002	2.70303	2.6165	2.53057	2.44539	2.3611	2.2779	2.1959	2.1152	2.0361	1.9586	1.8829	1.8092	1.7376	1.6683	1.6014	1.537	1.4753	1.4166	1.36079	1.30819	1.25891	1.2131	1.1709	1.13247	1.09785	1.06688	1.03933	1.01503	0.99377	0.97534	0.95956	0.946223	0.935127	0.926075	0.918869	0.913309	0.909196	0.906331	0.904515	0.903548	0.903233
NRIP1	1	0	41.561	2.0572e-08	0.00015559	3.26992	3.17871	3.08757	2.99659	2.90583	2.81537	2.72529	2.6357	2.5466	2.458	2.3702	2.2831	2.1969	2.1115	2.0272	1.9438	1.8617	1.7807	1.7009	1.6226	1.5456	1.47022	1.39636	1.32416	1.2537	1.185	1.11823	1.05337	0.99047	0.92955	0.87062	0.8137	0.75882	0.70598	0.655205	0.606517	0.559931	0.515466	0.47314	0.43297	0.394976	0.359174	0.325583	0.294222
VCL	0	0	102.67	2.6567e-21	2.0124e-17	3.44712	3.33028	3.21377	3.09791	2.98303	2.86945	2.75751	2.6475	2.5398	2.4348	2.3326	2.2337	2.1384	2.0471	1.96	1.8774	1.7998	1.7273	1.6605	1.5995	1.5447	1.49642	1.45502	1.42081	1.3941	1.3752	1.36454	1.36204	1.36726	1.37962	1.39856	1.42351	1.45392	1.48921	1.52882	1.57218	1.61874	1.66792	1.71916	1.7719	1.82557	1.87961	1.93344	1.98652
FLI1	1	0	87.374	4.7554e-18	3.6012e-14	3.8009	3.68599	3.57136	3.45726	3.34397	3.23177	3.1209	3.0117	2.9043	2.7991	2.6963	2.5962	2.4991	2.4052	2.3148	2.2282	2.1456	2.0674	1.9937	1.9249	1.8612	1.80284	1.75017	1.70344	1.6629	1.6288	1.60148	1.58093	1.56679	1.55865	1.55607	1.55864	1.56594	1.57754	1.59302	1.61195	1.63393	1.65851	1.68529	1.71383	1.74372	1.77453	1.80584	1.83723
PPIF	0	0	38.315	9.6487e-08	0.00072944	4.46133	4.26992	4.07885	3.88845	3.69905	3.51099	3.3246	3.1402	2.9582	2.7788	2.6024	2.4294	2.2601	2.0948	1.9338	1.7775	1.6262	1.4803	1.34	1.2058	1.0779	0.95671	0.84254	0.73573	0.6366	0.5455	0.46276	0.38849	0.32238	0.26406	0.21316	0.16933	0.13219	0.10138	0.076533	0.057284	0.043267	0.034116	0.029467	0.028953	0.032208	0.038867	0.048565	0.060935
C6orf25	0	0	90.968	8.2023e-19	6.2124e-15	4.89579	4.71438	4.53333	4.35302	4.17381	3.99609	3.8202	3.6465	3.4754	3.3073	3.1425	2.9814	2.8243	2.6716	2.5238	2.3811	2.244	2.1127	1.9877	1.8694	1.7581	1.65412	1.55791	1.46982	1.3902	1.3195	1.25793	1.20574	1.16253	1.12787	1.10134	1.08253	1.07101	1.06635	1.06814	1.07596	1.08938	1.10798	1.13135	1.15905	1.19066	1.22577	1.26396	1.30479
TMSB4X	0	0	263.679	7.3461e-56	5.5676e-52	6.76135	6.63187	6.50247	6.3732	6.24413	6.11534	5.9869	5.8589	5.7313	5.6043	5.4779	5.3522	5.2273	5.1031	4.9799	4.8576	4.7364	4.6162	4.4973	4.3795	4.2631	4.148	4.03437	3.92225	3.8117	3.7028	3.59563	3.49021	3.38655	3.28463	3.18446	3.08603	2.98933	2.89435	2.80108	2.70952	2.61967	2.53151	2.44503	2.36024	2.27712	2.19566	2.11586	2.03772
ITGA2B	0	1	263.615	7.585e-56	5.7479e-52	10.6478	10.2987	9.95028	9.60317	9.25806	8.91561	8.57648	8.2413	7.9109	7.5857	7.2665	6.954	6.6487	6.3515	6.0629	5.7836	5.5142	5.2555	5.0081	4.7727	4.5499	4.34036	4.1448	3.96387	3.7982	3.6485	3.51546	3.39918	3.29895	3.21389	3.14314	3.08583	3.0411	3.00808	2.9859	2.97369	2.97059	2.97573	2.98825	3.00727	3.03193	3.06137	3.09471	3.13109
PLEK	0	0	635.013	4.0906e-136	3.1007e-132	11.3252	11.091	10.8571	10.6238	10.3914	10.1601	9.93031	9.7022	9.4762	9.2525	9.0314	8.8132	8.5982	8.3867	8.179	7.9753	7.776	7.5814	7.3917	7.2072	7.0282	6.85509	6.68804	6.52739	6.3734	6.2264	6.08668	5.95432	5.82908	5.71069	5.59885	5.49329	5.39371	5.29982	5.21135	5.12801	5.0495	4.97555	4.90587	4.84017	4.77817	4.71958	4.66411	4.61148
ACTB	0	0	47.172	1.404e-09	1.0621e-05	1.63981	1.64717	1.65444	1.66154	1.66837	1.67484	1.68088	1.6864	1.6913	1.6954	1.6988	1.7013	1.7028	1.7033	1.7026	1.7007	1.6975	1.6928	1.6866	1.6789	1.6694	1.65823	1.64517	1.63017	1.6131	1.594	1.5726	1.54901	1.52334	1.49574	1.46637	1.43539	1.40296	1.36922	1.33434	1.29848	1.26179	1.22442	1.18654	1.14829	1.10984	1.07135	1.03297	0.994847
FERMT3	0	0	59.254	4.1611e-12	3.1495e-08	1.87119	1.88576	1.90022	1.91448	1.92844	1.942	1.95506	1.9675	1.9793	1.9902	2.0003	2.0093	2.0173	2.024	2.0295	2.0335	2.0361	2.037	2.0362	2.0336	2.0292	2.0227	2.01411	2.00333	1.9902	1.9747	1.95674	1.93621	1.91326	1.88803	1.86066	1.83127	1.8	1.76698	1.73235	1.69623	1.65877	1.6201	1.58035	1.53964	1.49813	1.45593	1.41319	1.37004
PDLIM1	1	0	105.303	7.3011e-22	5.5313e-18	3.38111	3.41817	3.45503	3.49147	3.52729	3.56228	3.59624	3.629	3.6602	3.6898	3.7176	3.7433	3.7667	3.7876	3.8059	3.8212	3.8335	3.8424	3.8478	3.8495	3.8473	3.84091	3.8302	3.81494	3.7949	3.7699	3.73979	3.70442	3.66405	3.61895	3.56939	3.51564	3.45796	3.39662	3.33189	3.26403	3.19331	3.12	3.04437	2.96669	2.8872	2.8062	2.72394	2.6407
PBX1	1	0	67.909	6.2693e-14	4.7459e-10	1.54763	1.57876	1.6098	1.64062	1.67113	1.70122	1.73079	1.7597	1.788	1.8153	1.8418	1.8672	1.8914	1.9144	1.936	1.9562	1.9748	1.9917	2.0069	2.0201	2.0314	2.04063	2.04764	2.05234	2.0546	2.0544	2.05163	2.04618	2.03825	2.02798	2.01556	2.00113	1.98486	1.96692	1.94747	1.92666	1.90466	1.88163	1.85774	1.83316	1.80802	1.78252	1.7568	1.73102
ST6GAL2	0	0	50.648	2.6437e-10	2.0003e-06	-0.16202	-0.0076651	0.14625	0.29928	0.45098	0.60091	0.74863	0.8937	1.0357	1.1741	1.3085	1.4386	1.5637	1.6836	1.7977	1.9056	2.0068	2.101	2.1877	2.2664	2.3367	2.39813	2.45029	2.49271	2.525	2.5466	2.55716	2.55655	2.5453	2.524	2.49325	2.45364	2.40579	2.35028	2.28773	2.21872	2.14386	2.06375	1.97899	1.89018	1.79791	1.70279	1.60542	1.5064
SOD2	0	0	42.682	1.2045e-08	9.1109e-05	1.38549	1.37499	1.36453	1.35416	1.34393	1.33389	1.32409	1.3146	1.3054	1.2966	1.2882	1.2802	1.2728	1.266	1.2597	1.2542	1.2493	1.2452	1.2418	1.2393	1.2378	1.2371	1.23743	1.23879	1.2412	1.2448	1.24955	1.25548	1.26253	1.27066	1.27978	1.28983	1.30076	1.3125	1.32498	1.33813	1.3519	1.36622	1.38103	1.39626	1.41185	1.42772	1.44383	1.4601
[truncated: 158 more columns]

## Sheet: CD34_CD164_Branching_8_7Associa
Gene	isTF	isCDMarker	StatisticsValue	P-value	Adj P-value	Group8_PT_1	Group8_PT_0.99	Group8_PT_0.98	Group8_PT_0.97	Group8_PT_0.96	Group8_PT_0.95	Group8_PT_0.94	Group8_PT_0.93	Group8_PT_0.92	Group8_PT_0.91	Group8_PT_0.9	Group8_PT_0.89	Group8_PT_0.88	Group8_PT_0.87	Group8_PT_0.86	Group8_PT_0.85	Group8_PT_0.84	Group8_PT_0.83	Group8_PT_0.82	Group8_PT_0.81	Group8_PT_0.8	Group8_PT_0.79	Group8_PT_0.78	Group8_PT_0.77	Group8_PT_0.76	Group8_PT_0.75	Group8_PT_0.74	Group8_PT_0.73	Group8_PT_0.72	Group8_PT_0.71	Group8_PT_0.7	Group8_PT_0.69	Group8_PT_0.68	Group8_PT_0.67	Group8_PT_0.66	Group8_PT_0.65	Group8_PT_0.64	Group8_PT_0.63	Group8_PT_0.62	Group8_PT_0.61	Group8_PT_0.6	Group8_PT_0.59	Group8_PT_0.58	Group8_PT_0.57
ASXL1	1	0	33.912	7.7691e-07	0.0057383	0.136017	0.130732	0.125447	0.120161	0.114873	0.109582	0.104288	0.0989913	0.0936899	0.0883838	0.0830722	0.0777546	0.0724304	0.067099	0.0617597	0.0564121	0.051055	0.0456891	0.0403126	0.0349253	0.0295265	0.0241157	0.0186923	0.0132557	0.0078052	0.00234035	-0.0031396	-0.0086351	-0.0141469	-0.0196755	-0.0252216	-0.0307857	-0.036368	-0.0419608	-0.0475486	-0.0531158	-0.0586467	-0.0641257	-0.0695371	-0.0748653	-0.0800944	-0.085209	-0.0901934	-0.0950318
KLHL42	0	0	63.909	4.3678e-13	3.2662e-09	0.212106	0.20004	0.187984	0.175946	0.163937	0.151967	0.140044	0.128178	0.116379	0.104657	0.0930208	0.08148	0.0700443	0.0587232	0.0475264	0.0364632	0.025543	0.0147764	0.0041718	-0.0062608	-0.016512	-0.0265721	-0.0364315	-0.0460809	-0.0555105	-0.0647108	-0.0736723	-0.0823854	-0.0908406	-0.0990284	-0.106939	-0.114563	-0.121891	-0.128911	-0.135611	-0.141977	-0.147997	-0.153657	-0.158945	-0.163847	-0.16835	-0.172442	-0.176109	-0.179338
KRTCAP2	0	0	33.343	1.0163e-06	0.0075022	0.412961	0.390645	0.368367	0.346165	0.324077	0.302142	0.280397	0.25888	0.23763	0.216684	0.196081	0.175859	0.156055	0.136708	0.117856	0.0995376	0.08179	0.0646511	0.0481596	0.0323533	0.0172703	0.00294875	-0.0105734	-0.0232579	-0.0350669	-0.0459622	-0.0559058	-0.0648596	-0.0727855	-0.0796454	-0.0854014	-0.0900152	-0.0934517	-0.0957314	-0.0969281	-0.0971172	-0.0963744	-0.0947752	-0.0923952	-0.0893101	-0.0855953	-0.0813264	-0.0765792	-0.071429
JMJD8	0	0	30.016	4.8582e-06	0.035674	0.208784	0.200302	0.191845	0.183436	0.1751	0.166862	0.158745	0.150774	0.142973	0.135366	0.127978	0.120833	0.113956	0.10737	0.1011	0.0951701	0.089605	0.0844287	0.0796656	0.07534	0.0714761	0.0680984	0.065231	0.0628983	0.0611245	0.0599341	0.0593513	0.0594003	0.0601056	0.0614913	0.0635819	0.0664016	0.0699718	0.0742528	0.0791479	0.084558	0.0903841	0.0965271	0.102888	0.109368	0.115867	0.122287	0.128529	0.134493
METAP1	0	0	29.402	6.476e-06	0.047508	0.177264	0.16337	0.1495	0.13568	0.121934	0.108287	0.0947634	0.0813883	0.0681864	0.0551823	0.0424008	0.0298667	0.0176046	0.00563932	-0.00600445	-0.0173019	-0.028228	-0.0387592	-0.0488696	-0.0585347	-0.0677299	-0.0764304	-0.0846116	-0.0922486	-0.0993168	-0.105791	-0.111648	-0.116861	-0.121406	-0.125259	-0.128395	-0.130789	-0.132417	-0.133301	-0.133497	-0.133065	-0.132066	-0.130559	-0.128604	-0.126261	-0.12359	-0.120651	-0.117502	-0.114205
SKP1	0	0	38.643	8.2573e-08	0.00061178	0.102055	0.0802764	0.0585421	0.0368966	0.015384	-0.0059512	-0.0270646	-0.0479119	-0.0684488	-0.088631	-0.108414	-0.127754	-0.146605	-0.164925	-0.182668	-0.19979	-0.21625	-0.231994	-0.246988	-0.261183	-0.274536	-0.287002	-0.298536	-0.309095	-0.318634	-0.327108	-0.334474	-0.340687	-0.345702	-0.349476	-0.351963	-0.35312	-0.352906	-0.351337	-0.348489	-0.344437	-0.339257	-0.333026	-0.32582	-0.317715	-0.308787	-0.299113	-0.288768	-0.277828
DHRS1	0	0	39.133	6.5382e-08	0.00048448	0.115391	0.104667	0.0939634	0.0833026	0.0727053	0.0621928	0.0517863	0.041507	0.0313761	0.0214148	0.0116443	0.00208574	-0.0072396	-0.0163105	-0.0251059	-0.0336045	-0.041785	-0.0496265	-0.0571075	-0.0642069	-0.0709036	-0.0771762	-0.0830037	-0.0883648	-0.0932384	-0.0976031	-0.101438	-0.104721	-0.107433	-0.10955	-0.111053	-0.11192	-0.112132	-0.111707	-0.110699	-0.109166	-0.107162	-0.104743	-0.101965	-0.0988839	-0.0955558	-0.0920362	-0.0883811	-0.0846461
AHCTF1	1	0	42.949	1.0601e-08	7.8805e-05	0.0355857	0.0318448	0.0281039	0.0243631	0.0206224	0.0168819	0.0131417	0.0094017	0.0056621	0.0019228	-0.00181607	-0.00555448	-0.0092924	-0.0130297	-0.0167665	-0.0205026	-0.024238	-0.0279728	-0.0317067	-0.0354398	-0.039172	-0.0429033	-0.0466337	-0.050363	-0.0540913	-0.0578185	-0.0615445	-0.0652694	-0.068993	-0.0727153	-0.0764363	-0.0801559	-0.0838739	-0.0875867	-0.0912871	-0.094968	-0.0986224	-0.102243	-0.105823	-0.109355	-0.112831	-0.116246	-0.119591	-0.122859
NOL8	0	0	30.3	4.2515e-06	0.03124	0.0732917	0.0590056	0.0447467	0.0305418	0.0164183	0.002403	-0.0114768	-0.0251942	-0.038722	-0.0520331	-0.0651005	-0.0778971	-0.0903958	-0.102569	-0.114391	-0.125834	-0.13687	-0.147473	-0.157616	-0.167271	-0.176411	-0.18501	-0.193041	-0.200475	-0.207287	-0.213448	-0.218933	-0.223713	-0.227763	-0.231054	-0.233559	-0.235253	-0.236109	-0.236151	-0.235446	-0.234066	-0.23208	-0.229556	-0.226567	-0.22318	-0.219466	-0.215495	-0.211337	-0.207062
CCDC57	0	0	36.313	2.4954e-07	0.0018463	0.424033	0.406048	0.388092	0.370194	0.352385	0.334693	0.317147	0.299777	0.282613	0.265682	0.249016	0.232643	0.216592	0.200893	0.185575	0.170667	0.1562	0.142201	0.1287	0.115727	0.10331	0.0914806	0.0802661	0.0696965	0.0598011	0.0506091	0.04215	0.0344529	0.0275472	0.0214622	0.0162272	0.0118716	0.0084224	0.0058592	0.00411762	0.00313118	0.0028336	0.0031584	0.0040395	0.0054103	0.00720457	0.00935596	0.0117981	0.0144647
EIF1	0	0	68.805	4.0578e-14	3.0381e-10	1.20008	1.13204	1.06413	0.996502	0.929286	0.862625	0.796655	0.731517	0.667346	0.604284	0.542467	0.482034	0.423123	0.365874	0.310424	0.256912	0.20548	0.156254	0.109386	0.0650092	0.0232622	-0.0157165	-0.0517885	-0.0848155	-0.114659	-0.14118	-0.164242	-0.183704	-0.199429	-0.211279	-0.219114	-0.222797	-0.2222	-0.217406	-0.208698	-0.196368	-0.180706	-0.162004	-0.140551	-0.116639	-0.0905597	-0.0626026	-0.0330592	-0.0022204
MXI1	1	0	51.326	1.9079e-10	1.4223e-06	2.33163	2.31506	2.29843	2.28168	2.26474	2.24757	2.2301	2.21226	2.19401	2.17527	2.15599	2.13611	2.11557	2.0943	2.07226	2.04937	2.0256	2.00083	1.97505	1.9482	1.9202	1.89099	1.86053	1.82874	1.79557	1.76095	1.72483	1.68715	1.64784	1.60685	1.56411	1.51957	1.47317	1.425	1.37528	1.32424	1.27209	1.21906	1.16538	1.11127	1.05696	1.00267	0.948621	0.895042
GYPC	0	1	52.321	1.1821e-10	8.8185e-07	2.50753	2.43464	2.36184	2.28926	2.21697	2.1451	2.07373	2.00298	1.93294	1.86372	1.79541	1.72813	1.66196	1.59702	1.53341	1.47122	1.4106	1.35154	1.29425	1.23879	1.18528	1.1338	1.08446	1.03737	0.992618	0.950317	0.910566	0.873466	0.83912	0.807629	0.779095	0.753621	0.731302	0.712114	0.695917	0.682569	0.671926	0.663845	0.658182	0.654795	0.653541	0.654275	0.656855	0.661138
FOXO3	0	0	66.752	1.0995e-13	8.2266e-10	2.48941	2.48371	2.47792	2.47193	2.46564	2.45895	2.45176	2.44398	2.4355	2.42622	2.41604	2.40487	2.3926	2.37914	2.36438	2.34823	2.3306	2.31135	2.29042	2.26769	2.24307	2.21646	2.18776	2.15687	2.12369	2.08811	2.05005	2.00939	1.96605	1.91992	1.8709	1.81889	1.7638	1.70575	1.64503	1.58195	1.51682	1.44995	1.38164	1.31221	1.24195	1.17118	1.10021	1.02934
GLUL	0	0	44.505	5.0395e-09	3.7504e-05	2.42861	2.38742	2.34622	2.30499	2.26373	2.22241	2.18104	2.13959	2.09805	2.05641	2.01467	1.97279	1.93078	1.88862	1.8463	1.80381	1.7611	1.71825	1.67515	1.63184	1.58829	1.54449	1.50043	1.45609	1.41147	1.36655	1.32132	1.27577	1.22988	1.18364	1.13704	1.09007	1.04272	0.995035	0.94714	0.899149	0.851178	0.803345	0.755766	0.708558	0.661839	0.615724	0.570331	0.525777
GMPR	0	0	40.528	3.3656e-08	0.0002496	2.70075	2.65004	2.59932	2.54861	2.4979	2.44719	2.39648	2.34578	2.29509	2.2444	2.19372	2.14305	2.09238	2.04173	1.99109	1.94046	1.8898	1.83923	1.78863	1.73806	1.68749	1.63694	1.58641	1.5359	1.48541	1.43493	1.38448	1.33404	1.28363	1.23324	1.18287	1.13253	1.08221	1.03198	0.981944	0.932204	0.882872	0.834057	0.785867	0.738411	0.691798	0.646136	0.601535	0.558102
LGALS3	0	0	52.47	1.0999e-10	8.206e-07	2.84354	2.7954	2.74726	2.69912	2.65096	2.60279	2.5546	2.50639	2.45815	2.40989	2.3616	2.31327	2.2649	2.21649	2.16803	2.11953	2.071	2.02235	1.97368	1.92494	1.87614	1.82727	1.77832	1.72929	1.68019	1.631	1.58172	1.53235	1.48289	1.43332	1.38366	1.33389	1.28401	1.23408	1.18418	1.13441	1.08487	1.03565	0.986844	0.938556	0.890878	0.843905	0.797732	0.752457
FBXO7	1	0	100.968	6.1199e-21	4.6028e-17	2.98751	2.92786	2.86827	2.80878	2.74947	2.69038	2.63157	2.5731	2.51503	2.4574	2.40027	2.34371	2.28777	2.2325	2.17797	2.12422	2.0713	2.0193	1.96824	1.9182	1.86923	1.82137	1.7747	1.72927	1.68512	1.64233	1.60094	1.56101	1.5226	1.48576	1.45055	1.41703	1.38524	1.35518	1.32675	1.29988	1.27448	1.25045	1.22773	1.20622	1.18583	1.16649	1.1481	1.13059
FAM210B	0	0	62.158	1.0203e-12	7.6266e-09	3.24148	3.15529	3.06921	2.98335	2.89783	2.81276	2.72824	2.6444	2.56134	2.47917	2.39801	2.31797	2.23916	2.16169	2.08568	2.01123	1.9385	1.86748	1.7984	1.73133	1.66639	1.60369	1.54334	1.48544	1.43012	1.37749	1.32765	1.28071	1.2368	1.19602	1.15849	1.12431	1.09359	1.06628	1.04218	1.02108	1.0028	0.987111	0.973824	0.962733	0.953634	0.946325	0.940602	0.936261
MARCH8	0	0	126.53	2.1498e-26	1.6203e-22	2.64696	2.64475	2.64243	2.6399	2.63702	2.63371	2.62984	2.6253	2.61998	2.61378	2.60658	2.59827	2.58874	2.57787	2.56557	2.55171	2.5362	2.51888	2.49969	2.4785	2.45521	2.42969	2.40184	2.37156	2.33871	2.30321	2.26493	2.22376	2.1796	2.13233	2.08184	2.02801	1.97076	1.9102	1.84667	1.78049	1.71201	1.64156	1.56948	1.49612	1.42181	1.34688	1.27168	1.19654
SELENBP1	0	0	68.602	4.4775e-14	3.3514e-10	3.28587	3.23282	3.17977	3.12674	3.07373	3.02074	2.9678	2.9149	2.86206	2.80927	2.75655	2.70391	2.65135	2.59888	2.54651	2.49424	2.4421	2.39005	2.33814	2.28637	2.23474	2.18326	2.13194	2.08078	2.0298	1.979	1.92838	1.87796	1.82774	1.77774	1.72795	1.67838	1.62905	1.57999	1.53126	1.48292	1.43504	1.38766	1.34087	1.29471	1.24925	1.20454	1.16066	1.11767
WNK1	0	0	90.709	9.3083e-19	6.9943e-15	3.42247	3.37605	3.32963	3.28321	3.23677	3.19032	3.14386	3.09737	3.05086	3.00433	2.95776	2.91116	2.86453	2.81785	2.77113	2.72437	2.6776	2.63069	2.58376	2.53678	2.48973	2.44261	2.39543	2.34817	2.30084	2.25343	2.20593	2.15835	2.11067	2.06291	2.01504	1.96708	1.91902	1.87088	1.82271	1.77458	1.72653	1.67863	1.63091	1.58344	1.53626	1.48944	1.44303	1.39708
RIOK3	0	0	30.119	4.6288e-06	0.033999	3.3137	3.2455	3.17729	3.10909	3.04089	2.97269	2.90449	2.83629	2.76809	2.6999	2.6317	2.56351	2.49532	2.42713	2.35895	2.29077	2.2226	2.15441	2.08624	2.01807	1.94991	1.88175	1.81359	1.74544	1.67729	1.60915	1.54101	1.47288	1.40476	1.33664	1.26852	1.20042	1.13232	1.06432	0.996589	0.929299	0.86262	0.796725	0.731784	0.66797	0.605455	0.54441	0.485007	0.427417
MPP1	0	0	67.279	8.5128e-14	6.371e-10	3.32409	3.25558	3.1871	3.11869	3.05038	2.98222	2.91424	2.84647	2.77895	2.71172	2.6448	2.57824	2.51208	2.44634	2.38106	2.31629	2.252	2.18837	2.1253	2.06288	2.00113	1.94009	1.8798	1.8203	1.76161	1.70378	1.64684	1.59083	1.53577	1.48172	1.4287	1.37674	1.32589	1.27617	1.22757	1.1801	1.13378	1.0886	1.04457	1.00169	0.959971	0.919418	0.880035	0.841826
PIP4K2A	0	0	29.538	6.0769e-06	0.044599	3.31845	3.22139	3.12441	3.0276	2.93105	2.83483	2.73904	2.64375	2.54906	2.45505	2.3618	2.2694	2.17792	2.08747	1.99812	1.90995	1.8231	1.73751	1.65341	1.57084	1.48987	1.4106	1.33311	1.25748	1.1838	1.11216	1.04263	0.975306	0.910269	0.847605	0.787398	0.729733	0.67469	0.622275	0.572419	0.525051	0.480102	0.4375	0.397176	0.359057	0.323075	0.289158	0.257235	0.227236
GUK1	0	0	51.418	1.8251e-10	1.3608e-06	3.46875	3.388	3.30729	3.22669	3.14624	3.06601	2.98604	2.90639	2.8271	2.74824	2.66985	2.59198	2.5147	2.43804	2.36207	2.28684	2.2124	2.13879	2.06609	1.99433	1.92357	1.85386	1.78526	1.71781	1.65158	1.58661	1.52296	1.46067	1.39981	1.34041	1.28255	1.22626	1.17161	1.11861	1.06726	1.01758	0.969543	0.923167	0.878447	0.835381	0.793971	0.754216	0.716116	0.67967
STRADB	0	0	60.142	2.7083e-12	2.0239e-08	3.6018	3.4946	3.38753	3.28071	3.17427	3.06832	2.963	2.85843	2.75474	2.65205	2.55048	2.45016	2.35122	2.25379	2.15798	2.06392	1.9717	1.88155	1.79349	1.70769	1.62427	1.54334	1.46505	1.3895	1.31683	1.24717	1.18063	1.11735	1.05745	1.00104	0.948268	0.899247	0.854096	0.812777	0.775102	0.740878	0.709913	0.682014	0.656989	0.634644	0.614786	0.597224	0.581764	0.568213
FECH	0	0	84.821	1.6553e-17	1.2427e-13	3.98837	3.8957	3.80312	3.71073	3.61861	3.52686	3.43558	3.34485	3.25477	3.16542	3.07691	2.98933	2.90276	2.8173	2.73304	2.65008	2.5685	2.4884	2.40988	2.33301	2.25791	2.18465	2.11334	2.04406	1.9769	1.91197	1.84935	1.78913	1.7314	1.67627	1.62382	1.57414	1.52732	1.48333	1.44202	1.40326	1.36689	1.33277	1.30075	1.27068	1.24242	1.21582	1.19074	1.16702
BCL2L1	0	0	82.848	4.3392e-17	3.2561e-13	3.81649	3.75603	3.69554	3.63499	3.57437	3.51363	3.45276	3.39173	3.33052	3.26908	3.20741	3.14547	3.08323	3.02066	2.95775	2.89446	2.8308	2.76665	2.70207	2.63701	2.57144	2.50533	2.43865	2.37138	2.3035	2.23496	2.16576	2.09586	2.02523	1.95385	1.88169	1.80872	1.73492	1.66039	1.58531	1.50988	1.43431	1.35878	1.28349	1.20865	1.13446	1.0611	0.988772	0.917682
GLRX5	0	0	97.429	3.4682e-20	2.6067e-16	4.12789	4.05612	3.98435	3.91255	3.84073	3.76888	3.69697	3.62502	3.553	3.48091	3.40874	3.33647	3.26411	3.19164	3.11906	3.04635	2.9735	2.90051	2.82736	2.75405	2.68058	2.60692	2.53307	2.45903	2.38477	2.3103	2.23561	2.16068	2.08551	2.01009	1.9344	1.85845	1.78222	1.70581	1.62941	1.55322	1.47742	1.40222	1.32779	1.25435	1.18207	1.11115	1.04179	0.974182
EPB41	0	0	79.942	1.7917e-16	1.3436e-12	4.24401	4.15145	4.05893	3.96651	3.87423	3.78214	3.69029	3.59873	3.5075	3.41665	3.32623	3.23628	3.14686	3.05801	2.96978	2.88221	2.7954	2.70927	2.62399	2.53957	2.45605	2.37349	2.29192	2.2114	2.13198	2.0537	1.97661	1.90076	1.82619	1.75296	1.6811	1.61068	1.54173	1.47429	1.40836	1.34397	1.28112	1.21984	1.16012	1.102	1.04547	0.990556	0.93727	0.885624
BPGM	0	0	94.394	1.5335e-19	1.1524e-15	4.17205	4.09946	4.02685	3.95421	3.88152	3.80876	3.73591	3.66297	3.5899	3.5167	3.44334	3.36982	3.29611	3.22219	3.14805	3.07368	2.9991	2.92415	2.84896	2.77347	2.69765	2.62149	2.54498	2.46809	2.39082	2.31313	2.23502	2.15647	2.07746	1.99797	1.91799	1.83751	1.7565	1.67507	1.59341	1.51174	1.43025	1.34916	1.26866	1.18896	1.11027	1.03278	0.956717	0.882269
RNF10	0	0	29.407	6.4613e-06	0.047407	4.20247	4.09516	3.98793	3.88082	3.77392	3.66728	3.56097	3.45506	3.34962	3.24471	3.14039	3.03674	2.93382	2.8317	2.73044	2.63011	2.5308	2.43251	2.33537	2.23943	2.14474	2.05139	1.95943	1.86893	1.77996	1.69259	1.60687	1.52288	1.44069	1.36035	1.28194	1.20553	1.13117	1.05892	0.988799	0.920843	0.855078	0.791531	0.730232	0.671208	0.614488	0.560101	0.508074	0.458436
OAZ1	0	0	40.587	3.2722e-08	0.0002427	3.81151	3.68707	3.56274	3.43865	3.31491	3.19165	3.06898	2.94702	2.8259	2.70572	2.58661	2.46868	2.35206	2.23687	2.12321	2.01122	1.901	1.79268	1.68638	1.58221	1.48029	1.38075	1.2837	1.18925	1.09754	1.00867	0.922761	0.839939	0.760319	0.684019	0.611158	0.541855	0.476223	0.414264	0.355879	0.30096	0.249404	0.201106	0.155959	0.11386	0.0747024	0.0383819	0.00479313	-0.0261689
SLC25A39	0	0	60.386	2.4067e-12	1.7988e-08	4.74985	4.64371	4.53766	4.43176	4.32611	4.22077	4.11584	4.01139	3.9075	3.80426	3.70173	3.60001	3.49917	3.3993	3.30047	3.20276	3.1063	3.01104	2.91718	2.82477	2.73388	2.6446	2.55701	2.47118	2.3872	2.30514	2.22509	2.14713	2.07133	1.99778	1.92656	1.85775	1.79142	1.72759	1.66621	1.60722	1.55057	1.49621	1.44409	1.39415	1.34635	1.30062	1.25693	1.21521
YBX3	0	0	173.465	1.8872e-36	1.4254e-32	4.29906	4.18943	4.07993	3.97069	3.86185	3.75353	3.64586	3.53898	3.43301	3.3281	3.22436	3.12193	3.02094	2.92153	2.82382	2.72794	2.634	2.5422	2.45261	2.36537	2.28063	2.1985	2.11912	2.04263	1.96914	1.8988	1.83174	1.76808	1.70795	1.65149	1.59884	1.55011	1.50543	1.46472	1.42772	1.39417	1.36378	1.33629	1.31142	1.28891	1.26848	1.24987	1.2328	1.217
ADIPOR1	0	0	35.422	3.8042e-07	0.0028129	4.39642	4.26941	4.14251	4.01583	3.88948	3.76356	3.63819	3.51348	3.38953	3.26646	3.14437	3.02337	2.90358	2.7851	2.66804	2.55251	2.4386	2.32648	2.21619	2.10788	2.00164	1.89759	1.79584	1.69649	1.59965	1.50544	1.41396	1.32532	1.23964	1.15702	1.07756	1.00139	0.928603	0.859208	0.793123	0.730265	0.670548	0.613887	0.560197	0.509391	0.461386	0.416097	0.373437	0.333321
BNIP3L	0	0	154.686	2.0153e-32	1.5212e-28	4.65353	4.57983	4.5061	4.43234	4.35854	4.28467	4.21071	4.13666	4.0625	3.9882	3.91376	3.83915	3.76436	3.68938	3.61418	3.53876	3.4631	3.38716	3.31095	3.23445	3.15764	3.0805	3.00301	2.92517	2.84695	2.76834	2.68932	2.60988	2.52999	2.44965	2.36883	2.28753	2.20572	2.12347	2.04093	1.95823	1.87553	1.79295	1.71065	1.62876	1.54744	1.46682	1.38704	1.30825
HBA1	0	0	172.316	3.3295e-36	2.5141e-32	5.11563	4.98119	4.84691	4.71292	4.57938	4.44642	4.31421	4.18289	4.0526	3.92349	3.79572	3.66942	3.54476	3.42187	3.3009	3.182	3.0653	2.95102	2.83923	2.7301	2.62378	2.52043	2.42018	2.32318	2.22959	2.13955	2.05321	1.97072	1.89222	1.81787	1.7478	1.68218	1.62114	1.56461	1.51239	1.46421	1.41985	1.37906	1.3416	1.30723	1.27572	1.24682	1.2203	1.1959
SNCA	0	0	153.814	3.1002e-32	2.3397e-28	5.17486	5.03624	4.89778	4.75966	4.62203	4.48507	4.34894	4.2138	4.07983	3.94719	3.81604	3.68655	3.55889	3.43322	3.30971	3.18853	3.0698	2.95381	2.8406	2.73037	2.62331	2.51957	2.41931	2.32271	2.22993	2.14113	2.05649	1.97617	1.90033	1.82914	1.76276	1.70137	1.64512	1.59392	1.54745	1.5054	1.46743	1.43324	1.40248	1.37485	1.35002	1.32766	1.30745	1.28908
HBA2	0	0	231.679	5.7423e-49	4.3441e-45	5.38195	5.24947	5.11714	4.9851	4.8535	4.72248	4.59218	4.46275	4.33434	4.20709	4.08115	3.95666	3.83377	3.71262	3.59336	3.47614	3.3611	3.24836	3.1381	3.03046	2.92558	2.8236	2.72467	2.62893	2.53654	2.44763	2.36235	2.28084	2.20326	2.12974	2.06044	1.99549	1.93503	1.87901	1.82718	1.77929	1.7351	1.69436	1.65681	1.62221	1.59031	1.56086	1.53362	1.50833
FAM46C	0	0	88.007	3.4897e-18	2.6211e-14	5.28894	5.15847	5.0281	4.89791	4.76799	4.63843	4.50934	4.38078	4.25287	4.12568	3.99931	3.87385	3.7494	3.62603	3.50385	3.38294	3.2634	3.14531	3.02878	2.91388	2.8007	2.68935	2.57992	2.47248	2.36714	2.26398	2.16309	2.06458	1.96852	1.87501	1.78413	1.69599	1.61067	1.52819	1.44851	1.3716	1.29742	1.22592	1.15706	1.09081	1.02713	0.965969	0.907299	0.851075
DCAF12	0	0	52.09	1.3207e-10	9.8499e-07	5.46917	5.30932	5.14961	4.99017	4.83115	4.67267	4.51489	4.35793	4.20193	4.04703	3.89337	3.74109	3.59031	3.44119	3.29386	3.14846	3.0051	2.86397	2.72517	2.58884	2.45512	2.32416	2.19609	2.07104	1.94915	1.83057	1.71543	1.60386	1.496	1.392	1.29199	1.1961	1.10447	1.01712	0.933948	0.854863	0.779767	0.708563	0.641155	0.577445	0.517338	0.460737	0.407544	0.357664
MKRN1	0	0	68.777	4.113e-14	3.079e-10	5.49845	5.35495	5.21155	5.06835	4.92544	4.78293	4.64091	4.49948	4.35874	4.21879	4.07973	3.94165	3.80466	3.66885	3.53432	3.40117	3.2695	3.1394	3.01098	2.88434	2.75957	2.63677	2.51604	2.39748	2.28119	2.16726	2.05579	1.94689	1.84065	1.73717	1.63655	1.53889	1.44428	1.35276	1.26432	1.17894	1.0966	1.0173	0.941006	0.867711	0.797395	0.730044	0.66564	0.604168
NCOA4	1	0	114.096	9.7327e-24	7.3317e-20	5.53382	5.40629	5.27882	5.15148	5.02434	4.89746	4.77092	4.64477	4.51909	4.39394	4.26938	4.14549	4.02232	3.89995	3.77845	3.65786	3.5383	3.41975	3.30234	3.18613	3.07118	2.95756	2.84532	2.73454	2.62529	2.51762	2.41161	2.30732	2.20482	2.10418	2.00546	1.90872	1.81404	1.72146	1.63102	1.54277	1.45674	1.37296	1.29148	1.21234	1.13558	1.06122	0.98932	0.919907
ALAS2	0	0	139.26	4.0657e-29	3.0663e-25	6.05144	5.89656	5.74184	5.58743	5.43348	5.28016	5.12762	4.97602	4.82551	4.67625	4.52839	4.3821	4.23752	4.09481	3.95414	3.81564	3.6795	3.54584	3.41484	3.28665	3.16143	3.03933	2.9205	2.80511	2.69331	2.58526	2.48111	2.38102	2.28514	2.19363	2.10665	2.02435	1.94688	1.87418	1.80602	1.74215	1.68232	1.62628	1.57378	1.52457	1.47842	1.43506	1.39425	1.35574
HBB	0	0	250.512	5.0487e-53	3.8204e-49	6.11201	5.96131	5.81075	5.6605	5.5107	5.36149	5.21304	5.06549	4.91899	4.77369	4.62975	4.4873	4.34651	4.20751	4.07048	3.93554	3.8029	3.67257	3.54484	3.41981	3.29764	3.17847	3.06245	2.94974	2.84048	2.73482	2.63292	2.53492	2.44097	2.35123	2.26585	2.18497	2.10873	2.0371	1.96987	1.90681	1.84771	1.79235	1.74051	1.69197	1.64652	1.60394	1.56401	1.52651
UBB	0	0	136.374	1.6855e-28	1.271e-24	6.14634	6.01142	5.87653	5.74172	5.60704	5.47252	5.33819	5.20411	5.07032	4.93684	4.80373	4.67103	4.53876	4.40699	4.27573	4.14505	4.015	3.88553	3.75678	3.62875	3.5015	3.37505	3.24945	3.12473	3.00095	2.87813	2.75633	2.63557	2.51591	2.39737	2.28001	2.16385	2.04895	1.93543	1.82347	1.71327	1.60502	1.49891	1.39513	1.29389	1.19537	1.09976	1.00726	0.918061
MAP2K3	0	0	69.273	3.2319e-14	2.42e-10	2.00163	2.00474	2.00778	2.01068	2.01339	2.01584	2.01795	2.01966	2.02091	2.02163	2.02175	2.02121	2.01994	2.01787	2.01494	2.01109	2.0062	2.00032	1.99328	1.98504	1.97555	1.96473	1.95251	1.93884	1.92364	1.90685	1.8884	1.86823	1.84626	1.82244	1.7967	1.76896	1.73918	1.70739	1.67377	1.63848	1.60168	1.56353	1.5242	1.48386	1.44266	1.40078	1.35837	1.3156
RBM38	0	0	107.204	2.8722e-22	2.1619e-18	2.72072	2.7277	2.73454	2.74112	2.7473	2.75295	2.75793	2.76212	2.76537	2.76756	2.76855	2.7682	2.76639	2.76299	2.75785	2.75085	2.7419	2.73073	2.71734	2.70155	2.68323	2.66225	2.63847	2.61177	2.582	2.54904	2.51274	2.47299	2.42964	2.38256	2.33163	2.27669	2.21765	2.15462	2.08799	2.01814	1.94546	1.87034	1.79315	1.7143	1.63415	1.5531	1.47153	1.38984
RNF26	0	0	41.943	1.7141e-08	0.00012729	0.130437	0.131239	0.132028	0.132792	0.133517	0.134191	0.134802	0.135336	0.135781	0.136124	0.136351	0.136452	0.136411	0.136218	0.135859	0.135321	0.13459	0.133659	0.132508	0.131128	0.129506	0.127628	0.125482	0.123056	0.120336	0.11731	0.113964	0.110287	0.106266	0.101887	0.0971381	0.0920063	0.0864804	0.0805766	0.0743376	0.0678071	0.0610285	0.0540457	0.0469021	0.0396414	0.0323072	0.0249431	0.0175927	0.0102997
EIF2AK1	0	0	129.765	4.3712e-27	3.295e-23	1.49295	1.50541	1.51783	1.53016	1.54236	1.55439	1.56621	1.57776	1.58901	1.59992	1.61043	1.62052	1.63013	1.63922	1.64775	1.65567	1.6629	1.66953	1.67538	1.68046	1.68471	1.68809	1.69057	1.6921	1.69263	1.69213	1.69055	1.68784	1.68397	1.67888	1.67255	1.66491	1.65594	1.64563	1.63401	1.62112	1.60698	1.59165	1.57514	1.5575	1.53875	1.51894	1.4981	1.47626
SLC25A37	0	0	140.095	2.6933e-29	2.0315e-25	2.25159	2.33495	2.41806	2.50064	2.58243	2.66319	2.74263	2.82052	2.89657	2.97054	3.04216	3.11118	3.17732	3.24033	3.29994	3.35591	3.408	3.45583	3.49927	3.53802	3.5718	3.60037	3.62345	3.6408	3.65214	3.65722	3.65578	3.64756	3.63229	3.60971	3.57956	3.54159	3.49555	3.4416	3.38028	3.31214	3.23773	3.15762	3.07235	2.98247	2.88854	2.79111	2.69074	2.58797
UBE2B	0	0	44.486	5.0845e-09	3.7834e-05	0.38834	0.409611	0.430821	0.451909	0.472816	0.49348	0.51384	0.533837	0.55341	0.572497	0.591038	0.608972	0.62624	0.64278	0.658531	0.673433	0.68742	0.700447	0.712437	0.723336	0.733083	0.741617	0.748876	0.754802	0.759332	0.762407	0.763966	0.763947	0.762291	0.758937	0.753823	0.746891	0.738082	0.727432	0.715061	0.701092	0.685649	0.668855	0.650833	0.631706	0.611599	0.590634	0.568935	0.546625
BSG	0	1	71.222	1.2531e-14	9.3868e-11	0.889386	0.94861	1.00765	1.06633	1.12447	1.18189	1.2384	1.29383	1.348	1.40072	1.45181	1.5011	1.5484	1.59354	1.63632	1.67658	1.7141	1.74878	1.78037	1.80871	1.83361	1.8549	1.87239	1.88592	1.89529	1.90032	1.90083	1.89665	1.8876	1.87348	1.85413	1.82936	1.799	1.76321	1.7224	1.67705	1.62758	1.57445	1.51811	1.459	1.39757	1.33427	1.26955	1.20385
IFIT1B	0	0	64.36	3.51e-13	2.6259e-09	0.321041	0.396793	0.472312	0.547365	0.621721	0.695146	0.767408	0.838274	0.907511	0.974888	1.04017	1.10313	1.16352	1.22113	1.27571	1.32703	1.3749	1.41898	1.45914	1.49511	1.52666	1.55355	1.57556	1.59246	1.604	1.60996	1.6101	1.60419	1.59201	1.57331	1.54786	1.51543	1.47581	1.42921	1.37623	1.31749	1.2536	1.1852	1.11289	1.03729	0.95903	0.878722	0.796987	0.714442
TERF2IP	0	0	99.233	1.4325e-20	1.0773e-16	0.541701	0.622685	0.703437	0.783725	0.863317	0.941981	1.01948	1.0956	1.17008	1.24271	1.31326	1.38148	1.44715	1.51003	1.5699	1.62652	1.6797	1.72908	1.77457	1.81587	1.85277	1.88502	1.9124	1.93468	1.95162	1.96299	1.96856	1.9681	1.96137	1.94814	1.92819	1.90127	1.86718	1.8261	1.77858	1.7252	1.66652	1.60311	1.53555	1.46441	1.39025	1.31364	1.23515	1.15536
UBE2H	0	0	149.185	3.0431e-31	2.296e-27	-0.0690313	0.079011	0.22666	0.373523	0.519207	0.663318	0.805463	0.94525	1.08228	1.21617	1.34653	1.47295	1.59504	1.71242	1.82469	1.93145	2.0323	2.1269	2.21479	2.29561	2.36896	2.43444	2.49167	2.54026	2.5798	2.6099	2.63018	2.64023	2.63967	2.62811	2.60514	2.57038	2.52346	2.4647	2.39502	2.31539	2.22675	2.13007	2.02631	1.91642	1.80136	1.68209	1.55957	1.43475
LRRC47	0	0	35.081	4.4698e-07	0.0033041	-0.010713	-0.0096091	-0.0085081	-0.0074128	-0.00632613	-0.005251	-0.00419023	-0.0031467	-0.0021234	-0.0011231	-0.00014863	0.00079704	0.001711	0.00259053	0.0034326	0.0042344	0.004993	0.0057056	0.0063693	0.0069812	0.0075384	0.00803809	0.0084773	0.0088533	0.009163	0.00940376	0.0095725	0.0096665	0.0096828	0.0096185	0.0094708	0.0092367	0.0089133	0.0084947	0.00797228	0.00733737	0.0065813	0.0056953	0.0046708	0.0034991	0.00217144	0.00067917	-0.00098639	-0.0028339
HEMK1	0	0	40.147	4.0363e-08	0.00029929	-0.0030081	0.0024999	0.0079944	0.0134615	0.0188877	0.0242594	0.0295628	0.0347845	0.0399106	0.0449276	0.0498218	0.0545796	0.0591874	0.0636315	0.0678983	0.071974	0.075845	0.0794981	0.0829192	0.0860947	0.089011	0.0916545	0.0940115	0.0960685	0.0978117	0.0992275	0.100302	0.101023	0.101374	0.101344	0.100919	0.100084	0.0988269	0.0971554	0.095095	0.0926722	0.0899137	0.086846	0.0834956	0.0798892	0.0760532	0.0720142	0.0677988	0.0634336
LA16c.431H6.6	0	0	30.976	3.0954e-06	0.02276	-0.0277934	-0.0086837	0.0103766	0.0293381	0.0481513	0.0667668	0.0851352	0.103207	0.120933	0.138264	0.15515	0.171542	0.18739	0.202645	0.217258	0.231179	0.24436	0.256748	0.268297	0.278957	0.288677	0.29741	0.305104	0.311712	0.317183	0.321468	0.324517	0.326282	0.326712	0.325759	0.323373	0.319504	0.314108	0.307222	0.298963	0.289453	0.278811	0.267158	0.254613	0.241297	0.22733	0.212833	0.197925	0.182727
ICA1L	0	0	32.55	1.4769e-06	0.010889	-0.112809	-0.0902427	-0.0677331	-0.045336	-0.0231078	-0.0011048	0.0206168	0.0420006	0.0629903	0.0835297	0.103562	0.123032	0.141883	0.160058	0.177501	0.194156	0.20997	0.224877	0.23883	0.25177	0.26364	0.274384	0.283946	0.29227	0.299299	0.304977	0.309247	0.312054	0.313341	0.313051	0.31113	0.307519	0.302168	0.295125	0.286531	0.276531	0.265271	0.252895	0.239549	0.225378	0.210526	0.19514	0.179364	0.163342
WDR26	0	0	59.614	3.4973e-12	2.6132e-08	-0.0872056	0.001667	0.0903072	0.178483	0.265961	0.352509	0.437896	0.521888	0.604253	0.684759	0.763173	0.839263	0.912797	0.983542	1.05127	1.11573	1.1767	1.23398	1.2873	1.33643	1.38114	1.42121	1.4564	1.48647	1.5112	1.53035	1.54369	1.55099	1.55201	1.54652	1.5343	1.5151	1.48872	1.45533	1.41549	1.36977	1.31872	1.26293	1.20294	1.13934	1.07268	1.00353	0.932468	0.860047
TNS1	0	0	118.449	1.145e-24	8.6274e-21	1.332	1.36773	1.40337	1.43883	1.47402	1.50885	1.54323	1.57707	1.61028	1.64277	1.67445	1.70523	1.73502	1.76372	1.79126	1.81754	1.8425	1.86596	1.88791	1.90825	1.92687	1.9437	1.95864	1.97159	1.98247	1.9912	1.99767	2.0018	2.0035	2.00268	1.99926	1.99312	1.98421	1.97253	1.95821	1.94137	1.92214	1.90065	1.87703	1.85139	1.82386	1.79457	1.76365	1.73123
LPIN2	0	0	41.675	1.9481e-08	0.00014459	-0.676279	-0.558812	-0.441639	-0.325054	-0.209351	-0.0948257	0.0182291	0.129519	0.23875	0.345627	0.449857	0.551145	0.649198	0.74372	0.834419	0.920999	1.0032	1.08063	1.15309	1.22025	1.28183	1.33752	1.38704	1.43008	1.46636	1.49558	1.51744	1.53166	1.53793	1.53596	1.52547	1.50615	1.47774	1.44047	1.39505	1.34221	1.28269	1.21722	1.14652	1.07133	0.99237	0.91038	0.826087	0.740222
TRIM58	0	0	111.138	4.1611e-23	3.1329e-19	-0.138369	-0.0036655	0.130696	0.264374	0.397027	0.528312	0.657889	0.785414	0.910547	1.03294	1.15227	1.26817	1.38031	1.48836	1.59195	1.69077	1.7845	1.87267	1.95508	2.03133	2.10109	2.16401	2.21975	2.26798	2.30834	2.3405	2.36411	2.37884	2.38434	2.38026	2.36628	2.34204	2.30723	2.26209	2.20741	2.14396	2.07255	1.99396	1.90899	1.81842	1.72306	1.62369	1.5211	1.41609
SEC62	0	0	174.562	1.0969e-36	8.2867e-33	0.740962	0.844838	0.94844	1.05149	1.15372	1.25485	1.3546	1.45271	1.54889	1.64288	1.73439	1.82316	1.9089	1.99134	2.07022	2.14525	2.2162	2.28266	2.3445	2.4014	2.45307	2.49925	2.53966	2.57402	2.60207	2.62352	2.6381	2.64554	2.64556	2.63789	2.62225	2.59837	2.56599	2.52529	2.47684	2.42124	2.35909	2.29096	2.21746	2.13918	2.05671	1.97064	1.88156	1.79008
XRCC2	0	0	39.478	5.5505e-08	0.0004114	-0.292966	-0.270695	-0.248475	-0.226358	-0.204396	-0.182639	-0.161138	-0.139947	-0.119114	-0.0986929	-0.0787341	-0.059289	-0.0404091	-0.0221458	-0.00455041	0.0123257	0.028431	0.0437144	0.0581243	0.0716093	0.0841181	0.0955994	0.106002	0.115274	0.123364	0.130221	0.135794	0.14003	0.14288	0.144291	0.144211	0.142591	0.139382	0.134632	0.128476	0.121051	0.112497	0.102952	0.0925544	0.0814421	0.0697538	0.0576279	0.0452027	0.0326168
NFIX	1	0	69.401	3.0377e-14	2.2749e-10	-0.213324	-0.112694	-0.0123085	0.0875901	0.186758	0.284951	0.381925	0.477438	0.571245	0.663104	0.752769	0.839997	0.924546	1.00617	1.08463	1.15967	1.2311	1.29856	1.36191	1.42088	1.47521	1.52467	1.56902	1.60801	1.64139	1.66892	1.69037	1.70547	1.714	1.71571	1.71035	1.69768	1.67748	1.64991	1.61551	1.57481	1.52838	1.47676	1.42049	1.36013	1.29622	1.22931	1.15994	1.08867
ARL4A	0	0	99.122	1.5127e-20	1.1374e-16	-0.815146	-0.666378	-0.517971	-0.370287	-0.223687	-0.0785327	0.0648143	0.205993	0.344641	0.480398	0.612902	0.741792	0.866706	0.987283	1.10316	1.21398	1.3194	1.41899	1.51246	1.59943	1.67952	1.75239	1.81767	1.875	1.92401	1.96435	1.99565	2.01756	2.02971	2.03174	2.02328	2.00399	1.97352	1.93214	1.88069	1.82004	1.75103	1.67453	1.59139	1.50248	1.40865	1.31075	1.20966	1.10622
EIF5	0	0	87.003	5.7e-18	4.2807e-14	-1.04885	-0.898129	-0.747763	-0.5981	-0.449491	-0.302287	-0.156841	-0.0135031	0.127375	0.265442	0.400347	0.531737	0.659263	0.782571	0.901312	1.01513	1.1237	1.22661	1.32356	1.41419	1.49815	1.57507	1.64461	1.70643	1.76016	1.80546	1.84197	1.86935	1.88724	1.89529	1.89315	1.88047	1.85693	1.82277	1.77878	1.72579	1.6646	1.59603	1.52088	1.43997	1.35412	1.26413	1.17083	1.07501
PIM1	0	0	174.778	9.8614e-37	7.4513e-33	-0.945712	-0.743997	-0.542752	-0.342446	-0.14355	0.0534676	0.248136	0.439986	0.628548	0.813351	0.993927	1.1698	1.34052	1.50559	1.66456	1.81695	1.9623	2.10012	2.22996	2.35134	2.4638	2.56687	2.66007	2.74293	2.81499	2.87578	2.92482	2.96165	2.98579	2.99678	2.99415	2.97742	2.94617	2.90072	2.84209	2.77135	2.68955	2.59776	2.49703	2.38842	2.273	2.15182	2.02593	1.89641
TMCC2	0	0	210.484	2.0908e-44	1.5807e-40	-1.39933	-1.14933	-0.899941	-0.651764	-0.405413	-0.161495	0.0793805	0.316606	0.549574	0.777675	1.0003	1.21684	1.42669	1.62924	1.82388	2.01001	2.187	2.35427	2.5112	2.65717	2.79158	2.91383	3.0233	3.11939	3.20149	3.26898	3.32127	3.35774	3.37779	3.3808	3.36617	3.33328	3.28159	3.21156	3.1246	3.02219	2.90579	2.77686	2.63686	2.48726	2.32952	2.1651	1.99547	1.82209
SLC14A1	0	0	84.754	1.7105e-17	1.2839e-13	-0.346707	-0.244178	-0.141873	-0.0400156	0.0611689	0.161457	0.260624	0.358447	0.454701	0.549161	0.641605	0.731808	0.819545	0.904592	0.986726	1.06572	1.1414	1.21341	1.28164	1.34585	1.40579	1.46126	1.51201	1.55784	1.59851	1.6338	1.66349	1.68735	1.70516	1.7167	1.72173	1.72004	1.71143	1.69601	1.67426	1.64663	1.61361	1.57566	1.53325	1.48685	1.43693	1.38396	1.32841	1.27075
NUDT4	0	0	80.056	1.6951e-16	1.2713e-12	-0.25072	-0.1402	-0.029925	0.0798586	0.188905	0.29697	0.403806	0.509168	0.612812	0.71449	0.813958	0.910969	1.00528	1.09664	1.18481	1.26954	1.3506	1.4277	1.50065	1.56917	1.63302	1.69196	1.74574	1.79412	1.83685	1.87369	1.90438	1.92869	1.94637	1.95717	1.96085	1.95716	1.94587	1.92714	1.90146	1.86937	1.83137	1.78798	1.73972	1.68711	1.63067	1.57092	1.50837	1.44355
SLC40A1	0	0	133.335	7.5355e-28	5.6818e-24	-1.19725	-1.02739	-0.857909	-0.689206	-0.521666	-0.355675	-0.191622	-0.0298944	0.129121	0.285036	0.437464	0.586016	0.730306	0.869945	1.00455	1.13372	1.2571	1.37425	1.48483	1.58843	1.68467	1.77315	1.8535	1.92533	1.98824	2.04185	2.08578	2.11962	2.14301	2.15555	2.15684	2.14651	2.1242	2.09017	2.04525	1.99031	1.92621	1.85381	1.77398	1.68757	1.59546	1.49849	1.39753	1.29346
CPEB4	0	0	112.211	2.4571e-23	1.8504e-19	-1.13943	-0.955472	-0.771934	-0.589236	-0.407798	-0.22804	-0.0503815	0.124757	0.296957	0.465797	0.630857	0.791718	0.947959	1.09916	1.2449	1.38477	1.5183	1.64518	1.76489	1.87703	1.9812	2.07697	2.16392	2.24164	2.30969	2.36767	2.41514	2.4517	2.47692	2.49038	2.49167	2.48035	2.45605	2.41906	2.37031	2.31077	2.24139	2.16314	2.07697	1.98385	1.88472	1.78056	1.67233	1.56098
XPO7	0	0	282.26	7.2571e-60	5.4951e-56	-1.59045	-1.32832	-1.06678	-0.806416	-0.547822	-0.291586	-0.0382974	0.211454	0.457079	0.697988	0.933591	1.1633	1.38652	1.60267	1.81116	2.01139	2.2028	2.38474	2.55667	2.718	2.86812	3.00646	3.13241	3.2454	3.34482	3.4301	3.50064	3.55586	3.59515	3.61794	3.62364	3.61164	3.58142	3.53335	3.46866	3.38863	3.29453	3.18765	3.06925	2.9406	2.80299	2.65769	2.50596	2.3491
COA7	0	0	50.141	3.3741e-10	2.515e-06	-0.307067	-0.287759	-0.268489	-0.249293	-0.23021	-0.211278	-0.192532	-0.174013	-0.155755	-0.137799	-0.12018	-0.102936	-0.086105	-0.0697245	-0.053832	-0.038465	-0.023661	-0.0094575	0.0041079	0.0169977	0.0291744	0.0406004	0.0512381	0.0610502	0.0699989	0.0780469	0.0851564	0.0912902	0.0964105	0.10048	0.103461	0.105316	0.10601	0.10557	0.104081	0.101628	0.098299	0.0941794	0.0893559	0.083915	0.0779431	0.0715268	0.0647524	0.0577064
MAP2K4	0	0	36.258	2.5609e-07	0.0018946	-0.312533	-0.291448	-0.270403	-0.249438	-0.228595	-0.207912	-0.187431	-0.167192	-0.147235	-0.127601	-0.108329	-0.0894607	-0.0710354	-0.0530938	-0.0356762	-0.0188229	-0.0025742	0.0130296	0.0279482	0.0421413	0.0555686	0.0681898	0.0799645	0.0908525	0.100814	0.109807	0.117793	0.124731	0.130581	0.135302	0.138854	0.141197	0.142294	0.142162	0.140872	0.138499	0.135115	0.130793	0.125606	0.119627	0.11293	0.105588	0.097674	0.0892607
TOP1	0	0	116.499	2.9878e-24	2.251e-20	-0.711036	-0.5887	-0.466601	-0.344974	-0.224055	-0.10408	0.0147145	0.132093	0.247819	0.361656	0.473369	0.582722	0.689478	0.793401	0.894256	0.991806	1.0858	1.17605	1.26227	1.34424	1.42172	1.49449	1.5623	1.62491	1.6821	1.73362	1.77924	1.81872	1.85183	1.87833	1.89798	1.91055	1.91582	1.91389	1.90516	1.89004	1.86894	1.84229	1.81048	1.77394	1.73308	1.68831	1.64004	1.58869
TPGS1	0	0	31.043	3e-06	0.022068	-0.368881	-0.340649	-0.312471	-0.284399	-0.256485	-0.228784	-0.201348	-0.17423	-0.147483	-0.121161	-0.0953152	-0.0699999	-0.0452677	-0.0211718	0.0022349	0.0248993	0.046769	0.0677894	0.087909	0.107074	0.125232	0.14233	0.158314	0.173132	0.18673	0.199056	0.210056	0.219678	0.227869	0.234575	0.239743	0.243321	0.245259	0.245581	0.24438	0.24175	0.237789	0.23259	0.22625	0.218864	0.210527	0.201336	0.191385	0.180769
TRAK2	0	0	213.053	5.8568e-45	4.4283e-41	-0.488228	-0.354343	-0.220703	-0.0875572	0.0448494	0.17627	0.306458	0.435167	0.56215	0.687161	0.809954	0.930282	1.0479	1.16255	1.27401	1.38201	1.4863	1.58667	1.68284	1.77457	1.86162	1.94374	2.02068	2.0922	2.15805	2.21798	2.27175	2.31911	2.35981	2.39361	2.42027	2.43952	2.45115	2.45523	2.45214	2.44224	2.42592	2.40357	2.37555	2.34226	2.30407	2.26137	2.21452	2.16392
STOM	0	0	266.934	1.461e-56	1.1058e-52	-0.696151	-0.560984	-0.426049	-0.291576	-0.157796	-0.0249394	0.106762	0.237078	0.365777	0.492628	0.6174	0.739863	0.859784	0.976935	1.09108	1.202	1.3094	1.4132	1.51303	1.6087	1.69998	1.78664	1.86845	1.94518	2.0166	2.08247	2.14257	2.19667	2.24453	2.28592	2.32061	2.34837	2.36899	2.38252	2.3893	2.38965	2.38391	2.37242	2.35552	2.33353	2.3068	2.27565	2.24044	2.20148
RPS6KC1	0	0	35.331	3.9729e-07	0.0029371	-0.0327394	-0.0250436	-0.0173593	-0.0096983	-0.00207222	0.0055074	0.0130288	0.0204805	0.0278508	0.0351281	0.0423007	0.049357	0.0562854	0.0630743	0.0697121	0.076187	0.082488	0.088602	0.0945188	0.100226	0.105713	0.110967	0.115977	0.120731	0.125217	0.129425	0.133341	0.136956	0.140256	0.143231	0.145869	0.148158	0.150087	0.151648	0.152839	0.153658	0.154101	0.154166	0.153851	0.153152	0.152067	0.150594	0.148729	0.146471
HBD	0	0	308.943	1.275e-65	9.6571e-62	0.964469	1.01263	1.06071	1.10865	1.15637	1.2038	1.25086	1.29748	1.34359	1.38911	1.43397	1.47811	1.52143	1.56388	1.60538	1.64585	1.6852	1.72342	1.76038	1.79602	1.83026	1.86305	1.89429	1.92393	1.95188	1.97808	2.00244	2.0249	2.04539	2.06382	2.08013	2.09424	2.10609	2.11566	2.12298	2.12808	2.13102	2.13183	2.13053	2.12718	2.12181	2.11446	2.10516	2.09396
RAD23A	0	0	112.187	2.4854e-23	1.8715e-19	-0.426602	-0.347626	-0.268769	-0.190149	-0.111885	-0.0340956	0.0431002	0.119584	0.195237	0.269941	0.343576	0.416025	0.487168	0.556888	0.625064	0.691579	0.75631	0.81915	0.879969	0.938651	0.995079	1.04913	1.10069	1.14965	1.19587	1.23924	1.27965	1.31697	1.35108	1.38188	1.40923	1.43302	1.45314	1.46963	1.48267	1.49244	1.49913	1.50294	1.50403	1.50261	1.49886	1.49297	1.48511	1.47548
SLC4A1	0	1	76.191	1.1153e-15	8.36e-12	1.86496	1.89402	1.92305	1.95201	1.98087	2.00961	2.0382	2.06659	2.09476	2.12268	2.15031	2.17763	2.2046	2.23119	2.25736	2.2831	2.3084	2.33312	2.35733	2.38098	2.40403	2.42645	2.4482	2.46925	2.48958	2.50915	2.52793	2.54589	2.56299	2.57921	2.59451	2.60886	2.62223	2.63454	2.64569	2.65556	2.66403	2.67101	2.67636	2.67998	2.68177	2.68159	2.67935	2.67493
CAT	0	0	98.548	2.0042e-20	1.5066e-16	-0.472107	-0.41099	-0.34994	-0.289023	-0.228305	-0.167854	-0.107735	-0.0480166	0.0112361	0.0699562	0.128077	0.185532	0.242255	0.298178	0.353236	0.407362	0.46049	0.512552	0.563482	0.613213	0.66168	0.708815	0.754551	0.798823	0.841564	0.882706	0.922184	0.959931	0.99588	1.02996	1.06212	1.09228	1.12037	1.14638	1.1703	1.19216	1.21196	1.22971	1.24543	1.25912	1.2708	1.28047	1.28815	1.29385
C19orf66	0	0	39.88	4.5838e-08	0.0003398	-0.20686	-0.191567	-0.176288	-0.161038	-0.145831	-0.130683	-0.115607	-0.100618	-0.0857313	-0.0709605	-0.0563203	-0.0418254	-0.0274903	-0.0133294	0.00064279	0.0144116	0.027963	0.0412813	0.0543531	0.0671636	0.0796981	0.0919422	0.103881	0.115501	0.126787	0.137724	0.148298	0.158495	0.168299	0.177697	0.186674	0.195215	0.203306	0.210932	0.21808	0.224733	0.230879	0.236502	0.241588	0.246123	0.250092	0.25348	0.256274	0.258458
HMBS	0	0	90.058	1.2799e-18	9.6146e-15	-0.709685	-0.612517	-0.51546	-0.418623	-0.322116	-0.226049	-0.130532	-0.0356763	0.0584092	0.151614	0.243829	0.334942	0.424845	0.513428	0.600579	0.686189	0.77015	0.852347	0.932674	1.01102	1.08727	1.16133	1.23307	1.30239	1.36918	1.43333	1.49472	1.55326	1.60882	1.6613	1.71059	1.75657	1.79915	1.83831	1.8741	1.90661	1.9359	1.96205	1.98511	2.00517	2.02229	2.03655	2.048	2.05673
TBC1D24	0	0	33.335	1.0199e-06	0.0075281	0.0972344	0.095859	0.0944884	0.0931275	0.0917812	0.0904544	0.089152	0.0878787	0.0866396	0.0854394	0.084283	0.0831753	0.0821211	0.0811253	0.0801929	0.0793286	0.078537	0.0778239	0.0771933	0.0766503	0.0761999	0.0758467	0.0755959	0.0754521	0.0754203	0.0755053	0.0757121	0.0760454	0.0765101	0.0771112	0.0778535	0.0787418	0.0797803	0.0809578	0.0822487	0.0836269	0.0850662	0.0865406	0.0880238	0.0894898	0.0909124	0.0922655	0.093523	0.0946587
EXOC4	0	0	30.101	4.6682e-06	0.034283	-0.243445	-0.233948	-0.224448	-0.214941	-0.205425	-0.195894	-0.186348	-0.176781	-0.167191	-0.157575	-0.147928	-0.138248	-0.128532	-0.118776	-0.108976	-0.0991299	-0.089234	-0.0792845	-0.0692787	-0.0592129	-0.049084	-0.0388885	-0.0286231	-0.0182845	-0.0078694	0.00262552	0.0132036	0.0238683	0.0346227	0.0454704	0.0564145	0.0674584	0.0786035	0.0898114	0.101006	0.11211	0.123045	0.133734	0.144101	0.154066	0.163554	0.172485	0.180784	0.188371
SHMT1	0	0	34.591	5.6353e-07	0.0041639	0.101421	0.0931738	0.0849524	0.0767839	0.0686947	0.0607111	0.0528595	0.0451664	0.0376582	0.0303613	0.0233021	0.016507	0.0100025	0.00381487	-0.0020294	-0.0075039	-0.012582	-0.017238	-0.0214447	-0.025176	-0.0284055	-0.0311068	-0.0332534	-0.034819	-0.0357771	-0.0361013	-0.0357652	-0.0347425	-0.0330066	-0.0305311	-0.0272898	-0.0232561	-0.0184066	-0.0127797	-0.00647163	0.00041892	0.0077934	0.0155532	0.0235997	0.0318343	0.0401584	0.0484735	0.056681	0.0646821
KLHDC4	0	0	53.648	6.2361e-11	4.6546e-07	-0.162627	-0.164033	-0.1654	-0.166689	-0.167862	-0.168881	-0.169707	-0.1703	-0.170622	-0.170635	-0.1703	-0.169579	-0.168431	-0.16682	-0.164706	-0.16205	-0.15881	-0.154959	-0.150447	-0.145239	-0.139295	-0.132578	-0.125049	-0.116669	-0.107399	-0.0972013	-0.0860363	-0.0738658	-0.0606509	-0.046353	-0.0309334	-0.0143535	0.00342	0.0223081	0.0421264	0.0626865	0.0837997	0.105277	0.126932	0.148573	0.170014	0.191066	0.211539	0.231247
INTS2	0	0	37.328	1.5415e-07	0.0011412	-0.182516	-0.179267	-0.176008	-0.172728	-0.169419	-0.166068	-0.162668	-0.159206	-0.155674	-0.152061	-0.148358	-0.144553	-0.140637	-0.1366	-0.132431	-0.128121	-0.12366	-0.119036	-0.114241	-0.109264	-0.104095	-0.0987245	-0.0931414	-0.087336	-0.0812982	-0.075018	-0.0684852	-0.0616896	-0.0546213	-0.0472701	-0.0396258	-0.0316785	-0.0234197	-0.0148783	-0.00611785	0.00279664	0.0118002	0.0208279	0.0298148	0.0386958	0.0474061	0.0558806	0.0640544	0.0718625
EBNA1BP2	0	0	41.75	1.8797e-08	0.00013953	-0.324848	-0.323526	-0.322193	-0.320839	-0.319456	-0.318031	-0.316556	-0.315021	-0.313414	-0.311726	-0.309947	-0.308067	-0.306075	-0.303961	-0.301716	-0.299329	-0.29679	-0.294088	-0.291214	-0.288158	-0.284909	-0.281457	-0.277793	-0.273905	-0.269784	-0.26542	-0.260803	-0.255922	-0.250767	-0.245329	-0.239596	-0.23356	-0.22721	-0.22057	-0.213691	-0.206626	-0.199426	-0.192145	-0.184835	-0.177547	-0.170336	-0.163253	-0.156351	-0.149682
POLR3E	1	0	33.013	1.1874e-06	0.0087631	-0.141075	-0.147314	-0.153514	-0.159637	-0.165643	-0.171494	-0.177151	-0.182575	-0.187728	-0.19257	-0.197063	-0.201168	-0.204846	-0.208058	-0.210766	-0.212931	-0.21451	-0.215476	-0.215778	-0.215382	-0.214248	-0.212339	-0.209614	-0.206036	-0.201566	-0.196164	-0.189792	-0.182412	-0.173983	-0.164469	-0.153829	-0.142024	-0.129022	-0.11488	-0.099746	-0.08377	-0.0671025	-0.0498938	-0.0322941	-0.0144538	0.0034766	0.0213469	0.0390067	0.0563058
MTMR6	0	0	73.939	3.3399e-15	2.5026e-11	-0.146948	-0.15067	-0.154368	-0.158019	-0.161597	-0.165078	-0.16844	-0.171658	-0.174707	-0.177563	-0.180204	-0.182604	-0.184739	-0.186586	-0.18812	-0.189318	-0.19015	-0.190607	-0.190651	-0.190261	-0.189415	-0.188088	-0.186256	-0.183895	-0.180981	-0.17749	-0.173398	-0.16868	-0.163314	-0.157274	-0.150537	-0.143078	-0.134877	-0.125969	-0.116445	-0.106395	-0.0959115	-0.0850868	-0.0740124	-0.0627801	-0.0514817	-0.040209	-0.0290539	-0.0181081
RHAG	0	1	124.532	5.7472e-26	4.3311e-22	-0.552837	-0.512521	-0.472175	-0.431764	-0.391259	-0.350627	-0.309838	-0.268858	-0.227656	-0.186202	-0.144463	-0.102407	-0.0600032	-0.0172196	0.0259753	0.0696132	0.11373	0.158345	0.203502	0.249228	0.295556	0.342516	0.390141	0.438462	0.487511	0.53732	0.58792	0.639342	0.691619	0.744781	0.798862	0.853892	0.909895	0.966737	1.02414	1.0818	1.13945	1.19678	1.25352	1.30937	1.36405	1.41727	1.46873	1.51815
SPTA1	0	0	102.718	2.5948e-21	1.9521e-17	-0.358973	-0.342422	-0.325748	-0.308828	-0.291538	-0.273755	-0.255356	-0.236217	-0.216215	-0.195228	-0.173131	-0.149802	-0.125118	-0.0989542	-0.0711883	-0.0416971	-0.010357	0.0229546	0.0583615	0.0959869	0.135954	0.178386	0.223406	0.271137	0.321703	0.375227	0.431832	0.491641	0.554778	0.621366	0.691528	0.765387	0.843049	0.924251	1.00839	1.09483	1.18297	1.27218	1.36184	1.45133	1.54002	1.6273	1.71255	1.79514
PAPD7	0	0	32.037	1.8804e-06	0.013855	-0.111386	-0.117978	-0.124543	-0.131053	-0.137483	-0.143806	-0.149993	-0.156019	-0.161857	-0.167479	-0.172858	-0.177968	-0.182782	-0.187273	-0.191413	-0.195176	-0.19854	-0.201464	-0.203934	-0.20592	-0.207393	-0.208328	-0.208698	-0.208474	-0.207631	-0.206142	-0.203979	-0.201116	-0.197525	-0.193181	-0.188055	-0.182121	-0.175355	-0.167791	-0.159519	-0.15063	-0.141216	-0.131368	-0.121179	-0.110739	-0.100141	-0.0894749	-0.0788336	-0.0683083
GYPB	0	0	202.082	1.3403e-42	1.013e-38	0.113236	0.0904897	0.0679365	0.0457691	0.0241803	0.0033629	-0.0164901	-0.035186	-0.0525318	-0.0683346	-0.0824017	-0.0945401	-0.104557	-0.11226	-0.117455	-0.11995	-0.11955	-0.116068	-0.109306	-0.099072	-0.0851736	-0.0674179	-0.045612	-0.019563	0.0109218	0.0460354	0.0859707	0.13092	0.181078	0.236635	0.297785	0.364722	0.437616	0.516197	0.599779	0.687662	0.779143	0.873522	0.970096	1.06816	1.16702	1.26597	1.36432	1.46134
AHSP	0	0	272.008	1.1774e-57	8.913e-54	1.68081	1.67672	1.67266	1.66866	1.66475	1.66095	1.65731	1.65384	1.65058	1.64755	1.64479	1.64233	1.64019	1.63841	1.63701	1.63602	1.6355	1.63541	1.63584	1.63681	1.63833	1.64045	1.64319	1.64657	1.65064	1.65542	1.66093	1.66722	1.6743	1.68221	1.69097	1.70063	1.71119	1.72263	1.73485	1.74775	1.76122	1.77517	1.78949	1.80409	1.81887	1.83372	1.84855	1.86325
RFWD2	0	0	38.387	9.3234e-08	0.00069049	-0.154383	-0.159662	-0.164918	-0.17013	-0.175275	-0.180332	-0.185277	-0.19009	-0.194747	-0.199226	-0.203506	-0.207564	-0.211377	-0.214925	-0.218183	-0.221132	-0.22375	-0.226007	-0.227889	-0.229372	-0.230434	-0.231051	-0.231203	-0.230866	-0.230019	-0.228639	-0.226704	-0.224192	-0.22108	-0.217348	-0.212971	-0.207929	-0.202201	-0.19581	-0.18882	-0.181297	-0.173307	-0.164914	-0.156184	-0.147183	-0.137977	-0.12863	-0.119209	-0.109778
HBM	0	0	203.043	8.3303e-43	6.2969e-39	0.368968	0.375736	0.382574	0.389554	0.396747	0.404222	0.412051	0.420304	0.429053	0.438368	0.448319	0.458978	0.470415	0.482701	0.495907	0.510103	0.52536	0.541749	0.559341	0.578207	0.598416	0.620041	0.643151	0.667817	0.694111	0.722102	0.751863	0.783462	0.816972	0.852463	0.890005	0.929669	0.971519	1.01545	1.06119	1.10848	1.15704	1.2066	1.25689	1.30765	1.35859	1.40946	1.45997	1.50987
CTSB	0	0	30.989	3.077e-06	0.022631	0.253406	0.247966	0.24255	0.237182	0.231885	0.226685	0.221604	0.216666	0.211896	0.207317	0.202953	0.198828	0.194967	0.191392	0.188128	0.185199	0.18263	0.180441	0.17866	0.177309	0.176413	0.175995	0.176079	0.176689	0.177849	0.179583	0.181914	0.184868	0.188467	0.192736	0.197698	0.203377	0.209796	0.21693	0.224715	0.233081	0.241963	0.251293	0.261003	0.271026	0.281295	0.291741	0.302298	0.312899
HAGH	0	0	75.559	1.5177e-15	1.1375e-11	0.488795	0.46698	0.445267	0.423757	0.40255	0.381748	0.361452	0.341764	0.322784	0.304614	0.287356	0.271109	0.255977	0.242059	0.229458	0.218273	0.20861	0.200562	0.194237	0.189735	0.187156	0.186601	0.188173	0.191972	0.1981	0.206657	0.217746	0.231466	0.24792	0.267209	0.289433	0.314695	0.343086	0.374502	0.408658	0.445259	0.484012	0.524624	0.5668	0.610247	0.654672	0.69978	0.745279	0.790874
GYPA	0	1	216.433	1.0976e-45	8.2998e-42	-0.10062	-0.11286	-0.124929	-0.136653	-0.147861	-0.15838	-0.168038	-0.176664	-0.184084	-0.190128	-0.194622	-0.197394	-0.198273	-0.197087	-0.193662	-0.187827	-0.17941	-0.168239	-0.154142	-0.136945	-0.116478	-0.0925683	-0.0650433	-0.0337311	0.0015404	0.0409435	0.0846501	0.132833	0.185663	0.243313	0.305956	0.373763	0.446889	0.525129	0.607939	0.694762	0.785042	0.878222	0.973745	1.07105	1.16959	1.26881	1.36813	1.46702
HDGF	1	0	37.108	1.7109e-07	0.0012663	0.205656	0.166408	0.127331	0.0885993	0.0503837	0.0128566	-0.0238099	-0.0594434	-0.0938721	-0.126924	-0.158426	-0.188207	-0.216094	-0.241916	-0.2655	-0.286674	-0.30527	-0.321104	-0.334015	-0.343828	-0.35037	-0.35347	-0.352955	-0.348652	-0.340391	-0.327998	-0.311302	-0.29013	-0.264311	-0.233671	-0.19804	-0.157244	-0.111128	-0.0598556	-0.0038925	0.0562835	0.120195	0.187364	0.257313	0.329564	0.403641	0.479064	0.555358	0.632043
HEMGN	0	0	162.62	4.008e-34	3.0256e-30	0.17466	0.15761	0.140714	0.124123	0.107991	0.0924703	0.0777147	0.0638767	0.0511093	0.0395654	0.029398	0.02076	0.0138043	0.00868388	0.00555169	0.0045607	0.0058637	0.0096138	0.0159639	0.0250669	0.0370758	0.0521434	0.0704228	0.0920669	0.117229	0.146061	0.178717	0.215349	0.25611	0.301154	0.350633	0.404701	0.463494	0.526853	0.59433	0.665472	0.739822	0.816924	0.896322	0.977562	1.06019	1.14374	1.22777	1.31181
ACKR1	0	1	31.238	2.7372e-06	0.02014	0.0399234	0.0237016	0.0075467	-0.0084745	-0.0242949	-0.0398479	-0.0550664	-0.0698835	-0.0842325	-0.0980463	-0.111258	-0.123801	-0.135608	-0.146613	-0.156748	-0.165946	-0.17414	-0.181266	-0.187254	-0.192038	-0.195551	-0.197726	-0.198496	-0.197795	-0.195555	-0.191711	-0.186194	-0.178937	-0.169875	-0.15894	-0.146065	-0.131184	-0.114234	-0.0952712	-0.0744587	-0.0519644	-0.0279561	-0.0026016	0.0239313	0.0514747	0.0798608	0.108922	0.13849	0.168397
UCP2	0	0	98.548	2.0037e-20	1.5064e-16	-0.145777	-0.152428	-0.158985	-0.165353	-0.171437	-0.177143	-0.182376	-0.187042	-0.191046	-0.194293	-0.196689	-0.198139	-0.19855	-0.197825	-0.195872	-0.192594	-0.1879	-0.181689	-0.173872	-0.164353	-0.153038	-0.139831	-0.124639	-0.107366	-0.0879179	-0.0662005	-0.0421191	-0.0155791	0.0135142	0.0452552	0.0797385	0.117059	0.157302	0.200375	0.246019	0.293966	0.34395	0.395705	0.448963	0.503459	0.558925	0.615095	0.671702	0.72848
YBX1	1	0	173.179	2.1732e-36	1.6412e-32	0.171223	0.129931	0.0887601	0.0478297	0.00726054	-0.032827	-0.0723124	-0.111075	-0.148995	-0.185952	-0.221825	-0.256494	-0.289838	-0.321737	-0.352071	-0.380718	-0.40756	-0.432475	-0.455343	-0.476043	-0.494456	-0.51046	-0.523935	-0.534761	-0.542818	-0.547985	-0.550141	-0.549166	-0.54494	-0.537342	-0.526253	-0.511551	-0.493125	-0.471062	-0.44563	-0.417109	-0.385774	-0.351903	-0.315774	-0.277664	-0.23785	-0.196609	-0.154219	-0.110957
RHCE	0	0	31.755	2.1469e-06	0.015814	-0.148491	-0.159846	-0.171103	-0.182168	-0.192942	-0.20333	-0.213235	-0.222559	-0.231207	-0.239082	-0.246087	-0.252125	-0.257099	-0.260914	-0.263472	-0.264677	-0.26443	-0.26264	-0.259205	-0.25403	-0.247018	-0.238073	-0.227099	-0.213997	-0.198673	-0.181028	-0.160967	-0.138392	-0.113208	-0.0853168	-0.0546226	-0.0210284	0.0155537	0.0550342	0.0971569	0.141659	0.188277	0.236749	0.286811	0.338201	0.390656	0.443913	0.497709	0.551782
RGCC	0	0	75.381	1.6554e-15	1.2405e-11	-0.0290501	-0.0253223	-0.0215645	-0.0177469	-0.0138397	-0.009813	-0.00563692	-0.0012815	0.0032831	0.0080867	0.0131593	0.0185306	0.0242307	0.0302894	0.0367365	0.0436019	0.050916	0.0587074	0.0670072	0.0758448	0.0852502	0.0952532	0.105884	0.117172	0.129147	0.141839	0.155279	0.169495	0.184518	0.200378	0.217104	0.234727	0.253274	0.272725	0.293016	0.314082	0.335856	0.358272	0.381265	0.404769	0.428718	0.453046	0.477687	0.502575
CA1	0	0	247.525	2.2219e-52	1.6811e-48	0.474039	0.447512	0.421117	0.394989	0.369259	0.344061	0.319527	0.295791	0.272985	0.251242	0.230696	0.211478	0.193722	0.177561	0.163128	0.150556	0.13998	0.131524	0.125331	0.12153	0.120254	0.121636	0.125809	0.132906	0.14306	0.156403	0.173069	0.19319	0.2169	0.244331	0.275616	0.310888	0.350269	0.393654	0.440728	0.491163	0.544636	0.60082	0.659392	0.720024	0.782392	0.846171	0.911036	0.97666
KLF3	1	0	44.358	5.4056e-09	4.0212e-05	-0.161044	-0.15213	-0.143202	-0.134248	-0.125253	-0.116205	-0.10709	-0.0978939	-0.0886046	-0.0792081	-0.069691	-0.06004	-0.0502417	-0.0402826	-0.0301494	-0.0198286	-0.009307	0.001429	0.0123926	0.0235974	0.0350566	0.0467838	0.0587922	0.0710953	0.0837065	0.0966392	0.109907	0.123522	0.1375	0.151852	0.166593	0.181736	0.197293	0.21326	0.229618	0.246344	0.263419	0.280821	0.298531	0.316527	0.334788	0.353293	0.372023	0.390955
ERV3.1	0	0	29.33	6.6978e-06	0.049122	-0.195034	-0.191379	-0.187723	-0.184064	-0.180402	-0.176734	-0.173061	-0.16938	-0.165691	-0.161992	-0.158281	-0.154559	-0.150823	-0.147072	-0.143305	-0.139521	-0.13572	-0.131897	-0.128054	-0.124189	-0.120301	-0.116389	-0.11245	-0.108485	-0.104491	-0.100468	-0.096414	-0.0923282	-0.0882094	-0.0840562	-0.0798674	-0.0756418	-0.0713782	-0.0670767	-0.0627386	-0.058365	-0.0539574	-0.0495168	-0.0450448	-0.0405424	-0.036011	-0.0314519	-0.0268663	-0.0222556
ARL6IP1	0	0	297.373	3.9952e-63	3.0256e-59	-0.0522544	-0.0682876	-0.084233	-0.100003	-0.115509	-0.130663	-0.145379	-0.159567	-0.173139	-0.186009	-0.198089	-0.209289	-0.219523	-0.228702	-0.23674	-0.243547	-0.24904	-0.253119	-0.255708	-0.256715	-0.256054	-0.253634	-0.24937	-0.243172	-0.234954	-0.224626	-0.212102	-0.197293	-0.180112	-0.16047	-0.13828	-0.113454	-0.0859087	-0.0556418	-0.0227303	0.012746	0.0507077	0.0910752	0.133769	0.178709	0.225816	0.275011	0.326213	0.379344
CA2	0	0	114.029	1.0056e-23	7.5744e-20	-0.0838967	-0.109545	-0.135044	-0.160243	-0.184992	-0.209142	-0.232543	-0.255044	-0.276496	-0.296749	-0.315654	-0.33306	-0.348817	-0.362776	-0.374786	-0.384699	-0.39236	-0.39763	-0.400348	-0.400369	-0.397543	-0.391719	-0.382748	-0.37048	-0.354765	-0.335453	-0.312394	-0.285439	-0.254437	-0.219239	-0.179695	-0.135655	-0.0869803	-0.0337703	0.0236532	0.0849593	0.149817	0.217897	0.288867	0.362397	0.438156	0.515813	0.595039	0.675501
PIP5K1A	0	0	35.82	3.1506e-07	0.0023299	0.0453402	0.0365047	0.0276909	0.0189204	0.0102148	0.0015957	-0.00691522	-0.0152963	-0.023526	-0.0315826	-0.0394445	-0.0470901	-0.0544977	-0.0616457	-0.0685125	-0.0750763	-0.081316	-0.0872089	-0.0927344	-0.0978705	-0.102596	-0.106888	-0.110726	-0.114088	-0.116952	-0.119298	-0.121102	-0.122344	-0.123002	-0.123054	-0.122479	-0.121255	-0.119361	-0.116793	-0.113563	-0.109683	-0.105166	-0.100024	-0.0942695	-0.0879149	-0.0809726	-0.0734549	-0.0653742	-0.0567429
H1F0	1	0	38.224	1.0076e-07	0.00074604	-0.145953	-0.151851	-0.157703	-0.163463	-0.169085	-0.174523	-0.179731	-0.184662	-0.189271	-0.193512	-0.197338	-0.200704	-0.203563	-0.20587	-0.207578	-0.208642	-0.20902	-0.208652	-0.207506	-0.20553	-0.202681	-0.19891	-0.194172	-0.188422	-0.181612	-0.173698	-0.164632	-0.15437	-0.142864	-0.130069	-0.115939	-0.100427	-0.0834908	-0.0651354	-0.0454134	-0.024379	-0.0020865	0.0214099	0.046056	0.0717975	0.0985802	0.12635	0.155052	0.184633
ASPM	0	0	70.547	1.7401e-14	1.3033e-10	0.113577	0.0848044	0.0561147	0.0275916	-0.00068161	-0.0286216	-0.056145	-0.0831687	-0.109609	-0.135383	-0.160408	-0.184599	-0.207874	-0.230149	-0.251341	-0.271368	-0.29014	-0.307588	-0.323615	-0.338143	-0.351089	-0.362368	-0.371898	-0.379595	-0.385376	-0.389158	-0.390857	-0.39039	-0.387674	-0.382626	-0.375162	-0.365198	-0.352657	-0.337547	-0.319961	-0.299995	-0.277745	-0.253306	-0.226775	-0.198247	-0.167819	-0.135586	-0.101645	-0.06609
CENPF	0	0	47.714	1.0829e-09	8.0643e-06	-0.0206694	-0.0418311	-0.0629259	-0.083887	-0.104648	-0.125141	-0.1453	-0.165058	-0.184349	-0.203104	-0.221259	-0.238745	-0.255495	-0.271444	-0.286524	-0.300668	-0.31381	-0.325883	-0.336819	-0.346552	-0.355016	-0.362143	-0.367866	-0.37212	-0.374836	-0.375948	-0.375389	-0.373093	-0.368992	-0.36302	-0.35511	-0.345194	-0.33321	-0.319151	-0.303068	-0.28501	-0.26503	-0.243179	-0.219509	-0.194071	-0.166916	-0.138096	-0.107663	-0.0756674
GAS2L3	0	0	32.814	1.3038e-06	0.0096197	-0.187915	-0.176411	-0.16493	-0.153494	-0.142126	-0.130847	-0.119681	-0.108651	-0.0977779	-0.0870852	-0.0765953	-0.0663307	-0.0563138	-0.0465674	-0.0371137	-0.0279755	-0.019175	-0.0107353	-0.0026785	0.0049729	0.0121962	0.018969	0.0252687	0.0310727	0.0363586	0.0411038	0.0452858	0.0488821	0.0518702	0.0542274	0.0559313	0.0569594	0.0572911	0.0569481	0.0559917	0.0544845	0.0524893	0.0500689	0.0472859	0.0442033	0.0408836	0.0373897	0.0337843	0.0301302
CKAP2	0	0	53.407	7.0025e-11	5.226e-07	-0.0814572	-0.0929045	-0.104322	-0.115679	-0.126946	-0.138094	-0.149091	-0.159908	-0.170515	-0.180882	-0.190979	-0.200776	-0.210242	-0.219349	-0.228066	-0.236362	-0.24421	-0.251575	-0.258431	-0.264747	-0.270493	-0.275638	-0.280153	-0.284009	-0.287174	-0.289619	-0.291313	-0.292228	-0.292332	-0.291596	-0.28999	-0.287483	-0.284046	-0.279647	-0.274253	-0.267828	-0.260341	-0.251758	-0.242044	-0.231167	-0.219092	-0.205786	-0.191216	-0.175347
RAD21	0	0	35.931	2.9903e-07	0.0022116	-0.424757	-0.427871	-0.430951	-0.433962	-0.436871	-0.439642	-0.442243	-0.444639	-0.446794	-0.448676	-0.450251	-0.451483	-0.452338	-0.452783	-0.452784	-0.452305	-0.45131	-0.449773	-0.447652	-0.444915	-0.441528	-0.437456	-0.432666	-0.427124	-0.420794	-0.413643	-0.405637	-0.396741	-0.386921	-0.376143	-0.364373	-0.351576	-0.33772	-0.32279	-0.306791	-0.289729	-0.271608	-0.252435	-0.232214	-0.21095	-0.18865	-0.165318	-0.14096	-0.115581
TUBA1C	0	0	81.556	8.151e-17	6.1157e-13	-0.249242	-0.258109	-0.266952	-0.275746	-0.284466	-0.293088	-0.301587	-0.309939	-0.31812	-0.326104	-0.333867	-0.341386	-0.348634	-0.355588	-0.362223	-0.368514	-0.37444	-0.379969	-0.385083	-0.389755	-0.393961	-0.397677	-0.400878	-0.403538	-0.405635	-0.407143	-0.408037	-0.408294	-0.407888	-0.406796	-0.404992	-0.402452	-0.39915	-0.395024	-0.389979	-0.38392	-0.37675	-0.368372	-0.358691	-0.347611	-0.335035	-0.320868	-0.305013	-0.287373
PTTG1	1	0	106.467	4.1235e-22	3.1033e-18	0.0169418	-0.0017504	-0.0203864	-0.0389101	-0.0572653	-0.0753959	-0.0932456	-0.110758	-0.127878	-0.144548	-0.160713	-0.176317	-0.191302	-0.205613	-0.219195	-0.23199	-0.24394	-0.254997	-0.265096	-0.274184	-0.282206	-0.289104	-0.294823	-0.299306	-0.302497	-0.30434	-0.30478	-0.303759	-0.301222	-0.297112	-0.291374	-0.28395	-0.274787	-0.263852	-0.251134	-0.236625	-0.220315	-0.202194	-0.182253	-0.160482	-0.136873	-0.111414	-0.0840979	-0.054914
CALM2	0	0	106.292	4.4926e-22	3.3807e-18	-0.859344	-0.861668	-0.863961	-0.866191	-0.868326	-0.870336	-0.872188	-0.873853	-0.875297	-0.87649	-0.8774	-0.877995	-0.878246	-0.878119	-0.877583	-0.876608	-0.87516	-0.873212	-0.870728	-0.867679	-0.864033	-0.859758	-0.854824	-0.849198	-0.84285	-0.835747	-0.827859	-0.819154	-0.8096	-0.799167	-0.787822	-0.775535	-0.762274	-0.747996	-0.732654	-0.716197	-0.698576	-0.679739	-0.659639	-0.638224	-0.615445	-0.591252	-0.565596	-0.538425
CENPE	0	0	33.672	8.6996e-07	0.0064229	0.10039	0.0883477	0.0763303	0.0643632	0.0524715	0.0406805	0.0290153	0.017501	0.0061629	-0.004974	-0.0158845	-0.0265434	-0.0369256	-0.0470058	-0.056759	-0.06616	-0.075184	-0.0838047	-0.0919981	-0.0997386	-0.107001	-0.11376	-0.119992	-0.125669	-0.130768	-0.135263	-0.139129	-0.142341	-0.144874	-0.146703	-0.147801	-0.148145	-0.14771	-0.146479	-0.144446	-0.141604	-0.137945	-0.133463	-0.12815	-0.122001	-0.115008	-0.107163	-0.0984611	-0.0888941
CBX4	1	0	45.701	2.8415e-09	2.1152e-05	-0.294181	-0.279231	-0.264328	-0.24952	-0.234852	-0.220373	-0.206129	-0.192168	-0.178537	-0.165282	-0.152451	-0.140092	-0.12825	-0.116973	-0.106309	-0.0963042	-0.087006	-0.0784607	-0.0707163	-0.0638197	-0.0578179	-0.052758	-0.0486872	-0.0456525	-0.043701	-0.0428798	-0.043236	-0.0448167	-0.047669	-0.05184	-0.0573767	-0.0643264	-0.0727299	-0.0824997	-0.093428	-0.105302	-0.11791	-0.131038	-0.144475	-0.158007	-0.171422	-0.184508	-0.197051	-0.20884
UBE2S	0	0	46.411	2.0229e-09	1.5062e-05	-0.0066529	-0.017385	-0.0280878	-0.0387319	-0.049288	-0.0597268	-0.0700189	-0.0801349	-0.0900456	-0.0997217	-0.109134	-0.118252	-0.127048	-0.135492	-0.143555	-0.151207	-0.15842	-0.165161	-0.171405	-0.17712	-0.182279	-0.18685	-0.190806	-0.194116	-0.196751	-0.198683	-0.199881	-0.200316	-0.199959	-0.198781	-0.196752	-0.193843	-0.190026	-0.185288	-0.179634	-0.17307	-0.1656	-0.157228	-0.147961	-0.137803	-0.126759	-0.114834	-0.102032	-0.0883597
CCNB2	0	0	47.801	1.0386e-09	7.7355e-06	-0.178111	-0.184799	-0.191469	-0.198106	-0.204691	-0.211209	-0.21764	-0.22397	-0.23018	-0.236253	-0.242172	-0.247921	-0.253482	-0.258838	-0.263972	-0.268867	-0.27351	-0.277871	-0.281947	-0.285714	-0.289158	-0.29226	-0.295003	-0.297371	-0.299346	-0.300911	-0.30205	-0.302744	-0.302977	-0.302732	-0.301992	-0.30074	-0.298956	-0.296591	-0.293561	-0.289784	-0.285176	-0.279655	-0.273137	-0.265538	-0.256777	-0.246768	-0.235431	-0.222681
TFDP1	1	0	53.043	8.3462e-11	6.228e-07	-0.0767875	-0.0936435	-0.110428	-0.127069	-0.143496	-0.159637	-0.17542	-0.190775	-0.205628	-0.21991	-0.233548	-0.246471	-0.258607	-0.269886	-0.280234	-0.289582	-0.29786	-0.304988	-0.310903	-0.31553	-0.3188	-0.320639	-0.320976	-0.319741	-0.31686	-0.312263	-0.305879	-0.297635	-0.287461	-0.275284	-0.261034	-0.244639	-0.226029	-0.205192	-0.182166	-0.156991	-0.12971	-0.100362	-0.0689871	-0.0356273	-0.00032277	0.0368857	0.0759576	0.116852
HMGB2	1	0	186.465	3.0472e-39	2.3028e-35	-0.348925	-0.363156	-0.377316	-0.391335	-0.405141	-0.418663	-0.431832	-0.444575	-0.456822	-0.468503	-0.479545	-0.48988	-0.499435	-0.508139	-0.515923	-0.522715	-0.52844	-0.533039	-0.53643	-0.538546	-0.539315	-0.538668	-0.536532	-0.532838	-0.527515	-0.520491	-0.511695	-0.501058	-0.488507	-0.473973	-0.457384	-0.43867	-0.417758	-0.394569	-0.369009	-0.340986	-0.31041	-0.277189	-0.241229	-0.20244	-0.160729	-0.116006	-0.0681764	-0.01715
TOP2A	0	0	42.464	1.337e-08	9.9367e-05	-0.251534	-0.255484	-0.25942	-0.263331	-0.267203	-0.271023	-0.274778	-0.278457	-0.282044	-0.285528	-0.288896	-0.292135	-0.295231	-0.298173	-0.300946	-0.303539	-0.30594	-0.308129	-0.310101	-0.311841	-0.313335	-0.31457	-0.315534	-0.316214	-0.316597	-0.316669	-0.316418	-0.315831	-0.314896	-0.313598	-0.311926	-0.309866	-0.307403	-0.30448	-0.301001	-0.296866	-0.291977	-0.286236	-0.279544	-0.271802	-0.262913	-0.252777	-0.241296	-0.228372
GCLM	0	0	64.102	3.9767e-13	2.9742e-09	-0.248204	-0.243366	-0.238534	-0.233716	-0.228916	-0.224143	-0.219402	-0.2147	-0.210044	-0.205439	-0.200893	-0.196411	-0.192001	-0.187669	-0.183421	-0.179264	-0.1752	-0.171247	-0.167402	-0.163672	-0.160066	-0.15659	-0.15325	-0.150052	-0.147004	-0.144111	-0.141381	-0.138819	-0.136432	-0.134226	-0.132209	-0.130387	-0.128761	-0.127251	-0.125699	-0.123941	-0.121815	-0.11916	-0.115813	-0.111612	-0.106395	-0.0999992	-0.0922626	-0.0830232
CALM3	0	0	31.42	2.5137e-06	0.018503	-0.411891	-0.416038	-0.420176	-0.424292	-0.428377	-0.432422	-0.436414	-0.440344	-0.444202	-0.447978	-0.45166	-0.455239	-0.458704	-0.462045	-0.465252	-0.468315	-0.47122	-0.473963	-0.476529	-0.47891	-0.481093	-0.48307	-0.48483	-0.486363	-0.487657	-0.488704	-0.489492	-0.490012	-0.490253	-0.490204	-0.489855	-0.489197	-0.488214	-0.48683	-0.484903	-0.482292	-0.478853	-0.474446	-0.468927	-0.462153	-0.453983	-0.444274	-0.432885	-0.419671
SMC4	0	0	79.506	2.2169e-16	1.6622e-12	-0.283932	-0.289496	-0.29505	-0.300587	-0.306097	-0.31157	-0.316999	-0.322374	-0.327685	-0.332925	-0.338083	-0.343152	-0.348121	-0.352982	-0.357727	-0.362345	-0.36683	-0.371167	-0.375354	-0.379377	-0.38323	-0.386903	-0.390387	-0.393673	-0.396751	-0.399614	-0.402251	-0.404654	-0.406815	-0.408723	-0.41037	-0.411747	-0.41284	-0.413553	-0.41371	-0.41313	-0.411635	-0.409044	-0.405179	-0.399861	-0.392909	-0.384144	-0.373388	-0.360459
TUBB4B	0	0	58.649	5.5752e-12	4.1653e-08	-0.277186	-0.282965	-0.288728	-0.294461	-0.300146	-0.30577	-0.311316	-0.316768	-0.322111	-0.32733	-0.332409	-0.337332	-0.342083	-0.346649	-0.351011	-0.355156	-0.35907	-0.36273	-0.366128	-0.369246	-0.372068	-0.374579	-0.376763	-0.378604	-0.380088	-0.381198	-0.381919	-0.382235	-0.382131	-0.381591	-0.3806	-0.379142	-0.377199	-0.374684	-0.371448	-0.367341	-0.36221	-0.355906	-0.348276	-0.339168	-0.328433	-0.315918	-0.301473	-0.284945
H3F3A	0	0	63.575	5.1361e-13	3.8402e-09	-0.790418	-0.765813	-0.741218	-0.716644	-0.692101	-0.6676	-0.643152	-0.618766	-0.594454	-0.570225	-0.546091	-0.522061	-0.498146	-0.474357	-0.450704	-0.427197	-0.40385	-0.380665	-0.357661	-0.334845	-0.312227	-0.28982	-0.267631	-0.245673	-0.223956	-0.20249	-0.181285	-0.160353	-0.139703	-0.119346	-0.0992926	-0.079553	-0.0601351	-0.0409895	-0.0220136	-0.00310237	0.0158489	0.0349452	0.0542912	0.073992	0.0941522	0.114877	0.136271	0.158438
MGST3	0	0	43.61	7.7295e-09	5.7492e-05	-0.117236	-0.135871	-0.154401	-0.172719	-0.190719	-0.208296	-0.225343	-0.241755	-0.257425	-0.272249	-0.286119	-0.29893	-0.310576	-0.320952	-0.329951	-0.337467	-0.34339	-0.347627	-0.35006	-0.350587	-0.349102	-0.345498	-0.339671	-0.331514	-0.320921	-0.307786	-0.292004	-0.273469	-0.252074	-0.227714	-0.200283	-0.169674	-0.135791	-0.0986836	-0.0585476	-0.0155824	0.0300124	0.0780369	0.128292	0.180576	0.234692	0.290438	0.347615	0.406024
NUSAP1	0	0	64.108	3.9662e-13	2.9667e-09	-0.172333	-0.17586	-0.17939	-0.182926	-0.186471	-0.190027	-0.193599	-0.197188	-0.200798	-0.204432	-0.208092	-0.211782	-0.215504	-0.219262	-0.223059	-0.226897	-0.23078	-0.234708	-0.238688	-0.242722	-0.246811	-0.25096	-0.25517	-0.259446	-0.26379	-0.268205	-0.272694	-0.27726	-0.281906	-0.286634	-0.291449	-0.296352	-0.301342	-0.306307	-0.311035	-0.31531	-0.318913	-0.321629	-0.32324	-0.323531	-0.322283	-0.319281	-0.314307	-0.307144
TUBA1B	0	0	80.933	1.105e-16	8.2884e-13	-0.723462	-0.726237	-0.728997	-0.731724	-0.734404	-0.73702	-0.739556	-0.741997	-0.744325	-0.746527	-0.748584	-0.750482	-0.752205	-0.753736	-0.75506	-0.756161	-0.75702	-0.757628	-0.757963	-0.758011	-0.757755	-0.757181	-0.756271	-0.755011	-0.753384	-0.751374	-0.748965	-0.746141	-0.742887	-0.739186	-0.735023	-0.73038	-0.725239	-0.719471	-0.71285	-0.705146	-0.69613	-0.685572	-0.673241	-0.658907	-0.64234	-0.623311	-0.601589	-0.576944
TMPO	0	0	41.876	1.7701e-08	0.00013141	-0.473752	-0.474237	-0.474727	-0.475225	-0.475737	-0.476265	-0.476814	-0.477389	-0.477994	-0.478633	-0.47931	-0.48003	-0.480796	-0.481614	-0.482487	-0.48342	-0.48442	-0.485481	-0.486618	-0.487831	-0.489126	-0.490506	-0.491975	-0.493538	-0.495199	-0.496962	-0.498831	-0.500811	-0.502907	-0.505121	-0.507459	-0.509925	-0.512519	-0.51517	-0.517742	-0.520092	-0.522081	-0.523566	-0.524409	-0.524467	-0.523601	-0.521669	-0.51853	-0.514045
TPT1	0	0	40.833	2.9105e-08	0.0002159	-1.0063	-1.01594	-1.02556	-1.03513	-1.04465	-1.05408	-1.0634	-1.0726	-1.08165	-1.09054	-1.09923	-1.10772	-1.11597	-1.12398	-1.13171	-1.13915	-1.1463	-1.15306	-1.1595	-1.16555	-1.17121	-1.17645	-1.18125	-1.18559	-1.18944	-1.1928	-1.19563	-1.19791	-1.19963	-1.20076	-1.20129	-1.20118	-1.20043	-1.19901	-1.19691	-1.19411	-1.19059	-1.18635	-1.18136	-1.17562	-1.1691	-1.16179	-1.15367	-1.14474
TUBB	0	0	81.331	9.0964e-17	6.8241e-13	-0.727572	-0.726713	-0.725855	-0.725001	-0.724154	-0.723316	-0.722488	-0.721672	-0.720871	-0.720088	-0.719323	-0.718579	-0.717859	-0.717164	-0.716496	-0.715858	-0.71525	-0.714679	-0.714142	-0.713643	-0.713185	-0.712769	-0.712396	-0.712071	-0.711794	-0.711568	-0.711394	-0.711275	-0.711214	-0.711211	-0.71127	-0.711392	-0.711575	-0.711713	-0.711609	-0.711057	-0.709855	-0.707799	-0.704685	-0.700311	-0.694472	-0.686965	-0.677588	-0.666135
IDH2	0	0	51.864	1.4729e-10	1.0984e-06	-0.601262	-0.597083	-0.592919	-0.588785	-0.584697	-0.580669	-0.576715	-0.572852	-0.569095	-0.565457	-0.561955	-0.558603	-0.555416	-0.55241	-0.5496	-0.546999	-0.54462	-0.54249	-0.540612	-0.539004	-0.537681	-0.536659	-0.535953	-0.535578	-0.535548	-0.535879	-0.536586	-0.537684	-0.539188	-0.541113	-0.543473	-0.546285	-0.549558	-0.553203	-0.557041	-0.560887	-0.564555	-0.567862	-0.570622	-0.572652	-0.573767	-0.573783	-0.572514	-0.569776
FEN1	0	0	30.345	4.164e-06	0.030602	-0.140044	-0.143655	-0.147268	-0.150883	-0.154502	-0.158126	-0.161757	-0.165395	-0.169043	-0.172702	-0.176372	-0.180056	-0.183754	-0.187468	-0.191199	-0.194948	-0.19872	-0.202508	-0.206321	-0.210158	-0.214019	-0.217907	-0.221823	-0.225768	-0.229743	-0.23375	-0.23779	-0.241864	-0.245974	-0.250121	-0.254306	-0.25853	-0.262796	-0.267094	-0.27141	-0.275727	-0.280031	-0.284306	-0.288536	-0.292705	-0.296797	-0.300798	-0.30469	-0.308459
SUZ12	1	0	38.364	9.427e-08	0.00069807	-0.41475	-0.413421	-0.412096	-0.410782	-0.409484	-0.408207	-0.406955	-0.405735	-0.404552	-0.40341	-0.402315	-0.401272	-0.400287	-0.399364	-0.398509	-0.397727	-0.39702	-0.396403	-0.395871	-0.395434	-0.395095	-0.394861	-0.394736	-0.394726	-0.394836	-0.395071	-0.395437	-0.395938	-0.39658	-0.397368	-0.398307	-0.399403	-0.40066	-0.402053	-0.403534	-0.405053	-0.40656	-0.408005	-0.409338	-0.410509	-0.411467	-0.412164	-0.412548	-0.412571
S100A6	0	0	48.739	6.618e-10	4.9304e-06	-0.57889	-0.576855	-0.574825	-0.572806	-0.570804	-0.568823	-0.566871	-0.564951	-0.56307	-0.561234	-0.559447	-0.557715	-0.556045	-0.55444	-0.552908	-0.551453	-0.55008	-0.548797	-0.547607	-0.546516	-0.545531	-0.544657	-0.543898	-0.543261	-0.542751	-0.542374	-0.542135	-0.542039	-0.542093	-0.542302	-0.542671	-0.543206	-0.543911	-0.544775	-0.545767	-0.546861	-0.548025	-0.549231	-0.55045	-0.551652	-0.552808	-0.55389	-0.554867	-0.555711
RRM1	0	0	55.753	2.2594e-11	1.6873e-07	-0.268855	-0.269933	-0.271016	-0.272107	-0.273213	-0.274336	-0.275483	-0.276656	-0.277862	-0.279104	-0.280387	-0.281715	-0.283094	-0.284527	-0.286019	-0.287575	-0.2892	-0.290896	-0.29267	-0.294526	-0.296469	-0.298503	-0.300632	-0.302862	-0.305196	-0.307639	-0.310196	-0.312871	-0.315669	-0.318595	-0.321652	-0.324846	-0.328181	-0.331639	-0.335188	-0.338793	-0.342418	-0.34603	-0.349593	-0.353073	-0.356435	-0.359645	-0.362667	-0.365468
PTMA	1	0	42.964	1.0529e-08	7.8283e-05	-1.5396	-1.53727	-1.53496	-1.53266	-1.53039	-1.52814	-1.52594	-1.52379	-1.5217	-1.51967	-1.51772	-1.51584	-1.51406	-1.51238	-1.5108	-1.50934	-1.508	-1.50679	-1.50573	-1.50481	-1.50404	-1.50344	-1.50302	-1.50277	-1.50271	-1.50285	-1.50319	-1.50375	-1.50453	-1.50554	-1.50678	-1.50828	-1.51002	-1.51199	-1.51414	-1.51639	-1.51869	-1.52099	-1.52323	-1.52534	-1.52727	-1.52896	-1.53036	-1.53139
RPSA	0	0	42.703	1.1924e-08	8.8634e-05	-1.31733	-1.31868	-1.32002	-1.32136	-1.32269	-1.32401	-1.32532	-1.32661	-1.32789	-1.32914	-1.33037	-1.33158	-1.33276	-1.33391	-1.33502	-1.3361	-1.3371	-1.33814	-1.3391	-1.34001	-1.34087	-1.34168	-1.34244	-1.34314	-1.34379	-1.34437	-1.34489	-1.34534	-1.34573	-1.34604	-1.34628	-1.34644	-1.34652	-1.34651	-1.34637	-1.34607	-1.34558	-1.34488	-1.34393	-1.34269	-1.34115	-1.33926	-1.337	-1.33434
HNRNPA3	0	0	40.99	2.7009e-08	0.00020038	-0.854695	-0.855144	-0.855587	-0.856023	-0.856445	-0.856849	-0.857232	-0.857589	-0.857915	-0.858206	-0.858457	-0.858665	-0.858825	-0.858933	-0.858984	-0.858973	-0.8589	-0.858752	-0.858532	-0.858233	-0.857852	-0.857383	-0.856822	-0.856166	-0.855409	-0.854547	-0.853576	-0.852491	-0.851288	-0.849963	-0.848512	-0.846929	-0.845211	-0.843345	-0.841311	-0.839092	-0.836666	-0.834016	-0.831121	-0.827962	-0.82452	-0.820775	-0.816709	-0.812301
HIST1H4C	0	0	40.133	4.0633e-08	0.00030125	-0.235663	-0.228385	-0.221121	-0.213885	-0.20669	-0.199551	-0.192481	-0.185494	-0.178604	-0.171826	-0.165171	-0.158656	-0.152293	-0.146096	-0.14008	-0.134258	-0.12864	-0.123251	-0.118094	-0.113186	-0.108542	-0.104175	-0.1001	-0.096329	-0.092877	-0.0897578	-0.0869851	-0.0845729	-0.0825349	-0.080885	-0.0796372	-0.0788052	-0.0784013	-0.0784053	-0.0787662	-0.0794318	-0.0803501	-0.0814689	-0.082736	-0.0840994	-0.0855069	-0.0869064	-0.0882458	-0.0894729
DHFR	0	0	49.743	4.0866e-10	3.0453e-06	-0.441811	-0.443164	-0.444521	-0.445885	-0.447258	-0.448646	-0.450051	-0.451477	-0.452927	-0.454404	-0.455912	-0.457455	-0.459035	-0.460657	-0.462324	-0.464039	-0.46581	-0.467627	-0.469508	-0.47145	-0.473458	-0.475534	-0.477683	-0.479908	-0.482212	-0.484598	-0.487071	-0.489633	-0.492288	-0.49504	-0.497891	-0.500846	-0.503906	-0.507038	-0.510176	-0.513252	-0.5162	-0.518951	-0.52144	-0.523598	-0.525357	-0.526652	-0.527414	-0.527577
FTH1	0	0	31.675	2.229e-06	0.016415	0.0817081	0.0594261	0.0372193	0.015163	-0.00666743	-0.0281968	-0.0493497	-0.070051	-0.0902254	-0.109798	-0.128692	-0.146834	-0.164148	-0.180559	-0.195991	-0.210369	-0.22362	-0.235663	-0.246428	-0.255838	-0.263818	-0.270293	-0.275186	-0.278424	-0.27993	-0.27963	-0.277448	-0.273308	-0.267136	-0.258857	-0.248395	-0.235674	-0.220624	-0.203265	-0.1837	-0.162036	-0.138383	-0.112846	-0.0855339	-0.0565537	-0.0260129	0.00598085	0.0393201	0.0738974
DUT	0	0	62.434	8.9263e-13	6.6733e-09	-0.590891	-0.59343	-0.595968	-0.598504	-0.601038	-0.603568	-0.606093	-0.608613	-0.611126	-0.613632	-0.61613	-0.618619	-0.621098	-0.623565	-0.626021	-0.628464	-0.63089	-0.633308	-0.635707	-0.638089	-0.640454	-0.642801	-0.645128	-0.647436	-0.649722	-0.651986	-0.654228	-0.656445	-0.658638	-0.660806	-0.662946	-0.665059	-0.667144	-0.669188	-0.671174	-0.67308	-0.674886	-0.676573	-0.67812	-0.679508	-0.680716	-0.681724	-0.682513	-0.683061
PCNA	0	0	105.177	7.7651e-22	5.8424e-18	-0.548266	-0.54573	-0.543206	-0.540707	-0.538245	-0.535833	-0.533483	-0.531207	-0.529018	-0.526929	-0.524951	-0.523097	-0.521379	-0.51981	-0.518403	-0.517169	-0.51612	-0.515271	-0.514633	-0.514218	-0.514038	-0.514107	-0.514435	-0.515037	-0.515924	-0.517109	-0.518604	-0.520421	-0.522573	-0.525073	-0.527932	-0.531163	-0.534777	-0.53874	-0.542978	-0.547417	-0.551981	-0.556594	-0.561181	-0.565667	-0.569977	-0.574035	-0.577766	-0.581094
RBBP4	1	0	30.987	3.0805e-06	0.022654	-0.444491	-0.447745	-0.450994	-0.454233	-0.457457	-0.460662	-0.463841	-0.466992	-0.470107	-0.473183	-0.476215	-0.479197	-0.482126	-0.484995	-0.487799	-0.490535	-0.4932	-0.495779	-0.498278	-0.500688	-0.503005	-0.505222	-0.507336	-0.509342	-0.511234	-0.513007	-0.514658	-0.51618	-0.517568	-0.518819	-0.519926	-0.520886	-0.521693	-0.522351	-0.52287	-0.523262	-0.523538	-0.523709	-0.523786	-0.52378	-0.523702	-0.523563	-0.523375	-0.523149
DEK	1	0	36.116	2.7393e-07	0.0020262	-0.452354	-0.45896	-0.465546	-0.472093	-0.478579	-0.484984	-0.49129	-0.497475	-0.503519	-0.509404	-0.515107	-0.52061	-0.525892	-0.530933	-0.535713	-0.540213	-0.54441	-0.548288	-0.551825	-0.555	-0.557794	-0.560186	-0.562157	-0.563686	-0.564754	-0.565341	-0.565426	-0.564989	-0.56401	-0.562469	-0.560346	-0.557622	-0.554276	-0.550297	-0.545682	-0.540431	-0.534538	-0.528004	-0.520824	-0.512997	-0.50452	-0.49539	-0.485606	-0.475165
SLBP	0	0	33.773	8.2958e-07	0.0061257	-0.289424	-0.293241	-0.297052	-0.300853	-0.304639	-0.308403	-0.31214	-0.315847	-0.319516	-0.323143	-0.326723	-0.33025	-0.333718	-0.337124	-0.340462	-0.343725	-0.34691	-0.35001	-0.35302	-0.355936	-0.358751	-0.361462	-0.364061	-0.366545	-0.368907	-0.371143	-0.373247	-0.375214	-0.377039	-0.378716	-0.380241	-0.381607	-0.382811	-0.383852	-0.384737	-0.385472	-0.386065	-0.38652	-0.386846	-0.387047	-0.387132	-0.387105	-0.386975	-0.386746
RRM2	0	0	141.331	1.4645e-29	1.1049e-25	-0.23865	-0.239455	-0.240255	-0.241047	-0.241825	-0.242586	-0.243324	-0.244036	-0.244718	-0.245364	-0.24597	-0.246532	-0.247046	-0.247507	-0.24791	-0.248252	-0.24853	-0.248733	-0.248863	-0.248914	-0.248881	-0.24876	-0.248546	-0.248235	-0.247823	-0.247305	-0.246677	-0.245934	-0.245073	-0.244087	-0.242974	-0.241729	-0.240347	-0.23883	-0.237181	-0.235408	-0.233514	-0.231505	-0.229387	-0.227164	-0.224842	-0.222427	-0.219923	-0.217337
MCM4	1	0	71.28	1.218e-14	9.1256e-11	-0.372319	-0.371617	-0.370919	-0.370232	-0.36956	-0.36891	-0.368285	-0.367691	-0.367134	-0.366619	-0.36615	-0.365733	-0.365374	-0.365076	-0.364847	-0.36469	-0.36461	-0.364616	-0.364708	-0.364895	-0.36518	-0.365569	-0.366067	-0.36668	-0.367412	-0.368269	-0.369257	-0.370379	-0.371642	-0.37305	-0.374609	-0.376324	-0.378199	-0.380225	-0.382379	-0.384636	-0.386973	-0.389366	-0.391791	-0.394224	-0.396642	-0.39902	-0.401336	-0.403564
SLC20A1	0	0	54.299	4.5569e-11	3.4018e-07	-0.165962	-0.167997	-0.17003	-0.172058	-0.174078	-0.176089	-0.178088	-0.180073	-0.18204	-0.183988	-0.185915	-0.187817	-0.189692	-0.191538	-0.193353	-0.195134	-0.19688	-0.198585	-0.20025	-0.201871	-0.203446	-0.204973	-0.206449	-0.207871	-0.209238	-0.210547	-0.211795	-0.21298	-0.2141	-0.215152	-0.216134	-0.217043	-0.217878	-0.218636	-0.219319	-0.219928	-0.220463	-0.220925	-0.221315	-0.221633	-0.221881	-0.222058	-0.222166	-0.222204
MCM7	1	0	163.365	2.7738e-34	2.0942e-30	-0.500879	-0.499331	-0.497791	-0.496269	-0.494774	-0.493313	-0.491897	-0.490533	-0.489231	-0.488	-0.486847	-0.485783	-0.484815	-0.483953	-0.483206	-0.482582	-0.48209	-0.481738	-0.481536	-0.481492	-0.481616	-0.481916	-0.4824	-0.483079	-0.483959	-0.485051	-0.486363	-0.487903	-0.489682	-0.491706	-0.493986	-0.49653	-0.499345	-0.502407	-0.505659	-0.509047	-0.512514	-0.516003	-0.519458	-0.522822	-0.526041	-0.529057	-0.531813	-0.534255
SMC1A	0	0	39.317	5.9899e-08	0.00044391	-0.332099	-0.330654	-0.329218	-0.327802	-0.326414	-0.325065	-0.323763	-0.322519	-0.321342	-0.320242	-0.319228	-0.318309	-0.317497	-0.316799	-0.316225	-0.315786	-0.31549	-0.315348	-0.315368	-0.315561	-0.315936	-0.316503	-0.31727	-0.318249	-0.319448	-0.320876	-0.322545	-0.324462	-0.326638	-0.329082	-0.331804	-0.334813	-0.338118	-0.341696	-0.345496	-0.349467	-0.353556	-0.357712	-0.361882	-0.366015	-0.370058	-0.373959	-0.377668	-0.381131
ATAD2	0	0	52.273	1.2093e-10	9.0202e-07	-0.367121	-0.35471	-0.342326	-0.329999	-0.317758	-0.305631	-0.293646	-0.281832	-0.270218	-0.258832	-0.247702	-0.236856	-0.226325	-0.216135	-0.206315	-0.196894	-0.1879	-0.179363	-0.17131	-0.16377	-0.156771	-0.150341	-0.14451	-0.139306	-0.134757	-0.130891	-0.127738	-0.125326	-0.123682	-0.122837	-0.122817	-0.123653	-0.125368	-0.127937	-0.131279	-0.135316	-0.139965	-0.145147	-0.150782	-0.156788	-0.163086	-0.169594	-0.176233	-0.182922
DAAM1	0	0	30.741	3.458e-06	0.025423	-0.141679	-0.147619	-0.153545	-0.159444	-0.165303	-0.171109	-0.176847	-0.182505	-0.188068	-0.193525	-0.198861	-0.204062	-0.209116	-0.214009	-0.218728	-0.223259	-0.22759	-0.231703	-0.23559	-0.239235	-0.242626	-0.245748	-0.248588	-0.251133	-0.25337	-0.255284	-0.256863	-0.258094	-0.258962	-0.259454	-0.259557	-0.259258	-0.258543	-0.2574	-0.255817	-0.253785	-0.25129	-0.248323	-0.244871	-0.240925	-0.236472	-0.231502	-0.226004	-0.219965
WHSC1	1	0	57.964	7.7649e-12	5.8004e-08	-0.227174	-0.229895	-0.232615	-0.235331	-0.23804	-0.240742	-0.243434	-0.246114	-0.24878	-0.251429	-0.254062	-0.256674	-0.259264	-0.26183	-0.264371	-0.266883	-0.26937	-0.271817	-0.274234	-0.276615	-0.278959	-0.281262	-0.283524	-0.285742	-0.287914	-0.290038	-0.292113	-0.294136	-0.296105	-0.298018	-0.299874	-0.301669	-0.303402	-0.305026	-0.30646	-0.307621	-0.308425	-0.308788	-0.308627	-0.307859	-0.306399	-0.304165	-0.301073	-0.297038
MCM2	1	0	41.243	2.3941e-08	0.00017767	-0.464707	-0.464471	-0.464242	-0.464023	-0.463821	-0.463641	-0.463489	-0.463369	-0.463288	-0.463251	-0.463263	-0.46333	-0.463458	-0.463651	-0.463916	-0.464258	-0.46468	-0.465195	-0.465801	-0.466506	-0.467315	-0.468234	-0.469268	-0.470423	-0.471705	-0.473119	-0.47467	-0.476364	-0.478206	-0.480202	-0.482358	-0.484678	-0.487168	-0.48981	-0.492569	-0.495405	-0.498282	-0.501162	-0.504008	-0.506782	-0.509447	-0.511965	-0.514298	-0.516409
MYO9B	0	0	47.836	1.0211e-09	7.606e-06	-0.221145	-0.216661	-0.212185	-0.207722	-0.203279	-0.198863	-0.19448	-0.190138	-0.185843	-0.181602	-0.177421	-0.173308	-0.169268	-0.16531	-0.161438	-0.157661	-0.15398	-0.150416	-0.146962	-0.143629	-0.140423	-0.137352	-0.134423	-0.131641	-0.129014	-0.126548	-0.124251	-0.122128	-0.120187	-0.118434	-0.116877	-0.115521	-0.114373	-0.113425	-0.112657	-0.112046	-0.111574	-0.111217	-0.110955	-0.110767	-0.110632	-0.110528	-0.110435	-0.110331
TLN1	0	0	45.983	2.4826e-09	1.8483e-05	-0.471847	-0.474716	-0.477575	-0.480413	-0.48322	-0.485986	-0.488702	-0.491355	-0.493936	-0.496436	-0.498842	-0.501147	-0.503338	-0.505406	-0.50734	-0.509131	-0.51077	-0.512239	-0.513536	-0.514649	-0.515567	-0.516279	-0.516775	-0.517045	-0.517079	-0.516867	-0.516397	-0.515661	-0.514647	-0.513346	-0.511747	-0.50984	-0.507614	-0.505056	-0.502152	-0.498886	-0.495241	-0.491204	-0.486758	-0.481887	-0.476578	-0.470813	-0.464577	-0.457856
HSP90AA1	0	0	67.014	9.6805e-14	7.2439e-10	-0.692027	-0.700654	-0.709248	-0.717777	-0.726209	-0.73451	-0.742649	-0.750592	-0.758307	-0.765762	-0.772924	-0.779761	-0.786239	-0.792327	-0.797991	-0.8032	-0.80792	-0.81212	-0.815767	-0.818827	-0.821269	-0.823059	-0.824167	-0.824558	-0.8242	-0.823061	-0.821108	-0.818309	-0.814631	-0.810041	-0.804507	-0.797997	-0.790479	-0.781964	-0.772495	-0.762123	-0.750892	-0.738852	-0.72605	-0.712533	-0.698348	-0.683544	-0.668167	-0.652265
ADD2	0	0	31.735	2.1669e-06	0.015959	-0.225848	-0.234228	-0.242576	-0.250857	-0.259038	-0.267087	-0.274971	-0.282655	-0.290107	-0.297294	-0.304182	-0.310739	-0.31693	-0.322724	-0.328087	-0.332986	-0.33739	-0.341257	-0.344564	-0.347274	-0.349354	-0.35077	-0.35149	-0.35148	-0.350708	-0.34914	-0.346743	-0.343483	-0.339328	-0.334245	-0.3282	-0.32116	-0.313093	-0.303986	-0.293847	-0.282681	-0.270497	-0.257301	-0.2431	-0.227902	-0.211714	-0.194542	-0.176393	-0.157276
MT.ND5	0	0	133.308	7.6362e-28	5.757e-24	-0.913107	-0.89631	-0.879494	-0.862642	-0.845736	-0.828759	-0.811691	-0.794516	-0.777214	-0.759769	-0.742161	-0.724374	-0.706389	-0.688188	-0.669754	-0.651067	-0.63211	-0.612866	-0.593316	-0.573443	-0.553227	-0.532652	-0.511698	-0.49035	-0.468587	-0.446393	-0.423749	-0.400637	-0.37704	-0.352938	-0.328316	-0.303153	-0.277437	-0.251241	-0.22472	-0.198031	-0.171333	-0.144785	-0.118543	-0.0927664	-0.067613	-0.043241	-0.0198084	0.0025267
MT.ND3	0	0	261.165	2.5588e-55	1.9365e-51	-1.42221	-1.41602	-1.40978	-1.40346	-1.39701	-1.39039	-1.38354	-1.37644	-1.36904	-1.36128	-1.35314	-1.34456	-1.33551	-1.32593	-1.3158	-1.30505	-1.2937	-1.28157	-1.26874	-1.25513	-1.2407	-1.2254	-1.20919	-1.19202	-1.17386	-1.15466	-1.13437	-1.11296	-1.09037	-1.06657	-1.04151	-1.01515	-0.987456	-0.958506	-0.928504	-0.897657	-0.866171	-0.834252	-0.802107	-0.76994	-0.737959	-0.706369	-0.675376	-0.645187
MT.CYB	0	0	403.817	4.1641e-86	3.1551e-82	-0.9757	-0.976892	-0.97803	-0.979059	-0.979927	-0.980578	-0.980958	-0.981015	-0.980692	-0.979937	-0.978696	-0.976913	-0.974536	-0.97151	-0.967781	-0.963294	-0.958	-0.951834	-0.944752	-0.936697	-0.927614	-0.91745	-0.90615	-0.89366	-0.879927	-0.864896	-0.848513	-0.830724	-0.811474	-0.790711	-0.76838	-0.744426	-0.718802	-0.691595	-0.663015	-0.63328	-0.602606	-0.57121	-0.539308	-0.507117	-0.474854	-0.442735	-0.410976	-0.379795
MT.ND2	0	0	221.114	1.0796e-46	8.1663e-43	-1.11511	-1.11887	-1.12258	-1.12619	-1.12963	-1.13287	-1.13584	-1.1385	-1.14078	-1.14264	-1.14403	-1.14489	-1.14517	-1.14482	-1.14378	-1.14201	-1.1394	-1.13602	-1.13171	-1.12645	-1.12019	-1.11287	-1.10445	-1.09486	-1.08406	-1.07199	-1.05861	-1.04385	-1.02767	-1.01001	-0.990819	-0.970046	-0.947643	-0.923699	-0.898423	-0.872032	-0.844742	-0.81677	-0.788332	-0.759644	-0.730923	-0.702385	-0.674246	-0.646723
MT.CO3	0	0	570.352	4.0384e-122	3.0611e-118	-1.00912	-1.00271	-0.996257	-0.989729	-0.983087	-0.97629	-0.969301	-0.962082	-0.954593	-0.946796	-0.938653	-0.930126	-0.921176	-0.911763	-0.901852	-0.891401	-0.88037	-0.868731	-0.856434	-0.843446	-0.829726	-0.815237	-0.799941	-0.783798	-0.766771	-0.74882	-0.729908	-0.709996	-0.689046	-0.667019	-0.643876	-0.619579	-0.594096	-0.567497	-0.539954	-0.511642	-0.482736	-0.453411	-0.423842	-0.394203	-0.364671	-0.335419	-0.306623	-0.278457
MT.ATP6	0	0	319.463	6.8476e-68	5.187e-64	-1.33461	-1.32489	-1.31515	-1.30537	-1.29553	-1.2856	-1.27558	-1.26543	-1.25515	-1.2447	-1.23407	-1.22323	-1.21218	-1.20088	-1.18932	-1.17748	-1.1653	-1.15286	-1.14005	-1.12687	-1.11331	-1.09935	-1.08496	-1.07013	-1.05483	-1.03904	-1.02276	-1.00594	-0.988582	-0.970657	-0.952145	-0.933027	-0.913287	-0.892984	-0.872249	-0.851217	-0.830023	-0.8088	-0.787684	-0.766807	-0.746306	-0.726313	-0.706964	-0.688393
MT.ND4	0	0	411.364	9.7434e-88	7.3835e-84	-1.0338	-1.03124	-1.02863	-1.0259	-1.02301	-1.01989	-1.01649	-1.01275	-1.00861	-1.00402	-0.998925	-0.993264	-0.986982	-0.980022	-0.972329	-0.963844	-0.95451	-0.944278	-0.933084	-0.920873	-0.907589	-0.893176	-0.877576	-0.860735	-0.842595	-0.8231	-0.802193	-0.779818	-0.755919	-0.730438	-0.70332	-0.674508	-0.643953	-0.611763	-0.578195	-0.543508	-0.507966	-0.471829	-0.435358	-0.398816	-0.362463	-0.326561	-0.291372	-0.257156
MT.CO2	0	0	220.923	1.1866e-46	8.9742e-43	-1.30177	-1.2898	-1.2778	-1.26575	-1.25361	-1.24137	-1.22899	-1.21644	-1.20371	-1.19075	-1.17755	-1.16408	-1.15031	-1.1362	-1.12175	-1.10691	-1.0917	-1.07597	-1.05982	-1.04318	-1.02602	-1.00831	-0.990031	-0.971149	-0.951639	-0.931473	-0.910625	-0.889066	-0.86677	-0.843709	-0.819856	-0.795183	-0.769669	-0.743385	-0.716494	-0.689161	-0.661554	-0.633836	-0.606175	-0.578736	-0.551685	-0.525188	-0.499411	-0.474519
MKI67	0	0	84.631	1.8168e-17	1.3635e-13	-0.0562595	-0.0660552	-0.0758311	-0.0855672	-0.0952437	-0.104841	-0.114338	-0.123717	-0.132956	-0.142036	-0.150937	-0.15964	-0.168124	-0.176369	-0.184356	-0.192065	-0.19948	-0.206568	-0.213322	-0.219719	-0.225738	-0.23136	-0.236564	-0.241331	-0.245641	-0.249474	-0.252809	-0.255628	-0.257911	-0.259636	-0.260786	-0.261339	-0.261275	-0.260544	-0.259073	-0.256786	-0.253607	-0.249462	-0.244275	-0.23797	-0.230472	-0.221705	-0.211595	-0.200066
MT.ND1	0	0	503.149	1.3962e-107	1.0582e-103	-0.819586	-0.820128	-0.820616	-0.820996	-0.821214	-0.821215	-0.820947	-0.820354	-0.819383	-0.817979	-0.816089	-0.813659	-0.810634	-0.806961	-0.802585	-0.797452	-0.79151	-0.784701	-0.776974	-0.768274	-0.758548	-0.747741	-0.735799	-0.722668	-0.708293	-0.692622	-0.6756	-0.657172	-0.637285	-0.615885	-0.592918	-0.568329	-0.542072	-0.514228	-0.485005	-0.454613	-0.423263	-0.391166	-0.358533	-0.325575	-0.292502	-0.259527	-0.226858	-0.194709
ANAPC4	0	0	32.855	1.2787e-06	0.0094354	-0.163932	-0.163518	-0.163107	-0.1627	-0.162299	-0.161906	-0.161524	-0.161154	-0.160799	-0.16046	-0.160139	-0.159839	-0.159562	-0.15931	-0.159084	-0.158888	-0.15872	-0.158589	-0.158492	-0.158431	-0.15841	-0.15843	-0.158494	-0.158603	-0.158759	-0.158965	-0.159222	-0.159533	-0.1599	-0.160325	-0.160809	-0.161355	-0.161965	-0.16263	-0.16333	-0.164047	-0.164762	-0.165456	-0.166109	-0.166702	-0.167218	-0.167635	-0.167936	-0.168101
FAM109B	0	0	31.257	2.7127e-06	0.019963	-0.167244	-0.167796	-0.168342	-0.168875	-0.169388	-0.169875	-0.170329	-0.170744	-0.171113	-0.17143	-0.171688	-0.17188	-0.172001	-0.172043	-0.172	-0.171865	-0.17163	-0.171295	-0.170846	-0.17028	-0.169589	-0.168767	-0.167808	-0.166706	-0.165452	-0.164042	-0.162468	-0.160724	-0.158803	-0.156699	-0.154406	-0.151916	-0.149223	-0.146332	-0.143255	-0.140003	-0.136591	-0.13303	-0.129334	-0.125516	-0.121587	-0.117562	-0.113452	-0.10927
MASTL	0	0	32.801	1.312e-06	0.0096783	-0.0328484	-0.0313665	-0.0298933	-0.028437	-0.0270063	-0.0256098	-0.0242558	-0.0229531	-0.0217099	-0.020535	-0.0194368	-0.0184239	-0.0175047	-0.0166878	-0.0159817	-0.015395	-0.014936	-0.0146138	-0.0144362	-0.0144122	-0.01455	-0.0148584	-0.0153458	-0.0160208	-0.0168918	-0.0179674	-0.0192562	-0.0207666	-0.0225071	-0.0244864	-0.0267128	-0.029195	-0.0319405	-0.0349373	-0.0381546	-0.0415613	-0.0451259	-0.0488172	-0.0526038	-0.0564545	-0.0603379	-0.0642227	-0.0680776	-0.0718712
C9orf69	0	0	32.51	1.5047e-06	0.011093	-0.0683749	-0.0630668	-0.057776	-0.0525195	-0.0473145	-0.0421783	-0.0371279	-0.0321805	-0.0273535	-0.0226638	-0.0181287	-0.0137653	-0.0095909	-0.00562264	-0.00187764	0.0016269	0.0048738	0.0078458	0.0105259	0.0128968	0.0149414	0.0166424	0.0179828	0.0189452	0.0195126	0.0196678	0.0193936	0.0186728	0.0174882	0.0158227	0.0136591	0.0109802	0.0077702	0.0040408	-0.00017037	-0.00482466	-0.0098834	-0.0153081	-0.0210599	-0.0271003	-0.0333906	-0.0398922	-0.0465664	-0.0533746
IMMP1L	0	0	31.772	2.1296e-06	0.015689	-0.138251	-0.137636	-0.137021	-0.136406	-0.135792	-0.135178	-0.134566	-0.133954	-0.133344	-0.132735	-0.132127	-0.131522	-0.130918	-0.130316	-0.129716	-0.129119	-0.12852	-0.127932	-0.127343	-0.126757	-0.126175	-0.125595	-0.125019	-0.124447	-0.123879	-0.123315	-0.122756	-0.1222	-0.121649	-0.121104	-0.120563	-0.120027	-0.119496	-0.118973	-0.11846	-0.11796	-0.117477	-0.117015	-0.116576	-0.116163	-0.11578	-0.115431	-0.115117	-0.114844
CCDC28B	0	0	34.274	6.5472e-07	0.0048364	-0.156947	-0.143678	-0.130442	-0.117277	-0.104215	-0.0912915	-0.0785417	-0.0659999	-0.0537007	-0.0416788	-0.029969	-0.0186057	-0.0076238	0.00294209	0.0130574	0.0226873	0.031797	0.0403526	0.0483186	0.0556607	0.0623441	0.0683342	0.0735963	0.0780958	0.081798	0.0846682	0.0866718	0.0877741	0.0879404	0.0871361	0.0853265	0.0824769	0.0785559	0.073598	0.0676995	0.0609593	0.0534762	0.0453491	0.0366768	0.0275581	0.0180918	0.00837685	-0.001488	-0.0114039
C3orf38	0	0	31.569	2.3432e-06	0.017253	-0.264499	-0.25489	-0.245284	-0.235682	-0.226088	-0.216503	-0.206931	-0.197372	-0.18783	-0.178307	-0.168805	-0.159327	-0.149875	-0.140452	-0.131059	-0.1217	-0.11238	-0.103091	-0.0938453	-0.0846426	-0.0754851	-0.066375	-0.0573147	-0.0483067	-0.0393532	-0.0304567	-0.0216196	-0.0128441	-0.0041327	0.0045122	0.0130883	0.0215932	0.0300236	0.0383563	0.0465496	0.054561	0.0623482	0.0698685	0.0770797	0.0839391	0.0904044	0.0964331	0.101983	0.107011
PAQR3	0	0	49.797	3.981e-10	2.9671e-06	-0.236136	-0.225194	-0.214275	-0.203401	-0.192594	-0.181878	-0.171274	-0.160806	-0.150496	-0.140366	-0.130439	-0.120737	-0.111284	-0.102102	-0.0932124	-0.0846389	-0.076404	-0.0685294	-0.0610385	-0.0539537	-0.0472974	-0.0410922	-0.0353607	-0.0301254	-0.0254089	-0.0212337	-0.0176224	-0.0145976	-0.0121818	-0.0103976	-0.0092674	-0.008814	-0.0090577	-0.0099784	-0.0115173	-0.0136141	-0.0162087	-0.0192406	-0.0226498	-0.0263759	-0.0303588	-0.0345382	-0.0388538	-0.0432454
ZNF268	1	0	31.411	2.5236e-06	0.018574	-0.238275	-0.232518	-0.226766	-0.221025	-0.215301	-0.209598	-0.203922	-0.198279	-0.192673	-0.187111	-0.181598	-0.176139	-0.170739	-0.165405	-0.160141	-0.154952	-0.14985	-0.144825	-0.139896	-0.135065	-0.130337	-0.125718	-0.121212	-0.116825	-0.112563	-0.108431	-0.104434	-0.100578	-0.096868	-0.0933099	-0.0899088	-0.0866702	-0.0835994	-0.0806997	-0.0779723	-0.0754185	-0.0730396	-0.0708367	-0.0688111	-0.066964	-0.0652967	-0.0638105	-0.0625064	-0.0613859
WSB2	0	0	43.37	8.6715e-09	6.449e-05	-0.252343	-0.240929	-0.229535	-0.21818	-0.206885	-0.195668	-0.18455	-0.17355	-0.162688	-0.151984	-0.141458	-0.131129	-0.121016	-0.111141	-0.101522	-0.0921785	-0.083131	-0.0743993	-0.0660027	-0.0579611	-0.0502943	-0.0430218	-0.0361635	-0.029739	-0.0237681	-0.0182705	-0.013266	-0.0087742	-0.0048149	-0.0014077	0.0014275	0.0036711	0.0053046	0.006335	0.00679328	0.00671129	0.0061209	0.0050541	0.0035428	0.0016188	-0.00068603	-0.00333969	-0.00631033	-0.0095661
MT.CO1	0	0	397.324	1.0532e-84	7.9794e-81	-0.437239	-0.403458	-0.369679	-0.335906	-0.302141	-0.268386	-0.234645	-0.20092	-0.167213	-0.133528	-0.0998666	-0.0662321	-0.032627	0.00094607	0.0344844	0.0679854	0.10145	0.134865	0.168237	0.201562	0.234836	0.268057	0.301221	0.334327	0.367372	0.400352	0.433266	0.46611	0.498882	0.53158	0.564199	0.596739	0.629193	0.66148	0.693453	0.724958	0.755846	0.785964	0.81516	0.843283	0.870182	0.895705	0.9197	0.942016
USP28	0	0	85.576	1.1448e-17	8.5955e-14	0.10245	0.100515	0.0985879	0.0966738	0.09478	0.0929133	0.0910804	0.0892882	0.0875434	0.0858528	0.0842232	0.0826613	0.0811739	0.0797677	0.0784496	0.0772264	0.076105	0.0750914	0.0741932	0.0734169	0.0727694	0.0722573	0.0718874	0.0716665	0.0716014	0.0716989	0.0719657	0.0724085	0.0730343	0.0738497	0.0748615	0.0760765	0.0775009	0.0791288	0.0809432	0.0829266	0.0850614	0.08733	0.089715	0.0921988	0.0947639	0.0973928	0.100068	0.102772
HAUS5	0	0	48.808	6.4039e-10	4.7716e-06	-0.19774	-0.193986	-0.190238	-0.186504	-0.18279	-0.179102	-0.175448	-0.171834	-0.168266	-0.164751	-0.161297	-0.157909	-0.154595	-0.15136	-0.148212	-0.145157	-0.1422	-0.139354	-0.136619	-0.134004	-0.131515	-0.12916	-0.126945	-0.124876	-0.12296	-0.121204	-0.119615	-0.118199	-0.116963	-0.115913	-0.115057	-0.1144	-0.113949	-0.113701	-0.11364	-0.113753	-0.114027	-0.114445	-0.114996	-0.115663	-0.116434	-0.117294	-0.118229	-0.119224
NAB1	1	0	55.233	2.9042e-11	2.1685e-07	-0.182969	-0.176986	-0.171023	-0.165097	-0.159229	-0.153435	-0.147737	-0.142152	-0.1367	-0.131398	-0.126268	-0.121326	-0.116593	-0.112086	-0.107826	-0.10383	-0.10012	-0.0967099	-0.0936227	-0.0908761	-0.0884891	-0.0864804	-0.0848692	-0.0836742	-0.0829145	-0.0826088	-0.0827763	-0.0834357	-0.084606	-0.0863062	-0.0885551	-0.0913716	-0.0947725	-0.0987274	-0.103162	-0.107999	-0.113164	-0.11858	-0.124171	-0.12986	-0.135572	-0.14123	-0.146758	-0.15208
KAT5	0	0	86.422	7.5741e-18	5.6874e-14	-0.310232	-0.289011	-0.267834	-0.246742	-0.225781	-0.204992	-0.18442	-0.164106	-0.144095	-0.12443	-0.105154	-0.0863093	-0.0679403	-0.0500898	-0.0328009	-0.016117	-8.1165e-05	0.0152633	0.0298733	0.0437055	0.0567168	0.0688639	0.0801037	0.0903929	0.0996883	0.107947	0.115125	0.12118	0.126068	0.129746	0.132172	0.133301	0.133094	0.131581	0.128857	0.125019	0.120165	0.114394	0.107802	0.100487	0.0925476	0.0840808	0.0751845	0.0659563
NEK7	0	0	31.527	2.3894e-06	0.01759	-0.119142	-0.11236	-0.105594	-0.0988569	-0.0921645	-0.0855317	-0.0789731	-0.0725037	-0.0661384	-0.0598919	-0.0537791	-0.047815	-0.0420143	-0.036392	-0.0309628	-0.0257417	-0.020744	-0.0159831	-0.0114753	-0.007235	-0.003277	0.00038372	0.0037324	0.0067541	0.0094341	0.0117574	0.0137091	0.0152746	0.0164387	0.0171868	0.0175039	0.0173752	0.0167869	0.015747	0.0142843	0.0124281	0.0102079	0.0076532	0.0047934	0.001658	-0.00172367	-0.00532208	-0.00910779	-0.0130514
NSMCE4A	0	0	32.193	1.7469e-06	0.012875	-0.257719	-0.248957	-0.240212	-0.231501	-0.222841	-0.21425	-0.205744	-0.19734	-0.189056	-0.180908	-0.172914	-0.165091	-0.157455	-0.150024	-0.142816	-0.135846	-0.12913	-0.122692	-0.116541	-0.110698	-0.10518	-0.100002	-0.0951837	-0.0907405	-0.0866899	-0.0830491	-0.079835	-0.0770648	-0.0747556	-0.0729243	-0.0715881	-0.070764	-0.0704678	-0.0706867	-0.0713813	-0.0725113	-0.0740362	-0.0759155	-0.0781088	-0.0805758	-0.083276	-0.086169	-0.0892143	-0.0923715
PLK4	0	0	29.931	5.0545e-06	0.0371	-0.0037308	-0.0094796	-0.0152159	-0.0209269	-0.0266002	-0.032223	-0.0377827	-0.0432668	-0.0486626	-0.0539576	-0.059139	-0.0641944	-0.0691111	-0.0738765	-0.078478	-0.0829029	-0.087139	-0.0911728	-0.0949926	-0.0985853	-0.101939	-0.10504	-0.107876	-0.110435	-0.112703	-0.11467	-0.116321	-0.117644	-0.118627	-0.119256	-0.11952	-0.119406	-0.118902	-0.118018	-0.116786	-0.115235	-0.113398	-0.111307	-0.108992	-0.106484	-0.103816	-0.101018	-0.0981228	-0.0951605
CACNA1A	0	0	32.481	1.5253e-06	0.011243	-0.0205178	-0.008005	0.0044747	0.0168885	0.0292031	0.0413856	0.053403	0.0652223	0.0768103	0.0881342	0.0991608	0.109857	0.12019	0.130127	0.139634	0.148679	0.15723	0.16525	0.17271	0.179575	0.185813	0.19139	0.196274	0.200431	0.203829	0.206433	0.208213	0.209133	0.209162	0.208266	0.206412	0.203568	0.199702	0.194837	0.189044	0.182395	0.174964	0.166824	0.158049	0.14871	0.138881	0.128635	0.118045	0.107184
SLC25A16	0	0	34.68	5.4031e-07	0.0039934	0.133671	0.136126	0.138576	0.141016	0.143442	0.14585	0.148233	0.150588	0.15291	0.155194	0.157435	0.159629	0.16177	0.163855	0.165877	0.167834	0.16972	0.171528	0.173257	0.1749	0.176453	0.177911	0.179269	0.180523	0.181668	0.182699	0.183611	0.1844	0.185061	0.185589	0.185979	0.186227	0.186327	0.186268	0.186033	0.185602	0.184957	0.184082	0.182956	0.181563	0.179884	0.1779	0.175595	0.172949
HCG18	0	0	29.487	6.2238e-06	0.04567	-0.254708	-0.241264	-0.22784	-0.214457	-0.201135	-0.187893	-0.174752	-0.161733	-0.148855	-0.136139	-0.123605	-0.111273	-0.0991628	-0.0872955	-0.075691	-0.0643694	-0.053351	-0.042656	-0.0323046	-0.022317	-0.0127134	-0.00351406	0.0052608	0.0135911	0.0214565	0.0288368	0.0357118	0.0420613	0.0478651	0.0531029	0.0577547	0.0618	0.06522	0.0680197	0.0702268	0.0718699	0.0729776	0.0735786	0.0737015	0.0733748	0.0726273	0.0714874	0.0699839	0.0681453
RP11.111M22.2	0	0	34.497	5.8913e-07	0.0043525	-0.116382	-0.0966865	-0.0770346	-0.057469	-0.038033	-0.0187699	0.00027734	0.0190653	0.037551	0.055691	0.0734422	0.0907615	0.107606	0.123931	0.139695	0.154855	0.16937	0.183187	0.196272	0.208581	0.220068	0.230692	0.240408	0.249174	0.256947	0.263683	0.269339	0.273871	0.277238	0.279395	0.280299	0.279907	0.278179	0.275142	0.270883	0.265495	0.259067	0.251692	0.243459	0.23446	0.224786	0.214529	0.203778	0.192625
AMMECR1L	0	0	43.066	1.0028e-08	7.4566e-05	-0.23089	-0.220307	-0.209733	-0.199179	-0.188654	-0.178166	-0.167726	-0.157343	-0.147028	-0.136788	-0.126634	-0.116576	-0.106622	-0.096783	-0.0870678	-0.0774861	-0.068048	-0.0587614	-0.0496375	-0.0406852	-0.031914	-0.0233336	-0.0149534	-0.006783	0.0011681	0.00889032	0.0163742	0.0236101	0.0305885	0.0373	0.0437349	0.0498838	0.0557372	0.0612893	0.0665373	0.0714788	0.0761112	0.0804319	0.0844385	0.0881283	0.0914988	0.0945475	0.0972719	0.0996693
KATNAL1	0	0	41.887	1.7609e-08	0.00013075	0.202626	0.192851	0.183092	0.173365	0.163688	0.154076	0.144545	0.135112	0.125793	0.116605	0.107563	0.0986851	0.0899861	0.0814829	0.0731917	0.0651288	0.057311	0.0497533	0.0424733	0.0354868	0.0288103	0.0224599	0.0164521	0.010803	0.0055291	0.00064666	-0.0038281	-0.0078787	-0.011489	-0.0146427	-0.0173233	-0.0195147	-0.0212017	-0.0223952	-0.0231302	-0.023443	-0.0233694	-0.0229456	-0.0222077	-0.0211916	-0.0199336	-0.0184696	-0.0168357	-0.015068
FAM172A	0	0	42.007	1.6629e-08	0.00012352	-0.206892	-0.200614	-0.194343	-0.188085	-0.181848	-0.175639	-0.169464	-0.16333	-0.157244	-0.151213	-0.145244	-0.139343	-0.133518	-0.127776	-0.122122	-0.116565	-0.11111	-0.105767	-0.100539	-0.0954355	-0.0904621	-0.0856261	-0.0809343	-0.0763936	-0.0720108	-0.0677928	-0.0637465	-0.0598788	-0.0561965	-0.0527065	-0.0494156	-0.0463308	-0.0434586	-0.0408013	-0.0383568	-0.0361231	-0.0340978	-0.0322789	-0.0306642	-0.0292514	-0.0280385	-0.0270233	-0.0262035	-0.0255771
IFI27L1	0	0	31.055	2.9837e-06	0.021951	-0.189166	-0.180721	-0.172293	-0.163898	-0.155553	-0.147273	-0.139076	-0.130979	-0.122997	-0.115147	-0.107446	-0.0999105	-0.0925567	-0.0854012	-0.0784606	-0.0717514	-0.06529	-0.0590933	-0.0531775	-0.0475592	-0.042255	-0.0372813	-0.0326548	-0.0283919	-0.0245091	-0.0210231	-0.0179502	-0.0153072	-0.0131103	-0.0113764	-0.0101217	-0.0093629	-0.0091151	-0.009364	-0.0100677	-0.0111833	-0.0126679	-0.0144785	-0.0165722	-0.0189061	-0.0214371	-0.0241224	-0.026919	-0.029784
UBR3	0	0	30.153	4.5549e-06	0.03346	-0.358905	-0.332313	-0.305774	-0.279342	-0.253068	-0.227006	-0.20121	-0.175733	-0.150626	-0.125945	-0.10174	-0.0780668	-0.054977	-0.0325238	-0.0107605	0.0102599	0.030484	0.0498599	0.0683334	0.0858517	0.102362	0.117811	0.132145	0.145312	0.157259	0.167932	0.177279	0.185246	0.19178	0.196829	0.200339	0.202256	0.202533	0.201198	0.198353	0.194103	0.188555	0.181813	0.173984	0.165171	0.155481	0.145019	0.133891	0.122201
SPATA33	0	0	38.51	8.7946e-08	0.00065142	-0.221332	-0.203228	-0.185165	-0.167186	-0.149334	-0.131649	-0.114175	-0.0969527	-0.0800245	-0.0634325	-0.0472186	-0.031425	-0.0160935	-0.00126622	0.0130148	0.0267075	0.03977	0.0521602	0.0638361	0.0747556	0.0848768	0.0941576	0.102556	0.11003	0.116538	0.122037	0.126486	0.129842	0.132064	0.133109	0.132936	0.131502	0.128769	0.124772	0.119615	0.113405	0.106248	0.0982521	0.0895227	0.0801669	0.0702916	0.0600033	0.0494089	0.038615
MYSM1	0	0	90.511	1.0255e-18	7.7047e-15	0.337704	0.320429	0.303185	0.286005	0.268919	0.251959	0.235158	0.218545	0.202153	0.186014	0.170159	0.154619	0.139426	0.124612	0.110208	0.0962459	0.082757	0.0697727	0.0573249	0.045445	0.0341645	0.0235151	0.0135282	0.0042354	-0.0043317	-0.0121416	-0.0191627	-0.0253635	-0.0307125	-0.035178	-0.0387285	-0.0413326	-0.0429612	-0.0436407	-0.0434494	-0.0424673	-0.0407746	-0.0384516	-0.0355785	-0.0322353	-0.0285023	-0.0244597	-0.0201876	-0.0157663
MYBL2	1	0	37.146	1.6809e-07	0.0012442	-0.244866	-0.242769	-0.24068	-0.238605	-0.236553	-0.23453	-0.232545	-0.230605	-0.228716	-0.226887	-0.225126	-0.223438	-0.221833	-0.220316	-0.218897	-0.217582	-0.21638	-0.215294	-0.214336	-0.213513	-0.21283	-0.212297	-0.21192	-0.211707	-0.211665	-0.211801	-0.212124	-0.212641	-0.213358	-0.214284	-0.215426	-0.216791	-0.218385	-0.220186	-0.222142	-0.224202	-0.226313	-0.228425	-0.230485	-0.232441	-0.234241	-0.235835	-0.23717	-0.238193
PRDX6	0	0	36.936	1.8571e-07	0.0013742	0.37498	0.359606	0.344274	0.329022	0.313893	0.298925	0.28416	0.269639	0.255402	0.241488	0.22794	0.214798	0.202102	0.189892	0.17821	0.167095	0.15659	0.146732	0.137564	0.129127	0.121459	0.114604	0.108599	0.103487	0.0993084	0.0961028	0.093911	0.0927738	0.0927316	0.0938251	0.0960948	0.0995812	0.104321	0.110274	0.117324	0.125357	0.134254	0.143898	0.154173	0.164963	0.176148	0.187614	0.199242	0.210917
DOT1L	1	0	41.195	2.4496e-08	0.00018176	-0.22257	-0.211334	-0.200118	-0.188942	-0.177826	-0.166789	-0.155852	-0.145035	-0.134356	-0.123838	-0.113498	-0.103357	-0.0934361	-0.0837537	-0.0743301	-0.0651855	-0.056339	-0.0478122	-0.0396234	-0.0317931	-0.0243412	-0.0172877	-0.0106523	-0.0044551	0.0012841	0.00654531	0.0113086	0.0155542	0.019262	0.0224121	0.0249848	0.02696	0.0283192	0.0290731	0.0292596	0.0289179	0.0280871	0.0268061	0.0251141	0.0230501	0.0206533	0.0179626	0.0150171	0.011856
ACSL6	0	0	78.994	2.8447e-16	2.1327e-12	-0.276873	-0.249056	-0.221236	-0.193411	-0.165581	-0.137741	-0.109891	-0.0820272	-0.0541486	-0.0262525	0.00166321	0.0296006	0.057562	0.0855495	0.113565	0.141612	0.16969	0.197804	0.225955	0.254145	0.282376	0.310651	0.338972	0.36734	0.395759	0.424229	0.452754	0.481336	0.509977	0.538678	0.567443	0.596272	0.625166	0.65404	0.682734	0.711086	0.738934	0.766114	0.792465	0.817822	0.842024	0.864908	0.886311	0.906071
HNRNPA2B1	0	0	29.995	4.9069e-06	0.036027	-0.909064	-0.911841	-0.914595	-0.917302	-0.919941	-0.922487	-0.924917	-0.927209	-0.929339	-0.931285	-0.933022	-0.934528	-0.935781	-0.936756	-0.93743	-0.937781	-0.93779	-0.937421	-0.936663	-0.935489	-0.933876	-0.931802	-0.929242	-0.926173	-0.922574	-0.918419	-0.913688	-0.908355	-0.902399	-0.895796	-0.888522	-0.880556	-0.871874	-0.862459	-0.852299	-0.841384	-0.829702	-0.817242	-0.803993	-0.789943	-0.775081	-0.759397	-0.742878	-0.725514
PLOD3	0	0	38.62	8.3453e-08	0.00061822	-0.230357	-0.215828	-0.201322	-0.186865	-0.172479	-0.158189	-0.14402	-0.129994	-0.116136	-0.102471	-0.0890207	-0.0758108	-0.0628649	-0.0502068	-0.0378607	-0.0258505	-0.0142	-0.0029339	0.0079246	0.0183512	0.0283219	0.0378127	0.0467996	0.0552587	0.0631659	0.0704972	0.0772287	0.0833364	0.0887962	0.0935842	0.0976763	0.101049	0.103679	0.105572	0.10676	0.107277	0.107157	0.106431	0.105134	0.103299	0.100958	0.0981464	0.0948959	0.0912403
HSPA8	0	0	41.948	1.7099e-08	0.00012699	-0.817964	-0.823901	-0.829814	-0.835679	-0.841472	-0.84717	-0.852747	-0.858182	-0.863449	-0.868524	-0.873384	-0.878005	-0.882362	-0.886433	-0.890192	-0.893616	-0.89668	-0.899364	-0.90164	-0.903485	-0.904876	-0.905788	-0.906197	-0.90608	-0.905413	-0.904171	-0.902331	-0.899869	-0.896761	-0.892983	-0.888511	-0.883321	-0.877391	-0.870722	-0.86334	-0.855272	-0.846543	-0.837181	-0.827212	-0.816661	-0.805557	-0.793924	-0.781789	-0.769179
HELB	0	0	33.878	7.8938e-07	0.0058296	-0.254668	-0.239222	-0.22378	-0.208344	-0.192919	-0.177507	-0.162111	-0.146736	-0.131384	-0.116058	-0.100763	-0.0855016	-0.0702767	-0.055092	-0.0399508	-0.0248564	-0.0098121	0.0051786	0.0201124	0.034986	0.0497961	0.0645392	0.0792121	0.0938114	0.108334	0.122776	0.137134	0.151406	0.165587	0.179674	0.193665	0.207555	0.221339	0.234962	0.248322	0.261316	0.273842	0.285796	0.297074	0.307573	0.317192	0.325825	0.33337	0.339724
TXNIP	0	0	45.424	3.2452e-09	2.4154e-05	-0.683744	-0.646352	-0.609007	-0.571756	-0.534647	-0.497727	-0.461043	-0.424642	-0.388571	-0.352878	-0.31761	-0.282814	-0.248537	-0.214826	-0.181729	-0.149293	-0.11757	-0.086593	-0.0564228	-0.0271023	0.0013213	0.0288009	0.0552891	0.0807389	0.105103	0.128334	0.150385	0.171209	0.190759	0.208986	0.225845	0.241288	0.255269	0.267775	0.278827	0.288443	0.296645	0.303451	0.308882	0.312958	0.315699	0.317125	0.317257	0.316113
SLC7A5	0	0	34.615	5.5731e-07	0.0041186	-0.506838	-0.440207	-0.373707	-0.307468	-0.24162	-0.176294	-0.11162	-0.0477279	0.0152507	0.077186	0.137947	0.197404	0.255427	0.311884	0.366646	0.419582	0.47056	0.519454	0.566129	0.610456	0.652306	0.691547	0.728049	0.761681	0.792314	0.819816	0.844058	0.864909	0.882238	0.895915	0.90581	0.911792	0.91374	0.911728	0.906009	0.896846	0.884501	0.869237	0.851314	0.830996	0.808545	0.784221	0.758289	0.731008
FAM228B	0	0	42.336	1.4208e-08	0.00010557	-0.199273	-0.190852	-0.18245	-0.174087	-0.165781	-0.157554	-0.149422	-0.141407	-0.133527	-0.125802	-0.118251	-0.110893	-0.103748	-0.0968351	-0.0901733	-0.0837822	-0.077681	-0.0718893	-0.0664263	-0.0613112	-0.0565634	-0.0522024	-0.0482473	-0.0447176	-0.0416326	-0.0390115	-0.0368739	-0.0352389	-0.0341259	-0.0335542	-0.0335433	-0.0341123	-0.0352794	-0.0370341	-0.0393399	-0.042159	-0.0454535	-0.0491858	-0.0533181	-0.0578125	-0.0626314	-0.067737	-0.0730916	-0.0786572
BLVRB	0	0	102.543	2.8268e-21	2.1263e-17	2.01178	1.99882	1.98584	1.97283	1.95976	1.94663	1.9334	1.92006	1.9066	1.893	1.87924	1.8653	1.85116	1.83681	1.82223	1.80739	1.7923	1.77691	1.76122	1.74521	1.72886	1.71215	1.69507	1.6776	1.65971	1.6414	1.62264	1.60342	1.58372	1.56352	1.5428	1.52154	1.49974	1.47744	1.45476	1.43183	1.40877	1.3857	1.36273	1.34	1.31762	1.29572	1.27442	1.25383
GPCPD1	0	0	30.178	4.5031e-06	0.033084	-0.297774	-0.26715	-0.236567	-0.206064	-0.175681	-0.14546	-0.11544	-0.0856619	-0.0561655	-0.0269912	0.00182061	0.0302298	0.058196	0.085679	0.112639	0.139034	0.16483	0.189974	0.214437	0.238175	0.261148	0.283315	0.304637	0.325074	0.344583	0.363127	0.380664	0.397154	0.412556	0.426832	0.439939	0.451838	0.462491	0.471884	0.480029	0.48694	0.492631	0.497113	0.500402	0.502509	0.503448	0.503233	0.501876	0.49939
SRSF2	0	0	54.376	4.3906e-11	3.278e-07	-0.650162	-0.651807	-0.653454	-0.655102	-0.656754	-0.658411	-0.660074	-0.661743	-0.663421	-0.665108	-0.666806	-0.668516	-0.670238	-0.671975	-0.673726	-0.675494	-0.67728	-0.679085	-0.680909	-0.682755	-0.684622	-0.686514	-0.68843	-0.690371	-0.69234	-0.694337	-0.696363	-0.698419	-0.700507	-0.702628	-0.704784	-0.706974	-0.709199	-0.711427	-0.713597	-0.715645	-0.717511	-0.71913	-0.720441	-0.72138	-0.721886	-0.721896	-0.721347	-0.720177
RPL3	0	0	32.604	1.4396e-06	0.010617	-1.52756	-1.52481	-1.52206	-1.51933	-1.5166	-1.5139	-1.51121	-1.50855	-1.50592	-1.50332	-1.50077	-1.49825	-1.49579	-1.49337	-1.49101	-1.48871	-1.4865	-1.48431	-1.48221	-1.4802	-1.47826	-1.47641	-1.47465	-1.47298	-1.47142	-1.46995	-1.4686	-1.46735	-1.46622	-1.46521	-1.46432	-1.46357	-1.46294	-1.46244	-1.46203	-1.46171	-1.46144	-1.4612	-1.46096	-1.46072	-1.46043	-1.46009	-1.45966	-1.45913
FAM65A	0	0	30.363	4.1279e-06	0.03034	-0.0246115	-0.0315988	-0.0385816	-0.0455554	-0.0525157	-0.0594579	-0.0663777	-0.0732704	-0.0801315	-0.0869567	-0.0937412	-0.100481	-0.107171	-0.113807	-0.120384	-0.126898	-0.13334	-0.139719	-0.146017	-0.152234	-0.158366	-0.164407	-0.170353	-0.176201	-0.181945	-0.18758	-0.193103	-0.198509	-0.203794	-0.208952	-0.213979	-0.218871	-0.223624	-0.228221	-0.23264	-0.236857	-0.240848	-0.244589	-0.248056	-0.251225	-0.254072	-0.256574	-0.258706	-0.260444
HMGB1	0	0	29.991	4.9158e-06	0.036087	-1.0887	-1.08453	-1.08036	-1.07621	-1.07207	-1.06796	-1.06389	-1.05985	-1.05585	-1.05191	-1.04803	-1.04421	-1.04046	-1.03678	-1.03319	-1.02969	-1.0263	-1.02298	-1.01979	-1.01671	-1.01375	-1.01092	-1.00823	-1.00567	-1.00327	-1.00102	-0.998922	-0.996996	-0.995242	-0.993667	-0.992278	-0.991081	-0.99008	-0.989217	-0.988378	-0.987448	-0.986309	-0.984847	-0.982944	-0.980485	-0.977353	-0.973433	-0.968607	-0.962761
TUBG1	0	0	32.11	1.8163e-06	0.013385	-0.291977	-0.281782	-0.27163	-0.261564	-0.251627	-0.241862	-0.232312	-0.223019	-0.214028	-0.20538	-0.197119	-0.189288	-0.18193	-0.175087	-0.168804	-0.163122	-0.15808	-0.153734	-0.150115	-0.14727	-0.145241	-0.144072	-0.143805	-0.144484	-0.146151	-0.14885	-0.152623	-0.157514	-0.163565	-0.17082	-0.179321	-0.189111	-0.200226	-0.212535	-0.225752	-0.239585	-0.253743	-0.267934	-0.281866	-0.295247	-0.307786	-0.31919	-0.329169	-0.337429
CTSL	0	0	29.396	6.4955e-06	0.047644	-0.0642234	-0.068502	-0.0727263	-0.0768421	-0.080795	-0.0845309	-0.0879955	-0.0911344	-0.0938934	-0.0962183	-0.0980547	-0.0993484	-0.100045	-0.100091	-0.0994307	-0.0980109	-0.095777	-0.0926749	-0.0886502	-0.0836485	-0.0776158	-0.0704976	-0.0622398	-0.052788	-0.042088	-0.0300856	-0.0167263	-0.0019561	0.0142795	0.0320346	0.0513635	0.0723206	0.094954	0.119188	0.144831	0.171685	0.199555	0.228243	0.257553	0.287287	0.317251	0.347246	0.377076	0.406544
HN1	0	0	32.676	1.3915e-06	0.010264	-0.0485894	-0.058742	-0.0688728	-0.0789604	-0.0889829	-0.0989186	-0.108746	-0.118443	-0.127989	-0.137361	-0.146538	-0.155498	-0.16422	-0.172681	-0.180861	-0.188737	-0.19629	-0.203492	-0.210328	-0.216773	-0.222807	-0.228406	-0.233551	-0.238218	-0.242387	-0.246036	-0.249143	-0.251686	-0.253643	-0.254994	-0.255716	-0.255787	-0.255187	-0.253894	-0.251892	-0.249162	-0.245685	-0.241444	-0.236421	-0.230597	-0.223954	-0.216475	-0.20814	-0.198933
MTRNR2L12	0	0	30.416	4.0276e-06	0.029607	0.475116	0.508543	0.541905	0.575134	0.608166	0.640934	0.673373	0.705417	0.737	0.768056	0.798519	0.828324	0.857404	0.885693	0.913127	0.939638	0.96516	0.989631	1.01298	1.03515	1.05606	1.07565	1.09387	1.11063	1.12588	1.13955	1.15157	1.16188	1.17041	1.1771	1.18187	1.18467	1.18544	1.18416	1.1809	1.17572	1.16869	1.15985	1.14927	1.13702	1.12315	1.10772	1.0908	1.07244
EPB42	0	0	173.604	1.7612e-36	1.3304e-32	0.712872	0.77806	0.843127	0.907951	0.972413	1.03639	1.09976	1.16241	1.22421	1.28504	1.34479	1.40332	1.46053	1.51628	1.57046	1.62295	1.6736	1.72236	1.76904	1.81354	1.85574	1.89553	1.93277	1.96736	1.99916	2.02806	2.05393	2.07666	2.09613	2.1122	2.12477	2.13371	2.13891	2.14038	2.13828	2.13277	2.12398	2.11208	2.09722	2.07955	2.05923	2.03642	2.01125	1.98389
MTRNR2L8	0	0	57.835	8.263e-12	6.1717e-08	-0.3808	-0.374142	-0.367479	-0.360805	-0.354115	-0.347403	-0.340663	-0.33389	-0.32708	-0.320226	-0.313322	-0.306364	-0.299346	-0.292263	-0.285108	-0.277877	-0.27056	-0.263164	-0.255671	-0.24808	-0.240385	-0.23258	-0.224661	-0.216622	-0.208458	-0.200162	-0.19173	-0.183155	-0.174434	-0.165559	-0.156527	-0.14733	-0.137965	-0.128447	-0.118808	-0.109083	-0.0993056	-0.0895091	-0.0797278	-0.0699955	-0.0603459	-0.0508129	-0.0414305	-0.0322323
LBR	0	0	42.201	1.5158e-08	0.00011261	-0.292206	-0.306314	-0.320363	-0.334296	-0.348055	-0.361582	-0.374819	-0.387707	-0.400189	-0.412207	-0.423702	-0.434617	-0.444894	-0.454474	-0.4633	-0.471313	-0.47845	-0.484668	-0.489895	-0.494078	-0.497157	-0.499075	-0.499775	-0.499198	-0.497286	-0.493981	-0.489224	-0.482959	-0.475127	-0.465669	-0.454528	-0.441646	-0.426967	-0.41047	-0.392171	-0.372085	-0.350229	-0.326618	-0.301269	-0.274198	-0.24542	-0.214952	-0.18281	-0.149009
XIST	0	0	151.019	1.2315e-31	9.2929e-28	-0.50715	-0.508833	-0.510499	-0.512133	-0.513719	-0.51524	-0.51668	-0.518024	-0.519255	-0.520358	-0.521315	-0.522111	-0.522729	-0.523155	-0.523371	-0.523361	-0.52311	-0.5226	-0.521816	-0.520743	-0.519363	-0.517661	-0.515621	-0.513226	-0.51046	-0.507308	-0.503752	-0.499778	-0.495369	-0.490508	-0.48518	-0.479368	-0.473058	-0.466259	-0.459	-0.451313	-0.443231	-0.434784	-0.426005	-0.416924	-0.407574	-0.397987	-0.388193	-0.378224
NUP210	0	0	42.397	1.3799e-08	0.00010254	-0.420516	-0.41716	-0.413815	-0.410492	-0.407204	-0.403961	-0.400774	-0.397656	-0.394617	-0.391668	-0.388822	-0.386089	-0.38348	-0.381008	-0.378683	-0.376516	-0.37452	-0.372704	-0.371082	-0.369663	-0.368459	-0.367483	-0.366744	-0.366254	-0.366026	-0.366069	-0.366395	-0.367016	-0.367943	-0.369188	-0.37076	-0.372673	-0.374936	-0.377531	-0.380414	-0.383539	-0.386861	-0.390336	-0.393917	-0.39756	-0.401219	-0.404849	-0.408406	-0.411843
FAM117A	0	0	44.387	5.3318e-09	3.9669e-05	-0.100478	-0.0904184	-0.0803939	-0.0704394	-0.0605897	-0.0508798	-0.0413446	-0.0320192	-0.0229384	-0.0141372	-0.00565061	0.00248652	0.0102392	0.0175724	0.0244514	0.030841	0.036706	0.0420124	0.0467244	0.0508073	0.0542261	0.0569459	0.0589317	0.0601487	0.0605617	0.060136	0.0588365	0.0566283	0.0534764	0.0493459	0.0442018	0.0380092	0.0307395	0.0224928	0.0134908	0.0039598	-0.005874	-0.0157842	-0.0255446	-0.0349289	-0.0437108	-0.0516641	-0.0585625	-0.0641796
MALAT1	0	0	108.456	1.5529e-22	1.1691e-18	-1.17895	-1.01393	-0.849196	-0.685069	-0.521844	-0.359822	-0.199304	-0.0405908	0.116017	0.270219	0.421714	0.570202	0.715381	0.856951	0.994611	1.12806	1.257	1.38112	1.50014	1.61374	1.72162	1.82349	1.91904	2.00798	2.09	2.1648	2.23208	2.29154	2.34288	2.3858	2.42	2.44518	2.46105	2.46777	2.46588	2.45596	2.43857	2.41429	2.38366	2.34728	2.30569	2.25947	2.20919	2.15541
DLGAP5	0	0	32.589	1.4495e-06	0.010689	-0.104266	-0.110296	-0.116307	-0.122282	-0.128201	-0.134047	-0.139801	-0.145445	-0.150961	-0.156329	-0.161533	-0.166553	-0.171371	-0.175968	-0.180327	-0.184429	-0.18826	-0.191789	-0.195009	-0.1979	-0.200441	-0.202615	-0.204404	-0.205789	-0.206752	-0.207274	-0.207337	-0.206922	-0.206012	-0.204589	-0.202632	-0.200125	-0.197049	-0.193384	-0.189109	-0.184205	-0.178649	-0.172422	-0.165503	-0.15787	-0.149504	-0.140383	-0.130486	-0.119794
SLC2A1	0	0	273.278	6.2702e-58	4.7472e-54	-1.19722	-0.99908	-0.801315	-0.604291	-0.40838	-0.213952	-0.0213783	0.168971	0.356725	0.541513	0.722964	0.900708	1.07437	1.24359	1.40798	1.56719	1.7208	1.86854	2.00995	2.14468	2.27237	2.39265	2.50513	2.60946	2.70527	2.79217	2.86981	2.9378	2.99579	3.04339	3.08024	3.10597	3.12022	3.12317	3.11542	3.09762	3.07042	3.03445	2.99037	2.9388	2.8804	2.81582	2.74568	2.67063
[truncated: 158 more columns]

## Sheet: CD34_CD164_Branching_9_6Associa
Gene	isTF	isCDMarker	StatisticsValue	P-value	Adj P-value	Group9_PT_1	Group9_PT_0.99	Group9_PT_0.98	Group9_PT_0.97	Group9_PT_0.96	Group9_PT_0.95	Group9_PT_0.94	Group9_PT_0.93	Group9_PT_0.92	Group9_PT_0.91	Group9_PT_0.9	Group9_PT_0.89	Group9_PT_0.88	Group9_PT_0.87	Group9_PT_0.86	Group9_PT_0.85	Group9_PT_0.84	Group9_PT_0.83	Group9_PT_0.82	Group9_PT_0.81	Group9_PT_0.8	Group9_PT_0.79	Group9_PT_0.78	Group9_PT_0.77	Group9_PT_0.76	Group9_PT_0.75	Group9_PT_0.74	Group9_PT_0.73	Group9_PT_0.72	Group9_PT_0.71	Group9_PT_0.7	Group9_PT_0.69	Group9_PT_0.68	Group9_PT_0.67	Group9_PT_0.66	Group9_PT_0.65	Group9_PT_0.64	Group9_PT_0.63	Group9_PT_0.62	Group9_PT_0.61	Group9_PT_0.6	Group9_PT_0.59	Group9_PT_0.58	Group9_PT_0.57
ANKRD28	0	0	30.228	4.398e-06	0.031287	0.0781542	0.0751475	0.0721434	0.0691446	0.0661536	0.0631731	0.060206	0.0572538	0.0543203	0.0514077	0.0485186	0.0456556	0.0428214	0.0400185	0.0372497	0.0345174	0.0318242	0.029173	0.0265661	0.0240062	0.021496	0.019038	0.0166351	0.0142895	0.012004	0.0097813	0.00762384	0.0055344	0.00351542	0.0015697	-0.00030033	-0.00209193	-0.0038025	-0.0054295	-0.00697023	-0.00842212	-0.0097826	-0.0110489	-0.0122186	-0.013289	-0.0142663	-0.015195	-0.0161279	-0.0171201
CAPG	0	0	34.263	6.5803e-07	0.0047174	0.29821	0.296897	0.295563	0.294188	0.29275	0.29123	0.289605	0.287856	0.285961	0.283901	0.281654	0.279199	0.276515	0.273583	0.27038	0.266887	0.263083	0.258946	0.254457	0.249593	0.244336	0.23866	0.232554	0.225988	0.218945	0.211403	0.203343	0.194743	0.185582	0.17584	0.165496	0.154529	0.142918	0.130643	0.117683	0.104017	0.0896243	0.0744843	0.0585761	0.041879	0.0244032	0.0062901	-0.0122836	-0.0311416
GMFG	0	0	37.62	1.342e-07	0.00096715	0.0866422	0.0848539	0.0830519	0.0812228	0.079353	0.0774287	0.075437	0.0733629	0.0711942	0.0689167	0.066517	0.0639814	0.0612964	0.0584484	0.0554237	0.0522089	0.0487902	0.0451542	0.0412872	0.0371757	0.032806	0.028165	0.023238	0.0180124	0.0124744	0.0066103	0.00040657	-0.0061504	-0.0130742	-0.0203784	-0.0280765	-0.0361823	-0.0447092	-0.0536708	-0.0630808	-0.0729527	-0.0833001	-0.0941366	-0.105476	-0.117331	-0.129692	-0.14244	-0.155442	-0.168546
MYADM	0	0	31.811	2.0906e-06	0.014917	0.236079	0.22761	0.219146	0.21069	0.202245	0.193816	0.185406	0.177021	0.168662	0.160335	0.152044	0.143791	0.135582	0.12742	0.119308	0.111252	0.103255	0.09532	0.087452	0.0796547	0.0719319	0.064288	0.0567256	0.0492499	0.0418645	0.0345733	0.0273801	0.020289	0.0133038	0.0064284	-0.00033316	-0.00697705	-0.0134993	-0.019896	-0.0261633	-0.0322971	-0.0382937	-0.044149	-0.0498591	-0.0554201	-0.0608283	-0.06608	-0.0711719	-0.0761006
RAB3D	0	0	35.867	3.0814e-07	0.0022143	0.354862	0.344654	0.334455	0.324275	0.314125	0.304012	0.293947	0.28394	0.273999	0.264135	0.254356	0.244674	0.235096	0.225633	0.216294	0.207089	0.198027	0.189118	0.180371	0.171796	0.163403	0.1552	0.1472	0.139408	0.131837	0.124494	0.117391	0.110535	0.103938	0.097608	0.0915552	0.0857889	0.0803188	0.0751543	0.070305	0.0657806	0.0615905	0.0577442	0.0542514	0.0511216	0.0483615	0.045966	0.0439252	0.0422316
SARAF	0	0	33.383	9.9704e-07	0.0071338	0.308133	0.298839	0.289548	0.280262	0.270983	0.261714	0.252457	0.243215	0.23399	0.224784	0.2156	0.206441	0.197308	0.188205	0.179134	0.170097	0.161096	0.152134	0.143214	0.134338	0.125508	0.11673	0.107997	0.099321	0.090701	0.0821395	0.0736391	0.0652021	0.056831	0.0485283	0.0402963	0.0321375	0.0240543	0.0160493	0.00812477	0.00028321	-0.0074729	-0.0151412	-0.0227192	-0.0302045	-0.0375865	-0.044821	-0.0518525	-0.0586285
IER2	0	0	34.443	6.0448e-07	0.0043348	0.354478	0.345849	0.33722	0.328588	0.319954	0.311316	0.302674	0.294027	0.285373	0.276713	0.268044	0.259367	0.250679	0.241981	0.233272	0.22455	0.215815	0.207066	0.198302	0.189521	0.180724	0.17191	0.163076	0.154223	0.14535	0.136455	0.127538	0.118599	0.109635	0.100647	0.0916325	0.0825918	0.0735236	0.064427	0.0553012	0.0461453	0.0369584	0.0277396	0.018488	0.0092028	-0.0001096	-0.0094108	-0.0186542	-0.0277931
ANXA2	0	0	39.328	5.9595e-08	0.00043058	0.407342	0.39798	0.388623	0.379278	0.369951	0.360648	0.351374	0.342136	0.33294	0.323791	0.314695	0.305659	0.296688	0.287789	0.278966	0.270227	0.261576	0.253021	0.244566	0.236218	0.227984	0.21987	0.211876	0.204015	0.19629	0.188708	0.181274	0.173995	0.166876	0.159923	0.153142	0.146539	0.14012	0.133891	0.127858	0.122027	0.116404	0.110994	0.105804	0.100839	0.0961026	0.091585	0.0872739	0.0831555
ARHGEF6	0	0	52.866	9.0909e-11	6.6436e-07	0.317352	0.31101	0.304668	0.298331	0.291998	0.285673	0.279357	0.273051	0.266758	0.260479	0.254215	0.24797	0.241744	0.235539	0.229357	0.2232	0.21707	0.210968	0.204896	0.198855	0.192849	0.18688	0.180944	0.175049	0.169195	0.163383	0.157616	0.151894	0.146221	0.140597	0.135024	0.129504	0.12404	0.118632	0.113282	0.107993	0.102765	0.0976014	0.0925033	0.0874724	0.0825191	0.07769	0.0730411	0.0686289
YWHAB	0	0	31.843	2.06e-06	0.014702	0.0989865	0.0877292	0.0764761	0.0652315	0.0539995	0.0427846	0.031591	0.0204225	0.0092838	-0.001821	-0.0128877	-0.0239119	-0.0348896	-0.0458164	-0.0566882	-0.0675006	-0.0782494	-0.0889305	-0.0995395	-0.110072	-0.120525	-0.13089	-0.141171	-0.151356	-0.161444	-0.17143	-0.18131	-0.19108	-0.200736	-0.210273	-0.219687	-0.228974	-0.238129	-0.247149	-0.25603	-0.264766	-0.273354	-0.281789	-0.290067	-0.298185	-0.306122	-0.31379	-0.321092	-0.327919
GRK2	0	0	30.266	4.3199e-06	0.030736	0.30065	0.287708	0.274771	0.261844	0.248933	0.236043	0.223179	0.210347	0.197552	0.184799	0.172094	0.159441	0.146846	0.134314	0.12185	0.10946	0.0971497	0.0849231	0.0727861	0.0607438	0.0488015	0.036965	0.0252381	0.0136275	0.002138	-0.0092252	-0.0204568	-0.0315515	-0.042504	-0.0533091	-0.0639616	-0.0744561	-0.0847875	-0.0949504	-0.10494	-0.11475	-0.124375	-0.133812	-0.143054	-0.152095	-0.160925	-0.16951	-0.1778	-0.185758
LAPTM4A	0	0	36.91	1.8795e-07	0.0013527	0.345146	0.3381	0.331057	0.324019	0.316991	0.309975	0.302973	0.29599	0.289028	0.28209	0.275179	0.268299	0.261451	0.254639	0.247867	0.241137	0.234452	0.227815	0.221229	0.214697	0.208223	0.20181	0.195458	0.189173	0.182958	0.176815	0.170747	0.164757	0.158849	0.153025	0.147288	0.141642	0.136089	0.130632	0.125275	0.12002	0.11487	0.109829	0.104899	0.100084	0.0953785	0.090749	0.0861535	0.0815488
JARID2	1	0	29.981	4.9378e-06	0.035103	0.194986	0.191186	0.187388	0.183591	0.179797	0.176007	0.172222	0.168442	0.164669	0.160903	0.157146	0.153399	0.149662	0.145936	0.142222	0.138522	0.134835	0.131164	0.127509	0.123871	0.120251	0.11665	0.113069	0.109508	0.105969	0.102453	0.0989607	0.0954928	0.0920503	0.0886343	0.0852457	0.0818854	0.0785544	0.0752537	0.0719841	0.0687467	0.0655423	0.0623719	0.0592364	0.0561369	0.0530715	0.050027	0.0469868	0.0439348
ARPC5	0	0	47.208	1.3802e-09	1.0048e-05	0.344921	0.341835	0.33873	0.335586	0.332385	0.329106	0.325731	0.32224	0.318615	0.314835	0.310881	0.306735	0.302377	0.297787	0.292947	0.287837	0.282438	0.27673	0.270695	0.264312	0.257563	0.25043	0.24289	0.234926	0.226519	0.21765	0.208298	0.198446	0.188072	0.177159	0.165687	0.153637	0.140989	0.127724	0.113822	0.0992657	0.0840342	0.0681087	0.0514698	0.0340984	0.0160119	-0.0026153	-0.0215676	-0.040629
TYROBP	0	0	54.234	4.7011e-11	3.4393e-07	0.472543	0.47032	0.468077	0.465793	0.463448	0.46102	0.458491	0.455838	0.453043	0.450083	0.446939	0.443591	0.440018	0.436198	0.432113	0.427741	0.423063	0.418056	0.412702	0.40698	0.400868	0.39435	0.387397	0.379996	0.372124	0.363761	0.354886	0.345479	0.33552	0.324987	0.313861	0.302121	0.289746	0.276717	0.263011	0.24861	0.233493	0.217639	0.201027	0.183638	0.165475	0.14665	0.127306	0.107579
RPS6KA5	0	0	37.588	1.3629e-07	0.00098212	0.50761	0.49825	0.488886	0.479511	0.470121	0.460711	0.451275	0.441808	0.432307	0.422764	0.413175	0.403536	0.393841	0.384084	0.374262	0.364368	0.354398	0.344346	0.334209	0.323979	0.313653	0.30322	0.292689	0.282043	0.271279	0.260393	0.249379	0.238234	0.226951	0.215525	0.203952	0.192226	0.180343	0.168297	0.156083	0.143695	0.13113	0.118381	0.105445	0.0923144	0.0789984	0.065558	0.0520682	0.0386051
CMTM6	0	0	51.382	1.8575e-10	1.356e-06	0.369347	0.361652	0.353952	0.346242	0.338514	0.330765	0.322988	0.315179	0.307331	0.299439	0.291497	0.283501	0.275444	0.267321	0.259127	0.250856	0.242503	0.234062	0.225528	0.216894	0.208157	0.19931	0.190347	0.181263	0.172053	0.162712	0.153233	0.143611	0.133842	0.123918	0.113835	0.103588	0.0931699	0.0825764	0.0718018	0.0608404	0.049687	0.0383358	0.0267815	0.0150185	0.0030588	-0.0090121	-0.0210887	-0.0330658
XBP1	1	0	70.822	1.5223e-14	1.1238e-10	0.211153	0.204562	0.197977	0.191402	0.184842	0.178303	0.171789	0.165307	0.15886	0.152455	0.146096	0.139788	0.133538	0.127348	0.121226	0.115176	0.109203	0.103312	0.0975091	0.0917986	0.0861859	0.080676	0.0752744	0.0699859	0.0648158	0.0597692	0.0548513	0.0500673	0.0454221	0.0409211	0.0365694	0.032372	0.0283342	0.0244611	0.0207578	0.0172295	0.0138814	0.0107186	0.0077462	0.0049693	0.0023941	3.0055e-05	-0.0021121	-0.0040216
VAT1	0	0	71.209	1.2611e-14	9.3123e-11	0.499514	0.496338	0.493149	0.489933	0.486676	0.483366	0.479989	0.476532	0.472981	0.469323	0.465545	0.461632	0.457572	0.453352	0.448957	0.444375	0.439593	0.434596	0.429371	0.423905	0.418185	0.4122	0.405929	0.399365	0.392494	0.385301	0.377773	0.369898	0.36166	0.353048	0.344048	0.334646	0.324829	0.314583	0.303896	0.292753	0.281142	0.269049	0.25646	0.243362	0.229765	0.21577	0.201514	0.187119
HSH2D	0	0	37.766	1.2524e-07	0.00090287	0.503556	0.483419	0.463313	0.443265	0.423306	0.403464	0.383771	0.364254	0.344943	0.325869	0.30706	0.288545	0.270356	0.25252	0.235067	0.218028	0.201431	0.185305	0.169681	0.154588	0.140055	0.12611	0.112788	0.100113	0.0881167	0.0768278	0.0662763	0.0564915	0.047503	0.0393402	0.0320327	0.0256099	0.0201013	0.0155365	0.0119448	0.0093559	0.0077991	0.0073041	0.0079002	0.009617	0.0124521	0.016268	0.0208915	0.026149
GNS	0	0	37.301	1.5619e-07	0.0011247	0.51397	0.494251	0.474561	0.454931	0.43539	0.415969	0.396696	0.377601	0.358716	0.340068	0.321689	0.303607	0.285853	0.268456	0.251446	0.234853	0.218707	0.203037	0.187873	0.173245	0.159183	0.14572	0.132876	0.12069	0.109188	0.0984018	0.0883597	0.0790917	0.0706277	0.0629974	0.0562306	0.0503572	0.0454068	0.0414092	0.0383943	0.0363917	0.0354313	0.0355429	0.0367562	0.039101	0.0425764	0.047051	0.0523583	0.0583323
S100A11	0	0	43.498	8.1556e-09	5.921e-05	0.527547	0.51127	0.495009	0.478779	0.462597	0.446477	0.430435	0.414488	0.39865	0.382938	0.367367	0.351953	0.336711	0.321658	0.306808	0.292179	0.277784	0.26364	0.249763	0.236168	0.222872	0.20989	0.197235	0.184926	0.172978	0.161407	0.150228	0.139456	0.129108	0.119199	0.109745	0.100761	0.092264	0.0842686	0.0767907	0.0698461	0.0634505	0.0576195	0.0523688	0.0477141	0.043658	0.040147	0.0371138	0.0344896
CHST12	0	0	61.006	1.7827e-12	1.3094e-08	0.44332	0.437445	0.431567	0.425681	0.419783	0.413869	0.407935	0.401977	0.395991	0.389973	0.383918	0.377824	0.371686	0.3655	0.359262	0.352968	0.346614	0.340196	0.33371	0.327152	0.320518	0.3138	0.307005	0.300119	0.293141	0.286067	0.278893	0.271615	0.264229	0.256731	0.249117	0.241383	0.233525	0.225539	0.217421	0.209167	0.200773	0.192235	0.183549	0.174711	0.165725	0.15663	0.147465	0.138285
CLIC1	0	0	63.89	4.4071e-13	3.2405e-09	0.296574	0.291347	0.286111	0.280854	0.275567	0.270241	0.264864	0.259427	0.25392	0.248333	0.242656	0.236879	0.230992	0.224985	0.218848	0.212571	0.206143	0.199556	0.192798	0.185861	0.178733	0.1714	0.163867	0.156109	0.14812	0.139892	0.131413	0.122674	0.113665	0.104376	0.0947967	0.0849172	0.0747275	0.0642176	0.0533775	0.0421972	0.0306667	0.018776	0.006515	-0.0061262	-0.0191355	-0.032406	-0.0458074	-0.059207
MYL12A	0	0	40.571	3.2975e-08	0.00023867	0.408229	0.38348	0.358783	0.334189	0.30975	0.285517	0.261543	0.237879	0.214576	0.191687	0.169262	0.147354	0.126014	0.105293	0.0852445	0.0659187	0.0473676	0.0296429	0.0127963	-0.0031207	-0.0180564	-0.031959	-0.0447772	-0.056459	-0.0669528	-0.0762072	-0.0841703	-0.0907905	-0.0960162	-0.0997958	-0.102078	-0.10281	-0.101941	-0.0994195	-0.0951935	-0.0892115	-0.0814218	-0.0717727	-0.0602126	-0.0466899	-0.0312206	-0.014109	0.0042656	0.0235217
YWHAZ	0	0	77.659	5.4549e-16	4.0399e-12	0.301448	0.299476	0.297504	0.295532	0.293559	0.291586	0.289613	0.287638	0.285663	0.283687	0.281709	0.27973	0.27775	0.275768	0.273785	0.2718	0.269813	0.267823	0.265832	0.263838	0.261842	0.25984	0.257842	0.255838	0.253831	0.25182	0.249807	0.24779	0.24577	0.243746	0.241718	0.239687	0.237651	0.235612	0.233568	0.23152	0.229467	0.22741	0.225348	0.223281	0.221214	0.21917	0.217191	0.215297
DBI	0	0	83.938	2.5483e-17	1.8911e-13	0.456165	0.452315	0.448448	0.444545	0.440588	0.436561	0.432445	0.428223	0.423876	0.419387	0.414739	0.409913	0.404892	0.399658	0.394193	0.38848	0.3825	0.376237	0.369671	0.362787	0.355565	0.34799	0.340039	0.331698	0.32295	0.313776	0.304158	0.294079	0.28352	0.272465	0.260894	0.248792	0.236139	0.222918	0.209112	0.194702	0.179671	0.164	0.147674	0.130673	0.11302	0.094911	0.0765887	0.0582934
ARPC2	0	0	58.992	4.7243e-12	3.4643e-08	0.294834	0.28086	0.266896	0.252951	0.239035	0.225156	0.211326	0.197553	0.183847	0.170217	0.156674	0.143226	0.129883	0.116654	0.10355	0.0905799	0.0777529	0.0650788	0.0525672	0.0402276	0.0280695	0.016103	0.0043363	-0.0072197	-0.018556	-0.0296629	-0.040531	-0.0511506	-0.0615121	-0.0716061	-0.081423	-0.0909533	-0.100187	-0.109116	-0.117728	-0.126016	-0.13397	-0.141579	-0.148835	-0.155728	-0.16225	-0.1684	-0.174175	-0.179578
PKM	0	0	80.389	1.441e-16	1.068e-12	0.335061	0.323487	0.311923	0.300378	0.288862	0.277386	0.265958	0.254588	0.243287	0.232063	0.220928	0.209889	0.198958	0.188144	0.177456	0.166905	0.1565	0.146251	0.136167	0.126259	0.116536	0.10701	0.0976836	0.0885742	0.0796888	0.0710371	0.0626291	0.0544743	0.0465825	0.0389635	0.031627	0.0245828	0.0178405	0.01141	0.0053009	-0.00047694	-0.0059138	-0.011	-0.0157258	-0.0200814	-0.0240638	-0.027699	-0.0310192	-0.0340588
PPP1R18	0	0	59.852	3.1164e-12	2.2872e-08	0.471094	0.452226	0.433396	0.414642	0.396	0.377511	0.35921	0.341135	0.323325	0.305818	0.288651	0.271861	0.255487	0.239566	0.224137	0.209236	0.194903	0.181173	0.168087	0.15568	0.143991	0.13306	0.122918	0.11361	0.10517	0.0976373	0.0910493	0.0854435	0.080858	0.0773304	0.0748985	0.0736001	0.073473	0.074555	0.0768838	0.0804973	0.0854332	0.0917293	0.0994234	0.108553	0.119111	0.1309	0.143658	0.157143
LGALS8	0	0	48.2	8.5751e-10	6.2444e-06	0.605244	0.591884	0.578522	0.565157	0.551786	0.538407	0.525019	0.511619	0.498207	0.484779	0.471335	0.457871	0.444387	0.430881	0.41735	0.403792	0.390207	0.376591	0.362943	0.349262	0.335544	0.32179	0.307995	0.294159	0.28028	0.266356	0.252385	0.238365	0.224294	0.21017	0.195992	0.181757	0.167464	0.153111	0.138696	0.124217	0.109672	0.0950591	0.0803768	0.065623	0.0508118	0.036026	0.0213654	0.0069312
FCER1G	0	0	45.117	3.7594e-09	2.7323e-05	0.684993	0.663671	0.64237	0.621112	0.599918	0.578811	0.557811	0.53694	0.51622	0.495672	0.475318	0.455179	0.435276	0.415632	0.396267	0.377204	0.358463	0.340066	0.322036	0.304392	0.287158	0.27035	0.254001	0.238122	0.222737	0.207869	0.193539	0.179768	0.166578	0.153991	0.142027	0.130709	0.120058	0.110096	0.100843	0.092322	0.0845539	0.0775604	0.0713629	0.065983	0.0614226	0.0576	0.0544115	0.0517532
ACTN1	0	0	79.448	2.2802e-16	1.6892e-12	0.481065	0.473369	0.465677	0.457995	0.450327	0.442678	0.435053	0.427456	0.419893	0.412367	0.404885	0.39745	0.390067	0.382741	0.375477	0.36828	0.361154	0.354103	0.347134	0.34025	0.333457	0.32676	0.320159	0.313665	0.30728	0.301009	0.294857	0.288829	0.282928	0.277161	0.271532	0.266045	0.260705	0.255518	0.250487	0.245618	0.240915	0.236383	0.232027	0.227852	0.223855	0.22001	0.216271	0.212608
RAB27A	0	0	52.053	1.345e-10	9.8225e-07	0.606393	0.589585	0.572786	0.556003	0.539245	0.52252	0.505836	0.489202	0.472625	0.456115	0.439679	0.423326	0.407064	0.390901	0.374845	0.358905	0.343089	0.327405	0.311862	0.296467	0.281229	0.26616	0.251258	0.236541	0.222014	0.207685	0.193563	0.179656	0.165972	0.152519	0.139306	0.12634	0.113631	0.101187	0.0890146	0.0771236	0.0655218	0.0542175	0.0432189	0.0325343	0.02217	0.012124	0.0023929	-0.0070281
IQGAP1	0	0	60.31	2.4972e-12	1.8329e-08	0.536141	0.522272	0.50841	0.494563	0.480737	0.466939	0.453176	0.439456	0.425786	0.412172	0.398622	0.385142	0.371741	0.358424	0.3452	0.332075	0.319056	0.30615	0.293364	0.280706	0.268183	0.2558	0.243568	0.23149	0.219576	0.207831	0.196263	0.184879	0.173687	0.162693	0.151904	0.141327	0.13097	0.12084	0.110943	0.101287	0.0918783	0.0827248	0.0738333	0.0652108	0.0568616	0.048778	0.0409498	0.0333656
DAZAP2	1	0	53.152	7.9184e-11	5.7883e-07	0.495388	0.47872	0.462059	0.445411	0.428782	0.41218	0.395611	0.379081	0.362597	0.346166	0.329794	0.313487	0.297254	0.281098	0.265029	0.249051	0.233172	0.217399	0.201737	0.186193	0.170774	0.15549	0.140338	0.125333	0.11048	0.0957846	0.0812535	0.0668933	0.0527106	0.038712	0.0249041	0.0112935	-0.0021134	-0.0153099	-0.0282894	-0.0410453	-0.0535712	-0.0658603	-0.0779062	-0.0897022	-0.101235	-0.11246	-0.123329	-0.133787
RHOA	0	0	42.601	1.252e-08	9.0842e-05	0.393859	0.375476	0.357127	0.338849	0.320675	0.302641	0.284781	0.26713	0.249723	0.232596	0.215782	0.199318	0.183237	0.167574	0.152365	0.137644	0.123447	0.109807	0.0967606	0.0843418	0.0725858	0.061527	0.0512014	0.0416428	0.0328864	0.0249671	0.0179198	0.0117794	0.00658073	0.0023587	-0.00085187	-0.00301604	-0.0040989	-0.0040657	-0.00288142	-0.00051124	0.0030797	0.0079263	0.0140635	0.0215261	0.0303034	0.040191	0.0509322	0.0622717
LIMD2	0	0	37.165	1.6654e-07	0.0011989	0.540309	0.509244	0.478238	0.447348	0.416632	0.38615	0.355958	0.326116	0.296682	0.267713	0.239268	0.211406	0.184184	0.157661	0.131894	0.106943	0.082865	0.0597186	0.0375621	0.0164535	-0.0035488	-0.022387	-0.0400017	-0.0563359	-0.071331	-0.0849287	-0.0970708	-0.107699	-0.116755	-0.124181	-0.129919	-0.13391	-0.136096	-0.136418	-0.13482	-0.131242	-0.125626	-0.117914	-0.108047	-0.0959684	-0.0816838	-0.065477	-0.0477049	-0.0287242
SH3BGRL3	0	0	83.269	3.5336e-17	2.6216e-13	0.393991	0.375514	0.357063	0.338662	0.320336	0.30211	0.284011	0.266062	0.248289	0.230717	0.213371	0.196277	0.179459	0.162942	0.146752	0.130914	0.115453	0.100394	0.0857625	0.0715831	0.0578811	0.044682	0.03201	0.0198911	0.0083503	-0.0025875	-0.012897	-0.0225532	-0.0315308	-0.0398049	-0.0473501	-0.0541415	-0.0601539	-0.0653622	-0.0697411	-0.0732657	-0.0759107	-0.0776511	-0.0784617	-0.0783174	-0.0772029	-0.075145	-0.0721808	-0.0683488
MCL1	0	0	61.815	1.2047e-12	8.8494e-09	0.621556	0.608843	0.596132	0.583428	0.570733	0.558051	0.545384	0.532735	0.520108	0.507505	0.49493	0.482386	0.469876	0.457403	0.44497	0.432579	0.420235	0.407941	0.395698	0.383511	0.371383	0.35932	0.347313	0.335378	0.323514	0.311724	0.300011	0.288378	0.276828	0.265364	0.25399	0.242707	0.23152	0.220432	0.209445	0.198563	0.187788	0.177125	0.166575	0.156142	0.145828	0.13563	0.125552	0.115585
CELF2	0	0	75.922	1.2716e-15	9.4138e-12	0.410771	0.3954	0.380051	0.364745	0.349502	0.334344	0.319293	0.304369	0.289595	0.274991	0.260578	0.246379	0.232413	0.218703	0.20527	0.192135	0.179319	0.166844	0.154731	0.143001	0.131675	0.12078	0.110323	0.100338	0.0908438	0.0818602	0.0734087	0.0655109	0.0581878	0.0514609	0.0453514	0.0398805	0.0350697	0.0309401	0.027513	0.0248099	0.0228518	0.0216602	0.0212563	0.0216615	0.0228776	0.024825	0.027401	0.0305046
MIR223	0	0	53.525	6.6172e-11	4.8398e-07	0.66304	0.642682	0.622343	0.602044	0.581806	0.561648	0.541591	0.521654	0.501858	0.482223	0.462768	0.443515	0.424482	0.405691	0.387161	0.368912	0.350965	0.333339	0.316054	0.299132	0.282591	0.26645	0.250735	0.23546	0.220648	0.206317	0.192489	0.179183	0.16642	0.15422	0.142602	0.131588	0.121196	0.111447	0.102361	0.0939584	0.0862592	0.0792833	0.073051	0.0675822	0.0628822	0.058893	0.0555386	0.0527447
POU2F2	1	0	39.165	6.4392e-08	0.00046511	0.727957	0.697363	0.666811	0.63634	0.605994	0.575812	0.545836	0.516108	0.486668	0.457558	0.428819	0.400492	0.372619	0.34524	0.318396	0.29213	0.266482	0.241494	0.217206	0.19366	0.170898	0.14896	0.127886	0.10772	0.0885022	0.0702733	0.0530748	0.036948	0.021934	0.008074	-0.00459066	-0.0160188	-0.0261693	-0.0350008	-0.0424722	-0.0485422	-0.0531696	-0.0563133	-0.0579319	-0.0579843	-0.0564672	-0.053539	-0.0494004	-0.044253
UQCRC2	0	0	29.274	6.8761e-06	0.048841	0.631532	0.600721	0.569962	0.539308	0.508813	0.478528	0.448507	0.418802	0.389466	0.360552	0.332112	0.304199	0.276865	0.250165	0.224149	0.198871	0.174383	0.150739	0.127991	0.106192	0.0853937	0.06565	0.0470123	0.0295344	0.0132687	-0.0017321	-0.0154153	-0.0277283	-0.0386183	-0.0480327	-0.0559186	-0.0622235	-0.0668946	-0.0698791	-0.0711245	-0.070578	-0.0681869	-0.0638985	-0.0576601	-0.049419	-0.039173	-0.027134	-0.0135728	0.0012423
ARPC1B	0	0	113.028	1.6446e-23	1.226e-19	0.399603	0.391668	0.38373	0.375783	0.367824	0.359849	0.351853	0.343832	0.335783	0.327701	0.319581	0.311421	0.303215	0.294959	0.286651	0.278284	0.269856	0.261362	0.252798	0.24416	0.235443	0.22664	0.21776	0.208784	0.199714	0.190545	0.181272	0.171893	0.162403	0.152798	0.143073	0.133224	0.123248	0.113141	0.102897	0.0925138	0.0819863	0.0713105	0.0604824	0.049498	0.0383677	0.027165	0.015981	0.0049052
RBMS1	0	0	33.481	9.5212e-07	0.0068162	0.797111	0.76418	0.731281	0.698447	0.665709	0.6331	0.600653	0.5684	0.536372	0.504603	0.473124	0.441967	0.411166	0.380752	0.350757	0.321214	0.292156	0.263613	0.23562	0.208207	0.181407	0.15525	0.129776	0.10501	0.0809853	0.0577354	0.0352923	0.0136883	-0.00704444	-0.0268736	-0.0457668	-0.0636919	-0.0806166	-0.0965087	-0.111336	-0.125066	-0.137666	-0.149105	-0.159349	-0.168367	-0.176147	-0.18276	-0.188304	-0.192871
ITM2B	0	0	30.868	3.2571e-06	0.023197	0.76941	0.728012	0.686685	0.645503	0.604537	0.563859	0.523542	0.483657	0.444276	0.405473	0.367317	0.329883	0.293241	0.257464	0.222625	0.188794	0.156044	0.124448	0.0940763	0.0650023	0.0372976	0.011034	-0.0137152	-0.0368792	-0.0583856	-0.0781622	-0.096137	-0.112238	-0.126393	-0.13853	-0.148577	-0.156461	-0.162111	-0.165456	-0.166421	-0.164936	-0.160929	-0.154327	-0.145058	-0.133051	-0.118308	-0.10115	-0.0820017	-0.0612591
GNAI2	0	0	93.226	2.7158e-19	2.0189e-15	0.459871	0.444335	0.42881	0.413306	0.397835	0.382407	0.367032	0.351722	0.336488	0.321339	0.306288	0.291344	0.276519	0.261823	0.247267	0.232862	0.218619	0.204547	0.190659	0.176965	0.163476	0.1502	0.137154	0.124343	0.111779	0.0994746	0.0874392	0.0756838	0.0642193	0.0530563	0.0422057	0.0316782	0.0214847	0.0116358	0.00214238	-0.00698482	-0.015735	-0.0240975	-0.0320614	-0.039616	-0.0467524	-0.05347	-0.0597692	-0.0656521
GNAQ	0	0	52.497	1.0861e-10	7.9349e-07	0.752889	0.718817	0.6848	0.650896	0.617159	0.583647	0.550416	0.517521	0.485019	0.452965	0.421416	0.390428	0.360056	0.330358	0.301389	0.273205	0.245863	0.219417	0.193925	0.169443	0.146026	0.12373	0.102613	0.0827299	0.0641363	0.0468887	0.0310432	0.0166559	0.00378286	-0.0075198	-0.0171961	-0.0251899	-0.031445	-0.0359055	-0.0385152	-0.039218	-0.0379579	-0.0346788	-0.0293246	-0.0218392	-0.0122244	-0.00072802	0.0123367	0.0266567
KLF6	1	0	63.474	5.393e-13	3.9644e-09	0.840235	0.805737	0.771291	0.736949	0.702763	0.668786	0.63507	0.601666	0.568627	0.536005	0.503853	0.472221	0.441163	0.410731	0.380976	0.351951	0.323708	0.296299	0.269776	0.244191	0.219597	0.19604	0.173588	0.152277	0.132166	0.113306	0.0957484	0.0795465	0.0647519	0.051417	0.0395937	0.0293342	0.0206906	0.0137151	0.0084597	0.00497664	0.003318	0.003536	0.0056826	0.00981	0.0159157	0.023765	0.0330597	0.0435043
SELL	0	1	145.919	1.5247e-30	1.1399e-26	0.583897	0.565511	0.547143	0.528811	0.510534	0.49233	0.474216	0.456211	0.438334	0.420601	0.403032	0.385645	0.368458	0.351488	0.334755	0.318276	0.302069	0.286153	0.270546	0.255265	0.24033	0.22576	0.211568	0.197777	0.184403	0.171466	0.158983	0.146972	0.135451	0.124439	0.113953	0.104013	0.0946351	0.0858388	0.0776419	0.0700625	0.0631187	0.0568289	0.051211	0.0462833	0.0420593	0.038533	0.0356918	0.0335252
PGD	0	0	38.463	8.9926e-08	0.00064891	0.693072	0.650956	0.608912	0.567015	0.525337	0.483951	0.44293	0.402348	0.362278	0.322791	0.283963	0.245865	0.208571	0.172153	0.136686	0.102241	0.0688926	0.036713	0.0057755	-0.0238467	-0.0520808	-0.078854	-0.104092	-0.127723	-0.149673	-0.16987	-0.18824	-0.204711	-0.219208	-0.23166	-0.241993	-0.250134	-0.25601	-0.259548	-0.260675	-0.259317	-0.255402	-0.248857	-0.239608	-0.227583	-0.212779	-0.19549	-0.176088	-0.154949
CAP1	0	0	94.62	1.3726e-19	1.0207e-15	0.732829	0.711077	0.689348	0.667665	0.646053	0.624535	0.603133	0.581872	0.560774	0.539864	0.519165	0.498699	0.478491	0.458563	0.43894	0.419644	0.400699	0.382129	0.363956	0.346204	0.328897	0.31206	0.295711	0.279878	0.264583	0.24985	0.235701	0.222161	0.209253	0.197	0.185425	0.174552	0.164405	0.155006	0.14638	0.138549	0.131537	0.125367	0.120063	0.115648	0.112124	0.1094	0.107379	0.105936
TPM4	0	0	85.887	9.8363e-18	7.3025e-14	0.8338	0.80735	0.780935	0.754592	0.728354	0.702259	0.67634	0.650634	0.625177	0.600002	0.575147	0.550646	0.526535	0.502849	0.479623	0.456894	0.434696	0.413066	0.392037	0.371647	0.35193	0.33292	0.314657	0.297173	0.280503	0.264684	0.249751	0.235739	0.222684	0.210621	0.199585	0.189613	0.180739	0.173	0.166429	0.161064	0.156939	0.154089	0.152551	0.152359	0.153512	0.15585	0.159156	0.163238
ITGB2	0	1	79.993	1.7479e-16	1.2954e-12	1.00041	0.968071	0.935769	0.903531	0.871391	0.839382	0.807535	0.775883	0.744459	0.713296	0.682425	0.65188	0.621693	0.591896	0.562523	0.533605	0.505176	0.477267	0.449912	0.423142	0.396991	0.37149	0.346674	0.322574	0.299221	0.276651	0.254893	0.233982	0.21395	0.194829	0.176652	0.159452	0.14326	0.12811	0.114034	0.101064	0.0892342	0.0785757	0.0691214	0.060904	0.0539318	0.048111	0.0433202	0.0394383
CORO1A	0	0	80.611	1.2931e-16	9.5881e-13	0.918308	0.873115	0.828005	0.783058	0.738356	0.693981	0.650015	0.60654	0.563636	0.521387	0.479874	0.439178	0.399382	0.360566	0.322814	0.286206	0.250824	0.216751	0.184067	0.152855	0.123197	0.095173	0.0688666	0.0443586	0.0217311	0.0010657	-0.0175558	-0.0340516	-0.0483399	-0.0603391	-0.0699674	-0.0771429	-0.081784	-0.0838089	-0.0831358	-0.079683	-0.0733687	-0.0641112	-0.0518287	-0.0364394	-0.0179461	0.0032893	0.0268096	0.0521572
LITAF	0	0	86.971	5.7909e-18	4.2997e-14	0.99218	0.965708	0.939248	0.912816	0.886422	0.86008	0.833804	0.807606	0.781499	0.755497	0.729613	0.703859	0.678249	0.652795	0.627511	0.60241	0.577505	0.552809	0.528335	0.504096	0.480106	0.45638	0.432921	0.409753	0.386885	0.364331	0.342104	0.320215	0.29868	0.27751	0.256719	0.23632	0.216326	0.196749	0.177604	0.158903	0.140658	0.122884	0.105593	0.0887987	0.0725224	0.056824	0.0417746	0.0274433
CEBPA	1	0	94.386	1.539e-19	1.1443e-15	1.02741	1.00446	0.981535	0.958654	0.935842	0.913121	0.890515	0.868046	0.845737	0.823612	0.801693	0.780002	0.758564	0.7374	0.716535	0.695989	0.675788	0.655953	0.636507	0.617473	0.598874	0.58073	0.563074	0.545918	0.529289	0.51321	0.497703	0.482791	0.468498	0.454846	0.441858	0.429557	0.417966	0.407108	0.397006	0.387682	0.37916	0.371462	0.364612	0.358632	0.353521	0.34918	0.345467	0.342263
SEC23A	0	0	81.216	9.6242e-17	7.1373e-13	1.12368	1.09029	1.05695	1.02372	0.990639	0.957766	0.925151	0.892846	0.860904	0.829374	0.79831	0.767762	0.737783	0.708425	0.679738	0.651774	0.624586	0.598225	0.572742	0.548189	0.524619	0.50208	0.480631	0.460316	0.44119	0.423305	0.406711	0.391461	0.377607	0.3652	0.354291	0.344933	0.337177	0.331075	0.326678	0.324038	0.323208	0.324238	0.32718	0.332085	0.338954	0.34756	0.357627	0.368864
METTL9	0	0	60.881	1.8938e-12	1.3908e-08	1.15823	1.11411	1.07005	1.02607	0.982244	0.938604	0.895202	0.852086	0.809302	0.766899	0.724924	0.683425	0.642449	0.602044	0.562257	0.523136	0.484729	0.447082	0.410245	0.374263	0.339185	0.30506	0.271931	0.23985	0.208863	0.179018	0.150362	0.122942	0.0968067	0.0720033	0.0485793	0.0265823	0.0060598	-0.0129406	-0.0303712	-0.0461846	-0.0603332	-0.0727694	-0.0834456	-0.0923143	-0.0993615	-0.10472	-0.108546	-0.111016
ACTR2	0	0	99.877	1.0447e-20	7.7786e-17	0.746444	0.720037	0.693663	0.667357	0.641152	0.615082	0.589181	0.563482	0.538019	0.512826	0.487937	0.463386	0.439205	0.41543	0.392093	0.369228	0.34687	0.325051	0.303807	0.283169	0.263173	0.24385	0.225239	0.207368	0.190274	0.173989	0.158548	0.143985	0.130332	0.117625	0.105895	0.0951785	0.0855076	0.0769165	0.069439	0.0631087	0.0579595	0.054025	0.051339	0.0499352	0.049819	0.050875	0.0529546	0.0559108
CD53	0	1	117.889	1.5081e-24	1.1246e-20	1.0043	0.988902	0.973495	0.958069	0.942616	0.927126	0.91159	0.895998	0.880342	0.864612	0.848799	0.832894	0.816888	0.800771	0.784534	0.768168	0.751664	0.735012	0.718204	0.701229	0.684079	0.66675	0.649218	0.631487	0.613545	0.595381	0.576987	0.558353	0.53947	0.520329	0.500921	0.481236	0.461265	0.440999	0.42043	0.399546	0.37834	0.356802	0.334923	0.312693	0.290123	0.2673	0.244339	0.221346
ORC4	0	0	68.095	5.727e-14	4.2185e-10	1.2159	1.1722	1.12854	1.08497	1.04154	0.99829	0.955267	0.912517	0.870085	0.828016	0.786356	0.74515	0.704444	0.664283	0.624712	0.585777	0.547523	0.509996	0.473241	0.437304	0.402229	0.36806	0.33485	0.302637	0.271468	0.24139	0.212446	0.184684	0.158147	0.132883	0.108935	0.08635	0.0651728	0.045449	0.0272239	0.0105429	-0.0045484	-0.0180048	-0.0297808	-0.0398309	-0.0481431	-0.054847	-0.0601094	-0.0640977
LAIR1	0	1	92.145	4.6112e-19	3.4266e-15	1.14484	1.10557	1.06635	1.02723	0.988255	0.949469	0.910922	0.872663	0.834739	0.797198	0.760089	0.723459	0.687356	0.651827	0.616922	0.582687	0.549171	0.516421	0.484486	0.453414	0.423251	0.39405	0.365849	0.338705	0.312663	0.287771	0.264077	0.241628	0.220473	0.200659	0.182235	0.165248	0.149746	0.135778	0.12339	0.112632	0.10355	0.0961933	0.0906092	0.0868456	0.0849062	0.084605	0.0857076	0.0879772
RAC2	0	0	173.344	2.0035e-36	1.502e-32	0.869863	0.8553	0.840735	0.826163	0.811582	0.796989	0.782382	0.767756	0.75311	0.73844	0.723743	0.709016	0.694257	0.679461	0.664627	0.649751	0.634831	0.619862	0.604843	0.589771	0.574641	0.55945	0.544201	0.528884	0.513498	0.498041	0.482509	0.4669	0.45121	0.435437	0.419577	0.403628	0.387586	0.371449	0.355214	0.338877	0.322436	0.305887	0.289228	0.272456	0.255578	0.23864	0.221705	0.20483
COTL1	0	0	175.84	5.8331e-37	4.3743e-33	1.19264	1.17016	1.14771	1.12531	1.10297	1.08072	1.05858	1.03659	1.01475	0.993087	0.971632	0.950404	0.929426	0.908719	0.888308	0.868213	0.848459	0.829067	0.81006	0.791462	0.773294	0.75558	0.738341	0.721601	0.705383	0.689709	0.674601	0.660083	0.646177	0.632905	0.620291	0.608357	0.597125	0.586619	0.576861	0.567873	0.559679	0.552301	0.545762	0.540084	0.535269	0.53123	0.527855	0.525033
IRF2BP2	0	0	145.349	2.019e-30	1.509e-26	1.09977	1.07254	1.04536	1.01825	0.991263	0.964434	0.937803	0.911411	0.885297	0.8595	0.834062	0.80902	0.784416	0.760288	0.736677	0.713622	0.691163	0.66934	0.648192	0.627759	0.608081	0.5892	0.571149	0.553974	0.537713	0.522405	0.50809	0.494809	0.4826	0.471504	0.461559	0.452807	0.445286	0.439037	0.434098	0.430511	0.428314	0.427547	0.42825	0.430463	0.434181	0.43922	0.445329	0.45228
GRN	0	0	147.834	5.9268e-31	4.4315e-27	1.16102	1.13615	1.11127	1.08637	1.06145	1.0365	1.01151	0.986475	0.961387	0.936238	0.91102	0.885726	0.860348	0.834879	0.80931	0.783634	0.757844	0.731932	0.70589	0.679711	0.653387	0.62691	0.600273	0.573468	0.546488	0.519324	0.49197	0.464417	0.436658	0.408686	0.380492	0.35207	0.323411	0.294507	0.265352	0.235938	0.206256	0.1763	0.146061	0.115532	0.0847375	0.053835	0.0230168	-0.0075221
ARHGDIB	0	0	184.074	9.9425e-39	7.4598e-35	0.773094	0.744713	0.716355	0.688043	0.659801	0.631652	0.603619	0.575726	0.547995	0.520449	0.493113	0.466009	0.439161	0.412591	0.386323	0.36038	0.334786	0.309563	0.284735	0.260325	0.236356	0.21285	0.189835	0.167329	0.145357	0.123943	0.10311	0.0828797	0.0632769	0.0443244	0.0260453	0.00846295	-0.0083995	-0.0245187	-0.0398716	-0.0544349	-0.0681854	-0.0810998	-0.093155	-0.104328	-0.114603	-0.124	-0.132563	-0.140311
CLINT1	0	0	83.604	3.0002e-17	2.2261e-13	1.20748	1.1566	1.1058	1.05519	1.00486	0.9549	0.905401	0.856457	0.808161	0.760606	0.713883	0.668086	0.623307	0.579639	0.537173	0.496003	0.456222	0.417921	0.381193	0.346131	0.312827	0.28137	0.251866	0.224392	0.199047	0.175924	0.155114	0.13671	0.120804	0.10749	0.0968601	0.0890062	0.0840211	0.0819975	0.0830279	0.0872047	0.0946206	0.105368	0.11954	0.137228	0.158429	0.18273	0.209594	0.238507
MYH9	0	0	92.729	3.4647e-19	2.5749e-15	1.33024	1.28016	1.23015	1.18026	1.13057	1.08114	1.03204	0.98332	0.935059	0.887318	0.840162	0.793656	0.747865	0.702853	0.658686	0.615429	0.573146	0.531903	0.491764	0.452796	0.415061	0.37863	0.343556	0.309915	0.277768	0.247181	0.218219	0.190946	0.165427	0.141727	0.119912	0.100046	0.0821941	0.0664216	0.0527933	0.0413742	0.0322292	0.0254234	0.0210217	0.0190891	0.0196345	0.022428	0.0271776	0.0335896
ACTG1	0	0	234.243	1.6111e-49	1.2119e-45	0.809835	0.774614	0.739439	0.704356	0.669409	0.634647	0.600113	0.565854	0.531916	0.498344	0.465184	0.432483	0.400285	0.368637	0.337584	0.307173	0.277449	0.248457	0.220245	0.192856	0.166338	0.14074	0.116096	0.0924639	0.0698851	0.0484055	0.0280711	0.0089275	-0.00897931	-0.0256036	-0.0408996	-0.0548215	-0.0673234	-0.0783596	-0.0878843	-0.0958516	-0.102216	-0.106931	-0.109951	-0.111231	-0.110756	-0.10864	-0.105038	-0.100099
PRKCB	0	0	79.645	2.0709e-16	1.5345e-12	1.26194	1.20099	1.14014	1.07947	1.0191	0.959111	0.899604	0.840673	0.782416	0.724929	0.668308	0.612649	0.558048	0.504602	0.452406	0.401558	0.352153	0.304287	0.258057	0.213559	0.170889	0.13014	0.0914178	0.0548093	0.0204137	-0.0116727	-0.0413538	-0.0685332	-0.0931148	-0.115002	-0.1341	-0.150311	-0.163539	-0.173688	-0.180663	-0.184366	-0.184701	-0.181573	-0.174884	-0.16454	-0.150534	-0.13325	-0.113161	-0.0907592
ACTB	0	0	74.939	2.0524e-15	1.5184e-11	1.32399	1.26708	1.21024	1.15353	1.09704	1.04082	0.984957	0.929509	0.874549	0.820148	0.766374	0.713297	0.660988	0.609516	0.55895	0.509361	0.460819	0.413392	0.367151	0.322166	0.278505	0.23624	0.19544	0.156174	0.118512	0.0825242	0.0482802	0.0158497	-0.0146976	-0.0432918	-0.0698634	-0.0943424	-0.116659	-0.136744	-0.154527	-0.169939	-0.182909	-0.193368	-0.201247	-0.206475	-0.209033	-0.20912	-0.206972	-0.202855
MSN	0	0	166.005	7.529e-35	5.6385e-31	1.13411	1.09426	1.05447	1.01476	0.975205	0.935837	0.896709	0.857868	0.819361	0.781238	0.743544	0.706329	0.669641	0.633526	0.598033	0.56321	0.529105	0.495764	0.463237	0.431571	0.400814	0.37101	0.342218	0.314474	0.287831	0.262336	0.238036	0.214981	0.193217	0.172792	0.153754	0.136152	0.120032	0.105443	0.0924331	0.0810492	0.0713395	0.0633519	0.0571342	0.0527342	0.0501688	0.049323	0.0500461	0.0521884
HLA.E	0	0	164.919	1.2878e-34	9.643e-31	1.31639	1.27408	1.23183	1.18968	1.14769	1.10592	1.06442	1.02325	0.982453	0.942089	0.902211	0.862874	0.824132	0.786038	0.748647	0.712013	0.67619	0.641232	0.607192	0.574126	0.542087	0.51113	0.481306	0.452672	0.425282	0.399189	0.374447	0.351111	0.329235	0.308872	0.290077	0.272903	0.257405	0.243638	0.231653	0.221507	0.213253	0.206945	0.202637	0.200383	0.200181	0.20178	0.204878	0.209157
RNF130	0	0	173.189	2.1625e-36	1.621e-32	1.25105	1.21511	1.17925	1.14355	1.10806	1.07288	1.03808	1.00372	0.969888	0.936657	0.904102	0.872298	0.841319	0.81124	0.782138	0.754086	0.72716	0.701435	0.676986	0.653888	0.632216	0.61205	0.593451	0.576508	0.561291	0.547875	0.536336	0.526748	0.519187	0.513728	0.510445	0.509414	0.51071	0.514407	0.520581	0.529308	0.540661	0.554716	0.571549	0.591233	0.613747	0.63865	0.665386	0.693409
BASP1	0	0	101.361	5.0474e-21	3.7588e-17	1.66138	1.58566	1.51005	1.43467	1.35961	1.28499	1.21091	1.1375	1.06485	0.993078	0.922292	0.852602	0.784117	0.716947	0.651201	0.586989	0.524421	0.463606	0.404653	0.347673	0.292774	0.24007	0.18966	0.141664	0.0961886	0.0533424	0.0132353	-0.0240231	-0.0583231	-0.0895553	-0.11761	-0.142378	-0.163749	-0.181614	-0.195863	-0.206387	-0.213077	-0.215821	-0.214512	-0.209039	-0.199391	-0.18597	-0.169286	-0.149855
FOSB	1	0	70.566	1.7237e-14	1.2721e-10	1.76232	1.6893	1.61638	1.54368	1.47131	1.39938	1.32799	1.25725	1.18728	1.11818	1.05007	0.983044	0.91722	0.852705	0.789609	0.728041	0.668109	0.609924	0.553593	0.499227	0.446934	0.39682	0.349004	0.303586	0.260677	0.220388	0.182826	0.148102	0.116324	0.0876011	0.0620429	0.0397584	0.0208567	0.0054469	-0.00636196	-0.0144606	-0.0187401	-0.0190911	-0.0154046	-0.0075715	0.0044132	0.020111	0.0389674	0.0604255
LCP1	0	0	265.931	2.4038e-56	1.8101e-52	1.36806	1.34671	1.32535	1.30395	1.28251	1.26102	1.23946	1.21781	1.19606	1.1742	1.15221	1.13008	1.1078	1.08535	1.06271	1.03987	1.01683	0.993552	0.970038	0.94627	0.922234	0.89791	0.873299	0.848372	0.823121	0.79753	0.771586	0.745275	0.718582	0.691494	0.663996	0.636074	0.607714	0.578901	0.549623	0.519864	0.489611	0.458849	0.427564	0.395742	0.363404	0.33071	0.297879	0.265101
LPCAT2	0	0	103.483	1.7829e-21	1.3284e-17	1.7527	1.68236	1.61214	1.54217	1.47256	1.40343	1.33492	1.26714	1.2002	1.13425	1.06939	1.00574	0.943439	0.882596	0.823336	0.765782	0.710053	0.656274	0.604564	0.555046	0.507842	0.46307	0.420863	0.381331	0.3446	0.310791	0.280027	0.252428	0.228118	0.207217	0.189848	0.176133	0.166192	0.160148	0.158122	0.160237	0.166614	0.177375	0.192641	0.212535	0.237058	0.2657	0.2978	0.332722
DUSP1	0	0	125.329	3.8826e-26	2.898e-22	1.7969	1.73051	1.6642	1.59808	1.53221	1.4667	1.40162	1.33708	1.27314	1.20991	1.14747	1.08591	1.02531	0.965764	0.907359	0.850183	0.794324	0.739869	0.686905	0.635521	0.585805	0.53784	0.491725	0.447538	0.405369	0.365306	0.327437	0.29185	0.258633	0.227872	0.199657	0.174075	0.151213	0.131159	0.114001	0.0998277	0.0887255	0.0807826	0.0760869	0.074726	0.0767123	0.081737	0.0894078	0.0993298
TMSB4X	0	0	324.424	5.8207e-69	4.39e-65	1.58074	1.52279	1.46491	1.40719	1.34972	1.29257	1.23583	1.17957	1.12388	1.06884	1.01452	0.961013	0.908396	0.856751	0.806157	0.756697	0.70845	0.661498	0.615922	0.571803	0.529221	0.48826	0.448994	0.41151	0.375888	0.342208	0.310551	0.280998	0.25363	0.228528	0.205773	0.185445	0.167626	0.152397	0.139839	0.130031	0.123057	0.118995	0.117928	0.119936	0.125028	0.13291	0.143198	0.15552
IL17RA	0	1	71.293	1.2105e-14	8.9395e-11	1.96685	1.88455	1.80238	1.72047	1.63895	1.55794	1.47758	1.39799	1.31931	1.24166	1.16516	1.08996	1.01618	0.943946	0.873388	0.804637	0.73782	0.673068	0.610508	0.550271	0.492485	0.43728	0.384781	0.335122	0.28843	0.244835	0.204464	0.167447	0.133914	0.103992	0.0778117	0.0555015	0.0371904	0.0230074	0.0130815	0.00754175	0.0065171	0.0101367	0.0185293	0.0318241	0.0500216	0.072576	0.0987974	0.127994
BTG1	1	0	217.888	5.3391e-46	4.0123e-42	1.88822	1.85231	1.81641	1.78056	1.74475	1.70901	1.67335	1.6378	1.60238	1.56708	1.53195	1.49698	1.4622	1.42763	1.39328	1.35918	1.32533	1.29176	1.25847	1.2255	1.19285	1.1606	1.12861	1.09705	1.06588	1.03512	1.0048	0.974917	0.945502	0.916568	0.888131	0.860211	0.832823	0.805985	0.779714	0.754027	0.728942	0.704475	0.680645	0.657467	0.634951	0.61307	0.591788	0.571069
H3F3B	0	0	211.872	1.0511e-44	7.8955e-41	1.79197	1.72859	1.66533	1.60229	1.53958	1.47731	1.41561	1.35457	1.2943	1.23493	1.17655	1.11929	1.06325	1.00854	0.955272	0.903563	0.853521	0.805256	0.75888	0.714504	0.672238	0.63219	0.594484	0.559218	0.526508	0.496463	0.469196	0.444818	0.42344	0.405172	0.390126	0.378413	0.370145	0.365431	0.364384	0.367115	0.373733	0.384352	0.399081	0.418032	0.441194	0.46803	0.497883	0.530071
HLA.B	0	0	428.789	1.6709e-91	1.2617e-87	1.56146	1.53946	1.51744	1.49542	1.47339	1.45134	1.42928	1.40719	1.38507	1.36292	1.34075	1.31853	1.29627	1.27396	1.25161	1.2292	1.20674	1.18422	1.16163	1.13897	1.11624	1.0934	1.07055	1.04759	1.02453	1.00139	0.978149	0.954811	0.931371	0.907826	0.88417	0.860401	0.836515	0.812507	0.788375	0.764114	0.73972	0.715191	0.690521	0.665708	0.640751	0.61567	0.590502	0.565263
HLA.A	0	0	301.719	4.6135e-64	3.4767e-60	1.67838	1.63151	1.58468	1.53792	1.49127	1.44477	1.39845	1.35235	1.30652	1.26098	1.21577	1.17093	1.1265	1.08252	1.03901	0.996022	0.953589	0.911747	0.870533	0.829986	0.790141	0.75104	0.712707	0.675191	0.638527	0.60275	0.567897	0.534006	0.501113	0.469256	0.438471	0.408796	0.380267	0.352921	0.326796	0.301928	0.278355	0.256112	0.235238	0.21577	0.197722	0.18102	0.165553	0.15123
LAPTM5	0	0	252.922	1.5275e-53	1.1499e-49	1.74347	1.68665	1.62991	1.57334	1.51701	1.461	1.4054	1.35028	1.29574	1.24184	1.18867	1.13632	1.08485	1.03436	0.984926	0.936626	0.889544	0.843759	0.799353	0.756408	0.715004	0.67522	0.637145	0.600852	0.566425	0.533945	0.503493	0.475151	0.448999	0.425119	0.403591	0.384498	0.367919	0.353936	0.342631	0.334084	0.328376	0.325589	0.325804	0.329102	0.335487	0.34464	0.356148	0.369608
LGALS1	0	0	170.656	7.5613e-36	5.6657e-32	2.16473	2.10739	2.05009	1.99286	1.93575	1.87879	1.82202	1.76549	1.70921	1.65325	1.59763	1.54238	1.48756	1.4332	1.37934	1.326	1.27324	1.2211	1.1696	1.11879	1.0687	1.0194	0.970856	0.923175	0.876372	0.830486	0.785554	0.741615	0.698706	0.656867	0.616135	0.576548	0.538145	0.500963	0.465042	0.430419	0.397132	0.365219	0.334719	0.30567	0.278098	0.25197	0.22726	0.203913
UGP2	0	0	250.975	4.0125e-53	3.0198e-49	2.12373	2.10451	2.08523	2.06586	2.04634	2.02663	2.00666	1.9864	1.96579	1.94478	1.92333	1.90138	1.87889	1.8558	1.83207	1.80765	1.78248	1.75652	1.72971	1.70202	1.67338	1.6438	1.61308	1.58133	1.54843	1.51434	1.47901	1.4424	1.40445	1.36511	1.32433	1.28207	1.23827	1.19288	1.14586	1.09716	1.04672	0.994494	0.940438	0.884498	0.826701	0.76739	0.706981	0.64591
HLA.C	0	0	276.275	1.4161e-58	1.0669e-54	2.09385	2.01804	1.94234	1.86689	1.7918	1.71718	1.64316	1.56986	1.4974	1.42589	1.35546	1.28623	1.21831	1.15182	1.08689	1.02363	0.962168	0.902617	0.845099	0.789733	0.736639	0.68594	0.637745	0.592183	0.549372	0.50943	0.472477	0.438633	0.408018	0.38075	0.356949	0.336736	0.320229	0.307548	0.298813	0.294143	0.293658	0.297477	0.30572	0.318506	0.335827	0.35712	0.381696	0.408837
RNASE2	0	0	416.432	7.8265e-89	5.9082e-85	2.5745	2.50634	2.43825	2.37025	2.30242	2.23481	2.16746	2.10044	2.03379	1.96758	1.90185	1.83666	1.77206	1.7081	1.64485	1.58235	1.52066	1.45983	1.39991	1.34097	1.28304	1.2262	1.17048	1.11595	1.06266	1.01066	0.960005	0.910751	0.862951	0.816659	0.771928	0.728812	0.687366	0.647643	0.609697	0.573581	0.53935	0.507058	0.476757	0.448503	0.422316	0.39808	0.375644	0.354852
BACE2	0	0	269.411	4.2723e-57	3.2179e-53	3.12731	3.07283	3.01837	2.96394	2.90956	2.85525	2.80103	2.74691	2.69291	2.63905	2.58535	2.53181	2.47847	2.42534	2.37243	2.31977	2.26736	2.21523	2.16339	2.11187	2.06067	2.0098	1.95933	1.90922	1.85952	1.81022	1.76136	1.71295	1.665	1.61754	1.57058	1.52414	1.47823	1.43288	1.3881	1.3439	1.30032	1.25735	1.21502	1.17335	1.13236	1.092	1.05235	1.01334
CLU	0	0	207.577	8.8214e-44	6.624e-40	3.136	3.05295	2.96995	2.88704	2.80428	2.7217	2.63935	2.55728	2.47553	2.39416	2.31321	2.23272	2.15274	2.07332	1.99451	1.91634	1.83888	1.76215	1.68622	1.61113	1.53691	1.4636	1.39133	1.32004	1.24983	1.18073	1.1128	1.04607	0.980602	0.916434	0.853614	0.792188	0.732204	0.673708	0.616747	0.561366	0.507613	0.455533	0.405174	0.356582	0.309806	0.26491	0.221949	0.180996
CEBPB	1	0	245.092	7.427e-52	5.5873e-48	3.63617	3.50318	3.37037	3.2379	3.10595	2.97469	2.84429	2.71492	2.58675	2.45997	2.33473	2.21121	2.08959	1.97003	1.85271	1.7378	1.62547	1.5159	1.40925	1.3057	1.20542	1.1086	1.01536	0.925927	0.840451	0.759106	0.682064	0.609498	0.541579	0.47848	0.420373	0.36743	0.319823	0.277723	0.241305	0.210738	0.186196	0.167851	0.155875	0.15044	0.151567	0.15864	0.170874	0.187481
SRGN	0	0	854.861	1.0029e-183	7.5858e-180	3.57297	3.50529	3.43764	3.37004	3.3025	3.23505	3.16773	3.10054	3.03351	2.96667	2.90003	2.83363	2.76748	2.70161	2.63604	2.5708	2.5059	2.44137	2.37724	2.31352	2.25024	2.1874	2.1251	2.06328	2.00199	1.94126	1.88111	1.82155	1.76263	1.70435	1.64674	1.58983	1.53363	1.47818	1.42349	1.36958	1.31649	1.26423	1.21282	1.1623	1.11267	1.064	1.01617	0.969302
B2M	0	0	716.077	1.1509e-153	8.7041e-150	3.05354	2.95985	2.86624	2.77279	2.67957	2.58667	2.49417	2.40213	2.31065	2.2198	2.12967	2.04031	1.95183	1.86429	1.77778	1.69238	1.60815	1.52519	1.44357	1.36337	1.28467	1.2075	1.13207	1.05834	0.986421	0.916395	0.848341	0.782337	0.718464	0.656798	0.59742	0.540409	0.485843	0.4338	0.384361	0.337603	0.293606	0.252448	0.214209	0.178967	0.146758	0.11743	0.090774	0.0665956
FOS	1	0	475.361	1.4272e-101	1.078e-97	3.6904	3.56987	3.44949	3.3294	3.20975	3.09066	2.9723	2.85481	2.73832	2.62298	2.50895	2.39635	2.28534	2.17606	2.06865	1.96326	1.86003	1.75911	1.66064	1.56476	1.47162	1.3814	1.29414	1.21008	1.12933	1.05205	0.978367	0.908432	0.84239	0.780382	0.722554	0.669051	0.620015	0.575591	0.535923	0.501156	0.471433	0.446899	0.427697	0.413973	0.405753	0.40258	0.403847	0.408973
ETS1	1	0	185.706	4.4347e-39	3.3283e-35	3.96161	3.80567	3.64995	3.49468	3.34008	3.18638	3.03379	2.88254	2.73285	2.58495	2.43905	2.2954	2.15419	2.01567	1.88005	1.74755	1.6184	1.49283	1.37105	1.25329	1.13977	1.0307	0.926349	0.826896	0.732578	0.643618	0.560241	0.482668	0.411123	0.345829	0.287011	0.23489	0.18969	0.151635	0.120948	0.0978516	0.0825696	0.0753252	0.0763416	0.085842	0.10385	0.12954	0.161847	0.199727
RUNX1	1	0	658.847	2.833e-141	2.1417e-137	3.98874	3.91431	3.83994	3.76569	3.6916	3.61775	3.54418	3.47096	3.39814	3.32578	3.25395	3.18268	3.11205	3.04211	2.97293	2.90454	2.83702	2.77042	2.7048	2.64022	2.57673	2.5144	2.45326	2.3934	2.33486	2.27771	2.22199	2.16777	2.11511	2.06406	2.01468	1.96702	1.92115	1.87713	1.835	1.79483	1.75668	1.7206	1.68665	1.65489	1.62532	1.5978	1.57194	1.54761
AHNAK	0	0	336.413	1.5043e-71	1.1348e-67	4.20345	4.04085	3.87846	3.71649	3.55516	3.39467	3.23524	3.07708	2.9204	2.76541	2.61233	2.46136	2.31271	2.16661	2.02325	1.88285	1.74563	1.61179	1.48154	1.35511	1.23269	1.1145	1.00074	0.891647	0.787413	0.688256	0.594384	0.506012	0.423349	0.346608	0.276	0.211736	0.154028	0.103087	0.0591247	0.022353	-0.007017	-0.0287738	-0.0427059	-0.0486017	-0.0464151	-0.036802	-0.0206056	0.0013318
IFITM2	0	0	699.397	4.7085e-150	3.5605e-146	3.96619	3.86639	3.76666	3.66708	3.56772	3.46866	3.36997	3.27173	3.174	3.07688	2.98042	2.88471	2.78981	2.69581	2.60277	2.51078	2.4199	2.33021	2.24178	2.15469	2.06902	1.9848	1.90221	1.82122	1.74194	1.66445	1.58882	1.51512	1.44343	1.37382	1.30636	1.24114	1.17823	1.11769	1.05961	1.00406	0.951107	0.900835	0.853314	0.80862	0.766817	0.72793	0.691986	0.658994
CD63	0	1	909.75	1.2855e-195	9.7262e-192	4.59004	4.4972	4.40439	4.31165	4.21903	4.12655	4.03427	3.9422	3.8504	3.7589	3.66773	3.57694	3.48656	3.39663	3.30718	3.21825	3.12989	3.04212	2.95499	2.86852	2.78277	2.6978	2.61355	2.53015	2.44761	2.36597	2.28526	2.20552	2.12679	2.04911	1.9725	1.89702	1.8227	1.74957	1.67768	1.60705	1.53773	1.46976	1.40316	1.33799	1.27428	1.2121	1.15144	1.09242
C1orf186	0	0	563.152	1.4599e-120	1.1032e-116	4.9171	4.80488	4.69272	4.58064	4.46871	4.35697	4.24545	4.13422	4.02332	3.91279	3.80268	3.69303	3.5839	3.47533	3.36737	3.26006	3.15345	3.04759	2.94253	2.8383	2.73496	2.6326	2.53113	2.43074	2.33142	2.23322	2.13618	2.04036	1.94581	1.85256	1.76066	1.67017	1.58112	1.49357	1.40756	1.32314	1.24035	1.15924	1.07986	1.00226	0.926502	0.85277	0.781274	0.712219
ANXA1	0	0	1148.03	2.9405e-247	2.2263e-243	5.38792	5.29598	5.20405	5.11217	5.02035	4.92862	4.83699	4.74549	4.65413	4.56295	4.47195	4.38117	4.29062	4.20032	4.1103	4.02057	3.93116	3.84209	3.75338	3.66505	3.57712	3.4896	3.40256	3.31596	3.22985	3.14425	3.05918	2.97465	2.8907	2.80734	2.72459	2.64248	2.56102	2.48024	2.40016	2.3208	2.24217	2.16431	2.08723	2.01095	1.93552	1.861	1.78767	1.71554
FAM101B	0	0	931.459	2.5432e-200	1.9244e-196	5.58629	5.44409	5.30202	5.16024	5.01889	4.8781	4.73803	4.59882	4.46061	4.32353	4.18774	4.05338	3.92058	3.7895	3.66027	3.53304	3.40795	3.28514	3.16475	3.04694	2.93183	2.8196	2.71032	2.60419	2.50135	2.40194	2.30609	2.21394	2.12565	2.04135	1.96119	1.88531	1.81385	1.74695	1.68477	1.62743	1.57508	1.52787	1.48593	1.44942	1.41835	1.3923	1.3706	1.35273
GATA2	1	0	1357.6	1.0785e-292	8.1672e-289	6.83955	6.68424	6.5291	6.37434	6.22012	6.06662	5.91404	5.76255	5.61233	5.46357	5.31645	5.17115	5.02786	4.88675	4.748	4.6118	4.47834	4.34779	4.22033	4.09615	3.97543	3.8584	3.7451	3.63585	3.53078	3.43009	3.33395	3.24254	3.15605	3.07466	2.99854	2.92789	2.86289	2.80371	2.75053	2.70355	2.66294	2.62889	2.60157	2.58117	2.56769	2.5604	2.5582	2.56024
HPGD	0	0	580.958	2.0475e-124	1.5475e-120	7.32809	7.09037	6.85287	6.61585	6.37954	6.14417	5.90999	5.67722	5.4461	5.21687	4.98976	4.76501	4.54287	4.32355	4.1073	3.89436	3.68495	3.47933	3.27771	3.08035	2.88747	2.6993	2.51611	2.3381	2.16552	1.9986	1.83759	1.68271	1.53421	1.39231	1.25726	1.12929	1.00864	0.895545	0.790237	0.692954	0.603933	0.523409	0.451619	0.388799	0.335039	0.28982	0.252443	0.222231
CSF2RB	0	1	1082.49	4.7169e-233	3.5707e-229	7.17394	6.94946	6.72533	6.5019	6.2795	6.05849	5.83921	5.62201	5.40724	5.19524	4.98636	4.78094	4.57934	4.3819	4.18896	4.00088	3.81799	3.64065	3.4692	3.30399	3.14536	2.9937	2.84926	2.71247	2.58365	2.46315	2.35131	2.24849	2.15502	2.07126	1.99755	1.93423	1.88166	1.84018	1.81014	1.79189	1.78576	1.79211	1.81128	1.84363	1.88913	1.9463	2.01308	2.08765
MS4A2	0	1	1773.46	0	0	7.39058	7.28474	7.17895	7.07327	6.96777	6.86249	6.75749	6.65283	6.54856	6.44475	6.34144	6.23869	6.13656	6.03511	5.93439	5.83446	5.73538	5.63719	5.53997	5.44375	5.34861	5.2546	5.16176	5.07016	4.97986	4.89091	4.80337	4.71729	4.63273	4.54975	4.46841	4.38875	4.31084	4.23473	4.16048	4.08814	4.01777	3.94944	3.88318	3.81907	3.7571	3.6971	3.63874	3.58183
ALOX5AP	0	0	1548.95	0	0	7.44785	7.27516	7.10263	6.93044	6.75874	6.5877	6.41748	6.24826	6.08019	5.91345	5.74819	5.58458	5.42278	5.26297	5.10531	4.94996	4.79709	4.64685	4.49943	4.35498	4.21366	4.0757	3.94111	3.8102	3.68309	3.55994	3.44092	3.3262	3.21593	3.11029	3.00943	2.91353	2.82275	2.73726	2.65721	2.58278	2.51413	2.45143	2.39483	2.34452	2.3005	2.2623	2.2291	2.20034
RGS2	0	0	582.749	8.3869e-125	6.3397e-121	7.86629	7.5734	7.28086	6.98904	6.69828	6.40895	6.12141	5.836	5.55309	5.27303	4.99618	4.72289	4.45353	4.18845	3.92799	3.67254	3.42242	3.17802	2.93967	2.70774	2.48259	2.2646	2.05402	1.85133	1.65684	1.4709	1.29387	1.12612	0.967988	0.819842	0.682034	0.554922	0.438862	0.334211	0.241325	0.160561	0.0922752	0.0368239	-0.0054361	-0.0341482	-0.0492323	-0.051782	-0.0432033	-0.0249022
SLC45A3	0	0	1285.84	3.9147e-277	2.9642e-273	8.18293	7.96383	7.74499	7.52667	7.30913	7.09261	6.87739	6.66372	6.45185	6.24205	6.03457	5.82967	5.62761	5.42865	5.23305	5.04105	4.85294	4.66895	4.48935	4.31439	4.14434	3.9795	3.81999	3.6662	3.51835	3.3767	3.24149	3.113	2.99148	2.87719	2.77038	2.67132	2.58026	2.49746	2.42318	2.35767	2.3012	2.25403	2.2164	2.18858	2.1706	2.1615	2.16	2.16493
FCER1A	0	0	1502.38	4.9407e-324	3.7430e-320	8.28765	8.07631	7.8652	7.65458	7.44467	7.23573	7.02798	6.82167	6.61705	6.41434	6.21379	6.01564	5.82013	5.6275	5.43799	5.25183	5.06928	4.89056	4.71592	4.54561	4.37984	4.2189	4.06296	3.91231	3.76718	3.62781	3.49444	3.36731	3.24665	3.13271	3.02573	2.92595	2.8336	2.74893	2.67218	2.60359	2.54339	2.49183	2.44914	2.41558	2.39113	2.3748	2.36547	2.36179
TPSAB1	0	0	883.63	5.8682e-190	4.4393e-186	8.49885	8.24467	7.99075	7.73735	7.48474	7.23317	6.9829	6.73419	6.48731	6.24252	6.00007	5.76023	5.52326	5.28942	5.05896	4.83216	4.60926	4.39054	4.17625	3.96665	3.76201	3.5626	3.36862	3.1804	2.99818	2.82221	2.65276	2.49009	2.33446	2.18613	2.04536	1.91241	1.78755	1.67102	1.5631	1.46404	1.37411	1.29356	1.22266	1.16167	1.11066	1.0689	1.03545	1.00938
CXCR4	0	0	1380.4	1.2281e-297	9.3014e-294	8.46898	8.21242	7.95617	7.70053	7.44581	7.19231	6.94035	6.69023	6.44225	6.19673	5.95396	5.71426	5.47793	5.24528	5.01661	4.79223	4.57245	4.35757	4.1479	3.94375	3.74542	3.5532	3.36746	3.18844	3.01647	2.85186	2.6949	2.54592	2.40521	2.27308	2.14984	2.03579	1.93124	1.83651	1.75188	1.67768	1.6142	1.56175	1.52065	1.49119	1.47342	1.4663	1.46843	1.4785
HDC	0	0	1484.38	3.4856e-320	2.6404e-316	9.32062	9.10104	8.88166	8.66267	8.44427	8.22664	8.01	7.79452	7.58041	7.36786	7.15707	6.94823	6.74153	6.53718	6.33537	6.13629	5.94014	5.74711	5.5574	5.3712	5.18871	5.0101	4.83564	4.66545	4.49975	4.33873	4.18259	4.03153	3.88574	3.74541	3.61074	3.48193	3.35918	3.24266	3.13259	3.02916	2.93255	2.84298	2.76062	2.68569	2.61821	2.5575	2.50291	2.45347
CPA3	0	0	1747.83	0	0	9.31325	9.07136	8.82968	8.58839	8.34771	8.10782	7.86893	7.63123	7.39494	7.16024	6.92734	6.69643	6.46772	6.2414	6.01768	5.79675	5.57881	5.36407	5.15272	4.94497	4.741	4.541	4.34525	4.15386	3.96706	3.78505	3.60803	3.4362	3.26976	3.10891	2.95384	2.80476	2.66187	2.52536	2.39545	2.27231	2.15617	2.0472	1.94563	1.85163	1.76532	1.6863	1.61413	1.54828
CLC	0	0	2142.45	0	0	9.66158	9.44326	9.22508	9.0072	8.78976	8.57292	8.35682	8.14161	7.92744	7.71445	7.50281	7.29264	7.08411	6.87735	6.67253	6.46978	6.26926	6.07112	5.87549	5.68254	5.4924	5.3052	5.12118	4.9404	4.76302	4.58921	4.4191	4.25286	4.09062	3.93253	3.77875	3.62941	3.48468	3.3447	3.20961	3.07957	2.95471	2.83521	2.72119	2.61281	2.51012	2.4128	2.32052	2.23278
MS4A3	0	0	980.138	7.1911e-211	5.4422e-207	3.14429	3.14962	3.15486	3.1599	3.16467	3.16906	3.17299	3.17636	3.17907	3.18103	3.18216	3.18234	3.18151	3.17954	3.17637	3.17189	3.166	3.15862	3.14965	3.139	3.12657	3.1123	3.09602	3.07771	3.05725	3.03454	3.0095	2.98203	2.95204	2.91943	2.88411	2.84598	2.80496	2.76095	2.71386	2.66359	2.61005	2.55314	2.49278	2.42887	2.36139	2.2907	2.21728	2.14154
CFL1	0	0	45.188	3.634e-09	2.6415e-05	0.260248	0.262632	0.264983	0.267273	0.269469	0.271539	0.273454	0.275182	0.27669	0.277949	0.278927	0.279593	0.279916	0.279863	0.279405	0.278509	0.277146	0.275282	0.272888	0.269932	0.266383	0.26221	0.257379	0.251862	0.245628	0.238644	0.230879	0.222302	0.212883	0.202589	0.191389	0.179253	0.166149	0.152046	0.136913	0.120717	0.103429	0.0850172	0.0654498	0.0446959	0.0227809	-2.8855e-05	-0.023403	-0.0470111
RAB32	0	0	38.212	1.0133e-07	0.00073086	0.141033	0.142812	0.144568	0.146278	0.147921	0.149472	0.150911	0.152213	0.153356	0.154318	0.155075	0.155606	0.155887	0.155896	0.15561	0.155006	0.154062	0.152755	0.151062	0.148961	0.146429	0.14344	0.13998	0.136018	0.131535	0.126507	0.120912	0.114727	0.107929	0.100496	0.0924051	0.0836335	0.0741586	0.0639576	0.0530079	0.0412868	0.0287716	0.0154396	0.0012682	-0.0137654	-0.0296496	-0.046227	-0.0633003	-0.0806742
MAP3K1	0	0	31.656	2.2489e-06	0.016041	0.201264	0.203477	0.205675	0.207843	0.209965	0.212026	0.214012	0.215906	0.217694	0.21936	0.220889	0.222266	0.223476	0.224503	0.225333	0.22595	0.226339	0.226485	0.226372	0.225985	0.22531	0.22433	0.223031	0.221398	0.219415	0.217067	0.214339	0.211215	0.207681	0.203722	0.199321	0.194464	0.189136	0.183321	0.177005	0.170172	0.162806	0.154893	0.146418	0.137365	0.127745	0.11768	0.107323	0.0968257
FNDC3B	0	0	31.089	2.9358e-06	0.02092	0.160507	0.162733	0.164946	0.167133	0.16928	0.171375	0.173403	0.175352	0.17721	0.178961	0.180594	0.182096	0.183452	0.18465	0.185677	0.186519	0.187164	0.187597	0.187807	0.187779	0.187501	0.18696	0.186141	0.185032	0.183621	0.181893	0.179835	0.177435	0.174679	0.171554	0.168047	0.164144	0.159833	0.1551	0.149932	0.144315	0.138238	0.131686	0.124646	0.117106	0.109062	0.10056	0.0916595	0.0824154
NPC2	0	0	30.007	4.8787e-06	0.034697	-0.021822	-0.0157571	-0.00972558	-0.0037606	0.0021044	0.00783619	0.013401	0.0187669	0.0238993	0.0287652	0.0333313	0.0375644	0.0414312	0.0448983	0.0479325	0.0505004	0.0525688	0.0541043	0.0550736	0.0554434	0.0551805	0.054251	0.0526231	0.050262	0.0471349	0.0432085	0.0384495	0.0328246	0.0263005	0.0188439	0.0104214	0.00099987	-0.0094541	-0.0209739	-0.0335926	-0.0473437	-0.0622605	-0.0783762	-0.0957241	-0.114338	-0.1342	-0.15508	-0.1767	-0.198766
XIST	0	0	130.632	2.8522e-27	2.13e-23	0.606535	0.612633	0.618704	0.624722	0.63066	0.636491	0.642189	0.647726	0.653076	0.658213	0.663109	0.667738	0.672073	0.676088	0.679755	0.683049	0.685942	0.688407	0.690419	0.69195	0.692973	0.69346	0.693391	0.692731	0.691457	0.689543	0.68696	0.683683	0.679685	0.674939	0.669419	0.663097	0.655947	0.647943	0.639057	0.629263	0.618534	0.606844	0.594165	0.580471	0.565757	0.55011	0.533629	0.516431
HGF	0	0	75.227	1.7838e-15	1.32e-11	0.415694	0.425875	0.436014	0.446067	0.455993	0.465749	0.475292	0.484579	0.493569	0.502219	0.510486	0.518327	0.525701	0.532563	0.538873	0.544588	0.549664	0.55406	0.557732	0.560639	0.562737	0.56398	0.564339	0.563757	0.562197	0.559616	0.555971	0.551221	0.545321	0.538231	0.529907	0.520307	0.509387	0.497107	0.483423	0.468292	0.451673	0.433522	0.413797	0.392455	0.369497	0.3451	0.319508	0.292936
GRB2	0	0	44.389	5.3259e-09	3.8692e-05	0.0699801	0.0885558	0.107069	0.125456	0.143654	0.161601	0.179233	0.196487	0.213302	0.229612	0.245357	0.260472	0.274896	0.288564	0.301415	0.313385	0.324411	0.33443	0.34338	0.351197	0.357819	0.36318	0.367226	0.369884	0.371096	0.370797	0.368925	0.365418	0.360212	0.353245	0.344453	0.333773	0.321144	0.306501	0.289781	0.270923	0.249863	0.226537	0.200884	0.172841	0.142423	0.10999	0.0759846	0.0408583
ARPC3	0	0	35.182	4.2612e-07	0.0030579	-0.135313	-0.119145	-0.103022	-0.0869919	-0.0711001	-0.0553927	-0.039916	-0.0247159	-0.0098388	0.00466946	0.0187626	0.0323945	0.0455191	0.0580902	0.0700618	0.0813877	0.0920217	0.101918	0.11103	0.119312	0.126717	0.1332	0.138715	0.143215	0.146654	0.148987	0.150166	0.150146	0.148881	0.146324	0.14243	0.137153	0.130445	0.122262	0.112557	0.101283	0.0883957	0.0738478	0.0575933	0.0395863	0.0198336	-0.0014319	-0.0239175	-0.0473305
FAM46A	0	0	33.233	1.0703e-06	0.0076534	0.0748402	0.0822107	0.0895607	0.0968698	0.104118	0.111284	0.118347	0.125288	0.132086	0.13872	0.14517	0.151416	0.157436	0.163211	0.16872	0.173943	0.178859	0.183448	0.187689	0.191561	0.195046	0.19812	0.200766	0.202962	0.204687	0.205921	0.206644	0.206835	0.206474	0.20554	0.204013	0.201872	0.199097	0.195667	0.191563	0.186763	0.181248	0.174995	0.167987	0.1602	0.151635	0.14237	0.132493	0.12211
EPS15L1	0	0	56.354	1.6904e-11	1.238e-07	0.320068	0.327739	0.335389	0.342995	0.350537	0.357993	0.365341	0.37256	0.379628	0.386524	0.393227	0.399714	0.405964	0.411957	0.417669	0.42308	0.428168	0.432912	0.43729	0.44128	0.444862	0.44801	0.450712	0.452937	0.454668	0.455882	0.456558	0.456674	0.456209	0.455142	0.45345	0.451113	0.448108	0.444415	0.440011	0.434875	0.428987	0.422323	0.414863	0.406585	0.39749	0.38767	0.37724	0.36632
TMED10	0	0	38.447	9.0626e-08	0.00065387	-0.0292148	-0.0168898	-0.00459555	0.0076375	0.0197787	0.0317974	0.043663	0.0553448	0.0668122	0.0780347	0.0889816	0.0996223	0.109926	0.119862	0.129401	0.13851	0.14716	0.155321	0.16296	0.170049	0.176555	0.18245	0.187701	0.192278	0.196151	0.199289	0.201662	0.203238	0.203988	0.20388	0.202884	0.200969	0.198105	0.194261	0.189407	0.183511	0.176544	0.168474	0.159271	0.148905	0.137381	0.12487	0.111565	0.0976863
CREB3L2	0	0	46.668	1.7884e-09	1.3016e-05	0.116387	0.129513	0.142609	0.155643	0.168585	0.181404	0.194068	0.206548	0.218812	0.230829	0.242569	0.254001	0.265095	0.275818	0.286141	0.296032	0.305462	0.314398	0.322811	0.330669	0.337941	0.3446	0.350607	0.355938	0.360561	0.364445	0.367558	0.36987	0.37135	0.371968	0.371691	0.370491	0.368335	0.365194	0.361036	0.35583	0.349546	0.342153	0.333619	0.323915	0.313043	0.30115	0.288404	0.275001
ERN1	0	0	41.745	1.8841e-08	0.00013656	0.160028	0.17841	0.196749	0.215001	0.233123	0.251072	0.268805	0.286278	0.303448	0.320272	0.336706	0.352708	0.368233	0.383239	0.397683	0.41152	0.424709	0.437204	0.448965	0.459946	0.470105	0.4794	0.487782	0.495214	0.501651	0.507049	0.511365	0.514556	0.516578	0.517389	0.516944	0.515201	0.512116	0.507647	0.501749	0.49438	0.485495	0.475053	0.46301	0.449321	0.433986	0.41718	0.399108	0.380001
ITM2A	0	0	532.281	6.9738e-114	5.2687e-110	1.2641	1.35709	1.44986	1.5422	1.63389	1.72473	1.81448	1.90295	1.98991	2.07515	2.15846	2.23961	2.31839	2.3946	2.468	2.5384	2.60557	2.66929	2.72936	2.78555	2.83766	2.8855	2.92875	2.96731	3.00091	3.02935	3.05242	3.06989	3.08155	3.08718	3.08658	3.07952	3.0658	3.04519	3.01747	2.98245	2.93989	2.88959	2.83133	2.76489	2.69025	2.6081	2.51955	2.42541
MAX	1	0	39.105	6.6259e-08	0.00047853	-0.062961	-0.0490871	-0.0352439	-0.0214619	-0.0077718	0.00579578	0.01921	0.0324408	0.0454571	0.0582283	0.0707238	0.082913	0.0947653	0.10625	0.117337	0.127994	0.138193	0.147901	0.157088	0.165725	0.173779	0.18122	0.188019	0.194143	0.199564	0.204249	0.208168	0.211291	0.213586	0.215025	0.215575	0.215206	0.213887	0.211589	0.208279	0.203929	0.198506	0.19198	0.184321	0.175499	0.165514	0.15451	0.142654	0.130133
SPCS3	0	0	33.001	1.1938e-06	0.0085319	-0.0696128	-0.0502181	-0.0308661	-0.0115992	0.0075399	0.0265087	0.045264	0.0637646	0.0819666	0.0998279	0.117306	0.134358	0.150941	0.167014	0.182532	0.197454	0.211738	0.22534	0.238217	0.250328	0.26163	0.27208	0.281635	0.290253	0.297892	0.304509	0.31006	0.314504	0.317798	0.319899	0.320765	0.320354	0.318622	0.315526	0.311026	0.305077	0.297637	0.288664	0.278114	0.265946	0.252156	0.2369	0.220384	0.202806
LTBP1	0	0	43.54	7.9923e-09	5.8032e-05	0.400153	0.413526	0.42687	0.440155	0.453352	0.466433	0.479366	0.492125	0.504679	0.516998	0.529054	0.540818	0.552259	0.56335	0.57406	0.58436	0.594222	0.603615	0.612511	0.62088	0.628694	0.63592	0.642535	0.648505	0.653802	0.658396	0.662259	0.665361	0.667673	0.669166	0.66981	0.669577	0.668436	0.666359	0.663316	0.659279	0.654217	0.648102	0.640904	0.632594	0.623158	0.61265	0.601122	0.588654
P4HB	0	0	80.509	1.3586e-16	1.0073e-12	-0.038967	-0.004788	0.0293171	0.0632746	0.0970105	0.130451	0.163522	0.19615	0.228262	0.259782	0.290638	0.320755	0.35006	0.378478	0.405937	0.432362	0.457679	0.481814	0.504694	0.526245	0.546392	0.56506	0.582182	0.597677	0.611474	0.623497	0.633675	0.641933	0.648196	0.652392	0.654446	0.654285	0.651834	0.64702	0.63977	0.630008	0.617661	0.602656	0.584918	0.564374	0.541015	0.51511	0.486989	0.457002
SSR2	0	0	39.565	5.3253e-08	0.00038481	-0.15629	-0.134429	-0.112614	-0.0908903	-0.0693037	-0.0478998	-0.026724	-0.0058231	0.0147584	0.0349743	0.0547789	0.0741266	0.0929717	0.111269	0.128971	0.146034	0.162412	0.178059	0.192929	0.206976	0.220155	0.23242	0.243726	0.254027	0.263276	0.271429	0.27844	0.284262	0.288851	0.292161	0.294145	0.294759	0.293956	0.291691	0.287918	0.282592	0.275666	0.267095	0.256834	0.244837	0.231098	0.21579	0.199117	0.181304
SEC61B	0	0	40.117	4.0944e-08	0.00029615	-0.320667	-0.28495	-0.249306	-0.213809	-0.178534	-0.143553	-0.10894	-0.0747692	-0.0411139	-0.00804781	0.0243555	0.0560223	0.086879	0.116852	0.145867	0.173852	0.200731	0.226433	0.250882	0.274006	0.29573	0.31598	0.334686	0.35177	0.367161	0.380784	0.392566	0.402433	0.410311	0.416127	0.419808	0.421279	0.420467	0.417298	0.411699	0.403595	0.392914	0.379582	0.363525	0.344669	0.323021	0.29893	0.272829	0.245162
NUCB2	0	0	34.476	5.9508e-07	0.0042679	-0.273977	-0.254086	-0.234234	-0.214458	-0.194798	-0.175292	-0.155979	-0.136896	-0.118083	-0.0995772	-0.0814182	-0.0636441	-0.0462933	-0.0294043	-0.0130156	0.00283422	0.0181068	0.0327636	0.0467661	0.0600759	0.0726545	0.084463	0.095464	0.105618	0.114887	0.123232	0.130615	0.136997	0.142341	0.146606	0.149756	0.151751	0.152553	0.152123	0.150423	0.147415	0.14306	0.137319	0.130155	0.121528	0.111433	0.1	0.0874148	0.073836
HSP90B1	0	0	36.167	2.674e-07	0.0019223	-0.258515	-0.239563	-0.220648	-0.201806	-0.183073	-0.164486	-0.146082	-0.127897	-0.109967	-0.0923292	-0.0750199	-0.0580756	-0.0415329	-0.0254281	-0.0097979	0.0053214	0.0198931	0.0338809	0.0472481	0.0599584	0.0719751	0.083262	0.093782	0.103499	0.112377	0.120379	0.127468	0.133608	0.138763	0.142895	0.14597	0.147949	0.148796	0.148476	0.146951	0.144185	0.140142	0.134785	0.128077	0.119982	0.110503	0.099809	0.0881166	0.0756388
HSPA5	0	0	50.68	2.6038e-10	1.8997e-06	-0.167696	-0.148656	-0.129653	-0.110723	-0.0919017	-0.0732268	-0.054734	-0.0364606	-0.0184423	-0.00071582	0.0166823	0.0337157	0.0503478	0.0665422	0.0822624	0.0974718	0.112134	0.126213	0.139671	0.152473	0.164582	0.17596	0.186574	0.196385	0.205357	0.213453	0.220637	0.226873	0.232124	0.236353	0.239525	0.241602	0.242548	0.242327	0.240903	0.238238	0.234296	0.229041	0.222436	0.214446	0.205073	0.1945	0.182937	0.170622
PDIA6	0	0	87.985	3.5276e-18	2.6196e-14	-0.342835	-0.293185	-0.243634	-0.194282	-0.145226	-0.0965664	-0.048402	-0.0008305	0.0460477	0.092134	0.13733	0.181535	0.224652	0.266582	0.307224	0.346481	0.384253	0.420442	0.454948	0.487672	0.518516	0.54738	0.574165	0.598774	0.621105	0.641061	0.658543	0.673451	0.685687	0.695152	0.701746	0.705371	0.705927	0.703316	0.697439	0.688197	0.67549	0.65922	0.639288	0.615595	0.588139	0.55733	0.523693	0.487745
LMO4	1	0	1050.11	4.9159e-226	3.7209e-222	3.32229	3.38342	3.44444	3.50523	3.56566	3.62562	3.685	3.74367	3.80152	3.85843	3.91428	3.96896	4.02235	4.07433	4.12478	4.17359	4.22064	4.26581	4.30898	4.35004	4.38888	4.4254	4.45937	4.49081	4.51954	4.54546	4.56844	4.58837	4.60513	4.6186	4.62867	4.63522	4.63812	4.63727	4.63255	4.62383	4.611	4.59395	4.57256	4.5467	4.51629	4.4813	4.4418	4.39777
SERP1	0	0	51.725	1.575e-10	1.1499e-06	-0.359615	-0.32312	-0.286694	-0.250404	-0.214319	-0.178507	-0.143037	-0.107977	-0.0733943	-0.0393584	-0.00593727	0.0268008	0.0587876	0.0899547	0.120234	0.149557	0.177855	0.205061	0.231105	0.25592	0.279437	0.30159	0.322305	0.341519	0.359162	0.375166	0.389462	0.401982	0.412658	0.421422	0.428205	0.432939	0.435555	0.435985	0.434162	0.430016	0.42348	0.414485	0.402962	0.388844	0.372123	0.35305	0.331955	0.309152
RPS20	0	0	145.733	1.671e-30	1.2491e-26	-0.149353	-0.110221	-0.0711615	-0.0322497	0.0064412	0.0448374	0.082865	0.120452	0.157522	0.194003	0.229822	0.264904	0.299175	0.332563	0.364994	0.396393	0.426687	0.455804	0.483668	0.510206	0.535345	0.55901	0.58113	0.601628	0.620433	0.63747	0.652666	0.665947	0.677239	0.686469	0.693563	0.698448	0.701049	0.701293	0.699107	0.694417	0.687149	0.677229	0.664585	0.649141	0.630903	0.61021	0.587482	0.56315
SEC11A	0	0	89.876	1.3989e-18	1.0393e-14	0.005433	0.0475247	0.0895371	0.131391	0.173007	0.214305	0.255207	0.295633	0.335504	0.374741	0.413263	0.450993	0.48785	0.523755	0.558629	0.592393	0.624967	0.656272	0.686229	0.714758	0.74178	0.76722	0.790986	0.813011	0.833212	0.85151	0.867824	0.882077	0.894188	0.904078	0.911668	0.916879	0.919631	0.919845	0.917442	0.912342	0.904466	0.893734	0.880068	0.863388	0.843674	0.82115	0.796115	0.768858
NFIC	1	0	41.597	2.0222e-08	0.00014651	0.0090234	0.0205632	0.0320829	0.0435626	0.0549821	0.0663216	0.077561	0.0886797	0.0996584	0.110477	0.121115	0.131553	0.14177	0.151747	0.161463	0.170899	0.180034	0.188848	0.197322	0.205435	0.213168	0.2205	0.22741	0.23388	0.239889	0.245418	0.250445	0.254951	0.258916	0.26232	0.265143	0.267365	0.268966	0.269925	0.270223	0.26984	0.268755	0.266949	0.264402	0.261093	0.257011	0.25218	0.246641	0.240423
MTDH	0	0	37.988	1.127e-07	0.00081278	-0.0408764	-0.0163896	0.00805542	0.032417	0.0566532	0.0807225	0.104583	0.128193	0.151511	0.174495	0.197103	0.219294	0.241025	0.262256	0.282944	0.303047	0.322524	0.341334	0.359433	0.376782	0.393337	0.40906	0.4239	0.437825	0.45079	0.462753	0.473672	0.483506	0.492213	0.499751	0.506078	0.511153	0.514933	0.517378	0.518445	0.518093	0.51628	0.512964	0.508103	0.501656	0.493607	0.48406	0.473133	0.460965
RPLP1	0	0	97.928	2.7152e-20	2.0206e-16	-0.462026	-0.41077	-0.3596	-0.308607	-0.257878	-0.207499	-0.157561	-0.108149	-0.0593528	-0.0112594	0.0360431	0.0824668	0.127924	0.172326	0.215587	0.257617	0.298329	0.337634	0.375446	0.411677	0.446237	0.47904	0.509998	0.539022	0.566026	0.59092	0.613617	0.63403	0.65207	0.667649	0.68068	0.691075	0.698746	0.703605	0.705564	0.704535	0.70043	0.693162	0.682642	0.668784	0.651573	0.63132	0.608409	0.583239
HPGDS	0	0	57.969	7.7467e-12	5.6799e-08	-0.0581055	-0.0364777	-0.0148861	0.0066331	0.0280436	0.0493091	0.070394	0.0912607	0.111874	0.132198	0.152196	0.171831	0.191068	0.20987	0.228201	0.246026	0.263306	0.280007	0.296093	0.311526	0.326271	0.34029	0.353551	0.366013	0.377643	0.388403	0.398258	0.40717	0.415105	0.422025	0.427894	0.432677	0.436337	0.438837	0.440142	0.440216	0.439021	0.436523	0.432684	0.427468	0.420871	0.41302	0.404088	0.394233
CANX	0	0	38.744	7.8668e-08	0.00056791	-0.256538	-0.233894	-0.211286	-0.18875	-0.166324	-0.144042	-0.121942	-0.10006	-0.078431	-0.0570925	-0.0360803	-0.0154309	0.0048195	0.0246348	0.0439785	0.0628144	0.0811064	0.098818	0.115913	0.132355	0.148108	0.16314	0.177402	0.19087	0.203504	0.215268	0.226124	0.236038	0.244973	0.252891	0.259759	0.265538	0.270192	0.273686	0.275984	0.277048	0.276842	0.275331	0.272478	0.268247	0.262631	0.25575	0.247742	0.23877
TRAM1	0	0	68.335	5.0969e-14	3.7554e-10	-0.485942	-0.438294	-0.390725	-0.343314	-0.296139	-0.249281	-0.202818	-0.156829	-0.111393	-0.0665891	-0.0224961	0.0208069	0.0632408	0.104727	0.145185	0.184538	0.222706	0.25961	0.29517	0.329309	0.361946	0.393	0.422402	0.450062	0.475906	0.499853	0.521825	0.541743	0.559527	0.5751	0.588382	0.599293	0.607756	0.61369	0.617017	0.617658	0.615534	0.610566	0.602675	0.591781	0.577873	0.56122	0.542169	0.521064
NONO	1	0	35.965	2.9422e-07	0.0021145	-0.352478	-0.329824	-0.307203	-0.284651	-0.262201	-0.239888	-0.217745	-0.195806	-0.174106	-0.152679	-0.131559	-0.11078	-0.0903758	-0.0703809	-0.0508293	-0.031755	-0.0131922	0.0048251	0.0222627	0.0390865	0.0552625	0.070757	0.0855345	0.0995624	0.112806	0.125231	0.136804	0.14749	0.157256	0.166067	0.173889	0.180688	0.18643	0.191081	0.194607	0.196973	0.198146	0.198092	0.196776	0.194164	0.19025	0.18515	0.179006	0.171965
TMED9	0	0	52.353	1.1636e-10	8.4999e-07	-0.100266	-0.0773511	-0.0544716	-0.0316627	-0.0089598	0.0136017	0.035987	0.0581593	0.0800847	0.101727	0.123052	0.144023	0.164606	0.184764	0.204463	0.223667	0.242341	0.26045	0.277958	0.29483	0.31103	0.32652	0.341275	0.355249	0.36841	0.380723	0.392153	0.402664	0.41222	0.420787	0.428329	0.434811	0.440197	0.444453	0.447542	0.44943	0.450081	0.449459	0.44753	0.444259	0.43963	0.43372	0.426633	0.418468
RPS27	0	0	62.483	8.7171e-13	6.4062e-09	-0.421252	-0.381667	-0.342143	-0.302742	-0.263528	-0.22456	-0.185902	-0.147616	-0.109762	-0.0724029	-0.0356008	0.00058277	0.0360859	0.0708466	0.104803	0.137894	0.170056	0.201229	0.23135	0.260358	0.288191	0.31479	0.340082	0.364017	0.38653	0.407558	0.427039	0.444912	0.461114	0.475585	0.488262	0.499083	0.507986	0.51491	0.519792	0.522571	0.523185	0.521572	0.51767	0.511417	0.502807	0.49207	0.47948	0.465339
SSR1	0	0	39.944	4.4456e-08	0.00032142	-0.237004	-0.215166	-0.19336	-0.171619	-0.149973	-0.128455	-0.107097	-0.0859307	-0.0649886	-0.0443025	-0.0239043	-0.00382609	0.0159002	0.0352426	0.0541691	0.0726477	0.0906464	0.108133	0.125076	0.141443	0.157202	0.17232	0.186769	0.200513	0.213521	0.225761	0.237201	0.247809	0.257553	0.266402	0.274323	0.281284	0.287253	0.292199	0.296089	0.298891	0.300573	0.301104	0.30045	0.298581	0.29549	0.29128	0.286083	0.280032
FAU	0	0	33.351	1.0125e-06	0.0072422	-0.386186	-0.356561	-0.326978	-0.297482	-0.268116	-0.238924	-0.209949	-0.181233	-0.152821	-0.124757	-0.0970821	-0.0698412	-0.0430772	-0.0168337	0.0088462	0.033919	0.0583413	0.0820698	0.105061	0.127272	0.148659	0.16918	0.188787	0.207442	0.2251	0.241717	0.25725	0.271655	0.28489	0.29691	0.307673	0.317135	0.325252	0.331983	0.337282	0.341106	0.343413	0.344159	0.343301	0.340794	0.336635	0.33098	0.324029	0.315982
OSTC	0	0	31.256	2.7151e-06	0.019353	-0.485382	-0.454878	-0.424417	-0.394042	-0.363795	-0.33372	-0.30386	-0.274257	-0.244955	-0.215995	-0.187422	-0.159278	-0.131606	-0.10445	-0.0778504	-0.051852	-0.0264972	-0.001829	0.0221097	0.0452761	0.0676271	0.08912	0.109712	0.129359	0.14802	0.165651	0.182209	0.197652	0.211935	0.225018	0.236856	0.247407	0.256627	0.264474	0.270906	0.275878	0.279348	0.281274	0.281612	0.28032	0.277379	0.27288	0.266955	0.259714
RPL26	0	0	97.061	4.153e-20	3.0898e-16	-0.719762	-0.668663	-0.617635	-0.566751	-0.516082	-0.4657	-0.415676	-0.366082	-0.316989	-0.268471	-0.220597	-0.17344	-0.127072	-0.0815632	-0.0369866	0.00658651	0.0490845	0.0904357	0.130568	0.169411	0.206892	0.24294	0.277481	0.310445	0.341762	0.371358	0.399163	0.425103	0.449109	0.471108	0.491028	0.508797	0.524345	0.537599	0.548488	0.55694	0.562883	0.566245	0.566956	0.564943	0.560197	0.55297	0.543594	0.532388
PDIA3	0	0	39.667	5.0717e-08	0.00036653	-0.262895	-0.235981	-0.209102	-0.182294	-0.155592	-0.129032	-0.102649	-0.076479	-0.0505566	-0.0249175	0.00040281	0.0253689	0.0499455	0.0740969	0.097788	0.120983	0.143647	0.165744	0.187239	0.208097	0.228281	0.24776	0.26649	0.284443	0.301582	0.31787	0.333273	0.347755	0.361281	0.373815	0.385322	0.395766	0.405113	0.413326	0.42037	0.42621	0.43081	0.434135	0.43615	0.436819	0.436125	0.43413	0.430927	0.426593
CALR	0	0	82.59	4.921e-17	3.6504e-13	-0.444733	-0.40727	-0.369858	-0.332543	-0.295377	-0.258408	-0.221685	-0.185259	-0.149177	-0.113491	-0.0782476	-0.0434979	-0.0092906	0.0243248	0.0572991	0.0895829	0.121127	0.151882	0.181799	0.210827	0.238919	0.26602	0.292094	0.317079	0.340929	0.363596	0.38503	0.405181	0.424001	0.44144	0.457449	0.471978	0.484978	0.4964	0.506195	0.514313	0.520705	0.525321	0.528112	0.529029	0.528061	0.52535	0.521094	0.515474
RPL39	0	0	68.171	5.5203e-14	4.0668e-10	-0.645564	-0.604176	-0.562843	-0.521621	-0.480566	-0.439734	-0.399179	-0.358957	-0.319125	-0.279737	-0.240849	-0.202517	-0.164797	-0.127743	-0.0914115	-0.0558582	-0.0211385	0.012692	0.0455777	0.0774632	0.108293	0.13801	0.166562	0.19389	0.219941	0.244657	0.267984	0.289866	0.310248	0.329074	0.346288	0.361835	0.375659	0.387705	0.397916	0.406239	0.412616	0.416993	0.419313	0.419522	0.417603	0.41371	0.40805	0.400816
MANF	0	0	37.317	1.5497e-07	0.0011161	-0.0145771	-0.0070145	0.00053879	0.0080737	0.015581	0.0230515	0.030476	0.0378452	0.04515	0.0523811	0.0595293	0.0665855	0.0735405	0.0803849	0.0871097	0.0937056	0.100163	0.106474	0.112628	0.118616	0.12443	0.13006	0.135495	0.140728	0.14575	0.15055	0.155121	0.159452	0.163535	0.167359	0.170917	0.174199	0.177195	0.179897	0.182295	0.18438	0.186142	0.187574	0.188664	0.189405	0.189788	0.18982	0.189491	0.188815
CRTAP	0	0	35.324	3.9851e-07	0.0028609	-0.401398	-0.37465	-0.347935	-0.321284	-0.294729	-0.268302	-0.242036	-0.215962	-0.190113	-0.16452	-0.139216	-0.114233	-0.0896028	-0.0653573	-0.0415287	-0.0181492	0.0047491	0.0271343	0.0489742	0.0702367	0.0908899	0.1109	0.13024	0.148872	0.166767	0.183892	0.200214	0.215703	0.230327	0.244052	0.256846	0.268679	0.279517	0.289329	0.298082	0.305745	0.312285	0.31767	0.321869	0.324849	0.326593	0.32715	0.32658	0.324952
CD84	0	0	53.52	6.6319e-11	4.8499e-07	0.191065	0.196537	0.202003	0.207458	0.212896	0.218312	0.223701	0.229056	0.234373	0.239645	0.244867	0.250034	0.25514	0.260179	0.265146	0.270036	0.274842	0.27956	0.284183	0.288707	0.293126	0.29743	0.301625	0.305694	0.309636	0.313444	0.317115	0.32064	0.324017	0.327238	0.330299	0.333193	0.335915	0.33846	0.340822	0.342995	0.344975	0.346755	0.34833	0.349694	0.350829	0.35166	0.352104	0.352067
TPT1	0	0	122.897	1.2844e-25	9.5813e-22	0.270417	0.277463	0.284502	0.291529	0.298538	0.305521	0.312473	0.319388	0.326259	0.333081	0.339846	0.346549	0.353183	0.359743	0.366222	0.372613	0.378911	0.38511	0.391202	0.397182	0.403045	0.40878	0.414388	0.419858	0.425184	0.430361	0.435382	0.440241	0.444931	0.449448	0.453783	0.457932	0.461888	0.465644	0.469194	0.472533	0.475654	0.478551	0.481217	0.483646	0.485826	0.48772	0.489275	0.490451
RPL10	0	0	121.758	2.2496e-25	1.6777e-21	-0.463733	-0.415361	-0.367038	-0.318811	-0.270729	-0.22284	-0.175192	-0.127834	-0.080814	-0.0341797	0.0120202	0.0577376	0.102924	0.147532	0.191512	0.234816	0.277397	0.319205	0.360193	0.400313	0.439515	0.47775	0.514977	0.551139	0.586191	0.620085	0.652773	0.684206	0.714336	0.743115	0.770494	0.796426	0.820861	0.843753	0.865051	0.884709	0.902678	0.91891	0.933356	0.945968	0.956713	0.96561	0.972715	0.978056
SNHG6	0	0	70.996	1.3989e-14	1.0328e-10	-0.401948	-0.375093	-0.348261	-0.321476	-0.294762	-0.268142	-0.24164	-0.21528	-0.189084	-0.163078	-0.137284	-0.111726	-0.086427	-0.0614115	-0.0367026	-0.012324	0.0117007	0.0353479	0.0585941	0.0814157	0.103789	0.12569	0.147096	0.167984	0.188328	0.208106	0.227295	0.24587	0.263808	0.281085	0.297679	0.313564	0.328719	0.343118	0.356739	0.369557	0.38155	0.392694	0.402965	0.412339	0.420795	0.42832	0.434888	0.440496
NDRG1	0	0	29.238	6.992e-06	0.049643	0.289485	0.279644	0.26983	0.260068	0.250387	0.240812	0.231369	0.222085	0.212988	0.204103	0.195456	0.187075	0.178986	0.171215	0.16379	0.156735	0.150079	0.143848	0.138068	0.132765	0.127967	0.1237	0.11999	0.116863	0.114348	0.112469	0.111253	0.110728	0.110919	0.111854	0.113558	0.116058	0.119381	0.123553	0.128601	0.134551	0.141431	0.149265	0.158082	0.167907	0.178726	0.19035	0.202548	0.215082
SOX4	1	0	67.907	6.2768e-14	4.6228e-10	0.110705	0.109594	0.108506	0.107464	0.106493	0.105616	0.104855	0.104234	0.103777	0.103508	0.103448	0.103623	0.104054	0.104766	0.105782	0.107126	0.10882	0.110888	0.113353	0.11624	0.11957	0.12337	0.127657	0.132461	0.137801	0.143704	0.15019	0.157285	0.16501	0.173391	0.182449	0.192208	0.202693	0.213925	0.225929	0.238728	0.252345	0.266804	0.282127	0.298339	0.315418	0.33315	0.351278	0.369534
SSR3	0	0	59.285	4.1006e-12	3.0074e-08	0.134183	0.14003	0.145894	0.15179	0.157736	0.163747	0.169841	0.176033	0.182339	0.188778	0.195364	0.202114	0.209045	0.216173	0.223514	0.231086	0.238903	0.246984	0.255343	0.263998	0.272965	0.28226	0.291901	0.301902	0.312281	0.323054	0.334238	0.345848	0.357902	0.370416	0.383406	0.396888	0.41088	0.425397	0.440455	0.456072	0.472264	0.489047	0.506437	0.524451	0.543063	0.56206	0.581196	0.600203
ZFP36L2	1	0	129.177	5.8398e-27	4.36e-23	0.417646	0.407087	0.396559	0.386093	0.375718	0.365466	0.355369	0.345455	0.335757	0.326304	0.317129	0.30826	0.29973	0.291568	0.283807	0.276475	0.269605	0.263226	0.257369	0.252067	0.247348	0.24324	0.239785	0.237002	0.234927	0.233589	0.233019	0.233249	0.234309	0.236229	0.239041	0.242774	0.247461	0.253131	0.259815	0.267545	0.27635	0.286262	0.297311	0.309528	0.322897	0.3372	0.352177	0.367551
HINT1	0	0	31.954	1.9549e-06	0.013958	-0.439854	-0.427368	-0.414872	-0.402357	-0.389814	-0.377234	-0.364608	-0.351926	-0.339178	-0.326355	-0.313449	-0.30045	-0.287348	-0.274134	-0.260799	-0.247333	-0.233728	-0.219973	-0.20606	-0.191979	-0.177721	-0.16328	-0.148636	-0.13379	-0.11873	-0.103446	-0.0879295	-0.0721702	-0.0561592	-0.0398872	-0.0233447	-0.00652258	0.0105886	0.0279982	0.0457154	0.0637496	0.0821102	0.100806	0.119848	0.139243	0.158968	0.17885	0.198685	0.218258
CAMLG	0	0	95.385	9.44e-20	7.0206e-16	0.514452	0.503284	0.492191	0.481248	0.470532	0.460118	0.450081	0.440496	0.431439	0.422986	0.415211	0.408191	0.402	0.396715	0.39241	0.38916	0.387042	0.386131	0.386502	0.388231	0.391392	0.39606	0.402316	0.41023	0.419878	0.431336	0.444679	0.459984	0.477325	0.496777	0.518417	0.54232	0.568561	0.597215	0.628358	0.662066	0.698413	0.737475	0.779329	0.824048	0.871577	0.9213	0.972457	1.02428
RPS28	0	0	56.79	1.3691e-11	1.0031e-07	-1.00358	-0.944161	-0.884791	-0.825516	-0.766383	-0.707439	-0.648732	-0.59031	-0.532219	-0.474507	-0.417221	-0.360409	-0.304118	-0.248396	-0.19329	-0.138847	-0.0851142	-0.0321397	0.0200295	0.0713459	0.121762	0.17123	0.219705	0.267137	0.313479	0.358684	0.402705	0.445494	0.487003	0.527187	0.565996	0.603385	0.639304	0.673708	0.706548	0.737778	0.76735	0.795216	0.821329	0.845642	0.868123	0.88881	0.907742	0.924984
VIM	0	0	286.709	7.9679e-61	6.0038e-57	0.923187	0.899311	0.875549	0.852013	0.828819	0.806078	0.783905	0.762414	0.741717	0.721929	0.703162	0.685531	0.669149	0.65413	0.640587	0.628633	0.618382	0.609949	0.603445	0.598986	0.596683	0.59665	0.599005	0.603856	0.611319	0.621506	0.634533	0.650511	0.669556	0.691779	0.717296	0.746219	0.778661	0.814737	0.854561	0.898244	0.945902	0.997648	1.05359	1.11386	1.17836	1.2463	1.31657	1.38818
FNBP1	0	0	41.829	1.8098e-08	0.00013119	0.203138	0.185563	0.168049	0.150657	0.133447	0.116481	0.099818	0.08352	0.0676476	0.0522616	0.0374226	0.0231916	0.0096293	-0.0032035	-0.015246	-0.0264374	-0.036717	-0.0460238	-0.0542973	-0.0614764	-0.0675005	-0.072309	-0.0758405	-0.0780347	-0.0788307	-0.0781677	-0.0759849	-0.0722215	-0.0668168	-0.0597099	-0.05084	-0.0401463	-0.0275681	-0.0130446	0.0034851	0.0220817	0.042806	0.0657188	0.0908809	0.118353	0.148109	0.17975	0.21279	0.246726
SPN	0	1	32.145	1.7867e-06	0.012761	-0.172577	-0.162924	-0.153266	-0.143598	-0.133915	-0.124212	-0.114485	-0.104728	-0.0949365	-0.0851056	-0.0752304	-0.0653057	-0.0553269	-0.0452888	-0.0351867	-0.0250155	-0.0147703	-0.0044462	0.0059618	0.0164586	0.027049	0.037738	0.0485308	0.059432	0.0704467	0.0815797	0.092836	0.104221	0.115738	0.127394	0.139193	0.15114	0.16324	0.175497	0.187918	0.200506	0.213266	0.226205	0.239325	0.252634	0.266114	0.27967	0.293174	0.306511
ZFAS1	0	0	63.796	4.6141e-13	3.3923e-09	-0.308232	-0.305712	-0.303148	-0.300499	-0.29772	-0.294769	-0.291603	-0.288178	-0.284452	-0.280381	-0.275922	-0.271032	-0.265669	-0.259789	-0.253348	-0.246305	-0.238615	-0.230236	-0.221125	-0.211239	-0.200534	-0.18897	-0.176495	-0.163077	-0.148667	-0.133223	-0.116702	-0.0990616	-0.0802577	-0.0602477	-0.0389884	-0.0164368	0.0074503	0.0327159	0.0594031	0.0875549	0.117214	0.148425	0.181229	0.21567	0.251715	0.289	0.32708	0.365503
SEPN1	0	0	36.168	2.6725e-07	0.0019218	-0.0710667	-0.0732271	-0.0753795	-0.077516	-0.0796288	-0.0817099	-0.083751	-0.0857452	-0.0876836	-0.0895587	-0.0913624	-0.0930869	-0.0947242	-0.0962664	-0.0977056	-0.0990338	-0.100243	-0.101326	-0.102274	-0.103079	-0.103734	-0.10423	-0.104559	-0.104715	-0.104688	-0.104471	-0.104056	-0.103435	-0.1026	-0.101543	-0.100256	-0.0987312	-0.096961	-0.0949372	-0.0926519	-0.0900972	-0.0872651	-0.0841477	-0.0807371	-0.0770254	-0.0730152	-0.068755	-0.0643038	-0.0597224
STT3B	0	0	33.423	9.7838e-07	0.0070013	0.0350808	0.0383677	0.0416551	0.0449434	0.0482331	0.0515246	0.054818	0.0581151	0.061415	0.0647187	0.0680264	0.0713388	0.0746564	0.0779794	0.0813085	0.0846441	0.0879867	0.0913366	0.0946945	0.0980607	0.101436	0.10482	0.108214	0.111618	0.115033	0.118459	0.121897	0.125346	0.128808	0.132283	0.135772	0.139274	0.142791	0.146323	0.14987	0.153433	0.157012	0.160607	0.16422	0.16785	0.171496	0.17514	0.178776	0.182376
PRSS57	0	0	74.985	2.0074e-15	1.4853e-11	-0.0657466	-0.0600167	-0.0542789	-0.0485252	-0.0427478	-0.0369386	-0.03109	-0.0251933	-0.0192413	-0.0132259	-0.00713905	-0.0009729	0.0052805	0.0116291	0.0180808	0.0246436	0.0313254	0.038134	0.0450776	0.0521639	0.0594009	0.066797	0.0743589	0.0820956	0.0900149	0.0981245	0.106432	0.114946	0.123675	0.132625	0.141806	0.151224	0.160889	0.170807	0.180987	0.191436	0.202164	0.213177	0.224483	0.236091	0.247994	0.26013	0.272405	0.28475
SND1	1	0	41.871	1.7738e-08	0.0001286	0.0369049	0.0411018	0.0452984	0.0494946	0.0536902	0.0578851	0.062079	0.0662715	0.0704627	0.0746523	0.07884	0.0830258	0.0872094	0.0913905	0.095569	0.0997448	0.103917	0.108087	0.112253	0.116416	0.120574	0.12473	0.128879	0.133025	0.137166	0.141303	0.145434	0.149561	0.153681	0.157797	0.161906	0.166009	0.170106	0.174197	0.178281	0.182358	0.186428	0.190492	0.194547	0.198595	0.202635	0.20667	0.210706	0.214744
RPL37	0	0	38.225	1.0071e-07	0.00072654	-0.867684	-0.827814	-0.787974	-0.748195	-0.708506	-0.668937	-0.629518	-0.590279	-0.551251	-0.512463	-0.473945	-0.435728	-0.397842	-0.360316	-0.32318	-0.286465	-0.250201	-0.214418	-0.179145	-0.144413	-0.110252	-0.076691	-0.0437621	-0.0114937	0.0200836	0.0509399	0.081045	0.110369	0.138882	0.166553	0.193354	0.219253	0.24422	0.268226	0.291241	0.313234	0.334176	0.354036	0.372784	0.390391	0.406839	0.42217	0.436426	0.44967
PLEK	0	0	138.03	7.4528e-29	5.5687e-25	0.461356	0.457451	0.453554	0.449673	0.445816	0.441991	0.438206	0.434469	0.430789	0.427172	0.423628	0.420164	0.416788	0.413509	0.410334	0.407271	0.404329	0.401515	0.398837	0.396304	0.393923	0.3917	0.389651	0.387776	0.386085	0.384587	0.383289	0.3822	0.381328	0.38068	0.380265	0.380091	0.380165	0.380496	0.381092	0.381961	0.383111	0.384549	0.386284	0.388325	0.390679	0.39336	0.396399	0.399801
GAPDH	0	0	39.066	6.7512e-08	0.0004875	-0.217256	-0.206037	-0.194846	-0.18371	-0.172658	-0.161717	-0.150915	-0.140279	-0.129838	-0.119619	-0.109651	-0.0999601	-0.090575	-0.0815234	-0.072833	-0.0645316	-0.0566471	-0.0492071	-0.0422396	-0.0357722	-0.0298328	-0.024449	-0.019649	-0.0154602	-0.0119106	-0.0090278	-0.00683973	-0.0053741	-0.0046588	-0.0047215	-0.00559008	-0.00729227	-0.0098559	-0.0133087	-0.0176785	-0.0229931	-0.0292802	-0.0365677	-0.0448834	-0.054255	-0.0646723	-0.075964	-0.0879157	-0.100313
PGK1	0	0	44.049	6.2657e-09	4.5508e-05	-0.115901	-0.104535	-0.0932086	-0.0819638	-0.0708408	-0.0598801	-0.049122	-0.038608	-0.0283778	-0.0184722	-0.00893187	0.00020267	0.0088908	0.017092	0.0247656	0.0318711	0.0383679	0.0442154	0.049373	0.0538001	0.0574562	0.060301	0.062293	0.0633925	0.0635586	0.0627508	0.0609284	0.058051	0.0540778	0.0489684	0.0426822	0.0351785	0.0264168	0.0163565	0.00495702	-0.0078222	-0.0220218	-0.0376823	-0.0548442	-0.0735483	-0.093772	-0.11522	-0.137546	-0.160372
PFN1	0	0	50.508	2.8285e-10	2.0634e-06	0.215194	0.209605	0.204013	0.198412	0.192799	0.187171	0.181522	0.175849	0.170149	0.164417	0.158648	0.15284	0.146988	0.141088	0.135137	0.129129	0.123062	0.116931	0.110732	0.104461	0.0981144	0.091688	0.085178	0.0785803	0.0718908	0.0651055	0.0582206	0.051232	0.0441357	0.0369278	0.0296041	0.0221609	0.014594	0.0068995	-0.00092663	-0.00888834	-0.0169896	-0.0252345	-0.0336269	-0.0421709	-0.0508442	-0.059513	-0.0680144	-0.0761847
ENO1	1	0	49.75	4.0716e-10	2.9682e-06	-0.550985	-0.530884	-0.510823	-0.490843	-0.470984	-0.451288	-0.431795	-0.412544	-0.393578	-0.374936	-0.356658	-0.338786	-0.32136	-0.30442	-0.288007	-0.272161	-0.256924	-0.242335	-0.228435	-0.215265	-0.202865	-0.19128	-0.180537	-0.17069	-0.161776	-0.153835	-0.146906	-0.141032	-0.136252	-0.132607	-0.130138	-0.128884	-0.128887	-0.130188	-0.132825	-0.136841	-0.142276	-0.149169	-0.157563	-0.167497	-0.178954	-0.19167	-0.205328	-0.219593
STMN1	0	0	43.623	7.6839e-09	5.58e-05	-0.492807	-0.460298	-0.427858	-0.395559	-0.36347	-0.33166	-0.300201	-0.269163	-0.238614	-0.208626	-0.179268	-0.150611	-0.122724	-0.0956774	-0.0695413	-0.0443858	-0.0202809	0.0027034	0.024497	0.0450299	0.0642322	0.082034	0.0983642	0.113154	0.126333	0.137831	0.147578	0.155504	0.161539	0.165613	0.167656	0.167597	0.165368	0.160897	0.154115	0.144952	0.133337	0.119201	0.102473	0.0830842	0.0610581	0.03682	0.0109022	-0.0161637
ATP5G2	0	0	41.464	2.1544e-08	0.00015607	-0.274588	-0.265332	-0.256103	-0.246927	-0.23783	-0.228839	-0.21998	-0.21128	-0.202764	-0.194461	-0.186395	-0.178593	-0.171082	-0.163889	-0.157039	-0.150559	-0.144476	-0.138815	-0.133604	-0.128869	-0.124636	-0.12093	-0.117782	-0.115215	-0.113255	-0.11193	-0.111266	-0.111289	-0.112025	-0.113502	-0.115746	-0.118782	-0.122638	-0.12734	-0.132914	-0.139387	-0.146785	-0.155135	-0.164463	-0.174795	-0.186118	-0.19825	-0.210946	-0.223988
TMEM123	0	0	33.499	9.4384e-07	0.0067588	-0.194818	-0.188699	-0.182598	-0.176532	-0.170518	-0.164573	-0.158716	-0.152963	-0.147332	-0.14184	-0.136505	-0.131343	-0.126374	-0.121613	-0.117079	-0.112788	-0.108758	-0.105007	-0.101552	-0.09841	-0.0955989	-0.093136	-0.0910386	-0.0893242	-0.0880102	-0.087114	-0.086653	-0.0866446	-0.0871063	-0.0880553	-0.0895092	-0.0914853	-0.094001	-0.0970738	-0.100721	-0.10496	-0.109809	-0.115284	-0.121403	-0.128184	-0.135619	-0.1436	-0.151986	-0.160644
FXYD5	0	0	69.412	3.0213e-14	2.2285e-10	-0.0805444	-0.0718386	-0.0631419	-0.0544635	-0.0458127	-0.0371985	-0.02863	-0.0201168	-0.0116676	-0.00329174	0.00500161	0.0132033	0.0213041	0.029295	0.0371667	0.04491	0.0525159	0.059975	0.0672784	0.0744167	0.0813809	0.088162	0.0947501	0.101137	0.107313	0.113268	0.118995	0.124483	0.129724	0.134708	0.139427	0.14387	0.148029	0.151895	0.155458	0.15871	0.161641	0.164242	0.166503	0.168416	0.169967	0.17112	0.171819	0.172031
CD37	0	1	104.84	9.1606e-22	6.8265e-18	0.105173	0.105859	0.106546	0.107232	0.107918	0.108605	0.109291	0.109978	0.110664	0.111351	0.112037	0.112724	0.113411	0.114097	0.114784	0.115471	0.116158	0.116845	0.117532	0.118219	0.118906	0.11959	0.120281	0.120969	0.121656	0.122344	0.123032	0.123719	0.124408	0.125096	0.125784	0.126472	0.127161	0.12785	0.128538	0.129227	0.129916	0.130606	0.131295	0.131985	0.132673	0.13335	0.134013	0.134645
C6orf48	0	0	40.755	3.0211e-08	0.00021873	-0.469219	-0.447717	-0.426244	-0.40483	-0.383505	-0.362299	-0.341241	-0.320361	-0.299688	-0.279252	-0.259082	-0.239209	-0.219662	-0.20047	-0.181663	-0.163271	-0.145323	-0.127849	-0.110879	-0.0944418	-0.0785676	-0.063286	-0.0486262	-0.0346182	-0.0212916	-0.0086758	0.0031993	0.0143043	0.0246094	0.0340851	0.0427018	0.0504298	0.0572395	0.0631013	0.0679855	0.0718626	0.0747028	0.0764767	0.0771545	0.0767067	0.0751265	0.072505	0.0689586	0.0646043
RP11.620J15.3	0	0	46.338	2.0947e-09	1.5239e-05	-0.116654	-0.106351	-0.0960505	-0.0857537	-0.0754629	-0.06518	-0.054907	-0.0446464	-0.0343995	-0.0241687	-0.0139558	-0.00376292	0.006408	0.0165549	0.0266758	0.0367687	0.0468316	0.0568626	0.0668596	0.0768206	0.0867436	0.096627	0.106468	0.116265	0.126016	0.135719	0.145372	0.154973	0.164521	0.174012	0.183445	0.192818	0.20213	0.211377	0.220558	0.229672	0.238715	0.247687	0.256584	0.265406	0.27413	0.28265	0.290846	0.298585
SEPT6	0	0	89.808	1.4465e-18	1.0745e-14	0.147966	0.141994	0.136026	0.130069	0.124127	0.118205	0.112309	0.106443	0.100612	0.0948224	0.089078	0.0833842	0.0777462	0.072169	0.0666576	0.0612171	0.0558526	0.0505691	0.0453718	0.0402657	0.0352558	0.030347	0.0255451	0.0208543	0.0162801	0.0118275	0.00750145	0.0033072	-0.00075035	-0.004666	-0.00843478	-0.0120516	-0.0155113	-0.018809	-0.0219394	-0.0248977	-0.0276786	-0.0302771	-0.0326883	-0.0349069	-0.0369442	-0.038881	-0.0408148	-0.0428455
GAS5	0	0	31.824	2.0784e-06	0.014832	-0.784432	-0.754321	-0.724235	-0.694195	-0.664226	-0.634352	-0.604595	-0.57498	-0.54553	-0.516269	-0.48722	-0.458407	-0.429853	-0.401583	-0.373619	-0.345986	-0.318706	-0.291803	-0.265302	-0.239226	-0.213597	-0.18844	-0.163779	-0.139637	-0.116037	-0.0930035	-0.0705596	-0.0487291	-0.0275354	-0.0070023	0.0128468	0.0319881	0.0503982	0.0680535	0.0849303	0.101005	0.116254	0.130654	0.144181	0.156812	0.168521	0.17928	0.189048	0.1978
RPL34	0	0	90.634	9.6573e-19	7.1754e-15	-0.622893	-0.588336	-0.55382	-0.519386	-0.485075	-0.450927	-0.416984	-0.383286	-0.349876	-0.316792	-0.284077	-0.251771	-0.219916	-0.188552	-0.157719	-0.12746	-0.0978151	-0.0688248	-0.0405303	-0.0129727	0.0138073	0.039769	0.0648704	0.0890716	0.112332	0.134609	0.155863	0.176053	0.195138	0.213077	0.229828	0.245352	0.259607	0.272552	0.284146	0.294349	0.303119	0.310416	0.316198	0.320424	0.323082	0.32427	0.324124	0.322773
RPL41	0	0	33.08	1.1503e-06	0.0082225	-0.974464	-0.943264	-0.912083	-0.880942	-0.849859	-0.818853	-0.787945	-0.757152	-0.726496	-0.695995	-0.665669	-0.635537	-0.605618	-0.575932	-0.546499	-0.517337	-0.488466	-0.459906	-0.431676	-0.403795	-0.376283	-0.34916	-0.322443	-0.296154	-0.270311	-0.244934	-0.220043	-0.195656	-0.171793	-0.148473	-0.125716	-0.103542	-0.0819694	-0.0610177	-0.0407066	-0.0210554	-0.0020835	0.0161896	0.0337446	0.0505621	0.0666244	0.081922	0.0964485	0.110196
RPS11	0	0	110.226	6.514e-23	4.8555e-19	-0.529238	-0.488289	-0.44738	-0.406554	-0.36585	-0.325309	-0.284972	-0.244881	-0.205075	-0.165595	-0.126483	-0.0877796	-0.0495248	-0.01176	0.0254743	0.062137	0.0981873	0.133585	0.168288	0.202256	0.235449	0.26783	0.299345	0.329966	0.359648	0.388351	0.416033	0.442653	0.468172	0.492547	0.515739	0.537706	0.558407	0.577802	0.595851	0.612511	0.627742	0.641504	0.653755	0.664456	0.673577	0.68115	0.687208	0.691804
RPL35	0	0	60.358	2.4389e-12	1.7904e-08	-1.04069	-1.01097	-0.98127	-0.95161	-0.922011	-0.892492	-0.863074	-0.833776	-0.804619	-0.775623	-0.746808	-0.718194	-0.689801	-0.66165	-0.63376	-0.606152	-0.578845	-0.55186	-0.525217	-0.498936	-0.473037	-0.44754	-0.422466	-0.397834	-0.373664	-0.349977	-0.326794	-0.304132	-0.282014	-0.260459	-0.239487	-0.219119	-0.199374	-0.180272	-0.161834	-0.14408	-0.12703	-0.110703	-0.0951213	-0.0803033	-0.0662595	-0.052957	-0.0403509	-0.0283971
RPS24	0	0	67.326	8.3215e-14	6.1271e-10	-0.93469	-0.888013	-0.841384	-0.794851	-0.74846	-0.702259	-0.656296	-0.610618	-0.565274	-0.52031	-0.475773	-0.431713	-0.388176	-0.345209	-0.302861	-0.261178	-0.220209	-0.180001	-0.140601	-0.102058	-0.0644183	-0.02773	0.0079601	0.0426035	0.076153	0.108561	0.13978	0.169763	0.198461	0.225828	0.251815	0.276375	0.299462	0.321026	0.34102	0.359398	0.376111	0.391112	0.404353	0.415786	0.425391	0.43326	0.439507	0.444258
RPS5	0	0	51.101	2.1264e-10	1.552e-06	-1.17063	-1.13558	-1.10055	-1.06556	-1.03064	-0.995799	-0.961065	-0.926457	-0.891997	-0.857705	-0.823603	-0.789711	-0.756051	-0.722643	-0.68951	-0.65667	-0.624147	-0.591961	-0.560132	-0.528682	-0.497633	-0.467	-0.436818	-0.407094	-0.377855	-0.349121	-0.320914	-0.293254	-0.266162	-0.239659	-0.213768	-0.188508	-0.1639	-0.139966	-0.116727	-0.0942038	-0.0724173	-0.0513887	-0.0311391	-0.0116895	0.0069428	0.024756	0.0417539	0.0579384
RPL31	0	0	74.427	2.6339e-15	1.9481e-11	-1.01655	-0.967983	-0.919478	-0.871087	-0.822868	-0.774878	-0.727175	-0.679816	-0.632857	-0.586358	-0.540374	-0.494964	-0.450183	-0.406091	-0.362744	-0.320199	-0.278514	-0.237746	-0.197953	-0.159191	-0.121518	-0.084991	-0.0496679	-0.0156059	0.0171379	0.0485061	0.0784414	0.106886	0.133784	0.159077	0.182707	0.204619	0.224753	0.243053	0.259462	0.273922	0.286376	0.296767	0.305037	0.311129	0.315026	0.31689	0.316918	0.31532
RPS4X	0	0	59.395	3.8865e-12	2.8507e-08	-1.06023	-1.00863	-0.957077	-0.905636	-0.85436	-0.803302	-0.752517	-0.70206	-0.651986	-0.602349	-0.553204	-0.504606	-0.456609	-0.409268	-0.362638	-0.316773	-0.271729	-0.227558	-0.184318	-0.142061	-0.100843	-0.060718	-0.0217411	0.0160331	0.0525499	0.0877547	0.121593	0.15401	0.184951	0.214361	0.242185	0.26837	0.292861	0.315601	0.336538	0.355616	0.372781	0.387978	0.401152	0.412249	0.421242	0.42822	0.433315	0.436642
RPL29	0	0	30.194	4.4684e-06	0.031783	-1.10384	-1.07746	-1.05108	-1.02471	-0.998351	-0.972002	-0.945669	-0.919354	-0.893061	-0.866794	-0.840554	-0.814345	-0.788171	-0.762034	-0.735938	-0.709885	-0.683879	-0.657923	-0.63202	-0.606173	-0.580385	-0.55466	-0.529	-0.503409	-0.477889	-0.452444	-0.427077	-0.401791	-0.37659	-0.351475	-0.326451	-0.301521	-0.276687	-0.251952	-0.227321	-0.202796	-0.178379	-0.154075	-0.129887	-0.105816	-0.0818788	-0.058134	-0.0346562	-0.0115176
RPS17	0	0	46.387	2.0457e-09	1.4885e-05	-1.38718	-1.34649	-1.30581	-1.26516	-1.22455	-1.18399	-1.1435	-1.1031	-1.06279	-1.02259	-0.982511	-0.942572	-0.902785	-0.863163	-0.823719	-0.784468	-0.745423	-0.706597	-0.668005	-0.629661	-0.591577	-0.55377	-0.516248	-0.47903	-0.442128	-0.405556	-0.369327	-0.333456	-0.297955	-0.26284	-0.228122	-0.193817	-0.159938	-0.126498	-0.0935117	-0.0609926	-0.0289543	0.0025893	0.0336246	0.0641378	0.0941045	0.12346	0.152108	0.179982
EEF1A1	1	0	40.063	4.2015e-08	0.00030385	-1.03903	-0.988973	-0.938958	-0.889038	-0.83926	-0.789672	-0.74032	-0.691253	-0.642517	-0.59416	-0.546229	-0.498772	-0.451835	-0.405467	-0.359715	-0.314626	-0.270247	-0.226625	-0.183809	-0.141846	-0.100782	-0.060665	-0.021543	0.0165373	0.0535283	0.0893827	0.124053	0.157492	0.189653	0.220487	0.249948	0.277988	0.30456	0.329617	0.353111	0.374994	0.39522	0.413741	0.43051	0.44548	0.458628	0.47005	0.479861	0.488188
LRRC75A.AS1	0	0	29.608	5.8815e-06	0.041788	-0.841438	-0.812335	-0.783238	-0.754157	-0.725096	-0.696065	-0.66707	-0.638119	-0.609218	-0.580375	-0.551597	-0.522891	-0.494266	-0.465727	-0.437282	-0.408939	-0.380704	-0.352585	-0.324589	-0.296724	-0.268996	-0.24141	-0.213982	-0.18671	-0.159605	-0.132673	-0.105923	-0.0793606	-0.0529939	-0.02683	-0.00087599	0.0248608	0.0503731	0.0756537	0.100695	0.125491	0.150033	0.174314	0.198328	0.222066	0.245507	0.26856	0.291127	0.313097
RPS8	0	0	33.445	9.6849e-07	0.0069315	-1.41181	-1.36145	-1.31112	-1.26082	-1.21059	-1.16045	-1.11042	-1.06052	-1.01077	-0.961192	-0.911813	-0.862651	-0.813728	-0.765066	-0.716688	-0.668614	-0.620866	-0.573467	-0.526438	-0.4798	-0.433576	-0.38779	-0.342456	-0.297603	-0.25325	-0.20942	-0.166134	-0.123414	-0.0812815	-0.0397582	0.00113389	0.0413731	0.0809377	0.119806	0.157956	0.195366	0.232014	0.267879	0.302939	0.337171	0.37053	0.40286	0.433975	0.463693
RPS3A	0	0	29.725	5.5678e-06	0.03957	-1.06508	-1.02613	-0.987207	-0.948355	-0.909606	-0.870993	-0.832551	-0.794313	-0.756314	-0.718589	-0.68117	-0.644092	-0.60739	-0.571097	-0.535247	-0.499875	-0.465015	-0.430701	-0.396966	-0.363846	-0.331374	-0.29958	-0.268511	-0.238188	-0.20865	-0.17993	-0.152064	-0.125084	-0.0990259	-0.0739227	-0.0498089	-0.0267186	-0.0046858	0.0162553	0.0360705	0.0547258	0.0721871	0.0884203	0.103391	0.117066	0.129422	0.1405	0.150332	0.158982
RPS14	0	0	42.331	1.424e-08	0.00010329	-0.828736	-0.785393	-0.742105	-0.698925	-0.655908	-0.613107	-0.570577	-0.528372	-0.486546	-0.445154	-0.404249	-0.363886	-0.324118	-0.285001	-0.246588	-0.208933	-0.17209	-0.136115	-0.10106	-0.06698	-0.0339294	-0.0019621	0.0288676	0.0585057	0.0868979	0.11399	0.139728	0.164058	0.186925	0.208275	0.228055	0.246209	0.262685	0.277427	0.290381	0.301494	0.310711	0.317977	0.32324	0.326444	0.327574	0.32677	0.324233	0.320139
RPS23	0	0	71.885	9.0779e-15	6.7049e-11	-1.08933	-1.03137	-0.973501	-0.915794	-0.858336	-0.80121	-0.744499	-0.688286	-0.632654	-0.577685	-0.523463	-0.470071	-0.417592	-0.366109	-0.315704	-0.266461	-0.218462	-0.171791	-0.126531	-0.082764	-0.0405738	-4.3115e-05	0.0387451	0.0757078	0.110762	0.143825	0.174813	0.203644	0.230235	0.254502	0.276363	0.295735	0.312535	0.326679	0.338085	0.34667	0.35235	0.355044	0.354667	0.351138	0.34445	0.33493	0.322998	0.309064
ITGA2B	0	1	40.539	3.3484e-08	0.00024232	0.2855	0.277089	0.268688	0.260303	0.251945	0.243621	0.235341	0.227112	0.218945	0.210846	0.202826	0.194893	0.187055	0.17932	0.171699	0.164199	0.15683	0.149598	0.142515	0.135587	0.128825	0.12224	0.115828	0.109612	0.103595	0.0977862	0.0921942	0.0868278	0.0816955	0.076806	0.072168	0.0677901	0.0636811	0.0598497	0.0563044	0.053054	0.0501071	0.0474724	0.0451586	0.0431744	0.0415127	0.0401	0.038846	0.0376588
TOP2B	1	0	42.956	1.057e-08	7.6718e-05	-0.0538839	-0.054998	-0.0561004	-0.0571794	-0.0582232	-0.0592201	-0.060158	-0.0610265	-0.0618126	-0.062505	-0.0630919	-0.0635616	-0.0639025	-0.0641028	-0.0641508	-0.0640348	-0.063743	-0.0632638	-0.0625855	-0.0616963	-0.0605844	-0.059238	-0.0576462	-0.0557963	-0.053677	-0.0512765	-0.0485831	-0.0455851	-0.0422708	-0.0386285	-0.0346464	-0.0303128	-0.0256161	-0.0205445	-0.0150863	-0.00922981	-0.0029633	0.0037251	0.0108468	0.0184138	0.026419	0.034776	0.043379	0.0521195
RPS21	0	0	45.745	2.7835e-09	2.0244e-05	-0.811378	-0.780327	-0.749317	-0.718389	-0.687584	-0.656943	-0.626508	-0.596319	-0.566418	-0.536846	-0.507643	-0.47885	-0.45051	-0.422662	-0.395349	-0.36861	-0.342488	-0.317022	-0.292255	-0.268227	-0.24498	-0.22255	-0.200991	-0.180331	-0.160616	-0.141887	-0.124184	-0.10755	-0.0920239	-0.0776483	-0.0644639	-0.0525116	-0.0418327	-0.032468	-0.0244588	-0.0178461	-0.0126709	-0.0089744	-0.0067975	-0.0061815	-0.0071276	-0.0094683	-0.0129914	-0.0174844
RPS3	0	0	36.603	2.1745e-07	0.0015648	-1.19537	-1.14824	-1.10115	-1.05415	-1.00726	-0.960546	-0.914036	-0.867776	-0.821805	-0.776166	-0.7309	-0.686048	-0.641652	-0.597754	-0.554394	-0.511615	-0.469457	-0.427962	-0.387172	-0.347128	-0.307872	-0.26944	-0.231887	-0.195242	-0.159549	-0.124852	-0.0911905	-0.0586067	-0.0271419	0.0031624	0.0322647	0.0601237	0.0866979	0.111946	0.135826	0.158297	0.179318	0.198846	0.216841	0.233261	0.248081	0.26134	0.273102	0.283422
RPL4	0	0	67.231	8.7136e-14	6.415e-10	-1.27142	-1.23367	-1.19596	-1.15833	-1.12081	-1.08345	-1.04629	-1.00936	-0.972701	-0.936355	-0.90036	-0.864755	-0.829578	-0.794869	-0.760666	-0.727009	-0.693936	-0.661487	-0.6297	-0.598615	-0.56827	-0.5387	-0.509957	-0.482067	-0.455073	-0.429014	-0.403929	-0.379858	-0.356839	-0.334911	-0.314112	-0.294483	-0.276062	-0.258888	-0.242999	-0.228436	-0.215236	-0.203439	-0.193084	-0.18421	-0.176817	-0.17074	-0.165786	-0.161738
MYC	1	0	73.47	4.1966e-15	3.1029e-11	-0.594385	-0.588742	-0.583099	-0.577457	-0.571816	-0.566177	-0.56054	-0.554906	-0.549274	-0.543646	-0.538021	-0.532401	-0.526785	-0.521173	-0.515568	-0.509968	-0.504374	-0.498787	-0.493207	-0.487634	-0.482069	-0.47651	-0.470964	-0.465425	-0.459896	-0.454376	-0.448867	-0.443368	-0.437881	-0.432405	-0.426941	-0.421489	-0.41605	-0.410624	-0.405212	-0.399814	-0.39443	-0.389061	-0.383707	-0.378369	-0.373051	-0.36777	-0.362565	-0.357449
LMO2	1	0	84.181	2.2635e-17	1.68e-13	-0.483318	-0.485718	-0.48811	-0.490485	-0.492835	-0.49515	-0.497423	-0.499646	-0.501809	-0.503904	-0.505923	-0.507857	-0.509697	-0.511436	-0.513065	-0.514575	-0.515958	-0.517205	-0.518308	-0.519258	-0.520047	-0.52067	-0.521109	-0.521364	-0.521424	-0.52128	-0.520924	-0.520348	-0.519543	-0.518501	-0.517212	-0.51567	-0.513864	-0.511787	-0.50943	-0.506785	-0.503843	-0.500595	-0.497034	-0.493151	-0.48895	-0.48449	-0.479841	-0.475079
MYB	1	0	30.004	4.885e-06	0.034738	-0.0439983	-0.0465247	-0.0490484	-0.0515666	-0.0540767	-0.0565759	-0.059062	-0.0615309	-0.0639811	-0.0664097	-0.0688138	-0.0711906	-0.0735376	-0.075852	-0.078131	-0.080372	-0.0825721	-0.0847288	-0.0868393	-0.0889009	-0.0909107	-0.092866	-0.0947647	-0.0966033	-0.0983794	-0.10009	-0.101733	-0.103305	-0.104804	-0.106227	-0.107571	-0.108833	-0.110011	-0.111102	-0.112104	-0.113013	-0.113826	-0.114542	-0.115157	-0.115669	-0.116074	-0.11636	-0.116517	-0.116531
CNRIP1	0	0	75.266	1.7505e-15	1.2956e-11	0.224632	0.219941	0.215267	0.210628	0.206042	0.201526	0.197098	0.192775	0.188574	0.184513	0.180609	0.176881	0.173345	0.17002	0.166921	0.164068	0.161478	0.159167	0.157154	0.155456	0.154091	0.15308	0.152428	0.152166	0.152306	0.152865	0.153863	0.155316	0.157241	0.159657	0.16258	0.166028	0.170019	0.17457	0.179698	0.185422	0.191758	0.198725	0.206339	0.214618	0.223549	0.23299	0.242754	0.252668
GTF2I	1	0	35.775	3.2189e-07	0.0023128	0.102357	0.0897603	0.0771822	0.0646418	0.0521577	0.0397487	0.027434	0.0152313	0.0031605	-0.00876011	-0.0205116	-0.0320753	-0.0434324	-0.0545641	-0.0654515	-0.076076	-0.0864188	-0.096461	-0.106184	-0.115569	-0.124596	-0.13325	-0.141506	-0.149351	-0.156763	-0.163725	-0.170217	-0.176221	-0.181717	-0.186688	-0.191113	-0.194976	-0.198256	-0.200935	-0.202994	-0.204414	-0.205177	-0.205264	-0.204655	-0.203333	-0.201292	-0.19858	-0.195258	-0.191392
RPL23	0	0	36.269	2.5472e-07	0.0018319	-0.967821	-0.923899	-0.880037	-0.836295	-0.792733	-0.749412	-0.706391	-0.663731	-0.621492	-0.579733	-0.538516	-0.497899	-0.457944	-0.41871	-0.380257	-0.342646	-0.305937	-0.270189	-0.235463	-0.201819	-0.169317	-0.13802	-0.107979	-0.0792634	-0.0519305	-0.0260401	-0.00165235	0.0211726	0.0423747	0.0618938	0.0796699	0.0956427	0.109752	0.121938	0.132141	0.1403	0.146355	0.150247	0.151914	0.151298	0.148395	0.14345	0.136781	0.128691
MIF	0	0	36.326	2.48e-07	0.0017839	-0.556824	-0.551999	-0.547175	-0.542355	-0.537539	-0.53273	-0.527929	-0.523138	-0.518358	-0.513591	-0.508839	-0.504103	-0.499385	-0.494686	-0.490009	-0.485354	-0.480723	-0.476119	-0.471542	-0.466994	-0.462478	-0.45799	-0.453543	-0.449129	-0.444752	-0.440413	-0.436116	-0.431861	-0.427649	-0.423483	-0.419364	-0.415294	-0.411274	-0.407307	-0.403392	-0.399533	-0.395731	-0.391987	-0.388304	-0.384682	-0.381113	-0.37755	-0.373922	-0.370176
FAM45A	0	0	31.522	2.3953e-06	0.017081	-0.231702	-0.227777	-0.223868	-0.219991	-0.216162	-0.212396	-0.20871	-0.205121	-0.201643	-0.198292	-0.195086	-0.192039	-0.189167	-0.186487	-0.184015	-0.181766	-0.179757	-0.178004	-0.176521	-0.175326	-0.174435	-0.17386	-0.173625	-0.17374	-0.174221	-0.175086	-0.17635	-0.178029	-0.180139	-0.182696	-0.185716	-0.189215	-0.193209	-0.197714	-0.202746	-0.20832	-0.214454	-0.221162	-0.228461	-0.236367	-0.244877	-0.25391	-0.263377	-0.27317
APOC1	0	0	40.37	3.6292e-08	0.00026254	-0.302445	-0.298167	-0.293903	-0.289671	-0.285487	-0.281365	-0.277321	-0.273372	-0.269533	-0.265819	-0.262247	-0.258832	-0.255589	-0.252535	-0.249685	-0.247054	-0.24466	-0.242516	-0.24064	-0.239046	-0.23775	-0.23677	-0.236117	-0.23581	-0.235865	-0.236296	-0.23712	-0.238352	-0.240009	-0.242105	-0.244656	-0.247678	-0.251187	-0.255198	-0.259728	-0.264792	-0.270404	-0.276583	-0.283342	-0.290698	-0.29864	-0.30705	-0.315774	-0.324668
SLC12A6	0	0	31.806	2.0955e-06	0.014949	-0.244608	-0.237641	-0.230698	-0.223807	-0.216991	-0.210276	-0.203686	-0.197248	-0.190987	-0.184927	-0.179094	-0.173513	-0.168209	-0.163208	-0.158534	-0.154213	-0.15027	-0.14673	-0.143619	-0.140961	-0.138783	-0.13711	-0.135963	-0.135372	-0.135361	-0.135954	-0.137178	-0.139057	-0.141617	-0.144882	-0.148878	-0.15363	-0.159163	-0.165503	-0.172675	-0.180703	-0.189614	-0.199432	-0.210182	-0.22189	-0.234537	-0.24791	-0.261752	-0.2758
MT.ND3	0	0	72.08	8.2548e-15	6.0995e-11	0.103064	0.112195	0.121289	0.130307	0.139211	0.147964	0.156527	0.164863	0.172934	0.180702	0.188129	0.195178	0.20181	0.207987	0.213671	0.218826	0.223412	0.227392	0.230729	0.233383	0.235319	0.2365	0.236878	0.236427	0.235104	0.232873	0.229694	0.225531	0.220345	0.214099	0.206754	0.198273	0.188617	0.17775	0.165633	0.152228	0.137497	0.121402	0.103907	0.0849716	0.0646022	0.042986	0.0203602	-0.0030399
TXN	0	0	35.425	3.8e-07	0.0027284	-0.549374	-0.550718	-0.552053	-0.553367	-0.554651	-0.555895	-0.55709	-0.558224	-0.559289	-0.560274	-0.561169	-0.561965	-0.562651	-0.563217	-0.563653	-0.56395	-0.564097	-0.564084	-0.563902	-0.563541	-0.562989	-0.56224	-0.561279	-0.560099	-0.55869	-0.557041	-0.555144	-0.552986	-0.55056	-0.547854	-0.544859	-0.541564	-0.537961	-0.534038	-0.529786	-0.525195	-0.520255	-0.514955	-0.509287	-0.503239	-0.496809	-0.49002	-0.482889	-0.475455
MT.CYB	0	0	40.73	3.0576e-08	0.00022134	-0.118328	-0.108192	-0.0981004	-0.0880967	-0.078225	-0.0685293	-0.059054	-0.0498417	-0.0409379	-0.0323861	-0.0242302	-0.0165143	-0.0092823	-0.0025783	0.0035538	0.00906997	0.0139262	0.0180785	0.0214828	0.0240952	0.0258717	0.026768	0.026741	0.0257458	0.0237386	0.0206756	0.0165127	0.0112059	0.00471118	-0.0030154	-0.0120179	-0.0223402	-0.0340264	-0.0471204	-0.0616664	-0.0777081	-0.0952897	-0.114455	-0.135248	-0.157714	-0.181839	-0.20738	-0.234012	-0.261436
MT.ATP6	0	0	124.717	5.2467e-26	3.9151e-22	0.0239221	0.0386329	0.0532883	0.0678329	0.082211	0.0963674	0.110246	0.123793	0.136951	0.149666	0.161881	0.173543	0.184594	0.19498	0.204644	0.213533	0.22159	0.22876	0.234986	0.240215	0.244391	0.24746	0.249359	0.250041	0.249448	0.247523	0.244213	0.239461	0.233212	0.22541	0.216	0.204926	0.192134	0.177567	0.161171	0.142889	0.122666	0.100447	0.0761765	0.0497988	0.0213265	-0.0089393	-0.0406207	-0.0733397
MT.ND4	0	0	33.178	1.0985e-06	0.0078543	-0.13898	-0.128261	-0.11758	-0.106976	-0.0964872	-0.0861516	-0.076008	-0.0660944	-0.0564495	-0.0471116	-0.038119	-0.0295101	-0.0213232	-0.0135968	-0.0063692	0.00032119	0.0064361	0.011937	0.0167857	0.0209437	0.0243727	0.027034	0.0288901	0.0299018	0.030031	0.0292394	0.0274884	0.0247399	0.0209554	0.0160965	0.0101249	0.00300222	-0.0053099	-0.0148499	-0.0256561	-0.0377669	-0.0512206	-0.0660556	-0.0823103	-0.100023	-0.119187	-0.13961	-0.161033	-0.18322
MT.ND1	0	0	60.442	2.3425e-12	1.7198e-08	-0.0596629	-0.0453342	-0.0310662	-0.0169197	-0.0029556	0.0107655	0.024183	0.0372353	0.0498626	0.0620037	0.0735979	0.0845845	0.0949026	0.104492	0.11329	0.121239	0.128275	0.13434	0.139371	0.143309	0.146092	0.14766	0.147951	0.146905	0.144462	0.140561	0.13514	0.12814	0.119498	0.109156	0.0970507	0.0831227	0.0673109	0.0495545	0.0297929	0.00796513	-0.0159895	-0.0421317	-0.0705223	-0.101222	-0.134221	-0.16921	-0.205796	-0.243591
MPC2	0	0	151.631	9.102e-32	6.8083e-28	-0.459593	-0.459769	-0.459938	-0.460089	-0.460213	-0.460304	-0.460351	-0.460347	-0.460282	-0.460148	-0.459936	-0.459638	-0.459245	-0.458749	-0.45814	-0.45741	-0.456551	-0.455554	-0.454409	-0.45311	-0.451646	-0.45001	-0.448193	-0.446185	-0.443979	-0.441566	-0.438937	-0.436084	-0.432997	-0.429669	-0.42609	-0.422253	-0.418148	-0.413766	-0.4091	-0.40414	-0.398878	-0.393305	-0.387412	-0.381192	-0.374659	-0.36793	-0.361154	-0.354472
HNRNPAB	0	0	107.745	2.2018e-22	1.641e-18	-0.602037	-0.585673	-0.569344	-0.553085	-0.536931	-0.520918	-0.50508	-0.489453	-0.474072	-0.458971	-0.444187	-0.429753	-0.415706	-0.402079	-0.388909	-0.376231	-0.364079	-0.352488	-0.341495	-0.331133	-0.321438	-0.31245	-0.304189	-0.296706	-0.29003	-0.284196	-0.27924	-0.275196	-0.272101	-0.269988	-0.268893	-0.268851	-0.269897	-0.272067	-0.275394	-0.279916	-0.285666	-0.292679	-0.300992	-0.310638	-0.321606	-0.33368	-0.346609	-0.360115
ALDH1A1	0	0	64.187	3.8172e-13	2.8072e-09	-0.404658	-0.404734	-0.404805	-0.404865	-0.404911	-0.404937	-0.404938	-0.404909	-0.404845	-0.404741	-0.404593	-0.404394	-0.404141	-0.403828	-0.40345	-0.403002	-0.40248	-0.401877	-0.40119	-0.400413	-0.399542	-0.39857	-0.397495	-0.396309	-0.395009	-0.393589	-0.392045	-0.39037	-0.388562	-0.386613	-0.38452	-0.382278	-0.379881	-0.377324	-0.374603	-0.371712	-0.368647	-0.365402	-0.361973	-0.358355	-0.354549	-0.35059	-0.346504	-0.342343
PRKAR2B	0	0	62.886	7.1705e-13	5.2703e-09	-0.327798	-0.329315	-0.330829	-0.332339	-0.333841	-0.335334	-0.336815	-0.338281	-0.339731	-0.341162	-0.342572	-0.343958	-0.345317	-0.346649	-0.347949	-0.349216	-0.350447	-0.351641	-0.352794	-0.353904	-0.354969	-0.35599	-0.356954	-0.35787	-0.35873	-0.359534	-0.360278	-0.360961	-0.361579	-0.362131	-0.362614	-0.363026	-0.363364	-0.363626	-0.363809	-0.363912	-0.363932	-0.363866	-0.363712	-0.363468	-0.363137	-0.36275	-0.362338	-0.36194
CALM2	0	0	40.412	3.5569e-08	0.00025734	-0.47214	-0.465932	-0.459738	-0.45357	-0.447441	-0.441365	-0.435355	-0.429425	-0.423587	-0.417854	-0.412241	-0.406759	-0.401423	-0.396246	-0.39124	-0.386419	-0.381796	-0.377384	-0.373197	-0.369248	-0.36555	-0.36212	-0.358959	-0.356092	-0.35353	-0.351285	-0.349369	-0.347798	-0.346583	-0.345737	-0.345275	-0.345209	-0.345552	-0.346318	-0.34752	-0.349171	-0.351285	-0.353874	-0.356951	-0.360531	-0.364597	-0.36901	-0.373611	-0.378222
SERBP1	0	0	30.994	3.0698e-06	0.02187	-0.588096	-0.574276	-0.560477	-0.546719	-0.533021	-0.519406	-0.505892	-0.492502	-0.479254	-0.466169	-0.453269	-0.440573	-0.428101	-0.415874	-0.403914	-0.392239	-0.38087	-0.369829	-0.359134	-0.348808	-0.338869	-0.32934	-0.320238	-0.311586	-0.303405	-0.295713	-0.288532	-0.281883	-0.275785	-0.270259	-0.265325	-0.261004	-0.257316	-0.254282	-0.251922	-0.250257	-0.249307	-0.249092	-0.249633	-0.25095	-0.253036	-0.25577	-0.258988	-0.262542
FKBP4	0	0	33.488	9.4911e-07	0.0067956	-0.594521	-0.581986	-0.569473	-0.557004	-0.544601	-0.532288	-0.520085	-0.508015	-0.496101	-0.484364	-0.472826	-0.461511	-0.450439	-0.439633	-0.429116	-0.418909	-0.409035	-0.399516	-0.390373	-0.38163	-0.373309	-0.36543	-0.358018	-0.351093	-0.344679	-0.338796	-0.333468	-0.328717	-0.324565	-0.321033	-0.318145	-0.315922	-0.314386	-0.31356	-0.313466	-0.314126	-0.315562	-0.317796	-0.320852	-0.324749	-0.329476	-0.33486	-0.340703	-0.346786
MT.ATP8	0	0	36.167	2.673e-07	0.0019219	-0.44201	-0.422831	-0.40368	-0.384588	-0.365584	-0.346696	-0.327955	-0.309389	-0.291027	-0.272899	-0.255034	-0.237461	-0.220209	-0.203308	-0.186787	-0.170675	-0.155001	-0.139794	-0.125084	-0.1109	-0.0972703	-0.084225	-0.0717938	-0.060005	-0.0488881	-0.0384723	-0.0287868	-0.0198608	-0.0117236	-0.0044043	0.00206777	0.00766348	0.0123536	0.0161089	0.0189002	0.0206982	0.0214738	0.0211978	0.0198408	0.0173738	0.0137846	0.0091336	0.0035007	-0.0030343
POMP	0	0	41.221	2.4188e-08	0.00017517	-0.393892	-0.392668	-0.391443	-0.390217	-0.38899	-0.387762	-0.386532	-0.3853	-0.384067	-0.38283	-0.381591	-0.380348	-0.379102	-0.377852	-0.376598	-0.375339	-0.374075	-0.372806	-0.371532	-0.370252	-0.368966	-0.36767	-0.366374	-0.365067	-0.363753	-0.362431	-0.361101	-0.359763	-0.358416	-0.35706	-0.355695	-0.35432	-0.352935	-0.351539	-0.350133	-0.348716	-0.347288	-0.345847	-0.344396	-0.342931	-0.341453	-0.33996	-0.338431	-0.336871
SOD1	0	0	68.562	4.5649e-14	3.3639e-10	-0.519681	-0.511956	-0.50424	-0.496542	-0.488873	-0.481241	-0.473656	-0.466128	-0.458664	-0.451276	-0.443973	-0.436762	-0.429655	-0.422661	-0.415788	-0.409046	-0.402445	-0.395994	-0.389702	-0.383579	-0.377634	-0.37188	-0.366315	-0.36096	-0.355821	-0.350906	-0.346226	-0.341789	-0.337606	-0.333685	-0.330035	-0.326667	-0.323589	-0.32081	-0.318342	-0.316191	-0.314369	-0.312884	-0.311746	-0.310963	-0.310538	-0.31043	-0.310608	-0.311013
FAM129B	0	0	31.989	1.9235e-06	0.013735	-0.0715495	-0.0786294	-0.0857006	-0.0927542	-0.0997817	-0.106774	-0.113723	-0.12062	-0.127455	-0.134221	-0.140907	-0.147507	-0.15401	-0.160409	-0.166694	-0.172857	-0.178889	-0.184781	-0.190525	-0.196111	-0.201532	-0.20678	-0.21184	-0.21671	-0.221379	-0.225839	-0.230081	-0.234095	-0.237873	-0.241407	-0.244688	-0.247707	-0.250455	-0.252923	-0.255104	-0.256987	-0.258565	-0.259828	-0.260768	-0.261376	-0.261651	-0.26162	-0.261334	-0.26082
EIF1AX	0	0	34.308	6.4415e-07	0.0046186	-0.627529	-0.608795	-0.590094	-0.571462	-0.55293	-0.534533	-0.516304	-0.498278	-0.480487	-0.462966	-0.445748	-0.428867	-0.412356	-0.396249	-0.380581	-0.365384	-0.350692	-0.336539	-0.322959	-0.309985	-0.297651	-0.28599	-0.275037	-0.264825	-0.255388	-0.246759	-0.238973	-0.232062	-0.22606	-0.221002	-0.21692	-0.213849	-0.211822	-0.210873	-0.211036	-0.212343	-0.21483	-0.218529	-0.223475	-0.2297	-0.237205	-0.24584	-0.255427	-0.265774
TPGS2	0	0	57.548	9.493e-12	6.9593e-08	-0.316609	-0.309026	-0.301463	-0.293942	-0.286483	-0.279106	-0.271833	-0.264683	-0.257678	-0.250838	-0.244184	-0.237736	-0.231515	-0.225542	-0.219837	-0.214422	-0.209316	-0.20454	-0.200115	-0.196062	-0.192401	-0.18915	-0.186337	-0.183977	-0.182091	-0.1807	-0.179826	-0.179488	-0.179708	-0.180505	-0.181902	-0.183917	-0.186572	-0.189888	-0.193885	-0.198584	-0.204006	-0.21017	-0.217098	-0.224811	-0.233302	-0.24245	-0.252114	-0.262136
PPIA	0	0	53.193	7.7652e-11	5.6771e-07	-0.790761	-0.772402	-0.754072	-0.735796	-0.717602	-0.699518	-0.681571	-0.663789	-0.646199	-0.628829	-0.611706	-0.594857	-0.578309	-0.562091	-0.54623	-0.530753	-0.515688	-0.501061	-0.486902	-0.473236	-0.460091	-0.4475	-0.435476	-0.42406	-0.413275	-0.403149	-0.393709	-0.384983	-0.376997	-0.36978	-0.363358	-0.35776	-0.353012	-0.349142	-0.346178	-0.344147	-0.343077	-0.342994	-0.343927	-0.345902	-0.348908	-0.35277	-0.357266	-0.362175
MT.CO3	0	0	132.358	1.2193e-27	9.107e-24	-0.47165	-0.459409	-0.447203	-0.435066	-0.423033	-0.41114	-0.39942	-0.387908	-0.37664	-0.36565	-0.354972	-0.344642	-0.334694	-0.325163	-0.316084	-0.307491	-0.299419	-0.291904	-0.284979	-0.278679	-0.273039	-0.26809	-0.263879	-0.260429	-0.257777	-0.25596	-0.255011	-0.254965	-0.255858	-0.257723	-0.260596	-0.264511	-0.269503	-0.275608	-0.282858	-0.291291	-0.300939	-0.311838	-0.324022	-0.337527	-0.352349	-0.36832	-0.38523	-0.402869
NCL	0	0	42.464	1.3366e-08	9.696e-05	-0.782656	-0.759221	-0.735825	-0.712507	-0.689306	-0.66626	-0.64341	-0.620793	-0.598449	-0.576417	-0.554735	-0.533444	-0.512581	-0.492185	-0.472296	-0.452953	-0.434194	-0.416059	-0.398587	-0.381815	-0.365785	-0.35053	-0.3361	-0.322524	-0.309845	-0.298101	-0.287331	-0.277575	-0.26887	-0.261257	-0.254774	-0.24946	-0.245354	-0.242495	-0.240922	-0.240674	-0.24179	-0.244309	-0.248269	-0.253711	-0.260626	-0.26881	-0.278006	-0.287958
HSPD1	0	0	67.09	9.3341e-14	6.8708e-10	-0.662204	-0.654123	-0.646049	-0.637984	-0.629937	-0.621911	-0.613912	-0.605946	-0.598018	-0.590134	-0.582299	-0.574518	-0.566798	-0.559143	-0.551558	-0.54405	-0.536624	-0.529285	-0.522039	-0.514891	-0.507847	-0.50091	-0.49409	-0.48739	-0.480814	-0.474369	-0.468061	-0.461895	-0.455875	-0.450009	-0.4443	-0.438755	-0.43338	-0.428178	-0.423157	-0.418321	-0.413676	-0.409227	-0.40498	-0.40094	-0.397095	-0.39336	-0.389623	-0.385782
PABPC4	0	0	38.617	8.3561e-08	0.00060314	-0.508919	-0.495847	-0.482798	-0.469795	-0.456863	-0.444023	-0.431299	-0.418714	-0.406292	-0.394055	-0.382027	-0.370232	-0.358692	-0.34743	-0.33647	-0.325835	-0.315548	-0.305633	-0.296112	-0.287009	-0.278347	-0.27015	-0.262439	-0.255239	-0.248573	-0.242465	-0.236936	-0.232011	-0.227713	-0.224064	-0.221089	-0.21881	-0.217251	-0.216435	-0.216384	-0.217122	-0.218673	-0.22106	-0.224305	-0.228433	-0.233435	-0.23917	-0.245467	-0.252149
FAM178B	0	0	172.574	2.9303e-36	2.1962e-32	-0.386592	-0.387062	-0.387532	-0.388004	-0.388476	-0.388951	-0.389428	-0.389908	-0.390391	-0.390879	-0.39137	-0.391866	-0.392368	-0.392875	-0.393389	-0.393909	-0.394437	-0.394972	-0.395515	-0.396067	-0.396628	-0.3972	-0.39778	-0.398371	-0.398974	-0.399588	-0.400214	-0.400852	-0.401503	-0.402168	-0.402847	-0.40354	-0.404249	-0.404972	-0.405711	-0.406467	-0.40724	-0.408029	-0.408837	-0.409663	-0.410508	-0.41137	-0.412257	-0.413164
CBX3	1	0	34.23	6.685e-07	0.0047918	-0.419131	-0.413215	-0.407308	-0.401418	-0.395556	-0.389729	-0.383948	-0.378219	-0.372554	-0.36696	-0.361446	-0.356022	-0.350696	-0.345477	-0.340375	-0.335398	-0.330555	-0.325855	-0.321307	-0.31692	-0.312702	-0.30866	-0.304814	-0.30116	-0.297711	-0.294478	-0.291467	-0.28869	-0.286154	-0.283868	-0.281841	-0.280083	-0.278601	-0.277406	-0.276506	-0.27591	-0.275627	-0.275666	-0.276035	-0.276745	-0.277792	-0.27913	-0.280689	-0.282416
ARV1	0	0	29.948	5.0158e-06	0.035652	-0.304411	-0.30377	-0.30313	-0.302493	-0.30186	-0.301234	-0.300614	-0.300003	-0.299403	-0.298814	-0.298238	-0.297677	-0.297132	-0.296604	-0.296096	-0.295608	-0.295141	-0.294698	-0.29428	-0.293888	-0.293524	-0.29319	-0.292885	-0.292613	-0.292374	-0.29217	-0.292003	-0.291874	-0.291784	-0.291735	-0.291728	-0.291765	-0.291847	-0.291976	-0.292153	-0.29238	-0.292658	-0.292988	-0.293372	-0.293812	-0.294304	-0.29483	-0.295368	-0.295891
ITGB1	0	1	55.811	2.1965e-11	1.6079e-07	-0.451076	-0.444136	-0.437213	-0.430323	-0.423484	-0.416712	-0.410024	-0.403437	-0.396968	-0.390633	-0.384449	-0.378434	-0.372603	-0.366975	-0.361565	-0.35639	-0.351467	-0.346814	-0.342446	-0.338381	-0.334636	-0.33123	-0.32817	-0.325484	-0.323184	-0.321288	-0.319812	-0.318773	-0.318189	-0.318075	-0.318448	-0.319326	-0.320725	-0.322663	-0.325155	-0.328219	-0.331871	-0.336128	-0.341008	-0.346526	-0.352681	-0.35939	-0.366532	-0.374013
RAN	0	0	80.425	1.4159e-16	1.0496e-12	-0.664531	-0.647644	-0.630795	-0.614024	-0.597371	-0.580872	-0.564569	-0.548499	-0.532701	-0.517215	-0.502078	-0.487332	-0.473013	-0.459161	-0.445815	-0.433015	-0.420797	-0.409203	-0.39827	-0.388038	-0.378545	-0.36983	-0.361934	-0.354893	-0.348748	-0.343536	-0.339297	-0.336071	-0.333895	-0.332809	-0.332851	-0.334062	-0.336478	-0.34014	-0.345087	-0.351356	-0.358988	-0.368021	-0.378494	-0.390446	-0.403861	-0.41849	-0.43403	-0.450164
PTMA	1	0	37.547	1.3898e-07	0.0010012	-0.649915	-0.632601	-0.615295	-0.598002	-0.58073	-0.563485	-0.546274	-0.529105	-0.511984	-0.494918	-0.477914	-0.460979	-0.444119	-0.427342	-0.410655	-0.394063	-0.377575	-0.361197	-0.344936	-0.328798	-0.312792	-0.29692	-0.281198	-0.265624	-0.250209	-0.234959	-0.219881	-0.204982	-0.190268	-0.175747	-0.161426	-0.14731	-0.133408	-0.119727	-0.106272	-0.0930507	-0.0800704	-0.0673377	-0.0548595	-0.0426427	-0.0306822	-0.018922	-0.007293	0.0042745
REXO2	0	0	116.855	2.508e-24	1.87e-20	-0.351048	-0.353314	-0.355576	-0.357826	-0.360059	-0.36227	-0.364453	-0.366601	-0.368711	-0.370775	-0.372789	-0.374747	-0.376643	-0.378471	-0.380227	-0.381903	-0.383495	-0.384997	-0.386404	-0.387709	-0.388908	-0.38999	-0.390962	-0.391807	-0.392521	-0.393101	-0.393541	-0.393834	-0.393976	-0.39396	-0.39378	-0.393433	-0.39291	-0.392208	-0.391321	-0.390242	-0.388966	-0.387488	-0.385802	-0.383902	-0.381791	-0.37951	-0.377097	-0.374609
CCT2	0	0	64.6	3.1237e-13	2.2974e-09	-0.498407	-0.497882	-0.497345	-0.496781	-0.496179	-0.495526	-0.494807	-0.494012	-0.493126	-0.492136	-0.491031	-0.489796	-0.488419	-0.486888	-0.485188	-0.483308	-0.481234	-0.478954	-0.476454	-0.473722	-0.470744	-0.46751	-0.464001	-0.46021	-0.456122	-0.451725	-0.447004	-0.441948	-0.436543	-0.430777	-0.424636	-0.418108	-0.41118	-0.403838	-0.396071	-0.387865	-0.379206	-0.370083	-0.360482	-0.350391	-0.339818	-0.32886	-0.31765	-0.306304
EIF5A	0	0	69.246	3.2739e-14	2.4141e-10	-0.427777	-0.421265	-0.414765	-0.408288	-0.401847	-0.395453	-0.389118	-0.382854	-0.376673	-0.370585	-0.364605	-0.358742	-0.353009	-0.347417	-0.341979	-0.336707	-0.331611	-0.326705	-0.321999	-0.317505	-0.313236	-0.3092	-0.305417	-0.301891	-0.298637	-0.295666	-0.29299	-0.290621	-0.288571	-0.286851	-0.285474	-0.284451	-0.283793	-0.283514	-0.283623	-0.284135	-0.285059	-0.286408	-0.288194	-0.290429	-0.293098	-0.29608	-0.299223	-0.302376
TCEA1	1	0	32.937	1.2307e-06	0.0087944	-0.406071	-0.397869	-0.389678	-0.381508	-0.37337	-0.365274	-0.35723	-0.34925	-0.341344	-0.333522	-0.325795	-0.318174	-0.310668	-0.30329	-0.296048	-0.288954	-0.282018	-0.275251	-0.268663	-0.262266	-0.256068	-0.25008	-0.244317	-0.238784	-0.233494	-0.228457	-0.223684	-0.219185	-0.21497	-0.211052	-0.207439	-0.204142	-0.201173	-0.198541	-0.196257	-0.194332	-0.192776	-0.1916	-0.190814	-0.190429	-0.190444	-0.19081	-0.191462	-0.192339
TST	0	0	34.721	5.3006e-07	0.0038026	-0.231592	-0.234366	-0.237133	-0.239886	-0.242616	-0.245318	-0.247983	-0.250604	-0.253173	-0.255685	-0.258131	-0.260503	-0.262796	-0.265001	-0.26711	-0.269118	-0.271016	-0.272797	-0.274454	-0.275979	-0.277366	-0.27861	-0.279694	-0.280621	-0.28138	-0.281963	-0.282364	-0.282575	-0.282588	-0.282397	-0.281995	-0.281373	-0.280525	-0.279443	-0.27812	-0.276549	-0.274722	-0.272632	-0.270273	-0.267635	-0.264725	-0.2616	-0.258331	-0.254991
LPCAT3	0	0	31.503	2.4166e-06	0.01723	-0.358665	-0.352421	-0.346189	-0.339982	-0.333811	-0.327689	-0.321629	-0.315642	-0.309741	-0.303938	-0.298246	-0.292676	-0.28724	-0.281952	-0.276823	-0.271866	-0.267092	-0.262515	-0.258146	-0.253997	-0.250082	-0.24641	-0.242998	-0.239855	-0.236993	-0.234425	-0.232164	-0.230222	-0.22861	-0.227342	-0.226429	-0.225883	-0.225718	-0.225945	-0.226576	-0.227624	-0.229101	-0.231019	-0.23339	-0.236227	-0.239528	-0.24323	-0.247246	-0.251502
SSRP1	1	0	30.506	3.8607e-06	0.027477	-0.564151	-0.54757	-0.531014	-0.514505	-0.498069	-0.481729	-0.46551	-0.449436	-0.43353	-0.417817	-0.402322	-0.387067	-0.372078	-0.357378	-0.342991	-0.328942	-0.315254	-0.301953	-0.289061	-0.276604	-0.264604	-0.25309	-0.242076	-0.231595	-0.221669	-0.212322	-0.203578	-0.19546	-0.187994	-0.181202	-0.17511	-0.169741	-0.16512	-0.161271	-0.158216	-0.155982	-0.154592	-0.15407	-0.15444	-0.155726	-0.157925	-0.16092	-0.164562	-0.168702
DANCR	0	0	31.347	2.6012e-06	0.018544	-0.36802	-0.366035	-0.364059	-0.362098	-0.360162	-0.358258	-0.356394	-0.354579	-0.352819	-0.351124	-0.349501	-0.347959	-0.346505	-0.345148	-0.343895	-0.342754	-0.341735	-0.340844	-0.340089	-0.339479	-0.339022	-0.33873	-0.338598	-0.338648	-0.338882	-0.339309	-0.339937	-0.340775	-0.341829	-0.343108	-0.344621	-0.346374	-0.348377	-0.350637	-0.353163	-0.355962	-0.359042	-0.362411	-0.366078	-0.370051	-0.374318	-0.37879	-0.383365	-0.387926
HMGA1	1	0	36.386	2.4105e-07	0.0017343	-0.646151	-0.628012	-0.6099	-0.59184	-0.573859	-0.555984	-0.538241	-0.520656	-0.503255	-0.486066	-0.469114	-0.452427	-0.436029	-0.419948	-0.404209	-0.388841	-0.373868	-0.359317	-0.345214	-0.331587	-0.31846	-0.30586	-0.293817	-0.282353	-0.271496	-0.261272	-0.251707	-0.242828	-0.234662	-0.227235	-0.220572	-0.214701	-0.209648	-0.205439	-0.202101	-0.19966	-0.198142	-0.197574	-0.197982	-0.199393	-0.201803	-0.20509	-0.209097	-0.213668
ATP5G1	0	0	35.64	3.4315e-07	0.0024649	-0.479754	-0.478128	-0.476478	-0.47478	-0.473012	-0.471148	-0.469165	-0.46704	-0.464749	-0.462268	-0.459574	-0.456642	-0.453449	-0.449971	-0.446184	-0.442065	-0.43759	-0.432735	-0.427477	-0.421791	-0.415654	-0.40904	-0.401933	-0.3943	-0.386122	-0.377374	-0.368033	-0.358074	-0.347474	-0.33621	-0.324257	-0.311592	-0.298191	-0.284031	-0.269087	-0.253336	-0.236754	-0.219318	-0.201003	-0.181786	-0.161688	-0.14092	-0.119742	-0.098417
KIAA0101	0	0	125.22	4.0951e-26	3.0561e-22	-0.584358	-0.558986	-0.533663	-0.508439	-0.483365	-0.458488	-0.43386	-0.409529	-0.385545	-0.361959	-0.338819	-0.316174	-0.294076	-0.272572	-0.251714	-0.23155	-0.212129	-0.193503	-0.17572	-0.15883	-0.142882	-0.12793	-0.114012	-0.101189	-0.0895069	-0.0790153	-0.0697638	-0.061802	-0.0551795	-0.0499459	-0.0461507	-0.0438436	-0.0430742	-0.0438921	-0.0463469	-0.0504882	-0.0563656	-0.0640287	-0.0735271	-0.0849104	-0.0981594	-0.11296	-0.128929	-0.14567
PPT2	0	0	37.819	1.221e-07	0.00088044	-0.349662	-0.34719	-0.344719	-0.342247	-0.339776	-0.337303	-0.33483	-0.332356	-0.329881	-0.327405	-0.324927	-0.322448	-0.319968	-0.317486	-0.315002	-0.312516	-0.310028	-0.307538	-0.305046	-0.302551	-0.300053	-0.29755	-0.295049	-0.292543	-0.290033	-0.28752	-0.285003	-0.282483	-0.279959	-0.277431	-0.2749	-0.272363	-0.269823	-0.267278	-0.264729	-0.262174	-0.259615	-0.257051	-0.254482	-0.251907	-0.249331	-0.24678	-0.24427	-0.241838
KHSRP	1	0	29.274	6.8777e-06	0.048846	-0.484941	-0.469275	-0.453653	-0.438118	-0.422714	-0.407484	-0.392471	-0.37772	-0.363274	-0.349176	-0.33547	-0.3222	-0.309409	-0.297141	-0.285438	-0.274346	-0.263907	-0.254164	-0.245163	-0.236945	-0.229554	-0.22304	-0.21743	-0.212784	-0.209139	-0.20654	-0.20503	-0.204652	-0.20545	-0.207467	-0.210747	-0.215335	-0.221272	-0.228603	-0.237372	-0.247621	-0.259394	-0.272736	-0.287689	-0.304297	-0.322543	-0.34215	-0.362773	-0.384066
SNRPF	0	0	56.072	1.9366e-11	1.4178e-07	-0.579162	-0.574199	-0.569239	-0.564284	-0.559339	-0.554405	-0.549486	-0.544585	-0.539704	-0.534846	-0.530015	-0.525213	-0.520443	-0.515709	-0.511012	-0.506357	-0.501745	-0.497181	-0.492666	-0.488204	-0.483797	-0.47945	-0.475163	-0.470941	-0.466786	-0.462702	-0.458691	-0.454756	-0.4509	-0.447126	-0.443437	-0.439836	-0.436326	-0.43291	-0.42959	-0.426369	-0.423252	-0.420239	-0.417335	-0.414543	-0.411851	-0.40919	-0.406486	-0.403649
ATP5G3	0	0	54.073	5.0796e-11	3.7157e-07	-0.61055	-0.599406	-0.588277	-0.577178	-0.566125	-0.555132	-0.544215	-0.533389	-0.52267	-0.512071	-0.501609	-0.491298	-0.481154	-0.471192	-0.461427	-0.451874	-0.442548	-0.433465	-0.424639	-0.416086	-0.407821	-0.39986	-0.392215	-0.384905	-0.377943	-0.371345	-0.365125	-0.3593	-0.353884	-0.348892	-0.344339	-0.340241	-0.336613	-0.33347	-0.330827	-0.328698	-0.327101	-0.326049	-0.325557	-0.325641	-0.326297	-0.32743	-0.328943	-0.330712
MT.ND2	0	0	45.207	3.6012e-09	2.618e-05	-0.15758	-0.154631	-0.151702	-0.148812	-0.14598	-0.143226	-0.14057	-0.138031	-0.135629	-0.133382	-0.131312	-0.129436	-0.127775	-0.126348	-0.125174	-0.124274	-0.123667	-0.123371	-0.123407	-0.123795	-0.124553	-0.1257	-0.127259	-0.129246	-0.131682	-0.134586	-0.137978	-0.141877	-0.146303	-0.151275	-0.156813	-0.162936	-0.169664	-0.177016	-0.185012	-0.193671	-0.203013	-0.213058	-0.223824	-0.235332	-0.247571	-0.2604	-0.273655	-0.287156
PRDX3	0	0	37.376	1.5069e-07	0.0010855	-0.440106	-0.43535	-0.430598	-0.425854	-0.421122	-0.416407	-0.411713	-0.407044	-0.402404	-0.397797	-0.393227	-0.388699	-0.384217	-0.379785	-0.375406	-0.371086	-0.366828	-0.362637	-0.358516	-0.35447	-0.350502	-0.34662	-0.342822	-0.339116	-0.335506	-0.331996	-0.328589	-0.325291	-0.322105	-0.319035	-0.316085	-0.313261	-0.310565	-0.308001	-0.305575	-0.303291	-0.301151	-0.299161	-0.297325	-0.295647	-0.29413	-0.29278	-0.29159	-0.290571
CCT6A	0	0	72.906	5.5223e-15	4.0815e-11	-0.558102	-0.545064	-0.532052	-0.519091	-0.506209	-0.49343	-0.480782	-0.46829	-0.455979	-0.443877	-0.432009	-0.4204	-0.409078	-0.398067	-0.387395	-0.377086	-0.367168	-0.357665	-0.348605	-0.340012	-0.331914	-0.32434	-0.317303	-0.310842	-0.304979	-0.299741	-0.295152	-0.291239	-0.288029	-0.285546	-0.283817	-0.282868	-0.282725	-0.283415	-0.284962	-0.287393	-0.290734	-0.295011	-0.30025	-0.306476	-0.313691	-0.32178	-0.330602	-0.340014
NOP10	0	0	62.173	1.0132e-12	7.4439e-09	-0.439331	-0.426275	-0.41325	-0.400288	-0.387421	-0.37468	-0.362096	-0.349702	-0.337528	-0.325607	-0.313969	-0.302646	-0.29167	-0.281073	-0.270885	-0.261139	-0.251865	-0.243096	-0.234862	-0.227196	-0.220129	-0.21369	-0.207918	-0.202837	-0.19848	-0.194881	-0.192069	-0.190077	-0.188936	-0.188678	-0.189334	-0.190935	-0.193514	-0.197101	-0.201729	-0.207428	-0.214231	-0.222168	-0.231272	-0.241573	-0.253067	-0.26558	-0.278913	-0.292844
COX5B	0	0	33.467	9.585e-07	0.0068609	-0.285144	-0.29059	-0.29603	-0.301459	-0.306872	-0.312262	-0.317624	-0.322952	-0.328241	-0.333485	-0.338679	-0.343817	-0.348893	-0.353902	-0.358838	-0.363696	-0.36847	-0.373154	-0.377742	-0.38223	-0.386611	-0.39088	-0.395032	-0.39906	-0.40296	-0.406725	-0.41035	-0.413829	-0.417156	-0.420327	-0.423336	-0.426176	-0.428843	-0.43133	-0.433632	-0.435744	-0.43766	-0.439374	-0.44088	-0.442174	-0.443245	-0.44406	-0.444597	-0.444812
SNRPG	0	0	73.768	3.6296e-15	2.6841e-11	-0.372983	-0.369793	-0.366607	-0.363431	-0.360271	-0.35713	-0.354014	-0.350927	-0.347876	-0.344864	-0.341897	-0.338979	-0.336116	-0.333313	-0.330574	-0.327904	-0.325309	-0.322794	-0.320363	-0.318021	-0.315774	-0.31363	-0.311582	-0.309647	-0.307826	-0.306125	-0.304547	-0.303099	-0.301785	-0.30061	-0.299578	-0.298696	-0.297967	-0.297398	-0.296992	-0.296755	-0.296691	-0.296806	-0.297105	-0.297593	-0.298273	-0.29914	-0.300201	-0.301442
SRSF2	0	0	52.217	1.2426e-10	9.0757e-07	-0.31807	-0.317628	-0.317187	-0.316751	-0.316321	-0.315899	-0.315487	-0.315088	-0.314703	-0.314334	-0.313983	-0.313653	-0.313345	-0.313061	-0.312804	-0.312576	-0.312378	-0.312213	-0.312082	-0.311988	-0.311932	-0.31192	-0.311946	-0.312019	-0.312138	-0.312307	-0.312526	-0.312799	-0.313126	-0.313511	-0.313954	-0.314459	-0.315026	-0.315659	-0.316359	-0.317128	-0.317969	-0.318883	-0.319872	-0.320938	-0.322073	-0.32322	-0.324315	-0.325285
TYMS	0	0	41.703	1.9224e-08	0.00013931	-0.409438	-0.390442	-0.371493	-0.352638	-0.333924	-0.315399	-0.297108	-0.2791	-0.261421	-0.244118	-0.227239	-0.210829	-0.194937	-0.179609	-0.164893	-0.150835	-0.137482	-0.124882	-0.113082	-0.102127	-0.0920667	-0.082947	-0.074814	-0.067716	-0.0616997	-0.056812	-0.0531	-0.0506107	-0.0493911	-0.0494883	-0.0509493	-0.0538211	-0.0581508	-0.0639853	-0.0713717	-0.080357	-0.0909883	-0.103313	-0.117377	-0.133228	-0.150843	-0.1699	-0.189989	-0.210714
MYH10	0	0	34.108	7.082e-07	0.005075	-0.25041	-0.250969	-0.251526	-0.252078	-0.252621	-0.253155	-0.253676	-0.254182	-0.25467	-0.255137	-0.255581	-0.256	-0.256391	-0.256751	-0.257078	-0.257369	-0.257622	-0.257834	-0.258003	-0.258126	-0.2582	-0.25822	-0.258193	-0.258106	-0.257961	-0.257754	-0.257484	-0.257147	-0.256741	-0.256264	-0.255713	-0.255085	-0.254378	-0.25359	-0.252717	-0.251757	-0.250709	-0.249568	-0.248332	-0.247	-0.245573	-0.24407	-0.242523	-0.240953
MRPL37	0	0	37.768	1.2513e-07	0.00090218	-0.364915	-0.362666	-0.360416	-0.358165	-0.355912	-0.353657	-0.351399	-0.349138	-0.346872	-0.344602	-0.342327	-0.340047	-0.33776	-0.335466	-0.333165	-0.330856	-0.328538	-0.326211	-0.323875	-0.321528	-0.31917	-0.3168	-0.31442	-0.312027	-0.30962	-0.3072	-0.304766	-0.302316	-0.299852	-0.297371	-0.294874	-0.29236	-0.289828	-0.287278	-0.284709	-0.282121	-0.279513	-0.276884	-0.274235	-0.271564	-0.268873	-0.26618	-0.26349	-0.260832
SRI	0	0	44.448	5.1786e-09	3.7628e-05	-0.190892	-0.197765	-0.204611	-0.211403	-0.218116	-0.224723	-0.231197	-0.237512	-0.243641	-0.249557	-0.255235	-0.260647	-0.265767	-0.270568	-0.275025	-0.279109	-0.282795	-0.286056	-0.288866	-0.291199	-0.293026	-0.29432	-0.295061	-0.295216	-0.29476	-0.293667	-0.29191	-0.289463	-0.286299	-0.282391	-0.277714	-0.272239	-0.265942	-0.258795	-0.250772	-0.241846	-0.231991	-0.22118	-0.209387	-0.196584	-0.18278	-0.16812	-0.152808	-0.137017
MGAT4B	0	0	51.048	2.1811e-10	1.5917e-06	-0.364138	-0.361902	-0.359667	-0.357436	-0.355209	-0.352988	-0.350776	-0.348574	-0.346382	-0.344204	-0.34204	-0.339893	-0.337763	-0.335653	-0.333563	-0.331496	-0.329454	-0.327437	-0.325448	-0.323487	-0.321558	-0.31966	-0.317797	-0.315969	-0.314179	-0.312427	-0.310715	-0.309046	-0.30742	-0.305839	-0.304306	-0.30282	-0.301385	-0.300001	-0.298671	-0.297396	-0.296177	-0.295016	-0.293915	-0.292876	-0.2919	-0.29099	-0.290151	-0.289386
SYNGR1	0	0	98.525	2.027e-20	1.5089e-16	-0.482587	-0.474982	-0.46739	-0.459825	-0.4523	-0.444829	-0.437424	-0.4301	-0.422869	-0.415746	-0.408743	-0.401874	-0.395152	-0.388591	-0.382203	-0.376003	-0.370004	-0.364219	-0.358662	-0.353345	-0.348283	-0.34349	-0.338975	-0.334756	-0.330845	-0.327255	-0.324	-0.321092	-0.318546	-0.316375	-0.314592	-0.31321	-0.312244	-0.311706	-0.311609	-0.311967	-0.312794	-0.314103	-0.315907	-0.31822	-0.321042	-0.32432	-0.327999	-0.332005
CBX5	0	0	32.539	1.4843e-06	0.010605	-0.40373	-0.400199	-0.396675	-0.393162	-0.389667	-0.386194	-0.38275	-0.379341	-0.375972	-0.372649	-0.369378	-0.366164	-0.363014	-0.359933	-0.356926	-0.354	-0.351161	-0.348413	-0.345763	-0.343217	-0.34078	-0.33846	-0.336258	-0.334184	-0.332242	-0.330438	-0.328778	-0.327267	-0.325912	-0.324718	-0.323691	-0.322837	-0.322161	-0.321669	-0.321367	-0.321261	-0.321356	-0.321658	-0.322173	-0.322907	-0.323856	-0.32498	-0.326228	-0.327549
MT.CO2	0	0	81.301	9.2345e-17	6.8493e-13	-0.54741	-0.538141	-0.528865	-0.519578	-0.510273	-0.500945	-0.491588	-0.482195	-0.472762	-0.463282	-0.45375	-0.444159	-0.434504	-0.424779	-0.414977	-0.405094	-0.395124	-0.38506	-0.374897	-0.364628	-0.354249	-0.34375	-0.333134	-0.322387	-0.311505	-0.300483	-0.289315	-0.277996	-0.266518	-0.254877	-0.243067	-0.231082	-0.218915	-0.206562	-0.194016	-0.181271	-0.168322	-0.155163	-0.141787	-0.12819	-0.114385	-0.10047	-0.0865753	-0.0728165
CYC1	0	0	40.454	3.487e-08	0.00025232	-0.385874	-0.383027	-0.380187	-0.377358	-0.374548	-0.371762	-0.369007	-0.366288	-0.363613	-0.360985	-0.358413	-0.355902	-0.353459	-0.351088	-0.348797	-0.346591	-0.344477	-0.34246	-0.340547	-0.338744	-0.337057	-0.33549	-0.334056	-0.332753	-0.331591	-0.330576	-0.329713	-0.329009	-0.32847	-0.328101	-0.32791	-0.327902	-0.328083	-0.328459	-0.329037	-0.329822	-0.330821	-0.33204	-0.333485	-0.335162	-0.337065	-0.33914	-0.34132	-0.343537
PA2G4	1	0	57.338	1.0507e-11	7.7009e-08	-0.498194	-0.493795	-0.489393	-0.484986	-0.480571	-0.476145	-0.471705	-0.46725	-0.462775	-0.458279	-0.453759	-0.449211	-0.444634	-0.440025	-0.43538	-0.430698	-0.425975	-0.421209	-0.416397	-0.411537	-0.406625	-0.40166	-0.396638	-0.391556	-0.386412	-0.381204	-0.375928	-0.370582	-0.365163	-0.359669	-0.354096	-0.348443	-0.342705	-0.336882	-0.330969	-0.324965	-0.318866	-0.31267	-0.306374	-0.299976	-0.293477	-0.2869	-0.280273	-0.273623
RANBP1	0	0	67.575	7.3751e-14	5.4311e-10	-0.528403	-0.520909	-0.513424	-0.505957	-0.498516	-0.491112	-0.483751	-0.476445	-0.469201	-0.462028	-0.454935	-0.447932	-0.441027	-0.434229	-0.427548	-0.420991	-0.414568	-0.408287	-0.402159	-0.396191	-0.390393	-0.38477	-0.379341	-0.374105	-0.369074	-0.364258	-0.359664	-0.355303	-0.351183	-0.347312	-0.343701	-0.340357	-0.33729	-0.334508	-0.332021	-0.329838	-0.327966	-0.326417	-0.325197	-0.324317	-0.323764	-0.32345	-0.323242	-0.323037
YBX1	1	0	367.893	2.3998e-78	1.8109e-74	-1.08805	-1.06537	-1.04271	-1.02013	-0.997646	-0.975297	-0.953117	-0.93114	-0.9094	-0.887929	-0.866763	-0.845935	-0.825478	-0.805427	-0.785815	-0.766676	-0.748044	-0.729952	-0.712435	-0.695526	-0.679259	-0.66367	-0.648786	-0.634647	-0.621285	-0.608735	-0.597029	-0.586201	-0.576286	-0.567317	-0.559327	-0.552351	-0.546423	-0.541575	-0.537843	-0.535259	-0.533858	-0.533674	-0.534739	-0.537088	-0.540708	-0.54539	-0.550867	-0.556878
SLC29A1	0	0	59.459	3.7691e-12	2.7654e-08	-0.352565	-0.348015	-0.343476	-0.338959	-0.334474	-0.330032	-0.325645	-0.321323	-0.317076	-0.312916	-0.308854	-0.3049	-0.301066	-0.297361	-0.293798	-0.290386	-0.287136	-0.284061	-0.281169	-0.278473	-0.275982	-0.27371	-0.271662	-0.269854	-0.268296	-0.266998	-0.26597	-0.265225	-0.264772	-0.264623	-0.264788	-0.265278	-0.266104	-0.267277	-0.268808	-0.270707	-0.272985	-0.275654	-0.278724	-0.282206	-0.286094	-0.29031	-0.294771	-0.299374
AKR1C3	0	0	34.516	5.8401e-07	0.0041891	-0.25236	-0.254164	-0.255965	-0.257757	-0.259537	-0.261303	-0.263048	-0.26477	-0.266465	-0.268129	-0.269758	-0.271347	-0.272894	-0.274394	-0.275843	-0.277238	-0.278574	-0.279848	-0.281056	-0.282193	-0.283256	-0.28424	-0.285145	-0.285963	-0.286691	-0.287325	-0.287862	-0.288298	-0.288629	-0.28885	-0.288958	-0.288949	-0.28882	-0.288565	-0.288182	-0.287667	-0.287015	-0.286222	-0.285286	-0.284201	-0.282968	-0.2816	-0.280123	-0.278551
ACAT1	0	0	39.898	4.5434e-08	0.00032844	-0.335806	-0.334955	-0.334104	-0.333253	-0.332403	-0.331554	-0.330706	-0.32986	-0.329014	-0.328171	-0.32733	-0.326491	-0.325654	-0.32482	-0.323989	-0.32316	-0.322335	-0.321514	-0.320697	-0.319883	-0.319074	-0.31827	-0.317468	-0.316673	-0.315882	-0.315097	-0.314317	-0.313543	-0.312775	-0.312013	-0.311258	-0.310509	-0.309767	-0.309032	-0.308304	-0.307584	-0.306872	-0.306167	-0.30547	-0.304782	-0.304103	-0.30343	-0.302762	-0.302098
KCNH2	0	0	60.572	2.1999e-12	1.6154e-08	-0.0196186	0.0070126	0.0335761	0.0600045	0.08623	0.112185	0.137802	0.163014	0.187752	0.21195	0.235539	0.258452	0.280622	0.30198	0.32246	0.341994	0.360513	0.377951	0.394239	0.409311	0.423098	0.43553	0.44655	0.456078	0.464052	0.470404	0.475065	0.477969	0.479048	0.478235	0.47546	0.470658	0.46376	0.454699	0.443408	0.429818	0.413862	0.395472	0.374582	0.351122	0.325088	0.29674	0.266399	0.234398
BOLA3	0	0	69.948	2.3274e-14	1.7172e-10	-0.297176	-0.29819	-0.299203	-0.300215	-0.301227	-0.302238	-0.303247	-0.304254	-0.305259	-0.306262	-0.307263	-0.30826	-0.309254	-0.310245	-0.311232	-0.312214	-0.313193	-0.314167	-0.315135	-0.316099	-0.317057	-0.31801	-0.318955	-0.319894	-0.320827	-0.321753	-0.322671	-0.323582	-0.324485	-0.32538	-0.326266	-0.327144	-0.328012	-0.328871	-0.329721	-0.33056	-0.331389	-0.332208	-0.333016	-0.333813	-0.334593	-0.33533	-0.336	-0.336564
HSPA8	0	0	133.789	6.0237e-28	4.4997e-24	-0.484076	-0.482192	-0.480307	-0.478419	-0.476527	-0.47463	-0.472727	-0.470815	-0.468894	-0.466963	-0.46502	-0.463064	-0.461094	-0.459108	-0.457105	-0.455084	-0.453043	-0.450981	-0.448896	-0.446789	-0.444656	-0.4425	-0.440311	-0.438096	-0.435851	-0.433575	-0.431266	-0.428922	-0.426544	-0.424129	-0.421675	-0.419183	-0.41665	-0.414075	-0.411458	-0.408795	-0.406087	-0.403332	-0.400528	-0.397674	-0.394768	-0.3918	-0.388743	-0.385594
HMGB1	0	0	75.385	1.6518e-15	1.2227e-11	-0.246084	-0.232854	-0.219644	-0.206472	-0.193359	-0.180323	-0.167385	-0.154563	-0.141878	-0.129348	-0.116993	-0.104833	-0.0928864	-0.0811734	-0.0697132	-0.0585253	-0.0476292	-0.0370442	-0.0267899	-0.0168856	-0.0073509	0.0017949	0.0105322	0.0188416	0.0267037	0.0340991	0.0410082	0.0474116	0.05329	0.0586237	0.0633934	0.0675797	0.071163	0.074124	0.0764432	0.0781011	0.0790783	0.0793553	0.0789127	0.077731	0.0758177	0.073294	0.0703113	0.0670216
RPL14	0	0	93.135	2.8398e-19	2.1108e-15	-1.02715	-1.00636	-0.985574	-0.964775	-0.943962	-0.923131	-0.902277	-0.881395	-0.860481	-0.839531	-0.818539	-0.797501	-0.776413	-0.75527	-0.734066	-0.712799	-0.691462	-0.670053	-0.648565	-0.626994	-0.605336	-0.58359	-0.56174	-0.539793	-0.51774	-0.495576	-0.473298	-0.450901	-0.428379	-0.405729	-0.382946	-0.360025	-0.336961	-0.313751	-0.290389	-0.26687	-0.243191	-0.219347	-0.195332	-0.171143	-0.146795	-0.12239	-0.0980441	-0.0738865
CENPU	0	0	35.244	4.1396e-07	0.002971	-0.328087	-0.320871	-0.313673	-0.30651	-0.299401	-0.292362	-0.285412	-0.278567	-0.271847	-0.265267	-0.258847	-0.252604	-0.246555	-0.240719	-0.235112	-0.229752	-0.224658	-0.219847	-0.215336	-0.211143	-0.207286	-0.20378	-0.200651	-0.197908	-0.195572	-0.193659	-0.192189	-0.191178	-0.190645	-0.190607	-0.191081	-0.192086	-0.193638	-0.195757	-0.198459	-0.201761	-0.205683	-0.210241	-0.215453	-0.221337	-0.227884	-0.23497	-0.242459	-0.250189
SCPEP1	0	0	44.12	6.0587e-09	4.401e-05	-0.281629	-0.280768	-0.279909	-0.279055	-0.278209	-0.277373	-0.276551	-0.275743	-0.274954	-0.274185	-0.273439	-0.272719	-0.272027	-0.271366	-0.270739	-0.270147	-0.269595	-0.269083	-0.268615	-0.268193	-0.26782	-0.2675	-0.267231	-0.26702	-0.266869	-0.266778	-0.266753	-0.266794	-0.266904	-0.267087	-0.267344	-0.267678	-0.268092	-0.268589	-0.26917	-0.269838	-0.270597	-0.271448	-0.272394	-0.273438	-0.274582	-0.27582	-0.277149	-0.278563
PCBP1	0	0	69.235	3.292e-14	2.4272e-10	-0.453999	-0.438768	-0.423575	-0.408458	-0.393454	-0.378601	-0.363938	-0.349501	-0.33533	-0.321461	-0.307933	-0.294784	-0.28205	-0.269771	-0.257984	-0.246727	-0.236037	-0.225953	-0.216512	-0.207752	-0.199711	-0.19243	-0.185938	-0.180282	-0.175496	-0.171618	-0.168686	-0.166738	-0.165812	-0.165946	-0.167177	-0.169543	-0.173083	-0.177833	-0.183832	-0.191118	-0.199729	-0.209702	-0.221075	-0.233886	-0.248129	-0.26361	-0.280069	-0.297272
CAST	0	0	152.889	4.8938e-32	3.662e-28	-0.381522	-0.382978	-0.384431	-0.385873	-0.387302	-0.388711	-0.390096	-0.391453	-0.392776	-0.394061	-0.395303	-0.396497	-0.397638	-0.398722	-0.399744	-0.400699	-0.401583	-0.40239	-0.403115	-0.403755	-0.404303	-0.40476	-0.405109	-0.405357	-0.405494	-0.405517	-0.405421	-0.4052	-0.40485	-0.404366	-0.403743	-0.402978	-0.402064	-0.400996	-0.399772	-0.398384	-0.39683	-0.395103	-0.393199	-0.391114	-0.388849	-0.38644	-0.383918	-0.381332
COPS3	0	0	32.299	1.6617e-06	0.011869	-0.415042	-0.407837	-0.400644	-0.393478	-0.386352	-0.379279	-0.372272	-0.365345	-0.35851	-0.351782	-0.345174	-0.338698	-0.332368	-0.326197	-0.320199	-0.314387	-0.308773	-0.303372	-0.298197	-0.29326	-0.288576	-0.28416	-0.280017	-0.276169	-0.272626	-0.269401	-0.266509	-0.263961	-0.261772	-0.259954	-0.258521	-0.257487	-0.256863	-0.256665	-0.256904	-0.257594	-0.25875	-0.260382	-0.262506	-0.265134	-0.268263	-0.27182	-0.275708	-0.279837
RPS2	0	0	43.488	8.1949e-09	5.9487e-05	-1.39212	-1.33542	-1.27878	-1.22227	-1.16595	-1.10989	-1.05415	-0.998796	-0.943891	-0.889499	-0.835684	-0.782511	-0.730044	-0.678347	-0.627485	-0.57752	-0.528518	-0.480543	-0.433659	-0.38793	-0.34342	-0.30019	-0.258315	-0.217848	-0.178857	-0.141405	-0.105559	-0.0713802	-0.0389344	-0.0082854	0.0205027	0.0473656	0.0722393	0.0950595	0.115762	0.134283	0.150558	0.164522	0.176113	0.185264	0.191955	0.19633	0.198599	0.198947
SLC25A21	0	0	30.934	3.1577e-06	0.022492	-0.214232	-0.215184	-0.216135	-0.217083	-0.218027	-0.218965	-0.219895	-0.220817	-0.221729	-0.22263	-0.223517	-0.22439	-0.225248	-0.226087	-0.226909	-0.22771	-0.228489	-0.229245	-0.229977	-0.230683	-0.231361	-0.23201	-0.23263	-0.233218	-0.233772	-0.234292	-0.234776	-0.235222	-0.23563	-0.235997	-0.236322	-0.236604	-0.236841	-0.237033	-0.237176	-0.237271	-0.237315	-0.237307	-0.237246	-0.23713	-0.23696	-0.23674	-0.236494	-0.236219
LMNA	0	0	64.729	2.9344e-13	2.1585e-09	-0.237239	-0.238663	-0.240085	-0.241501	-0.242908	-0.244303	-0.245684	-0.247048	-0.24839	-0.24971	-0.251004	-0.252268	-0.253501	-0.254698	-0.255858	-0.256977	-0.258052	-0.259081	-0.26006	-0.260987	-0.261858	-0.26267	-0.263424	-0.264112	-0.264733	-0.265284	-0.265763	-0.266166	-0.26649	-0.266733	-0.266891	-0.266962	-0.266943	-0.266831	-0.266622	-0.266315	-0.265906	-0.265391	-0.26477	-0.264037	-0.263193	-0.26224	-0.261201	-0.26007
S100A4	0	0	139.972	2.8613e-29	2.1382e-25	-0.0736071	-0.0761621	-0.0787124	-0.0812533	-0.0837803	-0.0862886	-0.088774	-0.0912304	-0.0936547	-0.0960416	-0.0983865	-0.100685	-0.102932	-0.105122	-0.107253	-0.109317	-0.111312	-0.113232	-0.115073	-0.11683	-0.118498	-0.12007	-0.121549	-0.122923	-0.12419	-0.125344	-0.126382	-0.127299	-0.128089	-0.128749	-0.129273	-0.129657	-0.129897	-0.129987	-0.129923	-0.129701	-0.129315	-0.128761	-0.128034	-0.12713	-0.126051	-0.12483	-0.123505	-0.122117
CRLS1	0	0	30.738	3.4624e-06	0.024645	-0.346736	-0.34278	-0.338835	-0.334913	-0.331027	-0.327186	-0.323403	-0.31969	-0.316057	-0.312517	-0.309082	-0.305761	-0.302568	-0.299514	-0.29661	-0.293868	-0.291299	-0.288916	-0.286729	-0.28475	-0.282991	-0.28146	-0.280178	-0.279147	-0.278382	-0.277895	-0.277697	-0.2778	-0.278214	-0.278953	-0.280027	-0.281448	-0.283227	-0.285376	-0.287907	-0.290831	-0.29416	-0.297904	-0.302077	-0.30669	-0.311732	-0.31711	-0.322697	-0.328379
ETFA	0	0	46.678	1.7791e-09	1.295e-05	-0.31423	-0.315022	-0.315804	-0.316568	-0.317303	-0.318	-0.318649	-0.319241	-0.319766	-0.320215	-0.320578	-0.320845	-0.321008	-0.321057	-0.320981	-0.320772	-0.32042	-0.319916	-0.319249	-0.318411	-0.317391	-0.31618	-0.314771	-0.31315	-0.311311	-0.309243	-0.306936	-0.304381	-0.301569	-0.29849	-0.295135	-0.291493	-0.287556	-0.283314	-0.278757	-0.273876	-0.268661	-0.263103	-0.257193	-0.25092	-0.24429	-0.23738	-0.23027	-0.22306
CPVL	0	0	35.313	4.0054e-07	0.0028751	-0.198439	-0.199834	-0.201226	-0.202612	-0.203988	-0.205352	-0.2067	-0.20803	-0.209338	-0.21062	-0.211875	-0.213098	-0.214287	-0.215439	-0.21655	-0.217617	-0.218638	-0.219608	-0.220526	-0.221387	-0.222189	-0.22293	-0.223603	-0.224208	-0.224742	-0.2252	-0.225581	-0.225881	-0.226096	-0.226224	-0.226261	-0.226205	-0.226052	-0.225799	-0.225443	-0.224981	-0.22441	-0.223726	-0.222927	-0.222009	-0.220969	-0.2198	-0.218495	-0.217046
RPS16	0	0	77.411	6.1541e-16	4.5571e-12	-0.87013	-0.845269	-0.820431	-0.79564	-0.770919	-0.74629	-0.721777	-0.697404	-0.673192	-0.649166	-0.625349	-0.601763	-0.578433	-0.555381	-0.53263	-0.510203	-0.488125	-0.466417	-0.445103	-0.424207	-0.403751	-0.38376	-0.364254	-0.345259	-0.326797	-0.308891	-0.291566	-0.274842	-0.258745	-0.243297	-0.228521	-0.214441	-0.201079	-0.188459	-0.176605	-0.165538	-0.155283	-0.145863	-0.1373	-0.129618	-0.122825	-0.11686	-0.111645	-0.107102
RPL21	0	0	78.251	4.0878e-16	3.0278e-12	-1.02659	-1.0007	-0.974815	-0.948942	-0.923084	-0.897245	-0.871432	-0.845648	-0.819899	-0.794189	-0.768524	-0.742909	-0.717348	-0.691846	-0.666409	-0.641042	-0.615748	-0.590534	-0.565404	-0.540363	-0.515417	-0.49057	-0.465826	-0.441191	-0.416671	-0.392269	-0.367991	-0.343842	-0.319827	-0.295951	-0.272218	-0.248634	-0.225203	-0.201931	-0.178822	-0.155882	-0.133116	-0.110527	-0.0881221	-0.0659053	-0.0439037	-0.022238	-0.0010529	0.0195057
ODC1	0	0	31.844	2.0588e-06	0.014696	-0.258147	-0.258469	-0.258791	-0.259115	-0.25944	-0.259767	-0.260097	-0.26043	-0.260767	-0.261109	-0.261455	-0.261807	-0.262165	-0.26253	-0.262901	-0.263281	-0.263668	-0.264064	-0.26447	-0.264885	-0.265311	-0.26575	-0.266196	-0.266657	-0.26713	-0.267616	-0.268115	-0.268629	-0.269158	-0.269702	-0.270262	-0.270839	-0.271432	-0.272043	-0.272672	-0.27332	-0.273987	-0.274673	-0.27538	-0.276108	-0.27685	-0.27757	-0.278229	-0.278781
VDAC3	0	0	49.208	5.2831e-10	3.8508e-06	-0.219053	-0.222638	-0.226226	-0.229818	-0.233417	-0.237024	-0.240642	-0.244273	-0.24792	-0.251584	-0.255267	-0.258973	-0.262702	-0.266458	-0.270241	-0.274056	-0.277903	-0.281784	-0.285703	-0.289662	-0.293661	-0.2977	-0.301793	-0.30593	-0.310117	-0.314356	-0.318649	-0.323	-0.327409	-0.331879	-0.336412	-0.341011	-0.345678	-0.350413	-0.355221	-0.360103	-0.365062	-0.370098	-0.375216	-0.380416	-0.385687	-0.39096	-0.396151	-0.401175
HSP90AA1	0	0	177.704	2.3207e-37	1.7406e-33	-0.385541	-0.378453	-0.371395	-0.364394	-0.357481	-0.350683	-0.344031	-0.337552	-0.331276	-0.325233	-0.31945	-0.313957	-0.308783	-0.303957	-0.299508	-0.295465	-0.291857	-0.288713	-0.286061	-0.283932	-0.282353	-0.28135	-0.280964	-0.281212	-0.282127	-0.283738	-0.286073	-0.289163	-0.293035	-0.297719	-0.303244	-0.309638	-0.316932	-0.325153	-0.334331	-0.344495	-0.355673	-0.367896	-0.381191	-0.395588	-0.411067	-0.4274	-0.44431	-0.461512
CCNB2	0	0	37.703	1.2901e-07	0.00092994	-0.294775	-0.291709	-0.288652	-0.285611	-0.282594	-0.279611	-0.276667	-0.273773	-0.270936	-0.268165	-0.265466	-0.262849	-0.260322	-0.257893	-0.25557	-0.253361	-0.251275	-0.249319	-0.247502	-0.245831	-0.244316	-0.24296	-0.241783	-0.240781	-0.239967	-0.239349	-0.238935	-0.238733	-0.238751	-0.238998	-0.239481	-0.240209	-0.24119	-0.242432	-0.243943	-0.245732	-0.247806	-0.250174	-0.252843	-0.255823	-0.259109	-0.26265	-0.266387	-0.270252
S100A6	0	0	372.408	2.5411e-79	1.9178e-75	0.0332184	0.0187495	0.00431341	-0.0100574	-0.0243302	-0.0384722	-0.052451	-0.0662336	-0.0797875	-0.0930801	-0.106079	-0.11875	-0.131063	-0.142983	-0.154478	-0.165517	-0.176065	-0.18609	-0.195559	-0.204441	-0.212702	-0.22031	-0.227231	-0.233433	-0.238884	-0.243551	-0.2474	-0.250401	-0.252519	-0.253722	-0.253978	-0.253254	-0.251516	-0.248734	-0.244873	-0.239901	-0.233785	-0.226493	-0.217993	-0.20825	-0.197273	-0.18523	-0.172342	-0.15882
METAP2	0	0	189.275	7.5873e-40	5.695e-36	-0.483186	-0.478137	-0.473092	-0.468051	-0.463018	-0.457997	-0.452988	-0.447995	-0.443021	-0.438068	-0.433139	-0.428236	-0.423363	-0.418521	-0.413714	-0.408945	-0.404215	-0.399527	-0.394885	-0.39029	-0.385746	-0.38125	-0.376819	-0.372442	-0.368126	-0.363874	-0.359688	-0.355571	-0.351526	-0.347555	-0.343661	-0.339847	-0.336115	-0.332468	-0.328908	-0.325439	-0.322062	-0.318781	-0.315599	-0.312517	-0.30954	-0.30668	-0.303959	-0.301384
FAM65A	0	0	31.951	1.9578e-06	0.013976	-0.212634	-0.214396	-0.216156	-0.21791	-0.219657	-0.221392	-0.223115	-0.224821	-0.22651	-0.228176	-0.22982	-0.231436	-0.233024	-0.234579	-0.236101	-0.237585	-0.239029	-0.240432	-0.241789	-0.243098	-0.244357	-0.24556	-0.246714	-0.247807	-0.248838	-0.249806	-0.250708	-0.251541	-0.252302	-0.252989	-0.2536	-0.254131	-0.25458	-0.254944	-0.255221	-0.255408	-0.255502	-0.255501	-0.255401	-0.255202	-0.254901	-0.25451	-0.254046	-0.25352
LBH	0	0	41.295	2.3347e-08	0.0001691	-0.214306	-0.217547	-0.22078	-0.223999	-0.227196	-0.230364	-0.233496	-0.236584	-0.239622	-0.242601	-0.245515	-0.248357	-0.251119	-0.253794	-0.256374	-0.258853	-0.261223	-0.263477	-0.265608	-0.267608	-0.26947	-0.27119	-0.272752	-0.274157	-0.275396	-0.27646	-0.277343	-0.278037	-0.278536	-0.278831	-0.278916	-0.278783	-0.278426	-0.277836	-0.277007	-0.275931	-0.274601	-0.27301	-0.271151	-0.269016	-0.266605	-0.26395	-0.261086	-0.258055
HEBP1	0	0	151.804	8.3585e-32	6.253e-28	-0.451465	-0.44711	-0.442761	-0.438426	-0.434111	-0.429825	-0.425573	-0.421362	-0.417199	-0.413092	-0.409047	-0.405071	-0.401171	-0.397354	-0.393626	-0.389995	-0.386468	-0.383051	-0.379752	-0.376576	-0.373532	-0.37063	-0.367865	-0.365256	-0.362806	-0.360521	-0.358409	-0.356476	-0.35473	-0.353177	-0.351825	-0.350679	-0.349748	-0.349037	-0.348554	-0.348306	-0.3483	-0.348542	-0.349039	-0.349799	-0.350823	-0.35209	-0.353571	-0.35524
TMEM14C	0	0	167.304	3.9625e-35	2.9679e-31	-0.418734	-0.415053	-0.411381	-0.407728	-0.404102	-0.400512	-0.396969	-0.39348	-0.390056	-0.386705	-0.383437	-0.38026	-0.377184	-0.374218	-0.371372	-0.368653	-0.366072	-0.363638	-0.36136	-0.359246	-0.357307	-0.35555	-0.353988	-0.352626	-0.351476	-0.350545	-0.349843	-0.34938	-0.349164	-0.349205	-0.349512	-0.350094	-0.35096	-0.352119	-0.353581	-0.355355	-0.357449	-0.359874	-0.362637	-0.365749	-0.369207	-0.37296	-0.376934	-0.38107
NME4	0	0	198.51	7.8575e-42	5.8994e-38	-0.592966	-0.58369	-0.574432	-0.565209	-0.556038	-0.546938	-0.537926	-0.529019	-0.520235	-0.511592	-0.503108	-0.494799	-0.486683	-0.478778	-0.471102	-0.463672	-0.456506	-0.449621	-0.443035	-0.436765	-0.430829	-0.42525	-0.42003	-0.415202	-0.410778	-0.406776	-0.403214	-0.400109	-0.397478	-0.39534	-0.393711	-0.39261	-0.392054	-0.39206	-0.392647	-0.393831	-0.39563	-0.398063	-0.401146	-0.404897	-0.409309	-0.41427	-0.419635	-0.425268
RPSA	0	0	46.492	1.9453e-09	1.4156e-05	-0.845682	-0.810055	-0.774458	-0.738922	-0.703476	-0.668153	-0.632981	-0.597991	-0.563213	-0.528678	-0.494417	-0.460458	-0.426834	-0.393573	-0.360707	-0.328266	-0.29628	-0.264779	-0.233795	-0.203356	-0.173494	-0.14424	-0.115621	-0.0876705	-0.0604179	-0.0338936	-0.00812781	0.016849	0.0410066	0.0643146	0.0867427	0.10826	0.128838	0.148444	0.167049	0.184622	0.201133	0.216552	0.230848	0.243991	0.255958	0.26676	0.276406	0.28492
EIF2S2	0	0	30.427	4.0063e-06	0.028509	-0.349458	-0.346517	-0.343574	-0.34063	-0.337683	-0.334731	-0.331774	-0.328811	-0.325841	-0.322862	-0.319874	-0.316875	-0.313865	-0.310842	-0.307806	-0.304755	-0.301688	-0.298605	-0.295504	-0.292384	-0.289244	-0.28608	-0.2829	-0.279695	-0.276465	-0.27321	-0.269929	-0.26662	-0.263284	-0.259918	-0.256522	-0.253095	-0.249635	-0.246141	-0.242613	-0.23905	-0.23545	-0.231812	-0.228135	-0.224419	-0.220666	-0.2169	-0.213134	-0.209403
GATA1	1	0	36.103	2.7556e-07	0.0019807	-0.338434	-0.331823	-0.325219	-0.318629	-0.31206	-0.305518	-0.299011	-0.292546	-0.286129	-0.279768	-0.273469	-0.267239	-0.261086	-0.255016	-0.249036	-0.243153	-0.237374	-0.231707	-0.226156	-0.220731	-0.215438	-0.21028	-0.205274	-0.200417	-0.19572	-0.191189	-0.186832	-0.182654	-0.178665	-0.174869	-0.171274	-0.167888	-0.164716	-0.161766	-0.159045	-0.15656	-0.154317	-0.152324	-0.150588	-0.149115	-0.14791	-0.14697	-0.146286	-0.145852
ATP5J2	0	0	48.337	8.028e-10	5.8476e-06	-0.352438	-0.34984	-0.347247	-0.344662	-0.342089	-0.339532	-0.336995	-0.334483	-0.331999	-0.329547	-0.327132	-0.324757	-0.322426	-0.320144	-0.317915	-0.315742	-0.31363	-0.311582	-0.309603	-0.307697	-0.305868	-0.30412	-0.302456	-0.300881	-0.299399	-0.298015	-0.296731	-0.295552	-0.294483	-0.293527	-0.292688	-0.29197	-0.291377	-0.290914	-0.290584	-0.290392	-0.290341	-0.290435	-0.290679	-0.291077	-0.291626	-0.2923	-0.293054	-0.29386
NFIA	1	0	129.438	5.1348e-27	3.8341e-23	-0.391118	-0.390806	-0.390495	-0.390185	-0.389876	-0.389571	-0.389268	-0.388969	-0.388675	-0.388385	-0.388101	-0.387824	-0.387553	-0.387289	-0.387034	-0.386788	-0.386551	-0.386324	-0.386107	-0.385902	-0.385709	-0.38553	-0.38536	-0.385206	-0.385066	-0.384941	-0.384832	-0.384739	-0.384663	-0.384605	-0.384564	-0.384542	-0.38454	-0.384558	-0.384596	-0.384655	-0.384737	-0.38484	-0.384967	-0.385118	-0.385292	-0.38548	-0.385692	-0.385908
TSPAN17	0	0	48.265	8.3092e-10	6.0516e-06	-0.234584	-0.233314	-0.232036	-0.230739	-0.229417	-0.228059	-0.226657	-0.225201	-0.223684	-0.222096	-0.220428	-0.218672	-0.216819	-0.214859	-0.212785	-0.210586	-0.208255	-0.205782	-0.203159	-0.200376	-0.197426	-0.1943	-0.190985	-0.187477	-0.183766	-0.179842	-0.175697	-0.171322	-0.166708	-0.161847	-0.156729	-0.151345	-0.145687	-0.139746	-0.133513	-0.126979	-0.120136	-0.112974	-0.105485	-0.0976594	-0.0895104	-0.081142	-0.0726816	-0.0642584
AP2B1	0	0	36.362	2.4371e-07	0.0017533	-0.371319	-0.363397	-0.355488	-0.347605	-0.339761	-0.33197	-0.324245	-0.316598	-0.309043	-0.301594	-0.294262	-0.287062	-0.280006	-0.273107	-0.266379	-0.259835	-0.253488	-0.247351	-0.241437	-0.235759	-0.230331	-0.22517	-0.220275	-0.215674	-0.211374	-0.20739	-0.203734	-0.200418	-0.197458	-0.194865	-0.192653	-0.190834	-0.189422	-0.188431	-0.187872	-0.18776	-0.188107	-0.188927	-0.190232	-0.192037	-0.194336	-0.19706	-0.200111	-0.203402
RPLP0	0	0	88.065	3.3924e-18	2.5195e-14	-1.03278	-0.987026	-0.941337	-0.895782	-0.850427	-0.805339	-0.760585	-0.716232	-0.672347	-0.628996	-0.586247	-0.544165	-0.502819	-0.462274	-0.422597	-0.383856	-0.346117	-0.309447	-0.273912	-0.23958	-0.206517	-0.17479	-0.144467	-0.115613	-0.0882961	-0.0625821	-0.0385383	-0.0162314	0.00427169	0.0229042	0.0395994	0.0542904	0.0669104	0.0773925	0.0856701	0.0916763	0.0953443	0.0966072	0.0953983	0.0916508	0.0853578	0.076767	0.0661956	0.0539582
RPL8	0	0	160.244	1.2963e-33	9.7053e-30	-0.880405	-0.85195	-0.82352	-0.795145	-0.76685	-0.738662	-0.710609	-0.682716	-0.655011	-0.627521	-0.600273	-0.573292	-0.546607	-0.520244	-0.494229	-0.46859	-0.443353	-0.418546	-0.394195	-0.370326	-0.346968	-0.32415	-0.301887	-0.280218	-0.259167	-0.23876	-0.219023	-0.199983	-0.181668	-0.164104	-0.147319	-0.131338	-0.116189	-0.101898	-0.0884922	-0.0759989	-0.0644446	-0.053856	-0.0442601	-0.0356837	-0.0281468	-0.021641	-0.0161485	-0.0116541
SMIM1	0	0	34.955	4.7452e-07	0.0034047	-0.19117	-0.192503	-0.193836	-0.195171	-0.196509	-0.19785	-0.199196	-0.200546	-0.201903	-0.203266	-0.204637	-0.206017	-0.207406	-0.208805	-0.210215	-0.211637	-0.213072	-0.214521	-0.215984	-0.217463	-0.218957	-0.22047	-0.221999	-0.223547	-0.225115	-0.226704	-0.228314	-0.229946	-0.231601	-0.23328	-0.234983	-0.236713	-0.238468	-0.240251	-0.242062	-0.243903	-0.245773	-0.247673	-0.249606	-0.25157	-0.253564	-0.25556	-0.257538	-0.259462
DLGAP5	0	0	30.844	3.2948e-06	0.023462	-0.258086	-0.25483	-0.251582	-0.24835	-0.245142	-0.241966	-0.238829	-0.23574	-0.232707	-0.229737	-0.226839	-0.22402	-0.221288	-0.218652	-0.216118	-0.213696	-0.211394	-0.209218	-0.207177	-0.205279	-0.203531	-0.20194	-0.200521	-0.199274	-0.19821	-0.197336	-0.196661	-0.196192	-0.195937	-0.195905	-0.196103	-0.196539	-0.197221	-0.198158	-0.199356	-0.200824	-0.202571	-0.204603	-0.206928	-0.209556	-0.212483	-0.21566	-0.219037	-0.222549
CD36	0	1	310.023	7.4568e-66	5.6217e-62	-0.412874	-0.413704	-0.41453	-0.415349	-0.416157	-0.41695	-0.417725	-0.418478	-0.419206	-0.419904	-0.42057	-0.421198	-0.421787	-0.422332	-0.422829	-0.423276	-0.423667	-0.424	-0.424271	-0.424476	-0.424611	-0.42467	-0.42466	-0.424566	-0.424387	-0.424121	-0.423763	-0.423311	-0.42276	-0.422106	-0.421347	-0.420478	-0.419496	-0.418397	-0.417177	-0.415833	-0.414361	-0.412758	-0.41102	-0.409143	-0.407128	-0.405	-0.40279	-0.400526
NDUFA6	0	0	51.047	2.1823e-10	1.5924e-06	-0.300599	-0.301195	-0.301786	-0.30237	-0.302941	-0.303495	-0.304028	-0.304537	-0.305017	-0.305463	-0.305872	-0.306239	-0.306561	-0.306833	-0.307051	-0.30721	-0.307308	-0.307339	-0.307299	-0.307185	-0.306992	-0.30672	-0.306352	-0.305897	-0.305347	-0.304697	-0.303943	-0.303081	-0.302107	-0.301017	-0.299806	-0.298471	-0.297007	-0.29541	-0.293676	-0.291801	-0.289781	-0.287611	-0.285287	-0.282806	-0.280166	-0.27739	-0.274485	-0.271484
ADD2	0	0	177.739	2.2811e-37	1.711e-33	-0.362105	-0.361028	-0.359955	-0.358888	-0.35783	-0.356786	-0.355758	-0.35475	-0.353764	-0.352805	-0.351875	-0.350978	-0.350117	-0.349295	-0.348516	-0.347782	-0.347097	-0.346465	-0.345888	-0.34537	-0.344914	-0.34452	-0.344202	-0.343952	-0.343777	-0.34368	-0.343666	-0.343736	-0.343894	-0.344145	-0.344489	-0.344932	-0.345476	-0.346125	-0.346882	-0.34775	-0.348732	-0.349832	-0.351052	-0.352397	-0.353866	-0.35544	-0.357099	-0.35882
AMMECR1	0	0	50.2	3.2792e-10	2.3912e-06	-0.282438	-0.281378	-0.280322	-0.279274	-0.278239	-0.27722	-0.276222	-0.275249	-0.274306	-0.273396	-0.272523	-0.271692	-0.270907	-0.270172	-0.269491	-0.268869	-0.268309	-0.267816	-0.267394	-0.267047	-0.266779	-0.26659	-0.266498	-0.266493	-0.266584	-0.266775	-0.26707	-0.267474	-0.267991	-0.268624	-0.269378	-0.270257	-0.271266	-0.272408	-0.273688	-0.275109	-0.276677	-0.278395	-0.280267	-0.282298	-0.284485	-0.2868	-0.289224	-0.291712
CCNE1	0	0	42.599	1.2531e-08	9.0912e-05	-0.222011	-0.220569	-0.21913	-0.217701	-0.216286	-0.214888	-0.213512	-0.212164	-0.210846	-0.209565	-0.208324	-0.207128	-0.20598	-0.204887	-0.203852	-0.202879	-0.201974	-0.20114	-0.200382	-0.199705	-0.199113	-0.19861	-0.198202	-0.197892	-0.197685	-0.197585	-0.197597	-0.197726	-0.197976	-0.19835	-0.198855	-0.199494	-0.200272	-0.201193	-0.202261	-0.203482	-0.20486	-0.206399	-0.208103	-0.209977	-0.212019	-0.2142	-0.216474	-0.218808
MINPP1	0	0	68.908	3.8593e-14	2.8447e-10	-0.266204	-0.268254	-0.270295	-0.272321	-0.274323	-0.276294	-0.278226	-0.280111	-0.281941	-0.283708	-0.285405	-0.287024	-0.288556	-0.289994	-0.29133	-0.292557	-0.293666	-0.29465	-0.295501	-0.29621	-0.296771	-0.29717	-0.297414	-0.297481	-0.297368	-0.297067	-0.29657	-0.295869	-0.294957	-0.293825	-0.292466	-0.290872	-0.289035	-0.286947	-0.284601	-0.281989	-0.279102	-0.275933	-0.272474	-0.268717	-0.264667	-0.26037	-0.2559	-0.251313
ASAP1	0	0	33.645	8.8099e-07	0.0063114	-0.268527	-0.269864	-0.271197	-0.272521	-0.273833	-0.275128	-0.276402	-0.277651	-0.27887	-0.280056	-0.281204	-0.282311	-0.283371	-0.284381	-0.285337	-0.286234	-0.287068	-0.287835	-0.288531	-0.289151	-0.289692	-0.29015	-0.290518	-0.290795	-0.290976	-0.291056	-0.291031	-0.290898	-0.290651	-0.290287	-0.289801	-0.28919	-0.288449	-0.287574	-0.286561	-0.285405	-0.284102	-0.282649	-0.281041	-0.279274	-0.277349	-0.2753	-0.273158	-0.270966
POLR2I	1	0	35.521	3.6298e-07	0.0026066	-0.274807	-0.275193	-0.275579	-0.275963	-0.276346	-0.276726	-0.277104	-0.277478	-0.277849	-0.278215	-0.278576	-0.278932	-0.279282	-0.279625	-0.279961	-0.280289	-0.280609	-0.280921	-0.281223	-0.281515	-0.281797	-0.28207	-0.282327	-0.282574	-0.282808	-0.28303	-0.283237	-0.283431	-0.28361	-0.283773	-0.28392	-0.284051	-0.284165	-0.284261	-0.28434	-0.284399	-0.28444	-0.28446	-0.284461	-0.28444	-0.284395	-0.28431	-0.28416	-0.28393
SSBP3	1	0	29.995	4.9048e-06	0.034873	-0.345225	-0.339206	-0.333202	-0.327226	-0.321292	-0.315416	-0.309611	-0.303892	-0.298272	-0.292767	-0.28739	-0.282156	-0.277079	-0.272173	-0.267453	-0.262932	-0.258625	-0.254547	-0.250711	-0.247132	-0.243824	-0.2408	-0.238079	-0.23567	-0.233589	-0.231851	-0.23047	-0.229459	-0.228834	-0.228608	-0.228796	-0.229412	-0.23047	-0.231986	-0.233971	-0.236442	-0.239413	-0.242897	-0.246909	-0.251463	-0.256556	-0.26211	-0.268011	-0.27417
TSTA3	0	0	31.131	2.8789e-06	0.020518	-0.262947	-0.259244	-0.255548	-0.251867	-0.248208	-0.244579	-0.240987	-0.237438	-0.233942	-0.230504	-0.227132	-0.223834	-0.220617	-0.217488	-0.214455	-0.211525	-0.208706	-0.206004	-0.203427	-0.200983	-0.198679	-0.19652	-0.194519	-0.192679	-0.191008	-0.189513	-0.188203	-0.187084	-0.186163	-0.185449	-0.184948	-0.184668	-0.184617	-0.184801	-0.185227	-0.185905	-0.186839	-0.188039	-0.189511	-0.191263	-0.193294	-0.19557	-0.198052	-0.200695
BIRC5	0	0	39.895	4.55e-08	0.00032887	-0.252001	-0.250996	-0.249994	-0.249	-0.248015	-0.247045	-0.246091	-0.245158	-0.24425	-0.243369	-0.242519	-0.241703	-0.240925	-0.240189	-0.239497	-0.238854	-0.238262	-0.237725	-0.237247	-0.236831	-0.23648	-0.2362	-0.235988	-0.235854	-0.2358	-0.235828	-0.235942	-0.236146	-0.236442	-0.236835	-0.237328	-0.237924	-0.238627	-0.23944	-0.240367	-0.241411	-0.242575	-0.243863	-0.245279	-0.246826	-0.2485	-0.25027	-0.252094	-0.253935
ARHGAP23	0	0	33.117	1.1303e-06	0.0080805	-0.1979	-0.198006	-0.198113	-0.19822	-0.198328	-0.198436	-0.198545	-0.198655	-0.198765	-0.198878	-0.198991	-0.199106	-0.199223	-0.199342	-0.199462	-0.199585	-0.19971	-0.199838	-0.199968	-0.200101	-0.200237	-0.20038	-0.200518	-0.200664	-0.200813	-0.200966	-0.201122	-0.201283	-0.201448	-0.201617	-0.201791	-0.201969	-0.202152	-0.20234	-0.202533	-0.202732	-0.202935	-0.203145	-0.20336	-0.20358	-0.203807	-0.20404	-0.204272	-0.204507
TCF3	1	0	51.889	1.4555e-10	1.0628e-06	-0.304614	-0.307148	-0.309677	-0.312196	-0.314701	-0.317187	-0.319648	-0.32208	-0.324479	-0.326839	-0.329155	-0.331423	-0.333638	-0.335795	-0.337889	-0.339915	-0.341869	-0.343745	-0.345539	-0.347247	-0.348862	-0.35038	-0.351797	-0.353108	-0.354308	-0.355391	-0.356354	-0.35719	-0.357897	-0.358468	-0.358898	-0.359184	-0.35932	-0.359301	-0.359122	-0.358779	-0.358267	-0.357581	-0.356716	-0.355667	-0.354425	-0.35296	-0.351242	-0.349234
LGALS3	0	0	29.37	6.574e-06	0.046702	-0.234463	-0.233901	-0.23334	-0.232782	-0.232228	-0.231679	-0.231138	-0.230604	-0.230081	-0.229569	-0.22907	-0.228584	-0.228114	-0.227661	-0.227226	-0.226811	-0.226417	-0.226045	-0.225697	-0.225374	-0.225078	-0.22481	-0.224571	-0.224363	-0.224187	-0.224045	-0.223938	-0.223867	-0.223835	-0.223841	-0.223888	-0.223977	-0.22411	-0.224287	-0.224511	-0.224782	-0.225103	-0.225474	-0.225896	-0.226372	-0.226901	-0.22747	-0.228073	-0.228693
ERMAP	0	0	30.842	3.2972e-06	0.023476	-0.22503	-0.227843	-0.230652	-0.233451	-0.236235	-0.239	-0.241742	-0.244455	-0.247135	-0.249777	-0.252376	-0.254927	-0.257426	-0.259867	-0.262247	-0.264561	-0.266802	-0.268968	-0.271053	-0.273052	-0.27496	-0.27677	-0.278487	-0.280096	-0.281595	-0.28298	-0.284246	-0.285389	-0.286402	-0.287283	-0.288025	-0.288625	-0.289077	-0.289376	-0.289519	-0.2895	-0.289314	-0.288956	-0.288423	-0.287709	-0.286813	-0.28575	-0.284534	-0.283187
HK1	0	0	30.811	3.3462e-06	0.023822	-0.18495	-0.183251	-0.18156	-0.179885	-0.178233	-0.176613	-0.175032	-0.173497	-0.172017	-0.1706	-0.169253	-0.167984	-0.166801	-0.165712	-0.164724	-0.163845	-0.163084	-0.162448	-0.161944	-0.161581	-0.161367	-0.16131	-0.161414	-0.161692	-0.162149	-0.162794	-0.163634	-0.164677	-0.165931	-0.167404	-0.169103	-0.171037	-0.173212	-0.175638	-0.178321	-0.18127	-0.184493	-0.187996	-0.191789	-0.195878	-0.200263	-0.2049	-0.209738	-0.214722
GLRX5	0	0	45.431	3.234e-09	2.3514e-05	-0.302239	-0.300266	-0.298299	-0.296346	-0.294413	-0.292506	-0.290633	-0.2888	-0.287014	-0.285281	-0.283609	-0.282004	-0.280472	-0.27902	-0.277656	-0.276385	-0.275215	-0.274152	-0.273202	-0.272373	-0.271672	-0.2711	-0.270676	-0.270396	-0.27027	-0.270304	-0.270506	-0.270882	-0.271439	-0.272182	-0.27312	-0.274259	-0.275606	-0.277166	-0.278948	-0.280957	-0.2832	-0.285684	-0.288416	-0.291402	-0.294641	-0.29809	-0.301711	-0.305445
DAAM1	0	0	40.062	4.2021e-08	0.00030386	-0.227627	-0.229777	-0.231924	-0.234062	-0.236189	-0.2383	-0.240391	-0.242458	-0.244497	-0.246505	-0.248477	-0.250409	-0.252298	-0.254138	-0.255928	-0.257662	-0.259336	-0.260947	-0.26249	-0.263962	-0.265358	-0.26668	-0.26791	-0.269056	-0.270111	-0.271071	-0.271932	-0.27269	-0.27334	-0.27388	-0.274304	-0.27461	-0.274792	-0.274847	-0.274772	-0.274561	-0.274212	-0.27372	-0.273081	-0.272291	-0.271352	-0.27029	-0.269132	-0.267913
RBX1	0	0	55.355	2.738e-11	2.0039e-07	-0.338388	-0.338361	-0.338334	-0.338306	-0.338276	-0.338244	-0.33821	-0.338172	-0.338131	-0.338085	-0.338035	-0.33798	-0.337918	-0.337851	-0.337776	-0.337695	-0.337605	-0.337507	-0.3374	-0.337284	-0.337157	-0.33702	-0.336873	-0.336713	-0.336542	-0.336358	-0.336161	-0.33595	-0.335725	-0.335485	-0.33523	-0.33496	-0.334673	-0.334369	-0.334048	-0.333709	-0.333352	-0.332976	-0.332581	-0.332165	-0.33173	-0.33128	-0.330807	-0.330324
TRIM10	0	0	31.617	2.2909e-06	0.016339	-0.243724	-0.243689	-0.243653	-0.243618	-0.243583	-0.243549	-0.243516	-0.243483	-0.243452	-0.243422	-0.243393	-0.243366	-0.24334	-0.243316	-0.243294	-0.243274	-0.243257	-0.243242	-0.243229	-0.243219	-0.243212	-0.24321	-0.243207	-0.24321	-0.243216	-0.243225	-0.243239	-0.243256	-0.243277	-0.243303	-0.243332	-0.243367	-0.243406	-0.24345	-0.243498	-0.243552	-0.243611	-0.243676	-0.243746	-0.243822	-0.243903	-0.24399	-0.244075	-0.24416
KEL	0	1	38.486	8.8962e-08	0.00064204	-0.241317	-0.239219	-0.237127	-0.235046	-0.232981	-0.230939	-0.228923	-0.226941	-0.224997	-0.223097	-0.221246	-0.21945	-0.217714	-0.216044	-0.214445	-0.212923	-0.211484	-0.210132	-0.208873	-0.207713	-0.206657	-0.20571	-0.204879	-0.204169	-0.203584	-0.203131	-0.202815	-0.202642	-0.202617	-0.202745	-0.203032	-0.203484	-0.204105	-0.204902	-0.20588	-0.207044	-0.2084	-0.209954	-0.21171	-0.213675	-0.215847	-0.2182	-0.220683	-0.223273
FBXO7	1	0	33.63	8.8755e-07	0.0063575	-0.225705	-0.226968	-0.228224	-0.229465	-0.230685	-0.231875	-0.233029	-0.23414	-0.2352	-0.236203	-0.237139	-0.238004	-0.238789	-0.239487	-0.24009	-0.240592	-0.240986	-0.241263	-0.241418	-0.241442	-0.241328	-0.24107	-0.240659	-0.240089	-0.239352	-0.238441	-0.237349	-0.236069	-0.234593	-0.232914	-0.231026	-0.228919	-0.226588	-0.224026	-0.221224	-0.218176	-0.214874	-0.211311	-0.207481	-0.203374	-0.198995	-0.19438	-0.189589	-0.184666
AGO2	0	0	33.32	1.0272e-06	0.0073467	-0.269985	-0.267755	-0.26553	-0.263314	-0.261113	-0.258931	-0.256774	-0.254645	-0.252551	-0.250495	-0.248484	-0.24652	-0.24461	-0.242758	-0.24097	-0.239249	-0.237601	-0.23603	-0.234542	-0.233142	-0.231833	-0.23062	-0.229512	-0.228509	-0.227618	-0.226843	-0.226189	-0.225662	-0.225265	-0.225005	-0.224885	-0.22491	-0.225086	-0.225418	-0.225909	-0.226565	-0.227391	-0.228392	-0.229572	-0.230936	-0.232484	-0.23419	-0.236017	-0.237937
ANKLE1	0	0	29.235	7.0033e-06	0.049716	-0.216192	-0.217437	-0.218683	-0.219928	-0.221173	-0.222419	-0.223664	-0.224911	-0.226157	-0.227404	-0.228651	-0.229899	-0.231148	-0.232397	-0.233647	-0.234897	-0.236148	-0.237401	-0.238654	-0.239908	-0.241163	-0.24242	-0.243676	-0.244934	-0.246194	-0.247454	-0.248716	-0.24998	-0.251245	-0.252511	-0.253779	-0.255048	-0.256319	-0.257592	-0.258866	-0.260142	-0.261421	-0.2627	-0.263982	-0.265266	-0.266548	-0.26781	-0.269024	-0.270168
MKNK2	0	0	41.66	1.962e-08	0.00014217	-0.239759	-0.24038	-0.240998	-0.241608	-0.242207	-0.24279	-0.243354	-0.243894	-0.244408	-0.24489	-0.245338	-0.245747	-0.246114	-0.246434	-0.246704	-0.246919	-0.247077	-0.247173	-0.247202	-0.247163	-0.24705	-0.24686	-0.246587	-0.24623	-0.245785	-0.245246	-0.244611	-0.243874	-0.243034	-0.242085	-0.241024	-0.239847	-0.238551	-0.23713	-0.235582	-0.233902	-0.232087	-0.230132	-0.228034	-0.22579	-0.2234	-0.22089	-0.218297	-0.21565
NAA50	0	0	47.858	1.0104e-09	7.3566e-06	-0.421718	-0.416017	-0.410323	-0.404643	-0.398984	-0.393353	-0.387758	-0.382205	-0.376702	-0.371256	-0.365873	-0.36056	-0.355326	-0.350176	-0.345119	-0.34016	-0.335308	-0.330568	-0.32595	-0.321458	-0.317101	-0.31288	-0.308817	-0.304906	-0.301157	-0.297577	-0.294175	-0.290957	-0.287929	-0.2851	-0.282475	-0.280063	-0.277871	-0.275904	-0.274171	-0.272679	-0.271434	-0.270444	-0.269715	-0.269255	-0.269059	-0.26907	-0.269223	-0.269445
YBX3	0	0	50.016	3.5836e-10	2.6128e-06	-0.429938	-0.429021	-0.428102	-0.427179	-0.42625	-0.425314	-0.424367	-0.423409	-0.422437	-0.42145	-0.420444	-0.419419	-0.418372	-0.417302	-0.416206	-0.415082	-0.413929	-0.412745	-0.411527	-0.410274	-0.408983	-0.40765	-0.406282	-0.404867	-0.403407	-0.4019	-0.400344	-0.398736	-0.397076	-0.39536	-0.393587	-0.391756	-0.389863	-0.387907	-0.385887	-0.383799	-0.381643	-0.379416	-0.377116	-0.374741	-0.372292	-0.36977	-0.367195	-0.364566
RNF123	0	0	29.261	6.9176e-06	0.049122	-0.191341	-0.194058	-0.196768	-0.199463	-0.202138	-0.204785	-0.207397	-0.209967	-0.212489	-0.214954	-0.217357	-0.21969	-0.221946	-0.224118	-0.226199	-0.228183	-0.230062	-0.23183	-0.233478	-0.235001	-0.236392	-0.23764	-0.238747	-0.239698	-0.240488	-0.24111	-0.241558	-0.241825	-0.241903	-0.241785	-0.241466	-0.240936	-0.240191	-0.239222	-0.238022	-0.236586	-0.234904	-0.232972	-0.230782	-0.228326	-0.225607	-0.22267	-0.219572	-0.216367
FECH	0	0	48.959	5.9557e-10	4.3405e-06	-0.306406	-0.306814	-0.307221	-0.307626	-0.308028	-0.308426	-0.30882	-0.309208	-0.309589	-0.309962	-0.310327	-0.310683	-0.311028	-0.311361	-0.311682	-0.31199	-0.312283	-0.312561	-0.312823	-0.313068	-0.313294	-0.3135	-0.31369	-0.313856	-0.314001	-0.314122	-0.31422	-0.314293	-0.31434	-0.314361	-0.314354	-0.314318	-0.314253	-0.314157	-0.314029	-0.31387	-0.313677	-0.313449	-0.313186	-0.312887	-0.312552	-0.31218	-0.311789	-0.311373
MCM2	1	0	35.531	3.6135e-07	0.0025952	-0.409114	-0.395193	-0.381303	-0.367473	-0.353733	-0.340115	-0.326647	-0.313361	-0.300287	-0.287454	-0.274893	-0.262634	-0.250708	-0.239144	-0.227974	-0.217226	-0.206932	-0.197121	-0.187824	-0.179071	-0.170892	-0.16332	-0.156377	-0.150102	-0.144522	-0.139667	-0.135568	-0.132255	-0.129757	-0.128106	-0.127331	-0.127462	-0.12853	-0.130566	-0.133599	-0.137659	-0.142777	-0.148982	-0.156306	-0.164779	-0.174385	-0.18492	-0.196144	-0.207791
FEN1	0	0	29.704	5.6217e-06	0.039948	-0.400218	-0.381988	-0.363793	-0.345668	-0.327648	-0.309768	-0.292064	-0.274571	-0.257323	-0.240356	-0.223704	-0.207403	-0.191488	-0.175994	-0.160956	-0.146409	-0.132389	-0.118929	-0.106066	-0.0938348	-0.0822697	-0.071406	-0.0612794	-0.0519244	-0.0433762	-0.0356699	-0.0288406	-0.0229233	-0.0179533	-0.0139654	-0.0109949	-0.00907672	-0.008246	-0.0085379	-0.00998743	-0.0126296	-0.0164997	-0.0216325	-0.0280634	-0.0358272	-0.0449189	-0.055162	-0.0663355	-0.0782168
EIF2AK1	0	0	33.355	1.0104e-06	0.0072286	-0.241217	-0.244137	-0.24705	-0.249946	-0.252817	-0.255655	-0.258453	-0.261201	-0.263892	-0.266516	-0.269067	-0.271536	-0.273915	-0.276195	-0.278368	-0.280426	-0.282361	-0.284165	-0.285828	-0.287345	-0.288705	-0.2899	-0.290924	-0.291766	-0.29242	-0.292876	-0.293128	-0.293165	-0.292981	-0.292567	-0.291915	-0.291016	-0.289863	-0.288447	-0.286759	-0.284793	-0.282539	-0.27999	-0.277136	-0.27397	-0.270494	-0.26675	-0.26278	-0.258645
SELENBP1	0	0	33.555	9.1947e-07	0.0065853	-0.265618	-0.266016	-0.266414	-0.26681	-0.267203	-0.267595	-0.267982	-0.268365	-0.268744	-0.269117	-0.269483	-0.269842	-0.270194	-0.270537	-0.270871	-0.271195	-0.271509	-0.271811	-0.272101	-0.272379	-0.272643	-0.27289	-0.273128	-0.273348	-0.273551	-0.273738	-0.273906	-0.274057	-0.274188	-0.2743	-0.274391	-0.274462	-0.27451	-0.274535	-0.274538	-0.274516	-0.27447	-0.274398	-0.274301	-0.274176	-0.274025	-0.27385	-0.273651	-0.273434
MFHAS1	0	0	35.773	3.2227e-07	0.0023152	-0.212566	-0.212452	-0.212338	-0.212227	-0.212119	-0.212015	-0.211916	-0.211823	-0.211736	-0.211658	-0.211589	-0.21153	-0.211482	-0.211446	-0.211423	-0.211413	-0.211419	-0.211441	-0.21148	-0.211537	-0.211613	-0.21171	-0.211826	-0.211965	-0.212127	-0.212313	-0.212524	-0.212761	-0.213025	-0.213317	-0.213638	-0.213989	-0.214371	-0.214785	-0.215232	-0.215713	-0.216229	-0.216781	-0.21737	-0.217998	-0.218662	-0.21936	-0.220069	-0.220793
CTSE	0	0	72.914	5.5004e-15	4.0659e-11	-0.236429	-0.236372	-0.236314	-0.236257	-0.236201	-0.236146	-0.236092	-0.236039	-0.235988	-0.23594	-0.235893	-0.235849	-0.235807	-0.235768	-0.235733	-0.235701	-0.235672	-0.235648	-0.235627	-0.235612	-0.2356	-0.23559	-0.235592	-0.235596	-0.235606	-0.235621	-0.235643	-0.235671	-0.235705	-0.235746	-0.235795	-0.23585	-0.235913	-0.235984	-0.236063	-0.236151	-0.236246	-0.236351	-0.236464	-0.236587	-0.236719	-0.23686	-0.236997	-0.237136
PRC1	0	0	50.365	3.0297e-10	2.2096e-06	-0.281627	-0.278917	-0.276211	-0.273511	-0.270821	-0.268144	-0.265484	-0.262844	-0.260227	-0.257636	-0.255076	-0.252548	-0.250058	-0.247607	-0.245199	-0.242838	-0.240527	-0.238269	-0.236068	-0.233926	-0.231847	-0.22984	-0.227893	-0.226024	-0.224231	-0.222518	-0.220888	-0.219345	-0.217891	-0.21653	-0.215266	-0.214101	-0.21304	-0.212085	-0.211239	-0.210507	-0.20989	-0.209394	-0.20902	-0.208773	-0.208653	-0.20865	-0.208763	-0.208972
CDC27	0	0	50.402	2.9764e-10	2.171e-06	-0.288155	-0.285865	-0.28358	-0.281305	-0.279046	-0.276808	-0.274597	-0.272417	-0.270273	-0.268172	-0.266118	-0.264117	-0.262173	-0.260293	-0.258481	-0.256742	-0.255083	-0.253507	-0.252021	-0.25063	-0.249338	-0.24815	-0.247075	-0.246115	-0.245275	-0.244562	-0.24398	-0.243535	-0.243231	-0.243075	-0.243071	-0.243225	-0.243542	-0.244028	-0.244686	-0.245524	-0.246545	-0.247756	-0.249161	-0.250766	-0.25257	-0.25455	-0.256662	-0.258884
MBOAT2	0	0	59.426	3.8298e-12	2.8095e-08	-0.3306	-0.327636	-0.324674	-0.321719	-0.318773	-0.31584	-0.312922	-0.310022	-0.307145	-0.304292	-0.301467	-0.298673	-0.295914	-0.293191	-0.290509	-0.287871	-0.285279	-0.282737	-0.280247	-0.277814	-0.275439	-0.27313	-0.270879	-0.2687	-0.266593	-0.264559	-0.262604	-0.260729	-0.258938	-0.257234	-0.25562	-0.2541	-0.252675	-0.25135	-0.250127	-0.24901	-0.248001	-0.247105	-0.246323	-0.245659	-0.245113	-0.24467	-0.244309	-0.244013
ATP5E	0	0	42.775	1.1521e-08	8.361e-05	-0.225843	-0.229488	-0.233132	-0.236775	-0.240414	-0.244049	-0.247679	-0.251303	-0.25492	-0.258529	-0.262128	-0.265717	-0.269295	-0.272861	-0.276413	-0.279951	-0.283473	-0.28698	-0.290469	-0.293939	-0.29739	-0.30082	-0.304229	-0.307616	-0.310978	-0.314317	-0.317629	-0.320916	-0.324174	-0.327404	-0.330604	-0.333773	-0.336911	-0.340016	-0.343087	-0.346123	-0.349123	-0.352087	-0.355013	-0.3579	-0.36074	-0.3635	-0.366143	-0.368625
GCLM	0	0	56.64	1.4719e-11	1.0783e-07	-0.254997	-0.25444	-0.253884	-0.253329	-0.252775	-0.252222	-0.251671	-0.251123	-0.250578	-0.250036	-0.249497	-0.248962	-0.248432	-0.247906	-0.247385	-0.24687	-0.246361	-0.245858	-0.245362	-0.244873	-0.244392	-0.24392	-0.243453	-0.242996	-0.242549	-0.242111	-0.241682	-0.241264	-0.240857	-0.240461	-0.240076	-0.239703	-0.239342	-0.238994	-0.238659	-0.238338	-0.23803	-0.237736	-0.237457	-0.237193	-0.236946	-0.23672	-0.236531	-0.236381
GYPE	0	0	46.287	2.1464e-09	1.5613e-05	-0.232257	-0.232101	-0.231946	-0.231792	-0.231639	-0.23149	-0.231343	-0.231201	-0.231063	-0.230931	-0.230804	-0.230683	-0.23057	-0.230465	-0.230368	-0.23028	-0.230202	-0.230135	-0.230078	-0.230033	-0.230001	-0.22998	-0.229975	-0.229984	-0.230007	-0.230046	-0.230102	-0.230174	-0.230264	-0.230372	-0.230499	-0.230645	-0.230812	-0.230999	-0.231208	-0.231439	-0.231692	-0.231969	-0.232271	-0.232597	-0.232946	-0.23331	-0.23369	-0.234067
PPDPF	0	0	59.795	3.2037e-12	2.3509e-08	-0.37406	-0.36956	-0.36506	-0.360559	-0.356057	-0.351554	-0.34705	-0.342544	-0.338035	-0.333524	-0.32901	-0.324493	-0.319973	-0.315448	-0.31092	-0.306387	-0.30185	-0.297307	-0.29276	-0.288206	-0.283647	-0.27908	-0.274508	-0.269929	-0.265343	-0.260749	-0.256147	-0.251537	-0.246918	-0.242291	-0.237655	-0.233009	-0.228353	-0.223688	-0.219012	-0.214325	-0.209627	-0.204918	-0.200198	-0.195465	-0.190726	-0.18601	-0.181361	-0.176811
ATP1B3	0	1	34.139	6.9769e-07	0.0050004	-0.443864	-0.435549	-0.42724	-0.418946	-0.410672	-0.402426	-0.394215	-0.386045	-0.377924	-0.369858	-0.361855	-0.353921	-0.346063	-0.338288	-0.330603	-0.323015	-0.315531	-0.308158	-0.300903	-0.293772	-0.286773	-0.27991	-0.273198	-0.266635	-0.260232	-0.253995	-0.247931	-0.242047	-0.236351	-0.230848	-0.225546	-0.220452	-0.215573	-0.210915	-0.206486	-0.202292	-0.198341	-0.19464	-0.191194	-0.188012	-0.185095	-0.18242	-0.17996	-0.177688
DHRS13	0	0	37.035	1.7716e-07	0.0012752	-0.21899	-0.216587	-0.21419	-0.211806	-0.20944	-0.2071	-0.20479	-0.202518	-0.20029	-0.198112	-0.19599	-0.19393	-0.191939	-0.190023	-0.188188	-0.186441	-0.184787	-0.183233	-0.181785	-0.18045	-0.179233	-0.17814	-0.17718	-0.176357	-0.175677	-0.175147	-0.174773	-0.174562	-0.174519	-0.174651	-0.174963	-0.175464	-0.176157	-0.177051	-0.17815	-0.179462	-0.180993	-0.182748	-0.184734	-0.186957	-0.189417	-0.19208	-0.194899	-0.197836
EPB42	0	0	42.122	1.5738e-08	0.00011413	-0.277438	-0.279257	-0.281073	-0.282884	-0.284685	-0.286475	-0.28825	-0.290008	-0.291746	-0.29346	-0.295148	-0.296807	-0.298434	-0.300025	-0.301579	-0.303092	-0.304562	-0.305984	-0.307358	-0.308679	-0.309944	-0.31115	-0.312297	-0.313379	-0.314394	-0.315339	-0.316211	-0.317007	-0.317725	-0.318361	-0.318912	-0.319377	-0.31975	-0.320031	-0.320215	-0.320301	-0.320284	-0.320162	-0.319933	-0.319593	-0.319142	-0.31859	-0.317951	-0.317239
TOP2A	0	0	37.548	1.3888e-07	0.0010006	-0.33174	-0.321832	-0.311953	-0.302131	-0.292395	-0.282773	-0.273294	-0.263988	-0.254881	-0.246004	-0.237384	-0.229051	-0.221032	-0.213358	-0.206055	-0.199152	-0.19268	-0.186665	-0.181137	-0.176124	-0.171655	-0.16776	-0.164464	-0.161798	-0.159791	-0.158471	-0.157866	-0.158006	-0.158919	-0.160633	-0.163178	-0.166581	-0.170871	-0.176078	-0.182229	-0.189354	-0.19748	-0.206637	-0.216853	-0.228157	-0.240539	-0.25383	-0.267806	-0.28226
PSMA7	0	0	45.502	3.127e-09	2.2739e-05	-0.225716	-0.231658	-0.237588	-0.243495	-0.249364	-0.255186	-0.260947	-0.266636	-0.272241	-0.277749	-0.283148	-0.288426	-0.293572	-0.298573	-0.303417	-0.308092	-0.312586	-0.316887	-0.320983	-0.324861	-0.32851	-0.33192	-0.335073	-0.337961	-0.340573	-0.342894	-0.344914	-0.34662	-0.348	-0.349042	-0.349734	-0.350064	-0.35002	-0.34959	-0.348761	-0.347522	-0.345861	-0.343765	-0.341222	-0.338221	-0.334753	-0.33082	-0.326441	-0.321618
TESC	0	0	72.04	8.4187e-15	6.2197e-11	-0.318941	-0.318656	-0.318373	-0.318093	-0.317817	-0.317546	-0.317283	-0.317029	-0.316784	-0.316551	-0.316331	-0.316125	-0.315935	-0.315762	-0.315608	-0.315473	-0.31536	-0.31527	-0.315205	-0.315165	-0.315152	-0.31517	-0.315214	-0.315291	-0.315401	-0.315546	-0.315726	-0.315944	-0.3162	-0.316496	-0.316834	-0.317214	-0.317639	-0.31811	-0.318628	-0.319194	-0.319811	-0.320479	-0.3212	-0.321975	-0.322803	-0.32367	-0.324556	-0.325445
E2F4	1	0	54.366	4.4116e-11	3.228e-07	-0.283028	-0.283224	-0.28342	-0.283617	-0.283817	-0.28402	-0.284228	-0.284439	-0.284656	-0.28488	-0.285111	-0.285349	-0.285596	-0.285852	-0.286119	-0.286396	-0.286685	-0.286987	-0.287302	-0.287631	-0.287975	-0.28834	-0.288711	-0.289105	-0.289516	-0.289946	-0.290396	-0.290866	-0.291357	-0.29187	-0.292406	-0.292965	-0.293548	-0.294157	-0.294791	-0.295452	-0.29614	-0.296857	-0.297602	-0.298378	-0.299183	-0.30002	-0.30088	-0.301768
HNRNPA2B1	0	0	42.016	1.6554e-08	0.00012003	-0.23735	-0.231818	-0.226306	-0.220835	-0.215426	-0.210099	-0.204875	-0.199775	-0.194818	-0.190026	-0.185419	-0.181018	-0.176843	-0.172915	-0.169255	-0.165882	-0.162818	-0.160083	-0.157697	-0.155682	-0.154058	-0.15285	-0.152064	-0.151736	-0.151881	-0.152519	-0.153672	-0.155359	-0.157602	-0.160421	-0.163836	-0.167868	-0.172539	-0.177867	-0.183874	-0.190581	-0.198007	-0.206174	-0.215102	-0.224812	-0.235289	-0.24637	-0.257866	-0.269567
OSBP2	0	0	33.918	7.7476e-07	0.0055511	-0.238218	-0.238967	-0.239715	-0.240461	-0.241203	-0.241942	-0.242674	-0.2434	-0.244118	-0.244828	-0.245528	-0.246216	-0.246893	-0.247556	-0.248205	-0.248839	-0.249456	-0.250056	-0.250637	-0.251198	-0.251739	-0.25226	-0.252752	-0.253224	-0.25367	-0.254089	-0.254482	-0.254845	-0.255179	-0.255482	-0.255754	-0.255992	-0.256197	-0.256366	-0.256499	-0.256595	-0.256652	-0.25667	-0.256647	-0.256582	-0.256476	-0.25633	-0.256158	-0.255958
MCM4	1	0	54.91	3.3937e-11	2.4835e-07	-0.428765	-0.414543	-0.400346	-0.386197	-0.372121	-0.358142	-0.344285	-0.330574	-0.317034	-0.303688	-0.290562	-0.277679	-0.265064	-0.252741	-0.240735	-0.229069	-0.217769	-0.206858	-0.196361	-0.186303	-0.176707	-0.1676	-0.159	-0.150938	-0.143436	-0.136518	-0.130209	-0.124533	-0.119515	-0.115178	-0.111547	-0.108647	-0.106502	-0.105135	-0.104572	-0.104837	-0.105955	-0.107948	-0.110843	-0.114663	-0.119402	-0.12493	-0.131075	-0.137676
GFI1B	1	0	56.964	1.2591e-11	9.2267e-08	-0.259604	-0.259133	-0.25866	-0.258186	-0.257709	-0.257228	-0.256743	-0.256253	-0.255756	-0.255252	-0.25474	-0.254219	-0.253688	-0.253146	-0.252593	-0.252027	-0.251447	-0.250853	-0.250244	-0.249618	-0.248975	-0.24831	-0.247635	-0.246936	-0.246216	-0.245474	-0.24471	-0.243923	-0.243111	-0.242274	-0.241411	-0.24052	-0.239602	-0.238656	-0.237679	-0.236672	-0.235633	-0.234562	-0.233458	-0.232319	-0.231147	-0.22995	-0.228741	-0.227527
RGCC	0	0	48.683	6.7988e-10	4.9529e-06	-0.279411	-0.279804	-0.280194	-0.280577	-0.280947	-0.281303	-0.281639	-0.281952	-0.282239	-0.282495	-0.282716	-0.282899	-0.28304	-0.283135	-0.28318	-0.283171	-0.283105	-0.282978	-0.282786	-0.282524	-0.28219	-0.28178	-0.281288	-0.280713	-0.280049	-0.279294	-0.278442	-0.277492	-0.276437	-0.275276	-0.274003	-0.272615	-0.271109	-0.26948	-0.267725	-0.265839	-0.263819	-0.261662	-0.259362	-0.256918	-0.254331	-0.25164	-0.248888	-0.246122
EPOR	0	0	62.289	9.5776e-13	7.0376e-09	-0.257614	-0.26126	-0.26489	-0.268487	-0.272035	-0.275517	-0.278917	-0.282219	-0.285407	-0.288463	-0.291372	-0.294116	-0.296681	-0.299049	-0.301204	-0.303129	-0.304809	-0.306226	-0.307365	-0.308209	-0.308741	-0.30895	-0.308806	-0.308307	-0.30743	-0.306159	-0.30448	-0.302374	-0.299825	-0.296818	-0.293335	-0.289361	-0.284879	-0.279872	-0.274325	-0.26822	-0.261542	-0.254274	-0.246399	-0.237902	-0.22879	-0.21918	-0.209201	-0.199004
SPTA1	0	0	52.975	8.6264e-11	6.305e-07	-0.304619	-0.305421	-0.306221	-0.30702	-0.307817	-0.308611	-0.309401	-0.310186	-0.310966	-0.311741	-0.312508	-0.313268	-0.31402	-0.314762	-0.315495	-0.316217	-0.316928	-0.317627	-0.318313	-0.318986	-0.319644	-0.32029	-0.320915	-0.321526	-0.32212	-0.322695	-0.323252	-0.323789	-0.324306	-0.324802	-0.325276	-0.325727	-0.326155	-0.326559	-0.326939	-0.327292	-0.32762	-0.32792	-0.328192	-0.328436	-0.328651	-0.32884	-0.329012	-0.329167
SLC25A37	0	0	44.618	4.7729e-09	3.4684e-05	-0.344415	-0.344689	-0.344963	-0.345237	-0.345511	-0.345785	-0.346059	-0.346333	-0.346607	-0.346881	-0.347154	-0.347428	-0.347702	-0.347976	-0.34825	-0.348523	-0.348797	-0.349071	-0.349345	-0.349618	-0.349892	-0.35017	-0.350439	-0.350712	-0.350986	-0.351259	-0.351533	-0.351806	-0.352079	-0.352352	-0.352625	-0.352899	-0.353172	-0.353445	-0.353718	-0.353991	-0.354263	-0.354536	-0.354809	-0.355081	-0.355354	-0.35563	-0.355897	-0.356167
SMC4	0	0	38.858	7.4528e-08	0.00053809	-0.322997	-0.314717	-0.306462	-0.298259	-0.290133	-0.28211	-0.274216	-0.266476	-0.258917	-0.251563	-0.244441	-0.237577	-0.230995	-0.224723	-0.218785	-0.213208	-0.208017	-0.203238	-0.198896	-0.195018	-0.191629	-0.18876	-0.186422	-0.184654	-0.18348	-0.182922	-0.183009	-0.183765	-0.185216	-0.187388	-0.190306	-0.193997	-0.198486	-0.203799	-0.209961	-0.216998	-0.224937	-0.233802	-0.24362	-0.254417	-0.26618	-0.27874	-0.291894	-0.305424
UBE2T	0	0	57.394	1.0226e-11	7.4956e-08	-0.323764	-0.318202	-0.312651	-0.307123	-0.301629	-0.29618	-0.290787	-0.285463	-0.280218	-0.275063	-0.270011	-0.265071	-0.260256	-0.255577	-0.251045	-0.246672	-0.242468	-0.238445	-0.234615	-0.230989	-0.227577	-0.22439	-0.221445	-0.218747	-0.216309	-0.214143	-0.21226	-0.210671	-0.209388	-0.208421	-0.207783	-0.207485	-0.207537	-0.207952	-0.20874	-0.209913	-0.211483	-0.21346	-0.215855	-0.218681	-0.221933	-0.22554	-0.229411	-0.233461
DNAJA4	0	0	97.208	3.865e-20	2.876e-16	-0.301941	-0.302108	-0.302276	-0.302444	-0.302613	-0.302783	-0.302955	-0.303128	-0.303303	-0.303481	-0.303661	-0.303844	-0.304031	-0.304221	-0.304414	-0.304612	-0.304814	-0.305021	-0.305232	-0.305449	-0.305672	-0.3059	-0.306134	-0.306375	-0.306622	-0.306877	-0.307138	-0.307408	-0.307685	-0.30797	-0.308264	-0.308566	-0.308877	-0.309198	-0.309528	-0.309869	-0.310219	-0.31058	-0.310951	-0.311334	-0.311727	-0.31213	-0.312538	-0.31295
H1F0	1	0	31.009	3.0484e-06	0.02172	-0.1089	-0.114817	-0.12072	-0.126594	-0.132424	-0.138195	-0.143894	-0.149506	-0.155016	-0.160409	-0.165672	-0.170788	-0.175745	-0.180527	-0.18512	-0.189509	-0.19368	-0.197618	-0.201309	-0.204737	-0.207889	-0.21075	-0.213306	-0.215541	-0.217441	-0.218993	-0.22018	-0.220989	-0.221405	-0.221413	-0.221	-0.22015	-0.218848	-0.217081	-0.214834	-0.212092	-0.20884	-0.205065	-0.200751	-0.195884	-0.190469	-0.1846	-0.178392	-0.17196
UROS	0	0	72.313	7.3711e-15	5.4473e-11	-0.257768	-0.259544	-0.261316	-0.263078	-0.264827	-0.266557	-0.268264	-0.269944	-0.271591	-0.273202	-0.274771	-0.276295	-0.277768	-0.279185	-0.280543	-0.281837	-0.283062	-0.284214	-0.285287	-0.286278	-0.287181	-0.28799	-0.288708	-0.289322	-0.28983	-0.290228	-0.290511	-0.290675	-0.290715	-0.290626	-0.290404	-0.290045	-0.289543	-0.288894	-0.288093	-0.287136	-0.286018	-0.284735	-0.283283	-0.281655	-0.279853	-0.2779	-0.275812	-0.273623
BSG	0	1	41.138	2.5173e-08	0.00018228	-0.255379	-0.253365	-0.251357	-0.249363	-0.247387	-0.245438	-0.24352	-0.241641	-0.239807	-0.238025	-0.2363	-0.234639	-0.233049	-0.231537	-0.230107	-0.228768	-0.227525	-0.226385	-0.225355	-0.224439	-0.223646	-0.22298	-0.222452	-0.222064	-0.221823	-0.221737	-0.221811	-0.222053	-0.222468	-0.223062	-0.223844	-0.224818	-0.225991	-0.227369	-0.22896	-0.230769	-0.232803	-0.235069	-0.237572	-0.240319	-0.243309	-0.2465	-0.249846	-0.253297
TK1	0	0	56.596	1.5035e-11	1.1013e-07	-0.303953	-0.295399	-0.286861	-0.278356	-0.269901	-0.261512	-0.253206	-0.244999	-0.236908	-0.228949	-0.221139	-0.213495	-0.206033	-0.198769	-0.191721	-0.184904	-0.178336	-0.172032	-0.16601	-0.160285	-0.154875	-0.1498	-0.145065	-0.140698	-0.136711	-0.133122	-0.129946	-0.127201	-0.124902	-0.123067	-0.121712	-0.120853	-0.120507	-0.120691	-0.121421	-0.122714	-0.124586	-0.127054	-0.130134	-0.133844	-0.138178	-0.14305	-0.148334	-0.153927
ALAS2	0	0	52.848	9.1701e-11	6.7006e-07	-0.308726	-0.308713	-0.3087	-0.308686	-0.308672	-0.308656	-0.308639	-0.30862	-0.308599	-0.308575	-0.308549	-0.30852	-0.308488	-0.308451	-0.308411	-0.308367	-0.308318	-0.308265	-0.308206	-0.308142	-0.308073	-0.308	-0.307915	-0.307826	-0.30773	-0.307628	-0.307517	-0.307399	-0.307273	-0.307138	-0.306995	-0.306843	-0.306681	-0.30651	-0.306329	-0.306137	-0.305936	-0.305723	-0.305499	-0.305264	-0.305018	-0.30476	-0.30451	-0.304257
AP2S1	0	0	39.19	6.3638e-08	0.00045972	-0.270593	-0.269263	-0.267935	-0.266611	-0.265292	-0.263981	-0.262679	-0.261389	-0.260112	-0.25885	-0.257605	-0.256379	-0.255174	-0.253992	-0.252835	-0.251704	-0.250601	-0.249529	-0.248489	-0.247483	-0.246513	-0.24558	-0.244689	-0.243839	-0.243032	-0.242271	-0.241557	-0.240892	-0.240279	-0.239719	-0.239213	-0.238765	-0.238375	-0.238046	-0.23778	-0.237578	-0.237443	-0.237375	-0.237378	-0.237453	-0.237606	-0.23786	-0.238247	-0.238792
SLBP	0	0	37.212	1.6288e-07	0.0011727	-0.354401	-0.341198	-0.328033	-0.314942	-0.301964	-0.289135	-0.276492	-0.264074	-0.251918	-0.24006	-0.228538	-0.217391	-0.206654	-0.196365	-0.186563	-0.177283	-0.168564	-0.160442	-0.152956	-0.146142	-0.140038	-0.13468	-0.13011	-0.12636	-0.123469	-0.121475	-0.120415	-0.120326	-0.121247	-0.123213	-0.126263	-0.130434	-0.135763	-0.142288	-0.150045	-0.159073	-0.169409	-0.181089	-0.194153	-0.208635	-0.224523	-0.24158	-0.259506	-0.278008
ATP1B2	0	0	56.177	1.8412e-11	1.3481e-07	-0.28423	-0.279383	-0.274542	-0.269713	-0.264904	-0.260121	-0.25537	-0.250657	-0.245989	-0.241372	-0.236813	-0.232318	-0.227894	-0.223546	-0.219282	-0.215107	-0.211029	-0.207053	-0.203186	-0.199434	-0.195804	-0.1923	-0.188935	-0.185709	-0.18263	-0.179705	-0.17694	-0.174341	-0.171916	-0.16967	-0.16761	-0.165742	-0.164073	-0.162609	-0.161356	-0.160321	-0.15951	-0.158931	-0.158588	-0.158488	-0.158636	-0.15902	-0.159639	-0.160473
HBA1	0	0	53.262	7.51e-11	5.4913e-07	-0.282857	-0.283215	-0.283572	-0.283928	-0.284282	-0.284634	-0.284983	-0.285329	-0.28567	-0.286007	-0.286339	-0.286666	-0.286985	-0.287298	-0.287604	-0.287901	-0.28819	-0.28847	-0.28874	-0.288999	-0.289248	-0.28949	-0.28971	-0.289923	-0.290122	-0.290308	-0.290479	-0.290635	-0.290776	-0.290901	-0.291009	-0.2911	-0.291173	-0.291228	-0.291264	-0.29128	-0.291276	-0.291252	-0.291206	-0.291138	-0.291049	-0.29094	-0.290818	-0.290685
MKI67	0	0	48.87	6.2138e-10	4.5274e-06	-0.239236	-0.234914	-0.230605	-0.226321	-0.222075	-0.217881	-0.213749	-0.209695	-0.205729	-0.201865	-0.198115	-0.194492	-0.19101	-0.18768	-0.184515	-0.181528	-0.178732	-0.17614	-0.173764	-0.171616	-0.16971	-0.16806	-0.166675	-0.16557	-0.164758	-0.164251	-0.164062	-0.164203	-0.164688	-0.165529	-0.166739	-0.16833	-0.170316	-0.172708	-0.17552	-0.178765	-0.182454	-0.186601	-0.191219	-0.19632	-0.201903	-0.2079	-0.214244	-0.220844
MYL4	0	0	64.984	2.5932e-13	1.9078e-09	-0.146703	-0.149641	-0.152574	-0.1555	-0.158413	-0.161311	-0.164188	-0.16704	-0.169865	-0.172657	-0.175413	-0.178128	-0.180798	-0.18342	-0.18599	-0.188503	-0.190955	-0.193343	-0.195661	-0.197907	-0.200076	-0.20216	-0.204167	-0.206081	-0.207902	-0.209626	-0.211249	-0.212766	-0.214174	-0.215469	-0.216647	-0.217703	-0.218634	-0.219435	-0.220103	-0.220633	-0.221022	-0.221265	-0.221358	-0.221298	-0.221082	-0.22072	-0.220238	-0.21964
CLTC	0	0	66.942	1.0029e-13	7.3806e-10	-0.218636	-0.21621	-0.213798	-0.211412	-0.209065	-0.20677	-0.204541	-0.202389	-0.200329	-0.198373	-0.196534	-0.194826	-0.193261	-0.191853	-0.190614	-0.189558	-0.188697	-0.188045	-0.187614	-0.187418	-0.18747	-0.18778	-0.188368	-0.189241	-0.190414	-0.1919	-0.193711	-0.195862	-0.198365	-0.201232	-0.204478	-0.208114	-0.212155	-0.216613	-0.221502	-0.226833	-0.232621	-0.238878	-0.245617	-0.252852	-0.260579	-0.26872	-0.277194	-0.285898
TMEM56	0	0	96.143	6.5117e-20	4.8434e-16	-0.298509	-0.299594	-0.300673	-0.301744	-0.302799	-0.303835	-0.304846	-0.305828	-0.306775	-0.307684	-0.308548	-0.309362	-0.310123	-0.310825	-0.311464	-0.312033	-0.312529	-0.312947	-0.313281	-0.313526	-0.313678	-0.31373	-0.313684	-0.313527	-0.313257	-0.31287	-0.312359	-0.311722	-0.310951	-0.310044	-0.308993	-0.307796	-0.306447	-0.30494	-0.303271	-0.301436	-0.299429	-0.297245	-0.29488	-0.292328	-0.289592	-0.28671	-0.283716	-0.280663
TUBB4B	0	0	96.195	6.3478e-20	4.7222e-16	-0.318428	-0.313923	-0.309428	-0.304952	-0.300506	-0.296099	-0.291741	-0.287441	-0.283211	-0.279058	-0.274994	-0.271028	-0.267169	-0.263429	-0.259815	-0.256339	-0.253009	-0.249837	-0.246831	-0.244001	-0.241357	-0.23891	-0.236668	-0.234642	-0.232841	-0.231275	-0.229954	-0.228887	-0.228086	-0.227558	-0.227315	-0.227366	-0.22772	-0.228388	-0.229379	-0.230704	-0.232371	-0.234391	-0.236773	-0.239528	-0.242653	-0.2461	-0.249789	-0.253667
SLC25A39	0	0	68.974	3.7367e-14	2.7547e-10	-0.313372	-0.315064	-0.316751	-0.318431	-0.320098	-0.32175	-0.323382	-0.324989	-0.326569	-0.328117	-0.329629	-0.331101	-0.332529	-0.333909	-0.335238	-0.33651	-0.337723	-0.338871	-0.339952	-0.340961	-0.341894	-0.34275	-0.343517	-0.344199	-0.344789	-0.345283	-0.345678	-0.345969	-0.346151	-0.346222	-0.346178	-0.346014	-0.345726	-0.34531	-0.344762	-0.344079	-0.343256	-0.34229	-0.341176	-0.33991	-0.338493	-0.33694	-0.335287	-0.333547
KLF13	1	0	32.388	1.5937e-06	0.011385	0.0058863	-0.0065398	-0.0189476	-0.0313187	-0.0436348	-0.0558777	-0.068029	-0.0800704	-0.0919836	-0.10375	-0.115352	-0.126771	-0.137988	-0.148985	-0.159744	-0.170247	-0.180475	-0.19041	-0.200033	-0.209327	-0.218272	-0.22685	-0.235046	-0.242838	-0.250208	-0.257139	-0.263612	-0.269608	-0.27511	-0.280099	-0.284557	-0.288465	-0.291805	-0.29456	-0.296709	-0.298236	-0.299122	-0.299349	-0.298897	-0.29775	-0.295904	-0.29343	-0.290405	-0.286921
H2AFZ	0	0	56.276	1.7547e-11	1.285e-07	-0.518701	-0.496441	-0.474231	-0.452121	-0.43016	-0.408398	-0.386885	-0.365671	-0.344806	-0.324339	-0.304321	-0.284801	-0.265829	-0.247454	-0.229728	-0.212698	-0.196416	-0.180931	-0.166292	-0.152551	-0.139755	-0.12796	-0.117204	-0.107547	-0.0990357	-0.0917202	-0.0856499	-0.0808749	-0.0774448	-0.0754096	-0.074819	-0.0757228	-0.0781709	-0.082213	-0.0878991	-0.0952788	-0.104402	-0.115319	-0.128078	-0.142731	-0.159256	-0.17734	-0.196579	-0.216584
UBAC1	0	0	124.093	7.1327e-26	5.3217e-22	-0.360995	-0.356424	-0.351866	-0.347335	-0.342844	-0.338406	-0.334035	-0.329744	-0.325546	-0.321455	-0.317485	-0.313647	-0.309956	-0.306426	-0.303068	-0.299898	-0.296928	-0.294171	-0.291641	-0.289351	-0.287314	-0.28554	-0.284055	-0.282859	-0.28197	-0.281401	-0.281165	-0.281277	-0.281748	-0.282593	-0.283825	-0.285457	-0.287503	-0.289976	-0.292889	-0.296255	-0.300089	-0.304402	-0.30921	-0.314524	-0.32034	-0.32658	-0.333139	-0.339921
HAGH	0	0	73.02	5.2252e-15	3.863e-11	-0.293607	-0.293969	-0.294329	-0.294682	-0.295027	-0.295358	-0.295675	-0.295973	-0.29625	-0.296502	-0.296727	-0.29692	-0.297081	-0.297204	-0.297287	-0.297328	-0.297322	-0.297268	-0.297161	-0.296999	-0.296779	-0.2965	-0.296152	-0.295738	-0.295254	-0.294697	-0.294063	-0.293349	-0.292552	-0.291669	-0.290697	-0.289634	-0.288475	-0.287218	-0.28586	-0.284398	-0.282828	-0.281148	-0.279355	-0.277444	-0.275421	-0.27331	-0.271146	-0.268963
SPTB	0	0	71.907	8.978e-15	6.6321e-11	-0.277995	-0.277931	-0.277868	-0.277806	-0.277746	-0.277689	-0.277635	-0.277585	-0.277539	-0.277499	-0.277465	-0.277438	-0.277418	-0.277405	-0.277402	-0.277407	-0.277423	-0.277449	-0.277487	-0.277536	-0.277598	-0.27767	-0.277762	-0.277866	-0.277985	-0.27812	-0.278271	-0.27844	-0.278626	-0.278831	-0.279055	-0.279299	-0.279564	-0.279849	-0.280157	-0.280487	-0.28084	-0.281218	-0.281619	-0.282046	-0.282498	-0.28297	-0.283472	-0.283989
HBB	0	0	70.132	2.1288e-14	1.5708e-10	-0.338879	-0.338933	-0.338986	-0.339039	-0.339092	-0.339144	-0.339196	-0.339247	-0.339297	-0.339346	-0.339394	-0.33944	-0.339485	-0.339529	-0.339571	-0.339611	-0.339649	-0.339686	-0.33972	-0.339752	-0.339781	-0.33981	-0.339832	-0.339853	-0.339871	-0.339887	-0.339899	-0.339908	-0.339913	-0.339915	-0.339913	-0.339907	-0.339898	-0.339884	-0.339866	-0.339843	-0.339817	-0.339785	-0.339749	-0.339708	-0.339663	-0.33962	-0.33957	-0.339529
DNAJC9	0	0	65.713	1.8211e-13	1.34e-09	-0.36256	-0.357256	-0.35196	-0.346681	-0.341427	-0.336209	-0.331033	-0.325908	-0.320844	-0.315848	-0.310929	-0.306096	-0.301358	-0.296722	-0.292198	-0.287794	-0.283519	-0.279381	-0.275389	-0.271551	-0.267876	-0.26437	-0.26105	-0.257916	-0.254979	-0.252248	-0.249731	-0.247437	-0.245375	-0.243554	-0.241981	-0.240665	-0.239615	-0.23884	-0.238348	-0.238147	-0.238247	-0.238655	-0.239381	-0.240433	-0.241802	-0.24341	-0.24514	-0.246902
ANK1	0	0	122.51	1.5542e-25	1.1593e-21	-0.428242	-0.425096	-0.421955	-0.418822	-0.4157	-0.412594	-0.409507	-0.406443	-0.403406	-0.4004	-0.397429	-0.394497	-0.391608	-0.388765	-0.385972	-0.383233	-0.380553	-0.377934	-0.375382	-0.372899	-0.370489	-0.36816	-0.365907	-0.363741	-0.361665	-0.359681	-0.357794	-0.356008	-0.354327	-0.352754	-0.351293	-0.349948	-0.348723	-0.347623	-0.34665	-0.345808	-0.345102	-0.344536	-0.344113	-0.343837	-0.343713	-0.34375	-0.34397	-0.344377
RAD23A	0	0	68.741	4.1856e-14	3.0848e-10	-0.302172	-0.3008	-0.299433	-0.298075	-0.296729	-0.2954	-0.294093	-0.292812	-0.29156	-0.290344	-0.289165	-0.28803	-0.286942	-0.285906	-0.284925	-0.284005	-0.283149	-0.282361	-0.281647	-0.28101	-0.280455	-0.27999	-0.279607	-0.279322	-0.279137	-0.279054	-0.279079	-0.279216	-0.279468	-0.279841	-0.280339	-0.280965	-0.281725	-0.282622	-0.283661	-0.284846	-0.286181	-0.287671	-0.28932	-0.291132	-0.293108	-0.29523	-0.297463	-0.299793
LBR	0	0	48.897	6.1346e-10	4.4703e-06	-0.137925	-0.138777	-0.139628	-0.140477	-0.141324	-0.142169	-0.14301	-0.143847	-0.14468	-0.145507	-0.146327	-0.147141	-0.147947	-0.148745	-0.149534	-0.150313	-0.151082	-0.15184	-0.152587	-0.153321	-0.154042	-0.15475	-0.155442	-0.15612	-0.156782	-0.157427	-0.158055	-0.158666	-0.159257	-0.15983	-0.160383	-0.160915	-0.161425	-0.161914	-0.16238	-0.162823	-0.163242	-0.163636	-0.164004	-0.164347	-0.164665	-0.16497	-0.165288	-0.165625
AP2M1	0	0	67.016	9.6718e-14	7.1185e-10	-0.377001	-0.369223	-0.361463	-0.353737	-0.346062	-0.338455	-0.330933	-0.323513	-0.316213	-0.309048	-0.302037	-0.295197	-0.288543	-0.282094	-0.275866	-0.269877	-0.264142	-0.258681	-0.253509	-0.248643	-0.2441	-0.2399	-0.236055	-0.232585	-0.229507	-0.226837	-0.224594	-0.222793	-0.221451	-0.220587	-0.220216	-0.220356	-0.221024	-0.222236	-0.224011	-0.226364	-0.229313	-0.232876	-0.237068	-0.241907	-0.247392	-0.25344	-0.259966	-0.266856
YWHAH	0	0	77.16	6.9579e-16	5.1516e-12	-0.430051	-0.420614	-0.411196	-0.401818	-0.392501	-0.383263	-0.374126	-0.365109	-0.356233	-0.347517	-0.338981	-0.330645	-0.32253	-0.314656	-0.307042	-0.299708	-0.292676	-0.285964	-0.279592	-0.273582	-0.267952	-0.26272	-0.257915	-0.253548	-0.249642	-0.246216	-0.243292	-0.240889	-0.239027	-0.237727	-0.237007	-0.236889	-0.237392	-0.238536	-0.240342	-0.242829	-0.246018	-0.249928	-0.25458	-0.259993	-0.266165	-0.27299	-0.280333	-0.288067
HBA2	0	0	74.9	2.0925e-15	1.5478e-11	-0.320302	-0.320734	-0.321164	-0.321592	-0.322019	-0.322442	-0.322861	-0.323275	-0.323683	-0.324086	-0.324481	-0.324867	-0.325246	-0.325614	-0.325972	-0.326319	-0.326654	-0.326976	-0.327284	-0.327578	-0.327857	-0.32812	-0.328365	-0.328593	-0.328803	-0.328994	-0.329164	-0.329314	-0.329442	-0.329547	-0.32963	-0.329688	-0.329721	-0.329729	-0.32971	-0.329664	-0.32959	-0.329487	-0.329355	-0.329192	-0.328998	-0.32878	-0.328542	-0.328292
MT.CO1	0	0	137.656	8.9607e-29	6.6945e-25	-0.462098	-0.455388	-0.448695	-0.442033	-0.43542	-0.42887	-0.4224	-0.416027	-0.409765	-0.403631	-0.397641	-0.391811	-0.386157	-0.380695	-0.375441	-0.370411	-0.365621	-0.361086	-0.356824	-0.352849	-0.349179	-0.34583	-0.342813	-0.34015	-0.337855	-0.335943	-0.334432	-0.333336	-0.332672	-0.332456	-0.332704	-0.333431	-0.334655	-0.33639	-0.338653	-0.34146	-0.344827	-0.348769	-0.353303	-0.358445	-0.364199	-0.37052	-0.377338	-0.384601
AQP1	0	0	70.602	1.694e-14	1.2504e-10	-0.234908	-0.234983	-0.235058	-0.235132	-0.235207	-0.235281	-0.235356	-0.23543	-0.235504	-0.235578	-0.235652	-0.235725	-0.235798	-0.235871	-0.235944	-0.236016	-0.236089	-0.23616	-0.236232	-0.236302	-0.236373	-0.23644	-0.236513	-0.236582	-0.236651	-0.236719	-0.236786	-0.236853	-0.236919	-0.236985	-0.23705	-0.237115	-0.237179	-0.237242	-0.237304	-0.237366	-0.237427	-0.237486	-0.237546	-0.237604	-0.237662	-0.23772	-0.237782	-0.237847
FAM117A	0	0	69.327	3.1479e-14	2.3216e-10	-0.275438	-0.274845	-0.274248	-0.273644	-0.273029	-0.272398	-0.271749	-0.271078	-0.27038	-0.269652	-0.268891	-0.268092	-0.267252	-0.266367	-0.265434	-0.264448	-0.263406	-0.262304	-0.261139	-0.259906	-0.258603	-0.25722	-0.255767	-0.254227	-0.252602	-0.250886	-0.249078	-0.247171	-0.245164	-0.243053	-0.240832	-0.238499	-0.236051	-0.233483	-0.230791	-0.227972	-0.225022	-0.221938	-0.218715	-0.215349	-0.211845	-0.20823	-0.204541	-0.200815
FAM210B	0	0	102.282	3.2132e-21	2.3935e-17	-0.360404	-0.360117	-0.35983	-0.359541	-0.35925	-0.358957	-0.35866	-0.35836	-0.358056	-0.357746	-0.357431	-0.35711	-0.356781	-0.356446	-0.356102	-0.355749	-0.355388	-0.355016	-0.354633	-0.354239	-0.353834	-0.35342	-0.352985	-0.35254	-0.352081	-0.351607	-0.351117	-0.350611	-0.350088	-0.349548	-0.34899	-0.348413	-0.347816	-0.3472	-0.346563	-0.345905	-0.345225	-0.344523	-0.343797	-0.343048	-0.342278	-0.3415	-0.340734	-0.339998
NUSAP1	0	0	79.578	2.1395e-16	1.5851e-12	-0.34183	-0.333905	-0.326003	-0.318144	-0.310351	-0.302646	-0.29505	-0.287586	-0.280275	-0.273139	-0.266201	-0.259482	-0.253004	-0.246788	-0.240858	-0.235235	-0.22994	-0.224996	-0.220425	-0.216248	-0.212487	-0.20916	-0.206302	-0.203922	-0.202046	-0.200696	-0.199894	-0.199662	-0.200021	-0.200994	-0.202602	-0.204868	-0.207814	-0.21146	-0.21583	-0.220945	-0.226826	-0.233497	-0.240979	-0.249293	-0.25843	-0.26824	-0.27853	-0.289119
RRM1	0	0	98.415	2.1391e-20	1.5921e-16	-0.447019	-0.433859	-0.420719	-0.407618	-0.394576	-0.381613	-0.368749	-0.356002	-0.343393	-0.330941	-0.318667	-0.306589	-0.294727	-0.283102	-0.271732	-0.260638	-0.249839	-0.239354	-0.229205	-0.219409	-0.209987	-0.20096	-0.192342	-0.18416	-0.176429	-0.169171	-0.162405	-0.15615	-0.150426	-0.145253	-0.140651	-0.136639	-0.133237	-0.130464	-0.12834	-0.126885	-0.126119	-0.126061	-0.126731	-0.128148	-0.130311	-0.13313	-0.136486	-0.140266
CPOX	0	0	102.305	3.1769e-21	2.3668e-17	-0.281996	-0.283091	-0.284182	-0.285268	-0.286345	-0.287409	-0.288459	-0.289492	-0.290503	-0.291491	-0.292451	-0.293383	-0.294281	-0.295144	-0.295968	-0.296751	-0.297489	-0.29818	-0.29882	-0.299407	-0.299937	-0.30041	-0.300816	-0.301159	-0.301434	-0.301637	-0.301767	-0.301819	-0.30179	-0.301679	-0.301482	-0.301195	-0.300816	-0.300343	-0.299771	-0.299098	-0.298322	-0.297438	-0.296444	-0.295338	-0.294118	-0.29279	-0.291362	-0.289843
RHAG	0	1	151.566	9.3999e-32	7.0302e-28	-0.37924	-0.3785	-0.377762	-0.377026	-0.376294	-0.375568	-0.374849	-0.374138	-0.373436	-0.372745	-0.372067	-0.371402	-0.370752	-0.370119	-0.369503	-0.368907	-0.368331	-0.367777	-0.367246	-0.366739	-0.366259	-0.36581	-0.365382	-0.364987	-0.364625	-0.364294	-0.363998	-0.363738	-0.363514	-0.363329	-0.363183	-0.363079	-0.363016	-0.362997	-0.363024	-0.363097	-0.363217	-0.363387	-0.363608	-0.36388	-0.364204	-0.36458	-0.36499	-0.365439
TMEM14B	0	0	207.761	8.0528e-44	6.0477e-40	-0.369441	-0.367712	-0.365986	-0.364266	-0.362555	-0.360856	-0.359174	-0.357509	-0.355867	-0.35425	-0.35266	-0.351102	-0.349577	-0.348091	-0.346644	-0.345241	-0.343885	-0.342579	-0.341325	-0.340127	-0.338989	-0.33791	-0.336902	-0.335959	-0.335088	-0.334292	-0.333573	-0.332935	-0.332381	-0.331915	-0.331538	-0.331255	-0.331068	-0.330981	-0.330996	-0.331117	-0.331347	-0.331689	-0.332146	-0.332721	-0.333416	-0.33423	-0.335149	-0.336176
GYPC	0	1	152.994	4.6452e-32	3.4765e-28	-0.418321	-0.417158	-0.415997	-0.414838	-0.413682	-0.41253	-0.411384	-0.410245	-0.409114	-0.407991	-0.406878	-0.405777	-0.404687	-0.403611	-0.402549	-0.401503	-0.400473	-0.399461	-0.398468	-0.397494	-0.396542	-0.39561	-0.394705	-0.393822	-0.392965	-0.392134	-0.391331	-0.390557	-0.389813	-0.389099	-0.388418	-0.38777	-0.387156	-0.386578	-0.386036	-0.385532	-0.385066	-0.38464	-0.384255	-0.383913	-0.383612	-0.38335	-0.383128	-0.382938
ANP32B	0	0	102.209	3.3309e-21	2.4809e-17	-0.536262	-0.52308	-0.509925	-0.496824	-0.483806	-0.470896	-0.458123	-0.445513	-0.433094	-0.420893	-0.408937	-0.397254	-0.38587	-0.374814	-0.364111	-0.35379	-0.343878	-0.334402	-0.325389	-0.316867	-0.308862	-0.3014	-0.294515	-0.288227	-0.282566	-0.277558	-0.273232	-0.269615	-0.266733	-0.264614	-0.263286	-0.262775	-0.263108	-0.264314	-0.266419	-0.26945	-0.273435	-0.278401	-0.284376	-0.291385	-0.299425	-0.30835	-0.317969	-0.328106
UCP2	0	0	168.663	2.0253e-35	1.5174e-31	-0.343157	-0.343565	-0.343964	-0.344343	-0.344694	-0.345007	-0.345272	-0.34548	-0.345622	-0.345688	-0.345669	-0.345554	-0.345335	-0.345002	-0.344545	-0.343956	-0.343223	-0.342339	-0.341294	-0.340077	-0.33868	-0.33709	-0.335307	-0.333311	-0.331097	-0.328655	-0.325975	-0.323049	-0.319866	-0.316417	-0.312693	-0.308683	-0.304379	-0.299771	-0.29485	-0.289605	-0.284029	-0.27811	-0.271839	-0.265208	-0.258225	-0.25098	-0.243594	-0.236171
OAT	0	0	220.989	1.1482e-46	8.6302e-43	-0.384364	-0.382696	-0.381026	-0.379351	-0.377669	-0.375978	-0.374274	-0.372556	-0.370821	-0.369066	-0.36729	-0.36549	-0.363664	-0.361808	-0.359922	-0.358001	-0.356045	-0.35405	-0.352014	-0.349934	-0.347809	-0.34564	-0.343412	-0.341136	-0.338804	-0.336414	-0.333964	-0.331451	-0.328873	-0.326228	-0.323513	-0.320726	-0.317865	-0.314926	-0.311908	-0.308808	-0.305623	-0.302352	-0.298992	-0.295541	-0.291998	-0.28838	-0.284706	-0.280994
MYBL2	1	0	127.779	1.1622e-26	8.6759e-23	-0.294654	-0.289471	-0.2843	-0.279153	-0.274045	-0.268985	-0.263989	-0.259066	-0.254231	-0.249496	-0.244872	-0.240373	-0.236011	-0.231798	-0.227747	-0.22387	-0.22018	-0.216689	-0.213409	-0.210353	-0.207534	-0.20496	-0.202655	-0.20062	-0.198871	-0.19742	-0.196281	-0.195465	-0.194985	-0.194854	-0.195084	-0.195687	-0.196675	-0.198062	-0.199859	-0.20208	-0.204736	-0.20784	-0.211405	-0.215442	-0.219947	-0.22484	-0.230016	-0.235379
ABCB10	0	0	151.564	9.4071e-32	7.0346e-28	-0.320541	-0.319112	-0.317686	-0.316268	-0.314862	-0.313471	-0.3121	-0.310751	-0.30943	-0.308139	-0.306883	-0.305665	-0.30449	-0.303361	-0.302283	-0.301258	-0.30029	-0.299385	-0.298545	-0.297774	-0.297077	-0.29646	-0.295916	-0.295461	-0.295095	-0.294821	-0.294644	-0.294566	-0.294593	-0.294727	-0.294973	-0.295335	-0.295816	-0.29642	-0.297152	-0.298014	-0.299011	-0.300147	-0.301426	-0.302851	-0.304421	-0.30612	-0.307918	-0.309797
DEK	1	0	99.232	1.4334e-20	1.0672e-16	-0.403742	-0.38954	-0.375377	-0.361293	-0.347328	-0.333521	-0.319912	-0.306541	-0.293446	-0.280667	-0.268245	-0.256218	-0.244625	-0.233508	-0.222905	-0.212855	-0.203399	-0.194575	-0.186424	-0.178984	-0.172296	-0.1664	-0.161333	-0.157137	-0.15385	-0.151512	-0.150164	-0.149843	-0.15059	-0.152445	-0.155446	-0.159634	-0.165049	-0.171728	-0.179713	-0.189042	-0.199756	-0.211893	-0.225494	-0.240598	-0.257188	-0.27501	-0.293749	-0.313086
RPLP2	0	0	69.565	2.8048e-14	2.0691e-10	-0.736497	-0.701477	-0.666515	-0.631669	-0.596998	-0.562558	-0.528409	-0.494608	-0.461214	-0.428284	-0.395877	-0.36405	-0.332862	-0.302371	-0.272634	-0.24371	-0.215657	-0.188533	-0.162396	-0.137305	-0.113316	-0.090488	-0.0688798	-0.0485487	-0.029553	-0.0119507	0.00420017	0.0188415	0.0319152	0.0433633	0.0531277	0.0611503	0.0673731	0.071738	0.074187	0.0746619	0.0731048	0.0694576	0.0636622	0.0556606	0.0454403	0.033182	0.0191193	0.003484
HMBS	0	0	184.535	7.9162e-39	5.9403e-35	-0.341666	-0.343854	-0.346038	-0.348214	-0.350377	-0.352524	-0.35465	-0.356752	-0.358826	-0.360867	-0.362871	-0.364834	-0.366752	-0.368622	-0.370438	-0.372197	-0.373895	-0.375527	-0.37709	-0.37858	-0.379992	-0.38132	-0.382567	-0.383722	-0.384783	-0.385746	-0.386607	-0.387361	-0.388006	-0.388536	-0.388947	-0.389237	-0.389399	-0.389431	-0.389328	-0.389087	-0.388702	-0.388171	-0.387488	-0.38665	-0.385658	-0.38453	-0.383286	-0.381954
MCM7	1	0	156.484	8.2971e-33	6.2112e-29	-0.496328	-0.479716	-0.463129	-0.446593	-0.430131	-0.413769	-0.397533	-0.381447	-0.365536	-0.349826	-0.334341	-0.319106	-0.304147	-0.289488	-0.275156	-0.261173	-0.247567	-0.234361	-0.221581	-0.209252	-0.197398	-0.18605	-0.175219	-0.164944	-0.155244	-0.146146	-0.137674	-0.129853	-0.122708	-0.116264	-0.110547	-0.105581	-0.101392	-0.0980039	-0.0954425	-0.0937326	-0.0928993	-0.0929676	-0.0939626	-0.0959094	-0.0988053	-0.10253	-0.106933	-0.111863
CAT	0	0	247.701	2.0356e-52	1.5318e-48	-0.723383	-0.722281	-0.721174	-0.720055	-0.718922	-0.717767	-0.716587	-0.715375	-0.714126	-0.712835	-0.711498	-0.710108	-0.708661	-0.707151	-0.705573	-0.703921	-0.702192	-0.700379	-0.698476	-0.69648	-0.694385	-0.69218	-0.689875	-0.68745	-0.684905	-0.682235	-0.679433	-0.676496	-0.673418	-0.670193	-0.666817	-0.663284	-0.659589	-0.655727	-0.651692	-0.64748	-0.643084	-0.6385	-0.633723	-0.628748	-0.623576	-0.61825	-0.612803	-0.607294
SLC4A1	0	1	152.813	5.0787e-32	3.7999e-28	-0.401948	-0.402776	-0.403603	-0.404428	-0.40525	-0.406067	-0.406879	-0.407685	-0.408483	-0.409272	-0.410052	-0.410821	-0.411578	-0.412323	-0.413053	-0.413768	-0.414467	-0.415149	-0.415813	-0.416457	-0.417081	-0.41768	-0.418262	-0.418818	-0.419349	-0.419855	-0.420333	-0.420784	-0.421205	-0.421596	-0.421956	-0.422284	-0.422579	-0.422839	-0.423063	-0.423251	-0.423401	-0.423513	-0.423584	-0.423615	-0.423605	-0.42356	-0.423478	-0.423372
HMGN2	1	0	85.59	1.1371e-17	8.4409e-14	-0.479887	-0.454301	-0.428775	-0.403368	-0.37814	-0.353152	-0.328463	-0.304132	-0.28022	-0.256786	-0.233891	-0.211594	-0.189954	-0.169032	-0.148887	-0.129579	-0.111168	-0.0937139	-0.0772763	-0.0619149	-0.0476897	-0.03466	-0.0228868	-0.0124287	-0.0033459	0.0043019	0.0104548	0.015053	0.0180368	0.0193463	0.0189217	0.0167033	0.0126313	0.0066458	-0.00131288	-0.0113046	-0.0233892	-0.0376263	-0.0540759	-0.0727977	-0.0937746	-0.11666	-0.141031	-0.16645
ALAD	0	0	175.381	7.3174e-37	5.4866e-33	-0.304573	-0.307331	-0.310084	-0.312828	-0.315557	-0.318266	-0.320951	-0.323607	-0.32623	-0.328813	-0.331352	-0.333843	-0.33628	-0.33866	-0.340975	-0.343223	-0.345399	-0.347496	-0.349511	-0.351438	-0.353273	-0.35501	-0.356647	-0.358176	-0.359593	-0.360894	-0.362073	-0.363126	-0.364048	-0.364834	-0.365479	-0.365978	-0.366327	-0.36652	-0.366553	-0.366421	-0.366119	-0.365641	-0.364984	-0.364143	-0.363118	-0.36194	-0.360635	-0.359246
TFRC	0	1	229.952	1.3521e-48	1.0168e-44	-0.448515	-0.446162	-0.443816	-0.441485	-0.439174	-0.436891	-0.434643	-0.432436	-0.430279	-0.428176	-0.426137	-0.424167	-0.422273	-0.420463	-0.418743	-0.417121	-0.415603	-0.414196	-0.412908	-0.411744	-0.410713	-0.40982	-0.409075	-0.408481	-0.408048	-0.407782	-0.407689	-0.407778	-0.408054	-0.408525	-0.409197	-0.410078	-0.411175	-0.412494	-0.414043	-0.415828	-0.417856	-0.420135	-0.422671	-0.425471	-0.428532	-0.43181	-0.435233	-0.438752
HDGF	1	0	209.088	4.1735e-44	3.1347e-40	-0.378025	-0.37855	-0.379075	-0.379599	-0.380122	-0.380642	-0.38116	-0.381675	-0.382186	-0.382694	-0.383196	-0.383694	-0.384186	-0.384672	-0.385152	-0.385624	-0.386089	-0.386546	-0.386995	-0.387434	-0.387863	-0.38828	-0.388692	-0.38909	-0.389476	-0.38985	-0.390212	-0.39056	-0.390895	-0.391215	-0.391521	-0.391812	-0.392087	-0.392347	-0.392589	-0.392814	-0.393022	-0.393211	-0.393382	-0.393534	-0.393664	-0.39376	-0.393807	-0.393792
DUT	0	0	179.267	1.0716e-37	8.0394e-34	-0.568506	-0.552375	-0.536281	-0.520262	-0.504355	-0.488598	-0.473027	-0.457682	-0.442598	-0.427814	-0.413366	-0.399292	-0.38563	-0.372417	-0.35969	-0.347487	-0.335845	-0.324802	-0.314394	-0.30466	-0.295637	-0.28736	-0.279873	-0.273207	-0.267401	-0.262494	-0.258521	-0.255521	-0.253532	-0.25259	-0.252732	-0.253998	-0.256422	-0.260045	-0.264901	-0.27103	-0.278468	-0.287253	-0.297422	-0.309013	-0.322009	-0.33616	-0.351168	-0.366716
ATPIF1	0	0	387.214	1.6092e-82	1.2146e-78	-0.454673	-0.455622	-0.456573	-0.45753	-0.458493	-0.459467	-0.460453	-0.461453	-0.462471	-0.463508	-0.464567	-0.46565	-0.466761	-0.4679	-0.469072	-0.470277	-0.47152	-0.472801	-0.474124	-0.475491	-0.476904	-0.47837	-0.47988	-0.481447	-0.48307	-0.484752	-0.486495	-0.488301	-0.490174	-0.492115	-0.494127	-0.496212	-0.498372	-0.500611	-0.502931	-0.505333	-0.507822	-0.510398	-0.513064	-0.515823	-0.518668	-0.52155	-0.524415	-0.527201
RHCE	0	0	153.801	3.1192e-32	2.3347e-28	-0.305668	-0.304855	-0.304043	-0.303235	-0.302433	-0.301637	-0.300849	-0.300072	-0.299307	-0.298556	-0.29782	-0.297101	-0.296401	-0.295721	-0.295064	-0.29443	-0.293823	-0.293242	-0.292691	-0.292171	-0.291683	-0.29123	-0.290811	-0.290431	-0.29009	-0.289791	-0.289534	-0.289321	-0.289155	-0.289037	-0.288968	-0.288951	-0.288986	-0.289077	-0.289224	-0.289429	-0.289694	-0.29002	-0.29041	-0.290865	-0.291385	-0.29197	-0.292602	-0.293285
KLF1	1	0	252.68	1.7224e-53	1.2965e-49	-0.478065	-0.475648	-0.473231	-0.470815	-0.468402	-0.465992	-0.463586	-0.461184	-0.458788	-0.456397	-0.454013	-0.451637	-0.449269	-0.44691	-0.444561	-0.442223	-0.439896	-0.437581	-0.435278	-0.43299	-0.430715	-0.42846	-0.426212	-0.423986	-0.421776	-0.419585	-0.417412	-0.415259	-0.413126	-0.411015	-0.408925	-0.406858	-0.404815	-0.402795	-0.400801	-0.398832	-0.396889	-0.394973	-0.393086	-0.391227	-0.389398	-0.3876	-0.38584	-0.384117
BLVRB	0	0	337.038	1.1022e-71	8.3159e-68	-0.438061	-0.438939	-0.439817	-0.440692	-0.441563	-0.44243	-0.443291	-0.444145	-0.444991	-0.445828	-0.446655	-0.447471	-0.448273	-0.449062	-0.449837	-0.450595	-0.451336	-0.452059	-0.452762	-0.453445	-0.454106	-0.45474	-0.455358	-0.455947	-0.45651	-0.457045	-0.457552	-0.458029	-0.458475	-0.458889	-0.45927	-0.459616	-0.459927	-0.460202	-0.460439	-0.460637	-0.460795	-0.460911	-0.460986	-0.461017	-0.461004	-0.46095	-0.46086	-0.460737
TUBG1	0	0	194.375	6.0836e-41	4.567e-37	-0.267768	-0.268931	-0.270093	-0.271252	-0.272406	-0.273555	-0.274696	-0.275828	-0.27695	-0.27806	-0.279157	-0.280239	-0.281305	-0.282353	-0.283382	-0.28439	-0.285376	-0.286339	-0.287276	-0.288187	-0.28907	-0.28992	-0.290746	-0.291536	-0.292292	-0.293013	-0.293696	-0.294342	-0.294947	-0.295511	-0.296033	-0.29651	-0.296941	-0.297326	-0.297661	-0.297946	-0.29818	-0.298361	-0.298487	-0.298557	-0.298568	-0.29851	-0.298387	-0.29818
DHFR	0	0	172.102	3.7007e-36	2.7733e-32	-0.389065	-0.373051	-0.35708	-0.341197	-0.325442	-0.309861	-0.294497	-0.279392	-0.26459	-0.250134	-0.236068	-0.222434	-0.209277	-0.196638	-0.184563	-0.173093	-0.162272	-0.152144	-0.142751	-0.134138	-0.126346	-0.11942	-0.113403	-0.108338	-0.104268	-0.101237	-0.0992879	-0.0984638	-0.0988081	-0.100364	-0.103175	-0.107285	-0.112735	-0.119571	-0.127835	-0.13757	-0.148819	-0.161627	-0.176036	-0.192089	-0.209772	-0.22883	-0.248923	-0.26974
GYPB	0	0	223.932	2.6713e-47	2.0083e-43	-0.331398	-0.331181	-0.330964	-0.330751	-0.33054	-0.330335	-0.330136	-0.329944	-0.329761	-0.329587	-0.329425	-0.329274	-0.329137	-0.329015	-0.328908	-0.328819	-0.328748	-0.328696	-0.328665	-0.328656	-0.32867	-0.32871	-0.328773	-0.328864	-0.328983	-0.329132	-0.32931	-0.329521	-0.329764	-0.330042	-0.330355	-0.330705	-0.331092	-0.331518	-0.331985	-0.332493	-0.333044	-0.333638	-0.334278	-0.334964	-0.335696	-0.33647	-0.337262	-0.338076
HBD	0	0	222.979	4.2838e-47	3.2201e-43	-0.391619	-0.39172	-0.391821	-0.391921	-0.39202	-0.392119	-0.392216	-0.392312	-0.392405	-0.392497	-0.392587	-0.392673	-0.392757	-0.392838	-0.392915	-0.392989	-0.393059	-0.393125	-0.393186	-0.393243	-0.393295	-0.39334	-0.393383	-0.393419	-0.393448	-0.393471	-0.393488	-0.393498	-0.393501	-0.393497	-0.393486	-0.393466	-0.393439	-0.393403	-0.393359	-0.393306	-0.393244	-0.393172	-0.393091	-0.393	-0.3929	-0.39279	-0.392685	-0.392579
TFDP1	1	0	269.162	4.8343e-57	3.6407e-53	-0.385012	-0.385292	-0.385573	-0.385854	-0.386135	-0.386416	-0.386698	-0.38698	-0.387263	-0.387547	-0.387831	-0.388116	-0.388402	-0.388689	-0.388978	-0.389267	-0.389558	-0.38985	-0.390143	-0.390438	-0.390735	-0.39103	-0.391334	-0.391636	-0.39194	-0.392246	-0.392554	-0.392864	-0.393177	-0.393492	-0.393809	-0.394129	-0.394452	-0.394777	-0.395105	-0.395436	-0.395771	-0.396108	-0.396448	-0.396791	-0.397134	-0.39745	-0.397717	-0.397901
IDH2	0	0	167.333	3.906e-35	2.926e-31	-0.218448	-0.213462	-0.208476	-0.203492	-0.19851	-0.193531	-0.188557	-0.183588	-0.178624	-0.173667	-0.168717	-0.163776	-0.158843	-0.15392	-0.149008	-0.144108	-0.13922	-0.134345	-0.129484	-0.124637	-0.119806	-0.11499	-0.110195	-0.105416	-0.100656	-0.0959154	-0.0911955	-0.0864969	-0.0818205	-0.077167	-0.0725373	-0.0679323	-0.0633527	-0.0587994	-0.0542731	-0.0497748	-0.0453052	-0.0408651	-0.0364554	-0.0320769	-0.0277297	-0.023411	-0.0191172	-0.0148447
UROD	0	0	315.288	5.4505e-67	4.1096e-63	-0.429026	-0.429835	-0.430642	-0.431445	-0.432244	-0.433035	-0.433818	-0.43459	-0.435349	-0.436095	-0.436825	-0.437538	-0.438231	-0.438903	-0.439552	-0.440177	-0.440776	-0.441346	-0.441887	-0.442396	-0.442872	-0.44331	-0.443717	-0.444082	-0.444407	-0.44469	-0.444929	-0.445123	-0.445269	-0.445366	-0.445412	-0.445406	-0.445346	-0.445229	-0.445054	-0.44482	-0.444525	-0.444166	-0.443743	-0.443253	-0.442696	-0.44208	-0.441407	-0.440691
HBM	0	0	227.128	5.4812e-48	4.1213e-44	-0.35679	-0.357708	-0.358625	-0.359537	-0.360442	-0.361337	-0.362222	-0.363092	-0.363946	-0.364781	-0.365595	-0.366387	-0.367153	-0.367891	-0.368598	-0.369274	-0.369915	-0.370518	-0.371082	-0.371605	-0.372083	-0.37252	-0.372899	-0.373231	-0.37351	-0.373733	-0.373899	-0.374004	-0.374046	-0.374024	-0.373934	-0.373775	-0.373544	-0.373239	-0.372857	-0.372397	-0.371855	-0.37123	-0.370519	-0.36972	-0.368835	-0.36788	-0.366869	-0.365828
HEMGN	0	0	261.888	1.7867e-55	1.3452e-51	-0.402164	-0.401915	-0.401666	-0.401418	-0.401173	-0.40093	-0.400691	-0.400455	-0.400225	-0.4	-0.399781	-0.399569	-0.399365	-0.399168	-0.398981	-0.398804	-0.398636	-0.39848	-0.398335	-0.398202	-0.398083	-0.39798	-0.397886	-0.39781	-0.397749	-0.397705	-0.397678	-0.397669	-0.397678	-0.397707	-0.397755	-0.397824	-0.397915	-0.398027	-0.398162	-0.39832	-0.398502	-0.398709	-0.398941	-0.399199	-0.399482	-0.39978	-0.400081	-0.400375
HMGB2	1	0	246.939	2.9718e-52	2.236e-48	-0.311876	-0.306732	-0.301609	-0.29653	-0.291517	-0.286591	-0.281775	-0.277089	-0.272556	-0.268198	-0.264037	-0.260094	-0.256391	-0.25295	-0.249793	-0.246942	-0.244418	-0.242244	-0.240441	-0.239032	-0.238037	-0.23748	-0.237379	-0.23776	-0.238643	-0.240051	-0.242004	-0.244525	-0.247636	-0.251358	-0.255714	-0.260725	-0.266413	-0.272799	-0.279907	-0.287757	-0.296371	-0.305771	-0.31598	-0.327018	-0.338875	-0.3514	-0.364412	-0.377719
MGST3	0	0	274.314	3.7487e-58	2.8239e-54	-0.361955	-0.360025	-0.358101	-0.35619	-0.354298	-0.352431	-0.350596	-0.348798	-0.347045	-0.345343	-0.343697	-0.342114	-0.340601	-0.339164	-0.337809	-0.336542	-0.335371	-0.3343	-0.333336	-0.332487	-0.331757	-0.33115	-0.330683	-0.330352	-0.330166	-0.330131	-0.330254	-0.330542	-0.331	-0.331635	-0.332453	-0.333461	-0.334665	-0.336071	-0.337685	-0.339514	-0.341565	-0.343842	-0.346354	-0.349106	-0.352094	-0.35527	-0.358579	-0.361959
GYPA	0	1	302.003	4.0067e-64	3.0198e-60	-0.383904	-0.383254	-0.382604	-0.381953	-0.381302	-0.380649	-0.379994	-0.379337	-0.378677	-0.378015	-0.377349	-0.376681	-0.376008	-0.375331	-0.374649	-0.373963	-0.373271	-0.372573	-0.37187	-0.37116	-0.370444	-0.36972	-0.36899	-0.368251	-0.367504	-0.366749	-0.365985	-0.365212	-0.36443	-0.363637	-0.362835	-0.362022	-0.361198	-0.360362	-0.359516	-0.358657	-0.357786	-0.356902	-0.356005	-0.355095	-0.354173	-0.35325	-0.352349	-0.351477
HIST1H4C	0	0	230.137	1.2332e-48	9.2748e-45	-0.301551	-0.298241	-0.294942	-0.291661	-0.288409	-0.285194	-0.282027	-0.278917	-0.275874	-0.272906	-0.270024	-0.267236	-0.264553	-0.261984	-0.259538	-0.257224	-0.255053	-0.253034	-0.251176	-0.249489	-0.247982	-0.24666	-0.245547	-0.244637	-0.243946	-0.243483	-0.243256	-0.243276	-0.243553	-0.244095	-0.244912	-0.246013	-0.247409	-0.249108	-0.25112	-0.253455	-0.256121	-0.259129	-0.262488	-0.266208	-0.270286	-0.27467	-0.279307	-0.284126
H3F3A	0	0	213.307	5.163e-45	3.879e-41	-0.390404	-0.390005	-0.389596	-0.389164	-0.3887	-0.388192	-0.387629	-0.387	-0.386294	-0.385501	-0.384609	-0.383608	-0.382486	-0.381233	-0.379837	-0.378288	-0.376574	-0.374685	-0.37261	-0.370338	-0.367857	-0.36516	-0.362227	-0.359056	-0.355633	-0.351947	-0.347987	-0.343742	-0.339201	-0.334354	-0.329188	-0.323694	-0.31786	-0.311676	-0.30513	-0.298211	-0.290909	-0.283212	-0.27511	-0.266591	-0.257656	-0.24835	-0.238732	-0.228858
PCNA	0	0	323.885	7.6078e-69	5.7371e-65	-0.464599	-0.453104	-0.441641	-0.430242	-0.41894	-0.407767	-0.396754	-0.385935	-0.37534	-0.365003	-0.354955	-0.345229	-0.335857	-0.32687	-0.318302	-0.310183	-0.302547	-0.295426	-0.288851	-0.282856	-0.277471	-0.27273	-0.268663	-0.265304	-0.262685	-0.260838	-0.259795	-0.259588	-0.260249	-0.261811	-0.264305	-0.267764	-0.27222	-0.277705	-0.284251	-0.291891	-0.300656	-0.310579	-0.321692	-0.334027	-0.347563	-0.36205	-0.37718	-0.392643
CA2	0	0	305.393	7.4358e-65	5.6051e-61	-0.350963	-0.35135	-0.351736	-0.35212	-0.352502	-0.352881	-0.353256	-0.353625	-0.353989	-0.354347	-0.354697	-0.355039	-0.355372	-0.355696	-0.356009	-0.35631	-0.356599	-0.356875	-0.357137	-0.357385	-0.357617	-0.35783	-0.358031	-0.358212	-0.358374	-0.358516	-0.358638	-0.358739	-0.358818	-0.358874	-0.358907	-0.358915	-0.358897	-0.358854	-0.358784	-0.358686	-0.358559	-0.358403	-0.358217	-0.358	-0.357752	-0.35748	-0.357183	-0.356871
RRM2	0	0	214.144	3.4122e-45	2.5639e-41	-0.227516	-0.224671	-0.221836	-0.219022	-0.21624	-0.213501	-0.210814	-0.208191	-0.205641	-0.203177	-0.200808	-0.198545	-0.196398	-0.194378	-0.192496	-0.190762	-0.189186	-0.18778	-0.186555	-0.185519	-0.184685	-0.18406	-0.183662	-0.183495	-0.183571	-0.183901	-0.184496	-0.185366	-0.186522	-0.187974	-0.189734	-0.19181	-0.194216	-0.196959	-0.200052	-0.203505	-0.207329	-0.211533	-0.21613	-0.221128	-0.226525	-0.23226	-0.23825	-0.24442
TUBB	0	0	326.18	2.4324e-69	1.8348e-65	-0.704046	-0.680146	-0.656293	-0.632534	-0.608917	-0.585488	-0.562294	-0.539383	-0.516801	-0.494596	-0.472814	-0.451503	-0.43071	-0.410482	-0.390866	-0.371909	-0.353658	-0.33616	-0.319462	-0.303612	-0.288656	-0.27464	-0.261616	-0.249626	-0.238718	-0.228941	-0.22034	-0.212963	-0.206857	-0.202069	-0.198646	-0.196636	-0.196085	-0.19704	-0.199548	-0.203657	-0.209414	-0.216865	-0.226059	-0.23704	-0.249794	-0.26403	-0.279389	-0.295507
AHSP	0	0	448.87	7.6238e-96	5.7575e-92	-0.491232	-0.490772	-0.490313	-0.489858	-0.489409	-0.488967	-0.488534	-0.488113	-0.487704	-0.487309	-0.486931	-0.486572	-0.486232	-0.485915	-0.485621	-0.485352	-0.485111	-0.4849	-0.484719	-0.484572	-0.484459	-0.48438	-0.484345	-0.484347	-0.484391	-0.484479	-0.484613	-0.484795	-0.485025	-0.485307	-0.485642	-0.486032	-0.486478	-0.486983	-0.487548	-0.488176	-0.488867	-0.489624	-0.490449	-0.491343	-0.492307	-0.49333	-0.4944	-0.495506
TUBA1B	0	0	428.015	2.4554e-91	1.8538e-87	-0.647286	-0.626245	-0.605248	-0.584339	-0.563563	-0.542964	-0.522587	-0.502474	-0.482671	-0.463222	-0.444171	-0.425562	-0.407439	-0.389847	-0.37283	-0.356432	-0.340697	-0.32567	-0.311394	-0.297915	-0.285276	-0.27352	-0.262694	-0.252841	-0.244005	-0.236229	-0.22956	-0.22404	-0.219714	-0.216626	-0.214821	-0.214342	-0.215234	-0.217541	-0.221307	-0.226577	-0.233395	-0.241804	-0.25185	-0.263576	-0.276967	-0.29175	-0.307603	-0.324177
CA1	0	0	548.52	2.1383e-117	1.6157e-113	-0.442268	-0.443138	-0.444008	-0.444875	-0.445738	-0.446596	-0.447449	-0.448294	-0.449131	-0.449958	-0.450774	-0.451578	-0.452369	-0.453146	-0.453907	-0.454651	-0.455377	-0.456083	-0.456769	-0.457434	-0.458075	-0.45869	-0.459285	-0.459851	-0.460389	-0.460898	-0.461377	-0.461825	-0.46224	-0.462621	-0.462968	-0.463278	-0.463551	-0.463786	-0.46398	-0.464134	-0.464246	-0.464314	-0.464338	-0.464315	-0.464247	-0.46413	-0.463977	-0.463779
FTH1	0	0	528.893	3.7692e-113	2.8472e-109	0.118234	0.0945168	0.0708455	0.0472668	0.0238268	0.00057177	-0.022452	-0.0451982	-0.0676206	-0.089673	-0.111309	-0.132483	-0.153148	-0.173257	-0.192766	-0.211627	-0.229794	-0.247221	-0.263862	-0.27967	-0.2946	-0.3086	-0.321638	-0.333653	-0.344605	-0.354446	-0.363132	-0.370615	-0.376849	-0.381788	-0.385385	-0.387595	-0.388371	-0.387667	-0.385437	-0.381634	-0.376213	-0.369126	-0.360328	-0.349772	-0.337468	-0.32366	-0.308647	-0.292743
PRDX2	0	0	679.577	9.21e-146	6.9637e-142	-0.492375	-0.49134	-0.490306	-0.489272	-0.488237	-0.487203	-0.48617	-0.485137	-0.484104	-0.483072	-0.48204	-0.481009	-0.479978	-0.478948	-0.477919	-0.476891	-0.475864	-0.474838	-0.473813	-0.472789	-0.471766	-0.47074	-0.469724	-0.468705	-0.467687	-0.466671	-0.465656	-0.464643	-0.463632	-0.462622	-0.461614	-0.460608	-0.459604	-0.458601	-0.457601	-0.456603	-0.455607	-0.454613	-0.453622	-0.452632	-0.451646	-0.45066	-0.449685	-0.448714
[truncated: 158 more columns]

## Sheet: CD34_CD164_Branching_13_10Assoc
Gene	isTF	isCDMarker	StatisticsValue	P-value	Adj P-value	Group13_PT_1	Group13_PT_0.99	Group13_PT_0.98	Group13_PT_0.97	Group13_PT_0.96	Group13_PT_0.95	Group13_PT_0.94	Group13_PT_0.93	Group13_PT_0.92	Group13_PT_0.91	Group13_PT_0.9	Group13_PT_0.89	Group13_PT_0.88	Group13_PT_0.87	Group13_PT_0.86	Group13_PT_0.85	Group13_PT_0.84	Group13_PT_0.83	Group13_PT_0.82	Group13_PT_0.81	Group13_PT_0.8	Group13_PT_0.79	Group13_PT_0.78	Group13_PT_0.77	Group13_PT_0.76	Group13_PT_0.75	Group13_PT_0.74	Group13_PT_0.73	Group13_PT_0.72	Group13_PT_0.71	Group13_PT_0.7	Group13_PT_0.69	Group13_PT_0.68	Group13_PT_0.67	Group13_PT_0.66	Group13_PT_0.65	Group13_PT_0.64	Group13_PT_0.63	Group13_PT_0.62	Group13_PT_0.61	Group13_PT_0.6	Group13_PT_0.59	Group13_PT_0.58	Group13_PT_0.57
TCF4	1	0	37.175	1.6578e-07	0.0012525	0.740088	0.721162	0.702298	0.683555	0.66499	0.646679	0.628669	0.611024	0.593807	0.577078	0.560898	0.545328	0.53043	0.516263	0.50289	0.490372	0.478768	0.468141	0.458551	0.45006	0.442728	0.436616	0.431786	0.428298	0.426214	0.425594	0.426499	0.428992	0.433131	0.438923	0.446239	0.45493	0.464848	0.475845	0.487772	0.500481	0.513823	0.527649	0.541813	0.556164	0.570555	0.584838	0.598863	0.612483
ZFAS1	0	0	32.041	1.8763e-06	0.014161	1.01164	0.99395	0.976298	0.958713	0.94123	0.923889	0.906717	0.889751	0.873026	0.856576	0.840436	0.824639	0.80922	0.794213	0.779654	0.765575	0.752012	0.738999	0.726571	0.714761	0.703604	0.693134	0.683386	0.674395	0.666194	0.658817	0.6523	0.646677	0.641981	0.638215	0.635299	0.633142	0.631655	0.630747	0.630327	0.630305	0.63059	0.631093	0.631722	0.632387	0.632998	0.633464	0.633695	0.6336
RPLP1	0	0	37.285	1.5736e-07	0.001189	1.31579	1.28232	1.24891	1.21565	1.18258	1.14979	1.11733	1.08529	1.05371	1.02268	0.992252	0.962504	0.933501	0.905309	0.877998	0.851634	0.826286	0.80202	0.778905	0.757008	0.736397	0.717139	0.699303	0.682956	0.668166	0.655	0.643526	0.633811	0.625924	0.619884	0.615595	0.612945	0.611821	0.612112	0.613704	0.616485	0.620343	0.625165	0.630839	0.637253	0.644293	0.651849	0.659806	0.668053
ACTG1	0	0	29.554	6.0323e-06	0.045502	1.67377	1.64345	1.61318	1.58302	1.55303	1.52325	1.49374	1.46455	1.43574	1.40737	1.37948	1.35213	1.32537	1.29927	1.27386	1.24921	1.22538	1.2024	1.18035	1.15927	1.13921	1.12024	1.1024	1.08574	1.07033	1.05622	1.04346	1.0321	1.0222	1.01377	1.00671	1.00092	0.996292	0.992708	0.990064	0.988249	0.987155	0.986673	0.986694	0.987108	0.987807	0.988682	0.989623	0.990522
TPT1	0	0	83.655	2.9257e-17	2.2156e-13	1.23043	1.20775	1.18512	1.16261	1.14027	1.11817	1.09636	1.07491	1.05386	1.03329	1.01324	0.993778	0.974962	0.956851	0.939502	0.922974	0.907327	0.892618	0.878906	0.86625	0.854709	0.844341	0.835206	0.82736	0.820864	0.815777	0.812155	0.810059	0.809547	0.810629	0.813199	0.817135	0.822314	0.828613	0.835909	0.84408	0.853003	0.862555	0.872614	0.883056	0.89376	0.904601	0.915458	0.926208
CD37	0	1	35.646	3.4219e-07	0.0025846	1.33561	1.29489	1.25424	1.21374	1.17347	1.13349	1.09388	1.05471	1.01607	0.978017	0.940634	0.903993	0.868168	0.833233	0.799263	0.766332	0.734513	0.703881	0.674511	0.646477	0.619852	0.59471	0.571127	0.549177	0.528932	0.510468	0.49386	0.47918	0.466503	0.455849	0.447105	0.44014	0.434823	0.431022	0.428607	0.427446	0.427407	0.428359	0.430171	0.432712	0.43585	0.439454	0.443393	0.447535
CD52	0	0	32.245	1.7051e-06	0.01287	1.43334	1.37802	1.32281	1.26781	1.21315	1.15893	1.10526	1.05225	1.00001	0.948654	0.898291	0.849031	0.800983	0.754259	0.708968	0.66522	0.623127	0.582797	0.544342	0.507871	0.473495	0.441325	0.411469	0.38404	0.359146	0.336898	0.317407	0.300783	0.287135	0.276495	0.268703	0.263575	0.260922	0.260558	0.262297	0.265952	0.271336	0.278262	0.286545	0.295998	0.306433	0.317665	0.329506	0.341771
SPINK2	0	0	119.822	5.8289e-25	4.4165e-21	1.81766	1.80493	1.79221	1.77951	1.76683	1.75418	1.74158	1.72902	1.71651	1.70407	1.69171	1.67942	1.66721	1.65511	1.64311	1.63121	1.61944	1.6078	1.59629	1.58492	1.5737	1.56265	1.55176	1.54104	1.53051	1.52017	1.51003	1.50009	1.49037	1.48087	1.47157	1.46247	1.45356	1.44483	1.43626	1.42785	1.41957	1.41143	1.40342	1.39551	1.3877	1.37999	1.37235	1.36478
CD99	0	1	114.655	7.393e-24	5.6009e-20	2.20082	2.13955	2.07841	2.01753	1.95705	1.89709	1.8378	1.77929	1.7217	1.66517	1.60982	1.55579	1.50321	1.4522	1.40291	1.35546	1.30999	1.26662	1.22549	1.18673	1.15047	1.11684	1.08598	1.05801	1.03307	1.01129	0.992806	0.977742	0.966231	0.958302	0.953735	0.952271	0.953655	0.957627	0.963932	0.972312	0.982509	0.994267	1.00733	1.02144	1.03633	1.05176	1.06746	1.08317
DNTT	0	0	217.45	6.6313e-46	5.0266e-42	3.46786	3.42304	3.37819	3.33328	3.28829	3.24318	3.19794	3.15252	3.1069	3.06105	3.01495	2.96856	2.92185	2.87481	2.82739	2.77958	2.73133	2.68263	2.63345	2.58375	2.53351	2.4827	2.43129	2.37925	2.32656	2.27318	2.21909	2.16426	2.10865	2.05229	1.99528	1.93774	1.87979	1.82157	1.76318	1.70475	1.6464	1.58827	1.53046	1.4731	1.41632	1.36023	1.30496	1.25063
RPL10	0	0	44.644	4.7148e-09	3.5663e-05	0.95426	0.964427	0.97455	0.984585	0.99449	1.00422	1.01373	1.02298	1.03192	1.04051	1.0487	1.05646	1.06374	1.07049	1.07667	1.08224	1.08715	1.09136	1.09483	1.09751	1.09936	1.10033	1.10038	1.09947	1.09755	1.09458	1.09051	1.08531	1.07892	1.07135	1.06266	1.05295	1.04232	1.03085	1.01863	1.00576	0.992333	0.978432	0.964153	0.949587	0.934826	0.919961	0.905083	0.890285
SELL	0	1	58.354	6.4319e-12	4.8683e-08	1.15703	1.16648	1.17589	1.18522	1.19445	1.20354	1.21246	1.22115	1.22961	1.23778	1.24562	1.25312	1.26022	1.2669	1.27312	1.27885	1.28404	1.28866	1.29268	1.29607	1.29878	1.30078	1.30204	1.30251	1.30218	1.30099	1.29891	1.29592	1.29196	1.28705	1.28122	1.27454	1.26707	1.25889	1.25005	1.24061	1.23063	1.22019	1.20935	1.19816	1.1867	1.17502	1.16319	1.15127
NEGR1	0	0	43.999	6.4185e-09	4.8537e-05	0.360934	0.438504	0.515813	0.592599	0.6686	0.74356	0.817212	0.889297	0.959553	1.02772	1.09354	1.15674	1.21707	1.27427	1.32807	1.37821	1.42444	1.46648	1.50409	1.53699	1.56494	1.58765	1.60489	1.61637	1.62185	1.62106	1.61374	1.59963	1.57846	1.5502	1.51531	1.47433	1.42781	1.37629	1.32032	1.26043	1.19717	1.13109	1.06273	0.992637	0.921347	0.849407	0.777361	0.705753
RPS27	0	0	46.707	1.7551e-09	1.3277e-05	0.371193	0.386772	0.402314	0.417781	0.43314	0.448341	0.463359	0.478152	0.492683	0.506915	0.520809	0.534329	0.547438	0.560096	0.572268	0.583916	0.595002	0.605489	0.615339	0.624516	0.632981	0.640697	0.647626	0.653732	0.658977	0.663322	0.666732	0.669168	0.670593	0.670996	0.670427	0.668944	0.666608	0.663478	0.659613	0.655074	0.649918	0.644206	0.637996	0.631349	0.624324	0.61698	0.609376	0.601572
RPL31	0	0	35.885	3.0558e-07	0.0023084	0.612383	0.622098	0.63178	0.641397	0.65092	0.660305	0.669529	0.678558	0.687358	0.695896	0.70414	0.712057	0.719615	0.72678	0.73352	0.739803	0.745595	0.750864	0.755578	0.759703	0.763206	0.766057	0.76822	0.769664	0.770357	0.770265	0.769355	0.767596	0.764954	0.761427	0.757088	0.752018	0.7463	0.740015	0.733248	0.726079	0.718591	0.710868	0.70299	0.69504	0.687102	0.679256	0.671586	0.664175
IGLL1	0	0	57.837	8.2552e-12	6.2475e-08	0.054495	0.066036	0.077538	0.08896	0.10027	0.111412	0.122362	0.133075	0.143512	0.153634	0.163401	0.172774	0.181714	0.19018	0.198134	0.205536	0.212346	0.218526	0.224036	0.228836	0.232888	0.23615	0.238585	0.240153	0.240814	0.240529	0.239259	0.236963	0.233604	0.229188	0.223837	0.21769	0.210883	0.203555	0.195845	0.18789	0.179828	0.171797	0.163935	0.15638	0.149271	0.142745	0.13694	0.131994
FABP5	0	0	30.651	3.6073e-06	0.027217	-0.263089	-0.255834	-0.248598	-0.241398	-0.23425	-0.227181	-0.220201	-0.21333	-0.206587	-0.19999	-0.193557	-0.187307	-0.181258	-0.175428	-0.169836	-0.164499	-0.159436	-0.154666	-0.150206	-0.146075	-0.142291	-0.138872	-0.135837	-0.133203	-0.13099	-0.129215	-0.127897	-0.127053	-0.126703	-0.126847	-0.127444	-0.128449	-0.129815	-0.131495	-0.133444	-0.135613	-0.137958	-0.140432	-0.142988	-0.14558	-0.148161	-0.150685	-0.153106	-0.155377
PFN1	0	0	39.297	6.0472e-08	0.00045699	-0.274113	-0.28289	-0.291642	-0.300344	-0.30897	-0.317497	-0.325898	-0.334149	-0.342224	-0.350099	-0.357748	-0.365147	-0.372269	-0.379091	-0.385587	-0.391732	-0.397502	-0.40287	-0.407812	-0.412302	-0.416317	-0.41983	-0.422816	-0.425252	-0.42711	-0.428367	-0.428998	-0.428976	-0.428278	-0.426891	-0.424835	-0.422134	-0.41881	-0.41489	-0.410396	-0.405352	-0.399783	-0.393713	-0.387165	-0.380163	-0.372731	-0.364894	-0.356676	-0.348099
HSPB1	0	0	39.931	4.4734e-08	0.0003381	-0.259188	-0.266968	-0.274707	-0.282367	-0.28991	-0.297287	-0.304467	-0.311407	-0.318068	-0.324408	-0.330389	-0.33597	-0.341111	-0.345772	-0.349913	-0.353495	-0.356477	-0.358819	-0.360482	-0.361425	-0.361608	-0.360992	-0.359536	-0.357201	-0.353946	-0.349731	-0.344517	-0.338263	-0.33093	-0.32251	-0.313074	-0.302703	-0.29148	-0.279486	-0.266804	-0.253515	-0.239701	-0.225444	-0.210827	-0.19593	-0.180836	-0.165627	-0.150385	-0.135192
PPIB	0	0	32.525	1.4942e-06	0.011279	-0.389624	-0.388544	-0.387458	-0.386361	-0.38525	-0.384108	-0.38294	-0.381738	-0.380494	-0.379204	-0.377862	-0.37646	-0.374995	-0.37346	-0.371848	-0.370155	-0.368374	-0.3665	-0.364526	-0.362447	-0.360257	-0.357951	-0.355521	-0.352964	-0.350271	-0.347439	-0.34446	-0.34133	-0.338042	-0.334594	-0.330995	-0.327252	-0.323375	-0.319373	-0.315255	-0.311031	-0.306708	-0.302296	-0.297804	-0.293241	-0.288616	-0.283938	-0.279216	-0.274459
F13A1	0	0	35.575	3.5386e-07	0.0026724	-0.278362	-0.275221	-0.272083	-0.268955	-0.26584	-0.262741	-0.259665	-0.256615	-0.253595	-0.25061	-0.247664	-0.244762	-0.241908	-0.239105	-0.23636	-0.233675	-0.231055	-0.228505	-0.226029	-0.223631	-0.221316	-0.219088	-0.216951	-0.21491	-0.212969	-0.211132	-0.209404	-0.207789	-0.206291	-0.204913	-0.203648	-0.202493	-0.201439	-0.200483	-0.199617	-0.198837	-0.198136	-0.197509	-0.19695	-0.196452	-0.196011	-0.19562	-0.195274	-0.194966
PDIA4	0	0	29.899	5.1316e-06	0.038713	-0.385447	-0.376366	-0.367313	-0.358315	-0.3494	-0.340591	-0.33192	-0.323413	-0.315098	-0.307001	-0.299149	-0.291571	-0.284294	-0.277344	-0.270749	-0.264537	-0.258734	-0.253368	-0.248467	-0.244057	-0.240167	-0.236822	-0.234052	-0.231882	-0.23034	-0.229454	-0.229251	-0.229758	-0.231002	-0.232985	-0.235644	-0.238907	-0.242704	-0.246962	-0.251609	-0.256575	-0.261788	-0.267175	-0.272667	-0.27819	-0.283674	-0.289047	-0.294237	-0.299173
CAT	0	0	41.259	2.3761e-08	0.00017964	-0.440296	-0.448875	-0.457433	-0.465949	-0.4744	-0.482771	-0.491034	-0.49917	-0.507159	-0.514979	-0.52261	-0.530029	-0.537217	-0.544151	-0.550812	-0.557177	-0.563226	-0.568938	-0.574291	-0.579264	-0.583837	-0.587988	-0.591697	-0.594941	-0.597701	-0.599954	-0.601681	-0.602859	-0.603468	-0.6035	-0.602982	-0.601946	-0.600422	-0.598442	-0.596036	-0.593237	-0.590076	-0.586583	-0.58279	-0.578729	-0.57443	-0.569925	-0.565245	-0.560421
MGST1	0	0	51.152	2.0745e-10	1.5695e-06	-0.363156	-0.361521	-0.359888	-0.358257	-0.35663	-0.355007	-0.35339	-0.351781	-0.350181	-0.34859	-0.34701	-0.345442	-0.343888	-0.342348	-0.340824	-0.339317	-0.337828	-0.336359	-0.33491	-0.333484	-0.33208	-0.330701	-0.329347	-0.32802	-0.326721	-0.325451	-0.324212	-0.323004	-0.321829	-0.320686	-0.319567	-0.318466	-0.317374	-0.316283	-0.315185	-0.314074	-0.312941	-0.311778	-0.310577	-0.309332	-0.308033	-0.306674	-0.305247	-0.303743
ENO1	1	0	40.231	3.8767e-08	0.00029304	-0.038821	-0.035813	-0.032805	-0.029798	-0.02679	-0.023782	-0.020774	-0.017767	-0.014759	-0.011751	-0.0087425	-0.0057343	-0.0027261	0.00028232	0.0032908	0.0062994	0.0093082	0.012317	0.015326	0.018335	0.021345	0.024354	0.027364	0.030374	0.033384	0.036395	0.039405	0.0424162	0.0454274	0.048441	0.051465	0.054508	0.057578	0.060684	0.063834	0.067038	0.070303	0.073638	0.077052	0.080553	0.084149	0.08785	0.091664	0.095599
CANX	0	0	43.827	6.9681e-09	5.2686e-05	-0.163285	-0.180395	-0.197458	-0.214423	-0.23124	-0.247871	-0.264257	-0.280353	-0.296111	-0.311482	-0.326419	-0.340872	-0.354794	-0.368136	-0.38085	-0.392888	-0.4042	-0.41474	-0.424458	-0.433307	-0.441238	-0.448202	-0.454152	-0.459039	-0.462814	-0.46543	-0.466838	-0.46699	-0.465838	-0.463371	-0.459673	-0.45484	-0.448969	-0.442155	-0.434495	-0.426086	-0.417024	-0.407404	-0.397325	-0.386881	-0.376169	-0.365286	-0.354329	-0.343392
XBP1	1	0	44.463	5.1419e-09	3.8888e-05	-0.161679	-0.156324	-0.150965	-0.145598	-0.14022	-0.134823	-0.129407	-0.123967	-0.118499	-0.112999	-0.107462	-0.101885	-0.0962641	-0.0905945	-0.0848724	-0.079094	-0.0732551	-0.067352	-0.06138	-0.055335	-0.049214	-0.043012	-0.036726	-0.030351	-0.023883	-0.017319	-0.010654	-0.0038835	0.0029954	0.0099788	0.017043	0.02416	0.031304	0.038448	0.045565	0.052627	0.059608	0.066481	0.073219	0.079795	0.086182	0.092353	0.098281	0.103939
PDIA6	0	0	65.966	1.6107e-13	1.2193e-09	-0.350517	-0.343754	-0.337022	-0.330348	-0.32376	-0.317296	-0.310978	-0.304836	-0.298901	-0.293203	-0.287771	-0.282635	-0.277824	-0.273367	-0.269295	-0.265637	-0.262422	-0.25968	-0.257441	-0.255733	-0.254588	-0.254033	-0.2541	-0.254817	-0.256213	-0.25832	-0.261165	-0.264779	-0.269191	-0.274399	-0.280326	-0.286883	-0.293982	-0.301534	-0.309451	-0.317645	-0.326026	-0.334507	-0.342999	-0.351413	-0.359662	-0.367656	-0.375306	-0.382526
CSF3R	0	1	32.808	1.3074e-06	0.0098708	-0.158532	-0.162103	-0.165662	-0.169194	-0.17269	-0.176131	-0.179508	-0.182808	-0.186018	-0.189124	-0.192114	-0.194974	-0.197693	-0.200256	-0.202651	-0.204865	-0.206886	-0.208699	-0.210293	-0.211654	-0.212769	-0.213626	-0.214212	-0.214513	-0.214516	-0.21421	-0.21358	-0.212614	-0.2113	-0.209631	-0.207624	-0.205296	-0.202664	-0.199747	-0.196563	-0.193129	-0.189463	-0.185583	-0.181506	-0.177252	-0.172836	-0.168278	-0.163594	-0.158804
MT.ATP8	0	0	31.239	2.736e-06	0.020646	-0.520348	-0.506744	-0.493187	-0.479724	-0.4664	-0.453268	-0.440369	-0.427753	-0.415465	-0.403553	-0.392065	-0.381047	-0.370546	-0.360609	-0.351283	-0.342616	-0.334653	-0.327443	-0.321032	-0.315468	-0.310796	-0.307065	-0.304322	-0.302612	-0.301984	-0.302485	-0.30416	-0.307058	-0.311225	-0.316662	-0.323256	-0.330879	-0.339402	-0.348697	-0.358635	-0.369087	-0.379925	-0.391021	-0.402246	-0.413471	-0.424568	-0.435408	-0.445863	-0.455804
APLP2	0	0	71.714	9.8633e-15	7.4675e-11	-0.51368	-0.507186	-0.500694	-0.494203	-0.48771	-0.48123	-0.474751	-0.468276	-0.461809	-0.455348	-0.448896	-0.442454	-0.436021	-0.4296	-0.423191	-0.416794	-0.410412	-0.404044	-0.397693	-0.391357	-0.38504	-0.378741	-0.372461	-0.366202	-0.359964	-0.353749	-0.347556	-0.341388	-0.335245	-0.329129	-0.323045	-0.317	-0.311	-0.305049	-0.299155	-0.293322	-0.287557	-0.281865	-0.276253	-0.270725	-0.265289	-0.25995	-0.254713	-0.249584
EIF4A1	0	0	34.962	4.7285e-07	0.0035705	0.668759	0.615648	0.562662	0.509925	0.45756	0.405697	0.354454	0.303959	0.254336	0.205709	0.158203	0.111943	0.0670524	0.0236565	-0.0181202	-0.0581532	-0.096318	-0.13249	-0.166545	-0.198358	-0.227804	-0.25476	-0.2791	-0.3007	-0.319435	-0.335181	-0.347813	-0.357208	-0.363239	-0.365872	-0.365282	-0.361675	-0.355258	-0.346237	-0.33482	-0.321212	-0.30562	-0.288251	-0.269311	-0.249007	-0.227545	-0.205133	-0.181976	-0.158281
HSPA5	0	0	97.285	3.7206e-20	2.8183e-16	-0.493586	-0.486971	-0.480362	-0.473767	-0.46719	-0.46064	-0.454121	-0.447642	-0.441207	-0.434824	-0.428499	-0.422239	-0.41605	-0.409938	-0.40391	-0.397972	-0.392131	-0.386393	-0.380765	-0.375253	-0.369863	-0.364602	-0.359477	-0.354494	-0.349659	-0.344979	-0.34046	-0.336109	-0.331932	-0.327934	-0.324114	-0.320472	-0.317007	-0.313718	-0.310605	-0.307666	-0.304901	-0.302308	-0.299889	-0.29764	-0.295562	-0.293654	-0.291915	-0.290344
PDIA3	0	0	53.86	5.6293e-11	4.2597e-07	-0.522055	-0.511991	-0.501942	-0.491921	-0.48194	-0.472019	-0.462167	-0.4524	-0.442732	-0.433176	-0.423748	-0.414461	-0.405329	-0.396366	-0.387587	-0.379005	-0.370635	-0.362491	-0.354587	-0.346937	-0.339555	-0.332456	-0.325652	-0.31916	-0.312992	-0.307162	-0.301686	-0.296576	-0.291848	-0.287506	-0.283539	-0.279931	-0.276666	-0.273728	-0.271102	-0.268771	-0.266722	-0.264936	-0.2634	-0.262097	-0.261011	-0.260128	-0.259431	-0.258904
HSP90B1	0	0	94.274	1.6261e-19	1.2316e-15	-0.512353	-0.507766	-0.50318	-0.498592	-0.494	-0.48941	-0.484815	-0.480217	-0.475615	-0.471008	-0.466396	-0.461779	-0.457155	-0.452524	-0.447886	-0.44324	-0.438586	-0.433922	-0.429248	-0.424565	-0.41987	-0.415164	-0.410446	-0.405716	-0.400972	-0.396215	-0.391443	-0.386657	-0.381855	-0.377039	-0.372217	-0.367395	-0.362582	-0.357784	-0.353011	-0.348268	-0.343565	-0.338908	-0.334306	-0.329765	-0.325294	-0.3209	-0.316591	-0.312374
CALR	0	0	175.095	8.4291e-37	6.3875e-33	-0.415481	-0.41444	-0.413393	-0.412335	-0.41126	-0.410164	-0.40904	-0.407883	-0.406687	-0.405447	-0.404158	-0.402813	-0.401408	-0.399936	-0.398393	-0.396773	-0.39507	-0.393279	-0.391394	-0.38941	-0.387321	-0.385122	-0.382808	-0.380372	-0.377809	-0.375114	-0.372281	-0.369304	-0.366179	-0.362904	-0.359489	-0.355944	-0.352282	-0.348512	-0.344647	-0.340698	-0.336675	-0.332589	-0.328453	-0.324276	-0.320071	-0.315848	-0.311619	-0.307394
PRSS57	0	0	79.868	1.8581e-16	1.407e-12	-0.393649	-0.38452	-0.375409	-0.36633	-0.3573	-0.348339	-0.33946	-0.33068	-0.322017	-0.313486	-0.305105	-0.29689	-0.288857	-0.281024	-0.273407	-0.266022	-0.258886	-0.252016	-0.245428	-0.23914	-0.233166	-0.227525	-0.222232	-0.217305	-0.212759	-0.208612	-0.204881	-0.20158	-0.198729	-0.196329	-0.194353	-0.19277	-0.191548	-0.190653	-0.190055	-0.189721	-0.189619	-0.189717	-0.189984	-0.190386	-0.190892	-0.19147	-0.192088	-0.192714
MPO	0	0	200.473	2.9731e-42	2.2533e-38	-0.415143	-0.415189	-0.415233	-0.415273	-0.41531	-0.415331	-0.415345	-0.415346	-0.415332	-0.415301	-0.415251	-0.415179	-0.415083	-0.414963	-0.414814	-0.414635	-0.414424	-0.414179	-0.413897	-0.413577	-0.413216	-0.412812	-0.412363	-0.411867	-0.411322	-0.410726	-0.410075	-0.40937	-0.408606	-0.407784	-0.406911	-0.405991	-0.405033	-0.40404	-0.403021	-0.401982	-0.400928	-0.399866	-0.398803	-0.397745	-0.396698	-0.395668	-0.394662	-0.393686
[truncated: 158 more columns]

## Sheet: CD34_CD164_Branching_12_11Assoc
Gene	isTF	isCDMarker	StatisticsValue	P-value	Adj P-value	Group12_PT_1	Group12_PT_0.99	Group12_PT_0.98	Group12_PT_0.97	Group12_PT_0.96	Group12_PT_0.95	Group12_PT_0.94	Group12_PT_0.93	Group12_PT_0.92	Group12_PT_0.91	Group12_PT_0.9	Group12_PT_0.89	Group12_PT_0.88	Group12_PT_0.87	Group12_PT_0.86	Group12_PT_0.85	Group12_PT_0.84	Group12_PT_0.83	Group12_PT_0.82	Group12_PT_0.81	Group12_PT_0.8	Group12_PT_0.79	Group12_PT_0.78	Group12_PT_0.77	Group12_PT_0.76	Group12_PT_0.75	Group12_PT_0.74	Group12_PT_0.73	Group12_PT_0.72	Group12_PT_0.71	Group12_PT_0.7	Group12_PT_0.69	Group12_PT_0.68	Group12_PT_0.67	Group12_PT_0.66	Group12_PT_0.65	Group12_PT_0.64	Group12_PT_0.63	Group12_PT_0.62	Group12_PT_0.61	Group12_PT_0.6	Group12_PT_0.59	Group12_PT_0.58	Group12_PT_0.57
CD44	0	1	37.376	1.5071e-07	0.0011075	0.159938	0.152063	0.144199	0.136358	0.128553	0.120793	0.113092	0.10546	0.0979092	0.0904512	0.0830975	0.0758597	0.0687493	0.0617781	0.0549575	0.0482992	0.0418147	0.0355157	0.029414	0.0235203	0.0178472	0.0124058	0.0072078	0.0022648	-0.0024116	-0.0068098	-0.0109183	-0.0147255	-0.0182197	-0.0213894	-0.024223	-0.0267089	-0.028836	-0.0305912	-0.0319645	-0.0329444	-0.033534	-0.0337483	-0.0336028	-0.033113	-0.0322942	-0.0311619	-0.0297317	-0.028019
MYADM	0	0	30.178	4.5026e-06	0.032847	0.33484	0.328707	0.322581	0.316469	0.310379	0.304317	0.298291	0.292307	0.286373	0.280496	0.274683	0.268941	0.263277	0.257698	0.252212	0.246825	0.241545	0.236378	0.23133	0.226415	0.221632	0.216991	0.2125	0.208165	0.203993	0.199992	0.196169	0.19253	0.189084	0.185836	0.182794	0.179966	0.17736	0.174977	0.17283	0.170925	0.16925	0.167794	0.166528	0.165435	0.164495	0.163687	0.162992	0.16239
PTTG1IP	0	0	29.97	4.9636e-06	0.0362	0.276885	0.270768	0.264653	0.258541	0.252436	0.246337	0.240248	0.23417	0.228105	0.222054	0.21602	0.210005	0.20401	0.198037	0.192088	0.186165	0.18027	0.174404	0.16857	0.162768	0.157002	0.151273	0.145582	0.139932	0.134325	0.128762	0.123244	0.117775	0.112356	0.106989	0.101675	0.0964159	0.091214	0.086072	0.0809905	0.0759719	0.071021	0.0661445	0.0613499	0.0566441	0.0520343	0.0475277	0.0431312	0.038852
HLA.DMA	0	0	30.504	3.8645e-06	0.028203	0.455001	0.444837	0.434685	0.424553	0.414453	0.404395	0.39439	0.384448	0.37458	0.364796	0.355106	0.345522	0.336054	0.326712	0.317508	0.30845	0.299551	0.29082	0.28227	0.273906	0.265744	0.257792	0.250061	0.242563	0.235306	0.228303	0.221562	0.215095	0.208913	0.203026	0.197444	0.192178	0.18724	0.182636	0.178381	0.174483	0.17094	0.167716	0.164802	0.162173	0.159805	0.157676	0.155764	0.15405
STAT6	1	0	33.861	7.9584e-07	0.0058279	0.398797	0.386821	0.374865	0.362948	0.35109	0.339309	0.327626	0.316059	0.304629	0.293355	0.282256	0.271352	0.260663	0.250207	0.240004	0.230075	0.220437	0.211111	0.20212	0.193473	0.185199	0.177315	0.16984	0.162794	0.156195	0.150065	0.144421	0.139284	0.134673	0.130608	0.127107	0.124191	0.12188	0.120191	0.119146	0.11876	0.11902	0.119874	0.121278	0.123182	0.125538	0.128298	0.131415	0.13484
SFT2D2	0	0	38.243	9.9838e-08	0.00073431	0.420232	0.413123	0.406016	0.398915	0.391822	0.384741	0.377674	0.370623	0.363593	0.356586	0.349603	0.34265	0.335727	0.328838	0.321986	0.315174	0.308405	0.30168	0.295	0.288379	0.281808	0.275293	0.268838	0.262445	0.256117	0.249858	0.243669	0.237553	0.231515	0.225555	0.219678	0.213886	0.20818	0.202568	0.197048	0.191623	0.18629	0.181036	0.175851	0.170722	0.165638	0.160588	0.15556	0.15054
FTH1	0	0	29.643	5.7861e-06	0.042187	-0.138318	-0.154002	-0.169672	-0.185313	-0.200912	-0.216453	-0.231923	-0.247307	-0.262591	-0.27776	-0.292801	-0.307698	-0.322439	-0.337008	-0.351391	-0.365573	-0.379542	-0.393281	-0.40678	-0.420016	-0.432984	-0.445665	-0.458046	-0.470112	-0.481849	-0.493244	-0.504281	-0.514945	-0.525224	-0.535103	-0.544567	-0.553601	-0.56219	-0.570327	-0.577989	-0.585165	-0.59186	-0.598097	-0.603892	-0.609268	-0.614244	-0.618842	-0.623083	-0.62699
RBM3	0	0	31.591	2.3187e-06	0.016945	0.132555	0.124812	0.117075	0.109353	0.101651	0.0939789	0.086342	0.0787478	0.0712036	0.0637164	0.0562934	0.0489416	0.0416683	0.0344805	0.0273854	0.0203902	0.0135018	0.0067275	7.4435e-05	-0.0064503	-0.0128396	-0.0190864	-0.0251834	-0.0311236	-0.0368998	-0.0425049	-0.0479318	-0.0531733	-0.0582223	-0.0630718	-0.0677145	-0.0721433	-0.076351	-0.0803308	-0.0840752	-0.0875776	-0.090838	-0.0938624	-0.096657	-0.099228	-0.101582	-0.103724	-0.105661	-0.1074
H3F3B	0	0	50.2	3.2803e-10	2.4265e-06	0.395087	0.391742	0.388397	0.385049	0.381699	0.378344	0.374984	0.371617	0.368244	0.364861	0.36147	0.358068	0.354654	0.351228	0.347788	0.344334	0.340863	0.337376	0.33387	0.330348	0.326804	0.32324	0.319653	0.316043	0.31241	0.308751	0.305066	0.301353	0.297613	0.293842	0.290042	0.28621	0.28235	0.278448	0.274515	0.270547	0.26654	0.262485	0.25838	0.254216	0.249989	0.245691	0.241316	0.23686
HNRNPA2B1	0	0	36.435	2.3547e-07	0.0017286	0.325451	0.314913	0.304375	0.293839	0.283304	0.272771	0.26224	0.251713	0.24119	0.23067	0.220156	0.209646	0.199143	0.188645	0.178155	0.167672	0.157196	0.146729	0.13627	0.125822	0.115383	0.104955	0.0945378	0.0841319	0.0737381	0.0633569	0.0529887	0.0426341	0.0322936	0.0219678	0.0116571	0.0013621	-0.0089166	-0.0191787	-0.0294234	-0.0396499	-0.049847	-0.0599958	-0.070076	-0.0800681	-0.0899523	-0.0997089	-0.109318	-0.11876
TYMP	0	0	45.091	3.8056e-09	2.8063e-05	0.711505	0.702506	0.693505	0.684501	0.675494	0.666481	0.657461	0.648433	0.639395	0.630346	0.621285	0.61221	0.603121	0.594015	0.584891	0.575748	0.566584	0.557399	0.54819	0.538957	0.529697	0.520411	0.511095	0.50175	0.492373	0.482963	0.473519	0.464039	0.454523	0.444968	0.435373	0.425738	0.41606	0.406338	0.396571	0.386758	0.3769	0.367006	0.357078	0.347123	0.337147	0.327156	0.317155	0.30715
YWHAZ	0	0	35.316	3.9994e-07	0.0029336	0.567217	0.556774	0.546328	0.535876	0.525415	0.514942	0.504453	0.493947	0.483418	0.472865	0.462284	0.451673	0.441028	0.430347	0.419625	0.408861	0.39805	0.387191	0.37628	0.365313	0.354288	0.343201	0.332051	0.320833	0.309544	0.298182	0.286743	0.275225	0.263624	0.251937	0.240161	0.228293	0.21633	0.20427	0.192108	0.179842	0.16749	0.155071	0.142622	0.130168	0.117737	0.105359	0.0930612	0.080872
DPYSL2	0	0	29.757	5.4839e-06	0.039988	0.76745	0.742478	0.717529	0.692627	0.667796	0.643059	0.61844	0.593963	0.569651	0.545527	0.521616	0.497941	0.474525	0.451392	0.428565	0.406069	0.383927	0.362162	0.3408	0.319858	0.299367	0.279347	0.259823	0.240817	0.222354	0.204457	0.18715	0.170456	0.154398	0.139001	0.124288	0.110283	0.097009	0.0844893	0.072748	0.0618071	0.05166	0.0422729	0.033614	0.0256496	0.0183464	0.0116714	0.00559118	7.2613e-05
MYH9	0	0	46.474	1.962e-09	1.448e-05	0.663938	0.653359	0.642779	0.632197	0.621614	0.611027	0.600438	0.589844	0.579245	0.568641	0.55803	0.547412	0.536787	0.526154	0.515511	0.504859	0.494196	0.483522	0.47284	0.462138	0.451427	0.440701	0.429961	0.419206	0.408435	0.397647	0.386841	0.376018	0.365175	0.354314	0.343432	0.332529	0.3216	0.310658	0.299689	0.288696	0.27769	0.266707	0.25576	0.244879	0.234089	0.223415	0.212882	0.20252
ATP5F1	0	0	35.749	3.2584e-07	0.0023904	0.475196	0.461008	0.446829	0.43267	0.418539	0.404445	0.3904	0.376411	0.362489	0.348643	0.334883	0.321218	0.307657	0.29421	0.280887	0.267697	0.25465	0.241755	0.22902	0.216459	0.204077	0.191885	0.179893	0.16811	0.156546	0.14521	0.134112	0.123261	0.112666	0.102338	0.0922855	0.0825182	0.073046	0.0638773	0.0550227	0.0464909	0.038282	0.0303902	0.022807	0.0155257	0.0085391	0.0018398	-0.00457922	-0.010725
MOB1A	0	0	36.272	2.5441e-07	0.0018674	0.672887	0.645492	0.618135	0.590854	0.563687	0.536673	0.509849	0.483254	0.456925	0.430901	0.40522	0.379919	0.355038	0.330613	0.306683	0.283287	0.260462	0.238246	0.21668	0.195794	0.175634	0.156237	0.137638	0.119878	0.102993	0.0870228	0.0720042	0.0579758	0.0449756	0.0330416	0.0222121	0.0125249	0.0040183	-0.00326966	-0.00930096	-0.0140407	-0.017514	-0.0197958	-0.0209658	-0.0211017	-0.0202817	-0.0185839	-0.0160867	-0.012868
SUB1	1	0	39.693	5.0099e-08	0.00036868	0.392352	0.375781	0.359232	0.342729	0.326293	0.309946	0.293712	0.277612	0.26167	0.245907	0.230346	0.21501	0.19992	0.1851	0.170572	0.156358	0.142481	0.128962	0.11583	0.103093	0.0907872	0.0789301	0.0675444	0.0566526	0.046277	0.0364402	0.0271645	0.0184725	0.0103865	0.00292905	-0.00387743	-0.0100105	-0.015448	-0.0201666	-0.0241448	-0.0273618	-0.029835	-0.0316146	-0.032752	-0.0332987	-0.033306	-0.0328252	-0.0319078	-0.030605
SELL	0	1	71.929	8.8849e-15	6.6166e-11	0.528059	0.51255	0.497054	0.481585	0.466155	0.450778	0.435467	0.420235	0.405095	0.390061	0.375145	0.360361	0.345722	0.331242	0.316933	0.302808	0.288881	0.275165	0.26167	0.248418	0.235414	0.222673	0.21021	0.198036	0.186165	0.174611	0.163387	0.152505	0.141979	0.131822	0.122048	0.112669	0.1037	0.0951498	0.0870362	0.0793702	0.072151	0.0653683	0.0590089	0.0530614	0.047514	0.0423547	0.0375716	0.033153
CTSZ	0	0	32.597	1.4445e-06	0.010565	0.877783	0.851536	0.825311	0.79913	0.773017	0.746992	0.72108	0.695301	0.669678	0.644235	0.618991	0.593972	0.569197	0.544691	0.520475	0.496571	0.473002	0.44979	0.42696	0.404527	0.382521	0.360961	0.33987	0.319269	0.299183	0.279631	0.260638	0.242226	0.224416	0.207231	0.190693	0.174825	0.15965	0.145187	0.131462	0.118494	0.10628	0.094778	0.0839658	0.073808	0.0642721	0.0553259	0.0469371	0.039073
DDX5	1	0	83.59	3.0209e-17	2.2539e-13	0.35764	0.352695	0.347742	0.342775	0.337788	0.332772	0.327722	0.322631	0.31749	0.312294	0.307035	0.301707	0.296302	0.290814	0.285235	0.279559	0.273779	0.267887	0.26188	0.255742	0.249475	0.243068	0.236516	0.22981	0.222945	0.215912	0.208706	0.201319	0.193744	0.185974	0.178003	0.169823	0.16143	0.152809	0.143961	0.134878	0.12557	0.116077	0.10642	0.0966346	0.0867512	0.0768012	0.0668156	0.056826
FCGRT	0	0	122.757	1.3763e-25	1.0314e-21	0.801821	0.780754	0.759731	0.738796	0.717993	0.697365	0.676957	0.656812	0.636975	0.617489	0.598398	0.579746	0.561577	0.543934	0.526863	0.510406	0.494608	0.479512	0.46516	0.451603	0.438878	0.427031	0.416106	0.406146	0.397197	0.389301	0.382503	0.376846	0.372374	0.369132	0.367163	0.366511	0.36722	0.369334	0.372897	0.377947	0.38443	0.392202	0.401125	0.411055	0.421851	0.43337	0.445471	0.45801
RAC1	0	0	120.252	4.7196e-25	3.5359e-21	0.822893	0.82267	0.82242	0.822113	0.821724	0.821222	0.820582	0.819775	0.818773	0.817548	0.816073	0.81432	0.812261	0.809867	0.807112	0.803967	0.800405	0.796398	0.79192	0.786936	0.781426	0.77536	0.768709	0.761445	0.753542	0.744971	0.735704	0.725714	0.714972	0.703452	0.691124	0.677961	0.66394	0.64902	0.633186	0.616409	0.59872	0.580184	0.560888	0.540905	0.520311	0.499182	0.477595	0.45563
ACTG1	0	0	201.31	1.9647e-42	1.4783e-38	1.19924	1.19331	1.18739	1.18146	1.17552	1.16958	1.16362	1.15764	1.15164	1.14563	1.13959	1.13352	1.12743	1.1213	1.11514	1.10894	1.10271	1.09643	1.0901	1.08373	1.07731	1.07084	1.06431	1.05772	1.05107	1.04436	1.03759	1.03074	1.02383	1.01684	1.00977	1.00263	0.9954	0.988091	0.980693	0.973207	0.96564	0.958015	0.950348	0.942659	0.934968	0.927295	0.919658	0.91208
S100A6	0	0	45.424	3.2458e-09	2.3941e-05	0.64756	0.617808	0.588081	0.558403	0.528799	0.499294	0.469911	0.440675	0.411612	0.382745	0.3541	0.3257	0.297571	0.269737	0.242222	0.215051	0.188249	0.161841	0.13585	0.110301	0.0852202	0.0606305	0.0365569	0.0130241	-0.0099433	-0.0323208	-0.0540838	-0.0752077	-0.0956679	-0.11544	-0.134499	-0.152821	-0.17038	-0.187154	-0.203116	-0.218244	-0.23254	-0.246032	-0.258745	-0.270706	-0.281942	-0.29248	-0.302347	-0.31157
ACTR2	0	0	37.732	1.2728e-07	0.00093577	1.27973	1.26625	1.25276	1.23925	1.22572	1.21215	1.19853	1.18485	1.17111	1.1573	1.14341	1.12942	1.11533	1.10113	1.08681	1.07237	1.05778	1.04305	1.0282	1.01311	0.997877	0.982464	0.966858	0.951049	0.935029	0.918788	0.902316	0.885606	0.868647	0.851431	0.833947	0.816188	0.79814	0.779805	0.761162	0.742209	0.72297	0.703513	0.683889	0.664162	0.644393	0.624639	0.604963	0.58542
JUNB	1	0	91.178	7.4018e-19	5.5284e-15	0.942384	0.926947	0.911511	0.896075	0.880641	0.865207	0.849775	0.834344	0.818915	0.803489	0.788065	0.772644	0.757227	0.741812	0.726401	0.710995	0.695592	0.680194	0.6648	0.649413	0.634031	0.618654	0.603283	0.587918	0.57256	0.557209	0.541865	0.526528	0.511199	0.495877	0.480565	0.46526	0.44996	0.434678	0.419401	0.404134	0.38889	0.37368	0.358532	0.34346	0.328485	0.313625	0.298899	0.28433
ZYX	0	0	76.644	8.9453e-16	6.6687e-12	1.29551	1.29029	1.28506	1.2798	1.27448	1.26911	1.26366	1.25811	1.25246	1.24668	1.24077	1.23469	1.22845	1.22202	1.21539	1.20854	1.20145	1.19412	1.1865	1.17865	1.17048	1.162	1.15319	1.14404	1.13453	1.12465	1.11439	1.10371	1.09262	1.0811	1.06912	1.05667	1.0437	1.03033	1.01639	1.00193	0.98695	0.971503	0.955614	0.939326	0.922676	0.905704	0.888448	0.87094
CSTB	0	0	44.853	4.2654e-09	3.1445e-05	1.11448	1.07733	1.04022	1.0032	0.9663	0.929568	0.893045	0.85677	0.820788	0.785138	0.749863	0.715004	0.680603	0.646701	0.613341	0.580563	0.548409	0.516922	0.48614	0.456111	0.426871	0.398463	0.370929	0.344311	0.318651	0.293989	0.270368	0.247829	0.226414	0.206164	0.187121	0.169327	0.15282	0.137651	0.123852	0.111465	0.10047	0.0907864	0.0823429	0.0750612	0.0688648	0.0636772	0.0594217	0.056022
RNH1	0	0	67.337	8.2779e-14	6.1554e-10	1.20278	1.16788	1.13303	1.09828	1.06369	1.02929	0.995157	0.961324	0.927847	0.894776	0.862163	0.830058	0.798511	0.767574	0.737298	0.707732	0.678929	0.650939	0.62381	0.5976	0.572353	0.548122	0.524958	0.502912	0.482034	0.462375	0.443987	0.426919	0.411223	0.396949	0.384149	0.372873	0.36317	0.355096	0.348697	0.34402	0.34102	0.339573	0.33955	0.340823	0.343266	0.34675	0.351148	0.35633
FAM49B	0	0	54.684	3.7848e-11	2.8045e-07	1.38349	1.34201	1.30057	1.25922	1.21801	1.17699	1.13619	1.09566	1.05546	1.01562	0.976186	0.937212	0.89874	0.860815	0.823483	0.786789	0.750779	0.7155	0.681	0.647312	0.614495	0.582591	0.551644	0.521701	0.492807	0.465007	0.438348	0.412874	0.388632	0.365667	0.344025	0.323751	0.30489	0.287491	0.271596	0.257248	0.24443	0.233078	0.223118	0.214481	0.207098	0.2009	0.195815	0.19178
LST1	0	0	33.185	1.0947e-06	0.0080088	1.36026	1.32934	1.29844	1.26757	1.23676	1.20602	1.17537	1.14484	1.11442	1.08416	1.05405	1.02413	0.994408	0.964902	0.935632	0.906616	0.877872	0.849418	0.82127	0.793453	0.765978	0.738866	0.712134	0.685801	0.659886	0.634405	0.609377	0.584821	0.560754	0.537195	0.514162	0.491673	0.46975	0.448398	0.427649	0.407515	0.388	0.369107	0.350823	0.333143	0.316064	0.29958	0.283686	0.26838
CNN2	0	0	33.207	1.0832e-06	0.007926	1.43669	1.38708	1.33753	1.28811	1.23887	1.18987	1.14118	1.09286	1.04497	0.997564	0.950711	0.90447	0.858902	0.814069	0.770032	0.726851	0.684589	0.643306	0.60306	0.563924	0.525946	0.489193	0.453726	0.419604	0.386891	0.355647	0.325933	0.297811	0.271341	0.246586	0.223605	0.202461	0.18321	0.165927	0.150659	0.137467	0.12632	0.1171	0.109699	0.103998	0.0998839	0.0972419	0.0959572	0.095915
MYL12A	0	0	57.178	1.1351e-11	8.4153e-08	1.51871	1.47198	1.4253	1.37871	1.33226	1.286	1.23997	1.19422	1.14879	1.10373	1.05909	1.01492	0.971256	0.928148	0.885644	0.843789	0.80263	0.762213	0.72259	0.683792	0.645881	0.608898	0.572889	0.537901	0.50398	0.471172	0.439524	0.409083	0.379894	0.352005	0.325461	0.300309	0.27659	0.254366	0.233668	0.214544	0.19698	0.180904	0.166251	0.152951	0.140934	0.130131	0.120474	0.11189
S100A4	0	0	101.614	4.4593e-21	3.3351e-17	1.18145	1.14816	1.11488	1.08164	1.04846	1.01536	0.982349	0.949453	0.91669	0.88408	0.851641	0.819392	0.787352	0.75554	0.723975	0.692677	0.661663	0.630954	0.60057	0.570525	0.540842	0.51154	0.482637	0.454153	0.426105	0.398514	0.371399	0.344777	0.318669	0.293093	0.268069	0.243615	0.21975	0.196494	0.173866	0.151883	0.13055	0.10985	0.0897793	0.0703235	0.0514714	0.0332121	0.0155341	-0.0015736
HLA.B	0	0	111.702	3.1545e-23	2.3611e-19	2.19899	2.17124	2.14352	2.11585	2.08824	2.06074	2.03335	2.00611	1.97903	1.95214	1.92547	1.89904	1.87287	1.84698	1.82141	1.79617	1.77128	1.74678	1.7227	1.69902	1.67581	1.65307	1.63083	1.60912	1.58796	1.56737	1.54737	1.528	1.50927	1.49121	1.47384	1.45718	1.4413	1.42611	1.41175	1.39819	1.3854	1.37345	1.36219	1.35162	1.34171	1.33242	1.32371	1.3156
CAP1	0	0	62.803	7.464e-13	5.5465e-09	1.73915	1.71193	1.68471	1.6575	1.6303	1.60313	1.57598	1.54887	1.52179	1.49475	1.46776	1.44082	1.41394	1.38712	1.36037	1.33369	1.30709	1.28058	1.2541	1.22782	1.20158	1.17545	1.14943	1.12352	1.09773	1.07207	1.04654	1.02114	0.995888	0.970779	0.94582	0.921018	0.89638	0.871903	0.847601	0.823476	0.79954	0.77582	0.752328	0.729087	0.706118	0.68344	0.661073	0.63904
CD48	0	1	52.12	1.3022e-10	9.6387e-07	1.69548	1.64481	1.59421	1.54372	1.4934	1.44332	1.39353	1.34409	1.29507	1.24651	1.19847	1.15103	1.10422	1.05812	1.01278	0.968257	0.924613	0.881904	0.84019	0.79953	0.759981	0.721602	0.684452	0.648589	0.614072	0.580959	0.549309	0.51918	0.490631	0.46372	0.438506	0.415047	0.3934	0.373629	0.355787	0.339931	0.32603	0.314008	0.303756	0.295184	0.288197	0.282702	0.278603	0.27581
B2M	0	0	61.257	1.579e-12	1.1726e-08	2.4367	2.3864	2.33614	2.28597	2.23594	2.18609	2.13647	2.08711	2.03808	1.98941	1.94114	1.89333	1.84602	1.79925	1.75306	1.70752	1.66265	1.6185	1.5751	1.53257	1.49087	1.45008	1.41024	1.37139	1.33359	1.29687	1.26129	1.22688	1.1937	1.16178	1.13118	1.10194	1.0741	1.0477	1.02281	0.999449	0.97761	0.957246	0.93828	0.920658	0.904318	0.889198	0.875238	0.86238
LCP1	0	0	74.12	3.0589e-15	2.2789e-11	2.09055	2.07148	2.05242	2.03336	2.01432	1.9953	1.97629	1.95731	1.93836	1.91944	1.90055	1.88171	1.86291	1.84416	1.82546	1.80682	1.78825	1.76973	1.7513	1.73292	1.71462	1.69641	1.67828	1.66024	1.6423	1.62445	1.60671	1.58907	1.57154	1.55412	1.53683	1.51965	1.5026	1.48568	1.4689	1.45225	1.4357	1.41935	1.40307	1.3869	1.37083	1.35484	1.33892	1.3231
SEPT9	0	0	109.749	8.2336e-23	6.1612e-19	1.7286	1.68645	1.64433	1.60225	1.56024	1.51832	1.47651	1.43485	1.39334	1.35201	1.31089	1.27	1.22936	1.18899	1.14892	1.10917	1.06976	1.03072	0.99207	0.953826	0.916018	0.878666	0.841794	0.805424	0.769579	0.734283	0.699558	0.665426	0.631912	0.599036	0.566823	0.535296	0.50448	0.474387	0.445052	0.416492	0.38872	0.361735	0.335538	0.310131	0.285513	0.261685	0.238647	0.2164
PSAP	0	0	101.56	4.5772e-21	3.4228e-17	1.77476	1.7343	1.69387	1.65351	1.61325	1.5731	1.53312	1.49333	1.45375	1.41443	1.3754	1.33668	1.2983	1.26031	1.22272	1.18558	1.14891	1.11274	1.0771	1.04205	1.00759	0.973757	0.940589	0.908115	0.876366	0.845375	0.815172	0.78579	0.75726	0.729613	0.702882	0.677096	0.65229	0.628492	0.605735	0.584049	0.56342	0.543807	0.525154	0.507415	0.490541	0.474484	0.459196	0.44463
IQGAP1	0	0	134.213	4.8877e-28	3.6653e-24	1.9085	1.86423	1.81998	1.77579	1.73167	1.68767	1.64381	1.60011	1.5566	1.51331	1.47027	1.4275	1.38503	1.34289	1.30111	1.25971	1.21872	1.17817	1.1381	1.09849	1.05941	1.02089	0.982941	0.945594	0.908876	0.872816	0.837441	0.802777	0.768853	0.735696	0.703332	0.671791	0.6411	0.611282	0.582369	0.554386	0.52734	0.501211	0.475991	0.451663	0.428214	0.405629	0.383893	0.36299
GLIPR1	0	0	119.516	6.7755e-25	5.0755e-21	2.03432	1.96782	1.90139	1.83512	1.76908	1.70334	1.63799	1.5731	1.50875	1.44501	1.38196	1.31967	1.25823	1.19771	1.13819	1.07974	1.02245	0.966375	0.91161	0.858221	0.806292	0.755896	0.707111	0.660013	0.61468	0.571187	0.529611	0.49003	0.452519	0.417156	0.384016	0.353178	0.32472	0.298711	0.275235	0.254362	0.23606	0.220205	0.206676	0.195347	0.186094	0.178793	0.17332	0.16955
CTSS	0	0	144.005	3.9183e-30	2.9399e-26	2.41617	2.3486	2.2811	2.21372	2.14654	2.07961	2.01301	1.94679	1.88102	1.81577	1.7511	1.68707	1.62375	1.5612	1.49949	1.43868	1.37884	1.32003	1.2623	1.20575	1.15041	1.09636	1.04367	0.992386	0.942586	0.894332	0.847687	0.802717	0.759485	0.718055	0.678493	0.640862	0.60523	0.571653	0.540203	0.510938	0.48383	0.458791	0.435712	0.414495	0.395041	0.37725	0.361021	0.34626
S100A11	0	0	94.597	1.3882e-19	1.0371e-15	2.86855	2.77043	2.67242	2.57465	2.47722	2.38025	2.28385	2.18815	2.09325	1.99927	1.90633	1.81455	1.72403	1.63489	1.54724	1.46121	1.37691	1.29445	1.214	1.13552	1.05928	0.985347	0.913829	0.844845	0.778509	0.714938	0.654246	0.596548	0.54196	0.490596	0.442573	0.398004	0.35701	0.319694	0.286182	0.256576	0.23082	0.208725	0.190082	0.174693	0.162357	0.152872	0.146038	0.14165
MS4A6A	0	0	475.335	1.446e-101	1.0915e-97	2.85959	2.85501	2.85041	2.84576	2.84103	2.8362	2.83124	2.82613	2.82084	2.81536	2.80964	2.80367	2.79743	2.79088	2.784	2.77677	2.76915	2.76114	2.7527	2.74379	2.73441	2.72452	2.7141	2.70312	2.69157	2.6794	2.66661	2.65315	2.63902	2.62417	2.60859	2.59226	2.5751	2.55721	2.53844	2.51882	2.4983	2.47689	2.45453	2.4312	2.40689	2.38156	2.35518	2.3277
SH3BGRL3	0	0	200.445	3.0143e-42	2.2677e-38	3.47472	3.39596	3.31726	3.23866	3.16021	3.08197	3.00397	2.92628	2.84894	2.77201	2.69553	2.61956	2.54414	2.46933	2.39518	2.32173	2.24904	2.17716	2.1061	2.03603	1.96688	1.89874	1.83166	1.76569	1.70089	1.63729	1.57497	1.51395	1.4543	1.39606	1.33929	1.28404	1.2304	1.17828	1.12788	1.07919	1.0322	0.986954	0.94334	0.901354	0.860964	0.822138	0.784845	0.74905
FCER1G	0	0	204.087	4.968e-43	3.7385e-39	3.60799	3.54087	3.47377	3.40669	3.33964	3.27263	3.20567	3.13877	3.07194	3.00519	2.93854	2.87198	2.80554	2.73922	2.67303	2.60698	2.54109	2.47535	2.4098	2.34442	2.27923	2.21425	2.14948	2.08493	2.02062	1.95655	1.89273	1.82918	1.7659	1.7029	1.6402	1.5778	1.5157	1.45396	1.39254	1.33146	1.2708	1.21057	1.15091	1.0919	1.03359	0.976082	0.919449	0.86377
TMSB4X	0	0	48.424	7.6978e-10	5.6856e-06	3.78418	3.69948	3.61487	3.5304	3.44616	3.36222	3.27866	3.19555	3.11296	3.03098	2.94968	2.86914	2.78942	2.7106	2.63277	2.55599	2.48034	2.4059	2.3327	2.26093	2.19056	2.12169	2.05441	1.98878	1.92489	1.8628	1.8026	1.74436	1.68816	1.63406	1.58216	1.53251	1.4852	1.44029	1.39788	1.35802	1.3207	1.28576	1.25309	1.22258	1.19408	1.16747	1.14263	1.1194
AHNAK	0	0	433.704	1.4474e-92	1.0918e-88	4.14062	4.05098	3.96139	3.8719	3.78256	3.69342	3.60454	3.51595	3.42772	3.33989	3.25252	3.16564	3.07932	2.99361	2.90855	2.82419	2.74059	2.65779	2.5758	2.49481	2.41473	2.33566	2.25764	2.18073	2.10498	2.03044	1.95715	1.88517	1.81455	1.74534	1.67759	1.61135	1.5467	1.4836	1.42219	1.36248	1.3045	1.24824	1.19366	1.14076	1.08953	1.03994	0.991977	0.94563
ACTB	0	0	42.996	1.0365e-08	7.6393e-05	4.36999	4.26497	4.16003	4.05527	3.95075	3.84657	3.74281	3.63955	3.53687	3.43487	3.33362	3.23321	3.13372	3.03523	2.93783	2.84161	2.74664	2.65302	2.5608	2.47012	2.38102	2.29359	2.20792	2.1241	2.0422	1.96231	1.88451	1.8089	1.73554	1.66453	1.59595	1.52989	1.4664	1.40563	1.3476	1.29242	1.2401	1.19043	1.14342	1.09891	1.05682	1.01703	0.97944	0.94394
VIM	0	0	1214.7	1.0375e-261	7.8541e-258	4.51983	4.46067	4.40153	4.3424	4.28331	4.22426	4.16526	4.10632	4.04746	3.98867	3.92998	3.8714	3.81293	3.75458	3.69637	3.6383	3.58039	3.52264	3.4651	3.40769	3.3505	3.29352	3.23676	3.18022	3.12393	3.06788	3.01209	2.95657	2.90133	2.84638	2.79174	2.7374	2.6834	2.62969	2.57635	2.52336	2.4708	2.41856	2.36684	2.31563	2.26496	2.21489	2.16545	2.1167
ITGB2	0	1	675.628	6.5948e-145	4.985e-141	4.87228	4.77909	4.68597	4.59297	4.50018	4.40766	4.31546	4.22367	4.13234	4.04154	3.95135	3.86181	3.77301	3.685	3.59786	3.51165	3.42644	3.34229	3.2593	3.17745	3.09689	3.01766	2.93982	2.86345	2.78861	2.71536	2.64378	2.57392	2.50586	2.43966	2.37538	2.3131	2.2529	2.19479	2.1389	2.08526	2.0338	1.98457	1.93733	1.89203	1.84856	1.80683	1.76673	1.7282
TMSB10	0	0	562.772	1.7641e-120	1.3324e-116	5.11841	4.99055	4.86279	4.73525	4.60804	4.48126	4.35503	4.22945	4.10462	3.98067	3.85769	3.7358	3.6151	3.49571	3.37773	3.26126	3.14643	3.03333	2.9221	2.81279	2.70556	2.60049	2.49771	2.39732	2.29943	2.20414	2.11156	2.02181	1.93499	1.85121	1.77058	1.69321	1.6192	1.54867	1.48172	1.41846	1.3589	1.30278	1.25009	1.20066	1.15433	1.11099	1.07048	1.0327
SAMHD1	0	0	773.644	3.9257e-166	2.9686e-162	5.73098	5.65224	5.5735	5.49474	5.41596	5.33716	5.25831	5.17942	5.10048	5.02148	4.94241	4.86327	4.78405	4.70474	4.62533	4.54582	4.46619	4.38645	4.3066	4.22659	4.14645	4.06616	3.98572	3.90511	3.82433	3.74338	3.66224	3.58091	3.49938	3.41764	3.33569	3.25351	3.1711	3.08847	3.00558	2.92245	2.8391	2.75565	2.67214	2.58868	2.50535	2.42223	2.33941	2.257
HLA.DPB1	0	0	323.754	8.1216e-69	6.1212e-65	5.57294	5.37627	5.17981	4.9838	4.78846	4.59401	4.40068	4.20868	4.01824	3.82959	3.64295	3.45853	3.27656	3.09727	2.92088	2.74761	2.57769	2.41133	2.2488	2.0902	1.93588	1.78601	1.64083	1.50056	1.36541	1.23561	1.11138	0.99295	0.880539	0.77437	0.674666	0.581649	0.49554	0.416572	0.344957	0.280905	0.22432	0.174865	0.132163	0.0958602	0.0655947	0.0410059	0.021733	0.0074154
CST3	0	0	424.131	1.6964e-90	1.2794e-86	6.76396	6.52005	6.27641	6.03333	5.79109	5.54995	5.3102	5.07211	4.83597	4.60204	4.37062	4.14197	3.91636	3.69409	3.47543	3.26065	3.05003	2.84385	2.6424	2.44592	2.25473	2.06908	1.88926	1.71554	1.54821	1.38753	1.23379	1.08726	0.94823	0.816964	0.693744	0.578847	0.47255	0.375135	0.286874	0.208027	0.13848	0.0777987	0.0255371	-0.0187511	-0.0555122	-0.0851923	-0.108238	-0.12509
HLA.DRB1	0	0	476.324	8.8353e-102	6.6697e-98	6.80646	6.57718	6.34816	6.11964	5.89188	5.66514	5.43966	5.2157	4.99351	4.77335	4.55548	4.34013	4.12757	3.91806	3.71183	3.50916	3.31028	3.11546	2.9249	2.73899	2.55785	2.38177	2.21102	2.04584	1.88649	1.73322	1.58628	1.44593	1.31242	1.186	1.06694	0.955468	0.85185	0.756349	0.669204	0.590655	0.52061	0.458676	0.404467	0.357586	0.317641	0.284236	0.256977	0.23547
HLA.DPA1	0	0	457.977	8.1902e-98	6.1795e-94	6.80524	6.56334	6.32173	6.08069	5.84052	5.60151	5.36394	5.1281	4.89428	4.66277	4.43385	4.20782	3.98496	3.76557	3.54993	3.33833	3.13105	2.9284	2.7306	2.53809	2.35101	2.16971	1.99447	1.82557	1.66331	1.50798	1.35986	1.21924	1.08641	0.961666	0.845287	0.737564	0.63879	0.549243	0.469222	0.398989	0.33841	0.286982	0.244211	0.209591	0.182615	0.162781	0.149585	0.14252
ANXA2	0	0	1227.46	1.7711e-264	1.3409e-260	7.05868	6.94147	6.8243	6.70722	6.59029	6.47354	6.35703	6.24079	6.12489	6.00936	5.89426	5.77962	5.6655	5.55194	5.439	5.3267	5.21512	5.10428	4.9942	4.88505	4.77674	4.66938	4.563	4.45765	4.35338	4.25024	4.14827	4.04752	3.94803	3.84986	3.75305	3.65765	3.5637	3.47126	3.38036	3.29105	3.2033	3.11718	3.03255	2.9494	2.86769	2.7874	2.70847	2.6309
COTL1	0	0	661.103	9.2025e-142	6.9534e-138	7.47772	7.26359	7.04967	6.83616	6.62327	6.41121	6.20019	5.9904	5.78207	5.57538	5.37056	5.16781	4.96734	4.76934	4.57404	4.38164	4.19233	4.00634	3.8239	3.64511	3.47029	3.29961	3.13327	2.97148	2.81445	2.66239	2.51549	2.37398	2.23805	2.10792	1.98379	1.86586	1.7543	1.64945	1.55138	1.46034	1.3762	1.29883	1.2278	1.16285	1.10371	1.05006	1.00163	0.95812
HLA.DRA	0	0	962.107	5.8115e-207	4.3975e-203	8.49007	8.21347	7.93717	7.6615	7.38677	7.11329	6.84138	6.57134	6.3035	6.03815	5.77563	5.51623	5.26027	5.00807	4.75993	4.51618	4.27712	4.04306	3.8143	3.59123	3.37407	3.16317	2.95883	2.76139	2.57114	2.3884	2.21348	2.04669	1.88836	1.73878	1.59828	1.46716	1.3457	1.23434	1.13327	1.0428	0.96282	0.892805	0.832243	0.780613	0.737394	0.702065	0.674107	0.653
CD74	0	1	1314.01	3.0533e-283	2.3123e-279	8.67871	8.4045	8.13061	7.85737	7.58511	7.31415	7.04481	6.77743	6.51232	6.24981	5.99023	5.73391	5.48115	5.23231	4.98768	4.74762	4.51243	4.28244	4.058	3.83937	3.62695	3.42102	3.22193	3.02999	2.84553	2.66887	2.50035	2.34028	2.18899	2.0468	1.91405	1.79105	1.6781	1.57562	1.48384	1.40309	1.3332	1.2736	1.22369	1.18288	1.15058	1.1262	1.10914	1.0988
MSN	0	0	96.094	6.6687e-20	4.9849e-16	0.907671	0.907899	0.908102	0.908257	0.90834	0.908326	0.908192	0.907913	0.907465	0.906824	0.905967	0.904868	0.903503	0.901849	0.899882	0.897577	0.894911	0.891858	0.8884	0.884499	0.880144	0.875306	0.869962	0.864088	0.857659	0.850651	0.84304	0.834802	0.825913	0.816348	0.806084	0.795097	0.78336	0.770854	0.757552	0.743431	0.72852	0.712893	0.696619	0.67977	0.662419	0.644639	0.626502	0.60808
HNRNPC	0	0	47.092	1.4591e-09	1.0774e-05	0.0069586	0.0074005	0.0078374	0.0082643	0.0086762	0.00906811	0.00943504	0.009772	0.0100739	0.0103359	0.0105529	0.0107199	0.0108319	0.010884	0.0108711	0.0107882	0.0106303	0.0103925	0.01007	0.009657	0.0091492	0.0085416	0.0078289	0.0070064	0.0060688	0.0050114	0.0038289	0.0025165	0.00106923	-0.00051803	-0.00225024	-0.0041324	-0.0061694	-0.00836646	-0.0107284	-0.0132596	-0.015953	-0.0187915	-0.0217575	-0.0248335	-0.0280021	-0.0312457	-0.0345469	-0.037888
LGALS1	0	0	864.777	7.1266e-186	5.3913e-182	3.53331	3.55335	3.57324	3.59283	3.61199	3.63055	3.64837	3.66531	3.68121	3.69594	3.70933	3.72125	3.73155	3.74008	3.74668	3.75123	3.75355	3.75352	3.751	3.74578	3.73778	3.72683	3.71278	3.69548	3.67479	3.65055	3.62263	3.59087	3.55512	3.51525	3.47109	3.42251	3.3694	3.31147	3.24872	3.18097	3.1083	3.03121	2.94995	2.86491	2.77649	2.68504	2.59093	2.4946
EIF5A	0	0	30.569	3.7475e-06	0.027356	-0.133381	-0.131093	-0.128813	-0.12655	-0.124312	-0.122108	-0.119946	-0.117834	-0.115782	-0.113796	-0.111886	-0.11006	-0.108327	-0.106695	-0.105172	-0.103766	-0.102487	-0.101342	-0.10034	-0.0994899	-0.0987991	-0.0982766	-0.0979306	-0.0977696	-0.0978019	-0.0980361	-0.0984804	-0.0991434	-0.100033	-0.101159	-0.102528	-0.104149	-0.10603	-0.108183	-0.110611	-0.113325	-0.11632	-0.119573	-0.123071	-0.126796	-0.130728	-0.13485	-0.139144	-0.14359
ANXA5	0	0	38.855	7.4641e-08	0.00054914	0.439522	0.446348	0.453148	0.459894	0.46656	0.47312	0.479546	0.485813	0.491893	0.497759	0.503386	0.508746	0.513813	0.51856	0.522961	0.526988	0.530615	0.533816	0.53656	0.538832	0.540593	0.541821	0.54249	0.542572	0.542041	0.54087	0.539032	0.536502	0.533252	0.529255	0.524486	0.518916	0.51252	0.505272	0.497143	0.488111	0.47819	0.467444	0.455922	0.443683	0.430783	0.41728	0.40323	0.38869
DUSP1	0	0	52.317	1.1843e-10	8.7677e-07	0.125258	0.127084	0.128905	0.130714	0.132506	0.134276	0.136017	0.137725	0.139392	0.141015	0.142586	0.144101	0.145554	0.146939	0.14825	0.149482	0.150629	0.151685	0.15265	0.153504	0.154255	0.154892	0.155411	0.155805	0.156069	0.156198	0.156184	0.156024	0.155711	0.155239	0.154603	0.153798	0.15282	0.151654	0.150305	0.148764	0.14703	0.145111	0.143009	0.140731	0.138282	0.135667	0.132891	0.12996
GRB2	0	0	33.625	8.8931e-07	0.0065106	0.308457	0.311556	0.314644	0.317713	0.320752	0.323751	0.3267	0.32959	0.33241	0.33515	0.337801	0.340353	0.342795	0.345118	0.347311	0.349365	0.35127	0.353016	0.35459	0.35599	0.357199	0.358209	0.35901	0.359592	0.359946	0.36006	0.359926	0.359534	0.358873	0.357933	0.356705	0.355179	0.35334	0.351191	0.34871	0.345891	0.34274	0.339266	0.33549	0.331423	0.327082	0.32248	0.317634	0.31256
ANXA1	0	0	34.911	4.8455e-07	0.0035518	0.512221	0.523429	0.534599	0.545696	0.556681	0.567517	0.578167	0.588595	0.598762	0.608632	0.618167	0.627331	0.636086	0.644395	0.652221	0.659527	0.666275	0.672428	0.67795	0.682802	0.686949	0.690352	0.692974	0.694779	0.69573	0.695788	0.694917	0.69308	0.690239	0.686358	0.681399	0.675325	0.6681	0.659683	0.650041	0.639139	0.62701	0.613766	0.599494	0.584298	0.56828	0.551539	0.534177	0.51629
HNRNPD	0	0	46.552	1.8907e-09	1.3955e-05	0.0384519	0.0476061	0.0567329	0.0658053	0.0747958	0.0836773	0.0924225	0.101004	0.109395	0.117567	0.125495	0.133149	0.140504	0.147532	0.154205	0.160496	0.166379	0.171825	0.17681	0.1813	0.185274	0.188702	0.191558	0.193815	0.195444	0.196419	0.196713	0.196297	0.195145	0.19323	0.190525	0.187001	0.18263	0.177391	0.17125	0.164185	0.15622	0.147445	0.137921	0.127731	0.116951	0.105658	0.0939294	0.081841
FLNA	0	0	80.462	1.3903e-16	1.0368e-12	1.01902	1.02757	1.03609	1.04456	1.05295	1.06124	1.06941	1.07742	1.08525	1.09288	1.10027	1.10742	1.11428	1.12084	1.12706	1.13293	1.13841	1.14349	1.1481	1.15231	1.15601	1.1592	1.16185	1.16395	1.16545	1.16634	1.1666	1.16619	1.16509	1.16328	1.16072	1.15741	1.1533	1.14837	1.14261	1.13597	1.1285	1.12013	1.11097	1.10101	1.09028	1.07879	1.06657	1.0537
[truncated: 218 more rows]
[truncated: 158 more columns]

## Sheet: CD34_CD164_Branching_14_15Assoc
Gene	isTF	isCDMarker	StatisticsValue	P-value	Adj P-value	Group14_PT_1	Group14_PT_0.99	Group14_PT_0.98	Group14_PT_0.97	Group14_PT_0.96	Group14_PT_0.95	Group14_PT_0.94	Group14_PT_0.93	Group14_PT_0.92	Group14_PT_0.91	Group14_PT_0.9	Group14_PT_0.89	Group14_PT_0.88	Group14_PT_0.87	Group14_PT_0.86	Group14_PT_0.85	Group14_PT_0.84	Group14_PT_0.83	Group14_PT_0.82	Group14_PT_0.81	Group14_PT_0.8	Group14_PT_0.79	Group14_PT_0.78	Group14_PT_0.77	Group14_PT_0.76	Group14_PT_0.75	Group14_PT_0.74	Group14_PT_0.73	Group14_PT_0.72	Group14_PT_0.71	Group14_PT_0.7	Group14_PT_0.69	Group14_PT_0.68	Group14_PT_0.67	Group14_PT_0.66	Group14_PT_0.65	Group14_PT_0.64	Group14_PT_0.63	Group14_PT_0.62	Group14_PT_0.61	Group14_PT_0.6	Group14_PT_0.59	Group14_PT_0.58	Group14_PT_0.57
[truncated: 73 more rows]
[truncated: 158 more columns]
