# Supplementary material for: A comprehensive single cell transcriptional landscape of human hematopoietic progenitors
Source: Nat Commun. 2019 Jun 3;10:2395. doi: 10.1038/s41467-019-10291-0 (PMC6546699; doi:10.1038/s41467-019-10291-0)
Supplement: Supplementary file 3 — Source Data [file 41467_2019_10291_MOESM3_ESM.zip › CD34_CD164_GroupLevelExpression.xlsx]

## Sheet: geneExpressionOnCD164Groups_Sup
gene	Group1	Group2	Group3	Group4	Group5	Group6	Group7	Group8	Group9	Group10	Group11	Group12	Group13	Group14	Group15	statisticsValue	P-value	Adj P-value
AAK1	-0.17718	-0.18551	-0.18315	-0.20038	-0.19905	-0.19174	-0.17252	-0.10929	-0.05146	-0.07998	0.03964	0.0777	-0.17114	-0.10363	-0.16798	90.4024	3.19e-13	1.72e-09
AAMDC	-0.03457	-0.06397	-0.07905	-0.09616	-0.09383	-0.08777	0.00788	0.03339	-0.08849	-0.09446	-0.10186	-0.09909	-0.0838	-0.07299	-0.0943	67.8888	4.64e-09	2.22e-05
AASDH	-0.06141	-0.09819	-0.0922	-0.1015	-0.07393	-0.09422	-0.02989	0.04474	-0.09597	-0.0973	-0.09129	-0.10131	-0.08904	-0.08394	-0.08048	61.2808	6.99e-08	0.000315
ABCB10	-0.36199	-0.33272	-0.34831	-0.34548	-0.33288	-0.09903	1.03352	0.3745	-0.31046	-0.34153	-0.31373	-0.33178	-0.34891	-0.34473	-0.31048	822.69	1.55e-166	1.12e-162
ABCC4	-0.16129	-0.09464	-0.16476	0.29833	0.06286	-0.05122	-0.16926	-0.1465	-0.13172	-0.14977	-0.17122	-0.17371	-0.16936	-0.18241	-0.18972	76.9509	1.04e-10	5.28e-07
ABCD4	-0.04146	-0.06854	-0.09335	-0.08382	-0.0705	-0.10472	0.05686	0.04045	-0.0714	-0.09658	-0.0762	-0.08587	-0.07669	-0.07709	-0.07346	93.4333	8.49e-14	4.64e-10
ABCE1	-0.261	-0.21179	-0.1982	-0.13144	-0.05944	-0.046	-0.28209	-0.26068	-0.22858	-0.0899	-0.11371	-0.07986	-0.18726	-0.15374	-0.1894	126.38	3.52e-20	2.09e-16
ABCF2	-0.08801	-0.11168	-0.1145	-0.11932	-0.12157	-0.10057	-0.04832	0.02498	-0.12385	-0.1123	-0.09247	-0.08637	-0.11796	-0.11146	-0.12051	69.6493	2.23e-09	1.08e-05
ABCG1	-0.07398	-0.0673	-0.07135	-0.10692	-0.08704	-0.09584	-0.02299	0.07096	-0.08983	-0.08097	-0.09136	-0.09136	-0.07999	-0.05789	-0.08817	68.2587	3.98e-09	1.91e-05
ABCG2	-0.10422	-0.09473	-0.07745	-0.07147	-0.08744	-0.0517	-0.02483	-0.02464	-0.07722	-0.10894	-0.08726	-0.10364	-0.08007	-0.04343	-0.05879	78.0027	6.63e-11	3.39e-07
ABHD13	-0.06454	-0.09065	-0.09997	-0.05286	-0.10355	-0.10037	0.0243	0.01948	-0.09577	-0.09328	-0.07412	-0.08705	-0.09257	-0.08933	-0.09827	58.678	2e-07	0.000878
ABHD15	-0.03685	-0.0767	-0.07995	-0.09797	-0.10058	-0.1019	0.00268	0.07911	-0.09186	-0.09392	-0.08202	0.02534	-0.08723	-0.02971	0.06159	106.342	2.86e-16	1.63e-12
ABHD2	-0.25109	-0.11167	-0.24102	-0.15884	-0.11735	-0.05066	-0.17025	-0.30801	-0.11477	-0.20564	-0.18815	-0.16289	-0.23165	-0.24851	-0.24199	116.048	3.73e-18	2.18e-14
ABRACL	-0.2641	-0.18785	-0.15006	-0.03956	-0.05338	-0.25295	-0.33127	-0.33684	-0.10439	-0.06153	0.2628	0.06094	-0.19136	-0.11027	-0.17601	412.03	3.7e-79	2.58e-75
AC005154.6	-0.05137	-0.04683	-0.09006	-0.0914	-0.09363	-0.10907	-0.06606	0.02614	-0.08806	-0.09396	-0.06961	-0.04275	-0.08772	-0.05241	-0.09269	60.6431	9.05e-08	0.000405
AC007246.3	-0.0231	-0.06413	-0.06955	-0.07508	-0.08877	-0.08999	0.01748	0.08892	-0.07621	-0.08259	-0.07115	-0.05753	-0.05911	-0.05199	-0.04736	96.7442	1.99e-14	1.1e-10
AC159540.1	-0.0427	-0.06892	-0.09108	-0.09231	-0.0915	-0.10487	-0.07723	0.02345	-0.09774	-0.08175	-0.09621	-0.08144	-0.07544	-0.08072	-0.07621	55.9892	5.85e-07	0.00249
ACAA2	-0.24844	-0.23148	-0.20557	-0.2279	-0.20781	-0.02244	-0.20373	-0.20782	-0.21533	-0.17085	-0.17178	-0.14148	-0.21973	-0.19578	-0.14859	115.92	3.95e-18	2.31e-14
ACACA	-0.04956	-0.10803	-0.11207	-0.10945	-0.10496	-0.11955	-0.00554	-0.03744	-0.1025	-0.11442	-0.10529	-0.12454	-0.10941	-0.08929	-0.11799	66.0085	1.01e-08	4.75e-05
ACADM	-0.26462	-0.22685	-0.20299	-0.13528	-0.1701	-0.08626	-0.28513	-0.29649	-0.21165	-0.15689	-0.19012	-0.11797	-0.1823	-0.15916	-0.08592	91.0429	2.41e-13	1.31e-09
ACADSB	0.01853	-0.063	-0.02506	-0.05202	-0.07256	-0.07102	-0.04283	-0.03123	-0.06168	-0.07801	-0.088	-0.08618	0.03882	-0.04057	-0.06648	53.5862	1.51e-06	0.00625
ACADVL	-0.34385	-0.29967	-0.29624	-0.29429	-0.25283	-0.03381	-0.2169	-0.32345	-0.2684	-0.18407	-0.02038	-0.09086	-0.31566	-0.30936	-0.1717	228.511	7.81e-41	5.11e-37
ACAP3	-0.00701	-0.02996	-0.03926	-0.04614	-0.04431	-0.06887	0.06496	0.14824	-0.05094	-0.05445	-0.0693	-0.03577	-0.03119	-0.01981	-0.048	135.577	5.36e-22	3.23e-18
ACAT1	-0.32661	-0.31669	-0.28463	-0.26784	-0.26629	0.03585	-0.18853	-0.31365	-0.30908	-0.18455	-0.14669	-0.10713	-0.2887	-0.31249	-0.30678	294.804	1.43e-54	9.67e-51
ACBD5	-0.03245	-0.02991	-0.08242	-0.09122	-0.08375	-0.09474	0.03777	0.08785	-0.07974	-0.09632	-0.09782	-0.08173	-0.06755	-0.06253	-0.06619	117.647	1.82e-18	1.06e-14
ACHE	-0.15391	-0.15391	-0.14343	-0.15391	-0.15391	-0.08588	-0.00107	-0.0193	-0.13977	-0.15391	-0.1438	-0.15391	-0.15391	-0.13057	-0.15391	51.2289	3.8e-06	0.0153
ACIN1	-0.29191	-0.28546	-0.22205	-0.11069	-0.14805	-0.08152	-0.28226	-0.31472	-0.21169	-0.08761	-0.16096	-0.06248	-0.25226	-0.16996	-0.22148	107.584	1.64e-16	9.43e-13
ACKR1	-0.20528	-0.20528	-0.20528	-0.20528	-0.20528	-0.12762	0.09282	0.13204	-0.20372	-0.20528	-0.19614	-0.19551	-0.20528	-0.20128	-0.19192	142.925	1.86e-23	1.13e-19
ACLY	-0.24438	-0.20629	-0.21413	-0.18059	-0.13733	-0.0663	-0.20898	-0.22942	-0.17075	-0.14983	-0.14177	-0.12715	-0.22015	-0.22125	-0.20931	76.7298	1.14e-10	5.79e-07
ACO1	-0.01428	-0.08311	-0.08168	-0.06206	-0.10558	-0.10809	-0.01746	-0.04715	-0.09883	-0.11335	-0.11702	-0.12278	-0.08839	-0.04558	-0.03842	65.1271	1.45e-08	6.79e-05
ACO2	-0.24353	-0.22544	-0.22649	-0.14555	-0.19984	-0.07236	-0.0945	-0.20779	-0.15775	-0.1752	-0.12838	-0.10299	-0.21215	-0.21495	-0.17757	60.9454	8e-08	0.00036
ACOT9	-0.086	-0.08594	-0.10629	-0.12631	-0.12627	-0.12124	-0.04142	-0.01101	-0.12487	-0.10235	-0.09313	-0.06899	-0.11141	-0.11827	-0.12192	60.298	1.04e-07	0.000465
ACOX1	-0.07206	-0.09649	-0.10856	-0.10594	-0.10257	-0.11643	-0.00429	-0.01083	-0.10768	-0.11856	-0.10555	-0.10104	-0.10846	-0.11197	-0.11159	58.7914	1.91e-07	0.000839
ACP1	-0.19238	-0.14319	-0.14974	-0.11132	-0.16315	-0.12144	-0.12223	0.06017	-0.18348	-0.14804	-0.18276	-0.1677	-0.18995	-0.05949	-0.11816	63.7985	2.5e-08	0.000116
ACSF3	-0.0297	-0.04766	-0.05177	-0.04623	-0.06589	-0.06428	0.08405	0.08616	-0.04706	-0.0564	-0.05491	-0.05678	-0.06444	-0.05995	-0.05693	70.9335	1.31e-09	6.41e-06
ACSL6	-0.18918	-0.19761	-0.19467	-0.19282	-0.18841	-0.15629	-0.02122	0.30941	-0.16995	-0.17584	-0.16695	-0.17273	-0.18211	-0.18452	-0.18845	259.869	2.6e-47	1.74e-43
ACSS1	-0.27816	-0.26706	-0.22143	-0.2421	-0.23597	-0.00108	-0.18161	-0.27614	-0.26664	-0.21804	-0.20137	-0.22668	-0.21971	-0.24182	-0.27138	177.58	2e-30	1.26e-26
ACTB	-0.53729	-0.3105	-0.31035	0.79392	0.15052	-0.15647	-0.18462	-0.68817	0.1933	-0.05625	0.22757	0.78215	-0.11257	0.00301	0.97288	1419.49	1.03e-294	7.63e-291
ACTG1	0.19504	0.24995	0.38084	0.46624	0.35011	-0.54227	-0.78236	-0.81899	0.24903	0.4692	0.15146	0.87478	0.81653	2.03238	1.94437	4542.02	0	0
ACTL6A	-0.27699	-0.24585	-0.2423	-0.15434	-0.19508	-0.03015	-0.24332	-0.26309	-0.21416	-0.19638	-0.21325	-0.19973	-0.24752	-0.24141	-0.23888	138.038	1.74e-22	1.06e-18
ACTN1	-0.3	-0.23556	-0.19442	0.2712	-0.13144	-0.24259	-0.34413	-0.30365	0.11114	0.04136	0.49693	0.23937	-0.18526	-0.10081	-0.23687	837.478	1.06e-169	7.69e-166
ACTN4	-0.33975	-0.2919	-0.2778	-0.13437	-0.19519	-0.16225	-0.06163	-0.37151	-0.07132	-0.10443	0.14955	0.1221	-0.29209	-0.24929	-0.03245	315.926	5.6e-59	3.81e-55
ACTR2	-0.23389	-0.13024	-0.11914	0.0577	0.01341	-0.23253	-0.60393	-0.62255	0.11686	0.1061	0.18911	0.51789	0.0122	-0.04007	0.47462	957.917	1.66e-195	1.22e-191
ACTR3	-0.36473	-0.29466	-0.25952	-0.06746	-0.14993	-0.14871	-0.23307	-0.31787	0.06524	-0.11321	0.00259	0.06698	-0.2851	-0.22074	0.00624	199.345	7.47e-35	4.79e-31
ADA	-0.18674	-0.19442	-0.1018	-0.19952	-0.15439	-0.20635	-0.25572	-0.22312	-0.20227	-0.07303	-0.04852	-0.07756	0.06507	0.56082	0.16616	230.722	2.74e-41	1.79e-37
ADAM10	-0.22817	-0.18935	-0.18234	-0.04249	-0.17446	-0.15398	-0.22148	-0.19951	-0.13864	-0.11843	-0.07178	-0.01512	-0.18318	-0.16817	-0.11052	48.8274	9.58e-06	0.0371
ADAR	-0.2109	-0.19853	-0.17355	-0.21975	-0.24472	-0.14952	-0.20737	-0.25319	-0.1158	-0.11631	-0.0672	-0.03223	-0.16061	-0.14103	-0.19543	51.4473	3.49e-06	0.0141
ADAT2	-0.05201	-0.09739	-0.07122	-0.11458	-0.07632	-0.09609	0.0294	-0.0769	-0.07689	-0.10899	-0.10402	-0.1246	-0.07867	-0.03966	-0.10676	54.9711	8.76e-07	0.00368
ADCY7	-0.18479	-0.18198	-0.17935	-0.19594	-0.19397	-0.05061	-0.17928	-0.14199	-0.13006	-0.19507	-0.18704	-0.0486	-0.17887	-0.18955	-0.14255	60.7924	8.52e-08	0.000382
ADD1	-0.23286	-0.2324	-0.23375	-0.21739	-0.21819	-0.09898	0.08292	-0.06774	-0.18064	-0.21988	-0.17354	-0.15928	-0.21737	-0.20188	-0.16619	63.0584	3.39e-08	0.000156
ADD2	-0.36602	-0.32856	-0.36456	-0.36667	-0.36837	0.0867	0.4034	-0.00735	-0.355	-0.37021	-0.34241	-0.35676	-0.36775	-0.36226	-0.3327	679.847	5.15e-136	3.71e-132
ADD3	-0.21829	-0.20927	-0.13861	-0.18143	-0.1988	-0.1597	-0.23218	-0.19723	4e-05	-0.08147	-0.11124	0.00514	-0.08868	0.04492	0.05975	79.4252	3.62e-11	1.86e-07
ADGRE2	-0.08473	-0.10483	-0.08841	-0.10839	-0.14745	-0.12033	-0.05154	0.04953	-0.09986	-0.09026	-0.08868	-0.07783	-0.04933	-0.08823	-0.08374	69.4412	2.44e-09	1.18e-05
ADGRG6	0.01442	-0.06336	-0.07054	-0.0908	-0.07562	-0.12991	-0.11865	-0.11491	-0.06889	-0.08253	-0.13245	-0.07017	-0.06565	-0.04127	-0.08838	126.691	3.05e-20	1.82e-16
ADH5	-0.23934	-0.16728	-0.19642	-0.15626	-0.15238	-0.09686	-0.29872	-0.24352	-0.22956	-0.12539	-0.15366	-0.12128	-0.12125	-0.2016	-0.19334	82.3078	1.05e-11	5.51e-08
ADI1	-0.24974	-0.21234	-0.21979	-0.11154	-0.08537	-0.1206	-0.24795	-0.21292	-0.12992	-0.1511	-0.079	-0.07034	-0.21858	-0.17977	-0.13807	62.9101	3.6e-08	0.000165
ADIPOR1	-0.18119	-0.18306	-0.16265	-0.15418	-0.15515	-0.11294	-0.08742	0.31962	-0.17262	-0.16325	-0.17224	-0.16802	-0.17308	-0.1728	-0.15252	261.187	1.39e-47	9.26e-44
ADIPOR2	-0.21619	-0.22123	-0.22397	-0.20816	-0.22677	-0.07807	-0.1033	-0.20309	-0.20521	-0.20648	-0.14103	-0.17829	-0.21401	-0.21416	-0.23131	54.0554	1.26e-06	0.00522
ADPGK	-0.25517	-0.23872	-0.18778	-0.23341	-0.19359	-0.18705	-0.27172	-0.23481	-0.03957	-0.05295	-0.06818	0.12008	-0.21899	-0.24143	-0.10272	118.676	1.14e-18	6.71e-15
ADPRM	-0.0781	-0.08609	-0.08539	-0.08141	-0.08254	-0.09777	-0.04373	0.03167	-0.07716	-0.09407	-0.09885	-0.10162	-0.0724	-0.08028	-0.06415	53.1334	1.81e-06	0.00743
ADSL	-0.2935	-0.24188	-0.25994	-0.26749	-0.24617	-0.06332	-0.31294	-0.30415	-0.22754	-0.19532	-0.09495	-0.1426	-0.24399	-0.23893	-0.28516	153.376	1.52e-25	9.36e-22
AFF1	-0.20944	-0.17433	-0.1829	-0.05971	-0.14623	-0.1669	-0.17213	-0.16131	-0.10171	-0.16927	-0.22685	-0.20109	-0.11257	0.2613	-0.1144	76.5834	1.21e-10	6.15e-07
AFG3L2	-0.27087	-0.26072	-0.2246	-0.22502	-0.19453	-0.05444	-0.2092	-0.25083	-0.20347	-0.1407	-0.14915	-0.14587	-0.19227	-0.21673	-0.26362	106.926	2.2e-16	1.26e-12
AFMID	-0.11673	-0.14567	-0.14742	-0.13438	-0.14656	-0.10671	-0.12926	-0.01143	-0.14151	-0.13597	-0.13431	-0.14352	-0.149	-0.12695	-0.15452	58.0384	2.58e-07	0.00113
AGBL5	-0.03118	-0.01685	-0.06636	-0.08702	-0.08093	-0.08684	-0.00407	0.0959	-0.07483	-0.08692	-0.08276	-0.08427	-0.06525	-0.05938	-0.07738	104.819	5.62e-16	3.2e-12
AGO2	-0.26749	-0.25317	-0.2583	-0.24535	-0.21516	-0.08596	0.51436	0.08397	-0.24139	-0.2582	-0.27008	-0.27953	-0.23204	-0.21843	-0.27198	300.024	1.17e-55	7.91e-52
AGPAT3	-0.18377	-0.19498	-0.18253	-0.17731	-0.16902	-0.04247	-0.11001	-0.14014	-0.18609	-0.17658	-0.16343	-0.15832	-0.18391	-0.17987	-0.19884	59.3351	1.53e-07	0.000678
AGPAT4	-0.06598	-0.07657	-0.07711	-0.08934	-0.05475	-0.06405	-0.03815	-0.02645	-0.08713	-0.06429	-0.08359	-0.0938	-0.0548	-0.07709	-0.08342	57.6355	3.03e-07	0.00132
AGPAT5	-0.2788	-0.23777	-0.23604	-0.20406	-0.18736	-0.04448	-0.24833	-0.27124	-0.18701	-0.17701	-0.18333	-0.18612	-0.26114	-0.23157	-0.22065	128.466	1.36e-20	8.15e-17
AGPS	-0.23444	-0.17399	-0.16543	-0.17983	-0.1586	-0.12876	-0.22257	-0.21661	-0.17304	-0.12678	-0.1362	-0.16181	-0.20542	0.16456	-0.20888	70.5443	1.54e-09	7.53e-06
AGTRAP	-0.11	-0.15419	-0.1546	-0.15964	-0.1662	-0.15455	-0.15872	-0.2215	-0.12869	-0.14414	0.08137	0.00293	-0.15644	-0.13392	-0.14165	85.0071	3.3e-12	1.74e-08
AHCY	-0.32002	-0.2216	-0.14028	-0.20737	-0.15444	-0.0537	-0.40419	-0.367	-0.22788	-0.0146	-0.12272	-0.10019	-0.23711	-0.25123	-0.20512	255.537	2.05e-46	1.37e-42
AHCYL1	-0.29753	-0.21382	-0.19066	-0.07575	-0.09654	-0.06869	-0.35973	-0.38184	-0.19994	-0.13216	-0.19444	-0.03446	-0.20529	-0.17168	-0.12602	173.875	1.13e-29	7.09e-26
AHNAK	-0.11806	-0.11962	-0.1246	-0.2039	-0.18694	-0.22366	-0.24082	-0.23584	0.35064	-0.04113	-0.18221	0.59973	-0.10075	-0.1784	-0.06642	394.696	1.66e-75	1.15e-71
AHSA1	-0.24116	-0.218	-0.18111	-0.16151	-0.16942	-0.09955	-0.26735	-0.24841	-0.20709	-0.10118	-0.10339	-0.09731	-0.20167	-0.21508	-0.2363	72.2118	7.65e-10	3.78e-06
AHSP	-0.5054	-0.50552	-0.50552	-0.50499	-0.50459	-0.14921	0.78885	1.77094	-0.49714	-0.50546	-0.4875	-0.50044	-0.50508	-0.50308	-0.50049	4118.32	0	0
AIDA	-0.21278	-0.23121	-0.21233	-0.18869	-0.17127	-0.04275	-0.01633	-0.05673	-0.20208	-0.21573	-0.21736	-0.2153	-0.22046	-0.19852	-0.17635	100.275	4.2e-15	2.36e-11
AIF1	0.15384	0.12337	0.19277	-0.02406	0.07174	-0.39124	-0.41546	-0.418	-0.23447	0.02855	0.27017	0.15282	0.03884	-0.04275	-0.11484	970.648	3.09e-198	2.26e-194
AIG1	-0.17187	-0.18602	-0.18351	-0.17618	-0.18905	-0.06562	-0.17463	-0.08613	-0.1696	-0.17689	0.0163	-0.18455	-0.1789	-0.17569	-0.19268	57.4198	3.31e-07	0.00143
AK2	-0.34499	-0.30475	-0.18452	-0.23745	-0.28704	-0.11436	-0.45409	-0.44351	-0.22739	0.00463	0.09118	0.06281	-0.22655	-0.29265	-0.2467	404.725	1.28e-77	8.91e-74
AK3	-0.26312	-0.21956	-0.17879	-0.1032	-0.1253	-0.06507	-0.17469	-0.26156	-0.13201	-0.13809	-0.17817	-0.16809	-0.2136	-0.25363	-0.20367	94.9197	4.43e-14	2.44e-10
AK6	-0.28135	-0.2458	-0.23206	-0.23159	-0.18577	-0.02435	-0.24985	-0.24917	-0.23267	-0.17772	-0.17122	-0.23498	-0.22799	-0.22902	-0.24738	156.082	4.35e-26	2.69e-22
AK9	-0.06092	-0.08278	-0.08856	-0.08395	-0.08184	-0.10199	-0.07357	0.04428	-0.08018	-0.08857	-0.08144	-0.02846	-0.09172	-0.08659	-0.09069	49.3003	7.99e-06	0.0312
AKAP2	-0.15934	-0.16426	-0.15776	-0.15806	-0.13248	-0.17961	-0.19296	-0.21949	-0.02013	-0.08821	-0.07902	-0.05433	-0.16727	0.13801	-0.03586	77.8236	7.15e-11	3.66e-07
AKIP1	-0.11729	-0.10738	-0.13308	-0.13804	-0.158	-0.10331	-0.04452	-0.01914	-0.1164	-0.13791	-0.11411	-0.11545	-0.13434	-0.11638	-0.13584	50.6073	4.83e-06	0.0192
AKR1A1	-0.15461	-0.09437	-0.02286	-0.18097	-0.18057	-0.21419	-0.27911	-0.29519	-0.16027	-0.07925	-0.06514	-0.05163	-0.04354	-0.07377	-0.19121	125.748	4.68e-20	2.78e-16
AKR1B1	-0.16252	-0.15812	-0.10986	-0.10742	-0.14706	-0.19568	-0.22758	-0.17534	0.00632	-0.03319	-0.18216	-0.00594	-0.14021	-0.1268	-0.02828	52.8164	2.04e-06	0.00838
AKR1C3	-0.21561	-0.23737	-0.22737	-0.26687	-0.2239	0.04919	-0.25387	-0.19155	-0.26325	-0.25036	-0.28244	-0.27321	-0.20643	-0.22996	-0.25015	262.084	9.05e-48	6.04e-44
AKR7A2	-0.23604	-0.21075	-0.15952	-0.11351	-0.203	-0.14759	-0.25693	-0.24069	-0.26433	-0.15033	-0.09187	-0.01207	-0.1444	-0.20179	-0.13753	67.4788	5.5e-09	2.62e-05
ALAD	-0.36342	-0.35739	-0.35636	-0.30742	-0.30065	-0.05794	0.84001	0.3571	-0.3407	-0.34666	-0.32403	-0.34101	-0.34087	-0.35259	-0.35271	797.878	3.14e-161	2.28e-157
ALAS2	-0.31404	-0.31422	-0.31422	-0.31409	-0.31422	-0.18864	0.27732	1.17638	-0.31034	-0.31395	-0.30827	-0.31102	-0.31422	-0.31388	-0.30918	1896.73	0	0
ALCAM	-0.13579	-0.14506	-0.12068	-0.13265	-0.14709	-0.15511	-0.19457	-0.17678	-0.14598	-0.01865	0.06678	-0.01664	-0.14146	-0.11916	-0.1492	90.867	2.6e-13	1.41e-09
ALDH18A1	-0.30815	-0.20613	-0.19127	-0.11523	-0.13394	-0.06144	-0.33222	-0.31611	-0.18908	-0.08163	-0.10266	-0.1202	-0.2436	-0.24908	-0.24274	173.728	1.21e-29	7.59e-26
ALDH1A1	-0.18735	-0.16425	-0.31965	-0.19952	-0.09788	0.25181	-0.39833	-0.35545	-0.3198	-0.3995	-0.40626	-0.38888	-0.38318	-0.41529	-0.41507	1054.88	2.61e-216	1.91e-212
ALDH3B1	-0.22478	-0.18953	-0.22208	-0.23116	-0.1564	-0.13003	-0.15735	-0.18187	-0.14592	-0.15508	0.03601	0.01741	-0.21252	-0.20961	-0.23194	102.662	1.46e-15	8.27e-12
ALDH4A1	-0.06886	-0.08575	-0.07166	-0.08522	-0.10474	-0.1049	-0.00628	-0.00847	-0.09612	-0.11771	-0.05394	-0.08309	-0.11382	-0.08848	-0.09845	63.1503	3.26e-08	0.00015
ALDOA	-0.2896	-0.19048	-0.15565	-0.05356	-0.08378	-0.14971	-0.35597	-0.329	-0.15616	-0.04233	-0.07073	0.02114	-0.21213	-0.2075	-0.25372	165.583	5.33e-28	3.33e-24
ALG12	-0.08768	-0.1164	-0.11647	-0.09512	-0.11047	-0.11701	-0.09845	0.00915	-0.11489	-0.11571	-0.09243	-0.10353	-0.11595	-0.11337	-0.11389	58.4133	2.22e-07	0.000973
ALG14	-0.01924	-0.06081	-0.04828	-0.09245	-0.05305	-0.05484	0.03173	0.10433	-0.04775	-0.05952	-0.06504	-0.0586	-0.01608	-0.0392	-0.04683	83.7793	5.6e-12	2.95e-08
ALG5	-0.244	-0.22656	-0.22292	-0.17988	-0.21514	-0.13873	-0.22735	-0.17167	-0.1845	-0.12104	0.00554	-0.05337	-0.21559	-0.22364	-0.2131	76.9439	1.04e-10	5.29e-07
ALKBH5	-0.23173	-0.23044	-0.20392	-0.13675	-0.2346	-0.0759	-0.18791	-0.254	-0.17008	-0.14099	-0.15748	-0.0954	-0.21134	-0.17578	-0.20232	58.7733	1.92e-07	0.000845
ALOX5AP	-0.19698	-0.18171	-0.16757	-0.19809	-0.1713	-0.18231	-0.17303	-0.18313	2.16075	-0.15012	0.05674	-0.04365	-0.16713	-0.15564	0.02819	633.264	4.39e-126	3.15e-122
ALYREF	-0.28995	-0.28616	-0.25255	-0.1793	-0.20602	0.00814	-0.21887	-0.27102	-0.19714	-0.15886	-0.1967	-0.18392	-0.25423	-0.21519	-0.18525	198.512	1.11e-34	7.09e-31
AMD1	-0.27947	-0.21239	-0.19966	-0.06929	-0.09775	0.02353	-0.26586	-0.37134	-0.17024	-0.16428	-0.21938	-0.21316	-0.23292	-0.28846	-0.28918	254.259	3.78e-46	2.51e-42
AMMECR1	-0.27288	-0.2786	-0.28477	-0.24707	-0.2335	-0.01867	0.28645	-0.06338	-0.26321	-0.26627	-0.25148	-0.25656	-0.26626	-0.27563	-0.2885	259.603	2.96e-47	1.97e-43
AMMECR1L	-0.018	-0.062	-0.02412	-0.07675	-0.10856	-0.08212	0.11385	0.07061	-0.0701	-0.07778	-0.09067	-0.08111	-0.03655	-0.03478	-0.03812	116.397	3.19e-18	1.86e-14
ANAPC10	-0.07872	-0.00791	-0.10194	-0.10808	-0.11912	-0.08361	0.01087	0.00223	-0.10875	-0.11422	-0.11645	-0.12667	-0.08367	-0.10781	-0.10835	61.8728	5.49e-08	0.000249
ANAPC11	-0.33585	-0.28754	-0.22637	-0.09029	-0.26082	-0.10992	-0.18643	-0.30097	-0.20556	-0.14545	-0.06827	-0.08878	-0.27002	-0.24326	-0.04653	109.858	5.96e-17	3.44e-13
ANAPC13	-0.21309	-0.20659	-0.18975	-0.16851	-0.20906	-0.13369	-0.19323	-0.20551	-0.18834	-0.16173	-0.0463	-0.10571	-0.21446	-0.2064	-0.20179	49.6347	7.03e-06	0.0276
ANAPC16	-0.19507	-0.13988	-0.17259	-0.16261	-0.13973	-0.10588	-0.2996	-0.29172	-0.1713	-0.11391	-0.12898	-0.08801	-0.1544	-0.14136	-0.02933	67.8973	4.63e-09	2.21e-05
ANAPC5	-0.345	-0.28746	-0.24476	-0.30633	-0.2523	-0.08133	-0.2559	-0.40088	-0.20847	-0.07755	-0.01165	-0.03771	-0.25872	-0.295	-0.28942	239.458	4.33e-43	2.85e-39
ANGEL1	-0.10093	-0.12421	-0.12961	-0.13107	-0.1327	-0.11212	-0.07434	-0.03618	-0.13102	-0.12205	-0.14171	-0.12697	-0.12969	-0.04367	-0.12908	51.465	3.46e-06	0.014
ANGPT1	-0.0371	-0.01466	-0.07364	0.21599	0.0127	-0.10081	-0.15567	-0.15567	-0.09334	-0.09726	-0.14386	-0.15397	-0.0773	-0.07576	-0.10805	82.0446	1.18e-11	6.16e-08
ANK1	-0.43305	-0.42883	-0.43477	-0.40368	-0.36975	-0.06228	0.99672	1.17988	-0.38662	-0.43221	-0.42117	-0.41509	-0.42869	-0.43134	-0.41719	2196.47	0	0
ANKH	-0.19929	-0.20792	-0.19245	-0.20469	-0.20323	-0.06103	0.03997	0.02419	-0.17181	-0.18906	-0.22822	-0.23002	-0.18038	-0.20506	-0.2177	114.196	8.56e-18	4.98e-14
ANKLE1	-0.25509	-0.24951	-0.24706	-0.20892	-0.18589	-0.07351	0.29352	0.03662	-0.21805	-0.21939	-0.23015	-0.24549	-0.26072	-0.25422	-0.25557	199.652	6.47e-35	4.15e-31
ANKRD10	-0.23543	-0.21691	-0.13476	-0.17553	-0.15053	-0.1602	-0.25538	-0.27144	-0.16279	-0.11992	-0.14304	-0.0689	-0.147	-0.1689	-0.13	56.9888	3.93e-07	0.00169
ANKRD11	-0.21335	-0.22829	-0.15252	-0.14185	-0.16592	-0.10821	-0.15343	-0.27652	-0.15856	-0.13396	-0.14706	-0.06308	-0.07897	-0.1418	-0.12754	53.6358	1.48e-06	0.00613
ANKRD12	-0.22797	-0.21556	-0.26116	-0.20715	-0.27344	-0.03219	-0.17939	-0.27169	-0.18555	-0.20846	-0.19049	-0.10598	-0.27627	-0.21586	-0.1541	117.844	1.66e-18	9.74e-15
ANKRD13C	0.01847	-0.04516	-0.02302	-0.06314	-0.05022	-0.05789	0.0676	0.16152	-0.04649	-0.06443	-0.07316	-0.06502	-0.04051	-0.01693	-0.05414	124.636	7.75e-20	4.6e-16
ANKRD26	-0.06613	-0.08731	-0.09484	-0.10369	-0.04306	-0.09577	0.08098	0.01653	-0.09729	-0.09984	-0.12097	-0.10723	-0.09651	-0.07171	-0.10107	91.369	2.09e-13	1.13e-09
ANKRD28	-0.07894	-0.18075	-0.10658	-0.15663	-0.17085	-0.20377	-0.34535	-0.32393	-0.07896	-0.00468	-0.06386	-0.0863	-0.20405	-0.25776	-0.24475	145.158	6.66e-24	4.07e-20
ANKRD49	-0.05669	-0.08338	-0.0832	-0.08482	-0.09417	-0.08985	-0.0221	0.08612	-0.08606	-0.08802	-0.09195	-0.0935	-0.08785	-0.06342	-0.08656	93.9839	6.67e-14	3.66e-10
ANKRD52	-0.03445	-0.05688	-0.07834	-0.09015	-0.09511	-0.09775	0.03069	-0.00043	-0.08529	-0.10164	-0.10385	-0.10212	-0.07745	-0.07896	-0.0663	70.8321	1.36e-09	6.69e-06
ANKRD9	-0.22164	-0.20308	-0.21209	-0.21472	-0.18129	-0.11105	0.05661	0.25691	-0.19332	-0.2006	-0.21014	-0.2087	-0.21926	-0.22412	-0.21276	244.474	3.99e-44	2.64e-40
ANKS1B	-0.06095	-0.06892	-0.0769	-0.08188	-0.10548	-0.10026	-0.07591	0.0452	-0.07568	-0.08763	-0.08089	-0.02855	-0.08386	-0.07354	-0.09518	58.5841	2.07e-07	0.00091
ANO10	-0.03657	-0.07316	-0.07178	-0.08192	-0.0633	-0.08684	0.08199	0.07385	-0.04757	-0.08713	-0.06205	-0.0966	-0.01516	-0.05451	-0.05129	100.055	4.63e-15	2.6e-11
ANP32A	-0.31593	-0.22663	-0.15932	-0.13081	-0.07849	-0.05532	-0.4858	-0.58158	-0.15185	-0.01231	-0.00966	0.02365	-0.10164	-0.25205	0.07687	483.838	2.46e-94	1.74e-90
ANP32B	-0.22746	-0.15654	-0.21934	-0.11115	-0.11568	-0.06804	0.49073	-0.07451	-0.27902	-0.30171	-0.25293	-0.32359	-0.20924	-0.27092	-0.25047	198.036	1.38e-34	8.86e-31
ANP32E	-0.32679	-0.26483	-0.24503	-0.1978	-0.19474	-0.10403	0.02073	-0.16831	-0.19593	-0.15073	-0.10461	-0.10072	-0.25523	-0.3007	-0.14093	86.9947	1.4e-12	7.46e-09
ANXA1	-0.12949	-0.12035	-0.07509	-0.19565	-0.1246	-0.26678	-0.32442	-0.3074	1.53149	0.15158	0.25953	0.39376	-0.10199	-0.26224	-0.22613	998.461	3.35e-204	2.45e-200
ANXA11	-0.27436	-0.17963	-0.15131	-0.15993	-0.08077	-0.22915	-0.28491	-0.31604	-0.04389	-0.13415	0.27602	-0.02688	-0.1823	-0.14683	-0.11589	383.485	3.8e-73	2.63e-69
ANXA2	-0.17304	-0.16858	-0.12982	-0.16778	-0.14803	-0.16876	-0.17676	-0.17155	0.06379	-0.04987	-0.17329	1.77535	-0.1389	-0.15989	0.09105	804.373	1.28e-162	9.31e-159
ANXA3	-0.03569	-0.08003	-0.09677	-0.06216	-0.05975	-0.09575	-0.06299	-0.0653	-0.08009	-0.07919	0.10263	-0.07652	-0.09963	-0.11012	-0.11954	97.9165	1.19e-14	6.61e-11
ANXA5	-0.11796	-0.12342	-0.12482	-0.12742	-0.12804	-0.14296	-0.19799	-0.19799	-0.14092	-0.12173	-0.08075	0.17813	-0.13129	-0.12638	-0.08496	64.0438	2.26e-08	0.000105
ANXA6	-0.18427	-0.17951	-0.15134	-0.2468	-0.27533	-0.2985	-0.30378	-0.29033	-0.23229	-0.08151	0.34562	0.40754	-0.12876	-0.11875	-0.1643	640.047	1.58e-127	1.13e-123
ANXA7	-0.17859	-0.16028	-0.12012	-0.00725	-0.03676	-0.08199	-0.27072	-0.23586	-0.14842	-0.07595	-0.14805	-0.1434	-0.18856	-0.28174	-0.24736	56.9449	4e-07	0.00172
AP1B1	-0.25696	-0.20126	-0.23225	-0.20426	-0.25354	-0.09149	-0.04257	-0.23358	-0.18071	-0.19604	-0.15089	-0.1249	-0.25501	-0.261	-0.21579	61.8117	5.63e-08	0.000255
AP1M1	-0.21625	-0.21724	-0.18896	-0.17138	-0.20333	-0.14776	-0.2272	-0.21555	-0.16497	-0.13318	-0.02214	-0.01356	-0.21198	-0.2209	-0.18575	67.2642	6.01e-09	2.86e-05
AP1S2	-0.14042	-0.13764	-0.1144	-0.14956	-0.10291	-0.19615	-0.21719	-0.23563	-0.0428	-0.12029	-0.09804	0.03011	-0.07115	-0.11388	0.11406	75.7682	1.71e-10	8.64e-07
AP2A1	-0.18457	-0.1897	-0.19649	-0.18739	-0.1637	-0.10731	0.10115	-0.05342	-0.18279	-0.1609	-0.15539	-0.14064	-0.19035	-0.18217	-0.18926	51.4749	3.45e-06	0.0139
AP2B1	-0.25389	-0.25507	-0.25266	-0.24912	-0.13646	-0.02372	0.08794	-0.19274	-0.21592	-0.25416	-0.25911	-0.24703	-0.27817	-0.28903	-0.21144	162.855	1.89e-27	1.18e-23
AP2M1	-0.34236	-0.28976	-0.25941	-0.24213	-0.13736	-0.03667	-0.00464	-0.117	-0.27827	-0.24804	-0.23214	-0.20047	-0.27808	-0.28742	-0.29824	163.053	1.72e-27	1.08e-23
AP2S1	-0.3006	-0.28343	-0.24577	-0.26889	-0.21523	-0.09902	-0.14269	-0.18689	-0.27931	-0.21154	-0.06316	-0.06521	-0.21917	-0.26586	-0.1608	90.3507	3.26e-13	1.76e-09
AP3D1	-0.23214	-0.22031	-0.20931	-0.12507	-0.19888	-0.11524	-0.2423	-0.2336	-0.11103	-0.17365	-0.0892	-0.04294	-0.2246	-0.19207	-0.09159	62.6639	3.98e-08	0.000182
AP3S1	-0.2807	-0.2817	-0.1483	-0.25294	-0.1982	-0.16719	-0.30275	-0.28834	-0.15459	-0.02029	0.14311	-0.0334	-0.15064	-0.17158	-0.09941	246.046	1.89e-44	1.25e-40
APBB1IP	-0.26287	-0.25721	-0.13638	-0.31823	-0.23647	-0.2177	-0.33461	-0.33496	-0.19498	0.06005	-0.0709	0.18299	-0.05372	0.13039	0.25466	269.381	2.77e-49	1.86e-45
APEH	-0.18067	-0.19392	-0.20773	-0.1961	-0.19873	-0.06607	-0.15282	-0.17725	-0.20187	-0.15248	-0.15026	-0.16415	-0.19477	-0.19982	-0.20481	53.0282	1.88e-06	0.00773
APEX1	-0.13992	-0.01575	0.02593	-0.08285	-0.09066	-0.11517	-0.64445	-0.6957	-0.29634	0.17412	0.08273	0.11936	-0.05663	-0.12644	0.00488	819.666	6.86e-166	4.98e-162
APH1A	-0.23165	-0.23691	-0.1816	-0.12545	-0.20886	-0.16571	-0.31225	-0.28991	-0.17699	-0.10203	-0.03557	0.05794	-0.18628	-0.21663	-0.07835	126.441	3.42e-20	2.04e-16
API5	-0.31887	-0.22549	-0.18539	-0.13384	-0.18624	-0.02354	-0.33611	-0.37609	-0.18404	-0.14466	-0.21828	-0.12707	-0.19081	-0.19798	-0.21478	206.139	3.05e-36	1.97e-32
APIP	-0.23579	-0.22996	-0.20623	-0.14815	-0.14404	-0.08407	-0.21978	-0.21323	-0.24062	-0.14097	-0.18261	-0.09625	-0.14408	-0.21682	-0.14151	63.7113	2.59e-08	0.00012
APLP2	-0.15457	-0.20512	-0.11468	-0.24663	-0.24336	-0.22322	-0.23507	-0.40549	-0.31278	0.36523	0.0115	0.42112	-0.24485	-0.48355	-0.44551	454.292	4.4e-88	3.1e-84
APMAP	-0.22807	-0.23539	-0.19791	-0.1536	-0.14455	-0.16904	-0.25386	-0.22443	-0.20344	-0.11528	0.10596	-0.02728	-0.20332	-0.21347	-0.25819	148.616	1.36e-24	8.35e-21
APOBEC3C	-0.36099	-0.29109	-0.27896	-0.16367	-0.13944	0.07191	-0.31911	-0.36702	-0.20561	-0.19322	-0.28266	-0.2443	-0.23767	-0.32769	-0.21537	396.69	6.31e-76	4.38e-72
APOBEC3G	-0.04755	-0.07702	-0.07635	-0.08309	-0.09993	-0.09818	0.02692	0.05018	-0.06589	-0.09312	-0.10478	-0.09017	-0.08294	-0.07062	-0.07433	73.4333	4.58e-10	2.28e-06
APOC1	-0.29088	-0.24167	-0.28192	-0.27116	-0.25748	0.16088	-0.26504	-0.17186	-0.25586	-0.27959	-0.28497	-0.29872	-0.30125	-0.27269	-0.29269	529.831	4.36e-104	3.1e-100
APOE	-0.19793	-0.2122	-0.2122	-0.2122	-0.15216	0.00115	-0.11268	-0.06797	-0.17176	-0.16799	-0.197	-0.18878	-0.16238	-0.2122	-0.2122	84.6165	3.9e-12	2.06e-08
APOPT1	-0.06378	-0.08508	-0.10191	-0.106	-0.10482	-0.09944	-0.04621	0.05846	-0.10206	-0.10362	-0.10426	-0.09995	-0.09708	-0.07088	-0.10843	79.8812	2.98e-11	1.54e-07
APP	-0.0894	-0.15885	-0.086	-0.14112	-0.1726	-0.23126	-0.21666	-0.20875	-0.22025	-0.03842	0.23187	0.04459	-0.03934	-0.05561	0.18749	319.39	1.06e-59	7.21e-56
APPL1	-0.18396	-0.14273	-0.05167	-0.10982	-0.13451	-0.28769	-0.33909	-0.29814	-0.10951	0.05898	0.07958	0.07976	-0.07114	-0.06101	-0.04893	299.223	1.72e-55	1.16e-51
APRT	-0.2796	-0.2152	-0.22971	-0.19721	-0.21725	-0.08985	-0.327	-0.28237	-0.25785	-0.1266	-0.05838	-0.078	-0.24334	-0.25197	-0.27957	149.683	8.32e-25	5.12e-21
APTX	-0.02963	-0.09245	-0.07417	-0.10839	-0.0997	-0.10434	-0.0406	-0.00378	-0.09658	-0.10753	-0.1044	-0.11047	-0.09702	-0.09058	-0.10667	66.3383	8.82e-09	4.16e-05
AQP1	-0.24093	-0.23418	-0.24093	-0.24093	-0.24093	-0.14281	0.55071	0.07896	-0.23837	-0.23987	-0.22596	-0.22181	-0.24093	-0.23001	-0.2373	244.619	3.72e-44	2.46e-40
AQP3	-0.18451	-0.18715	-0.1823	-0.1959	-0.1909	-0.11362	0.07287	0.01949	-0.16135	-0.18051	-0.15134	-0.1827	-0.17278	-0.17703	-0.1291	69.1984	2.7e-09	1.3e-05
ARCN1	-0.24362	-0.15194	-0.22546	-0.08737	-0.15468	-0.15145	-0.30107	-0.2793	-0.11101	-0.12031	-0.04672	0.0707	-0.19343	-0.18702	-0.02143	119.107	9.41e-19	5.53e-15
ARF1	-0.28767	-0.20555	-0.25957	-0.07352	-0.21095	-0.13865	-0.23064	-0.21955	-0.02257	-0.08955	-0.06008	0.03476	-0.28911	-0.21759	0.08413	99.4312	6.09e-15	3.41e-11
ARF3	-0.23821	-0.25468	-0.16388	-0.08349	-0.14585	-0.23626	-0.37212	-0.36113	-0.18602	-0.02417	0.09748	0.13473	-0.16801	-0.20065	-0.14347	264.86	2.4e-48	1.61e-44
ARF4	-0.26214	-0.23928	-0.233	-0.16225	-0.15353	-0.10034	-0.23457	-0.06783	-0.13523	-0.14419	-0.04976	-0.12851	-0.24534	-0.2098	-0.11216	64.4244	1.94e-08	9e-05
ARF6	-0.29782	-0.25766	-0.21239	-0.1961	-0.19574	-0.02791	-0.02554	-0.23525	-0.11998	-0.15721	-0.1337	-0.07723	-0.21163	-0.2065	-0.08487	117.552	1.9e-18	1.11e-14
ARFIP1	-0.03201	-0.08604	-0.06749	-0.08568	-0.07947	-0.07709	0.06663	0.07234	-0.07942	-0.09013	-0.11375	-0.09623	-0.06687	-0.05535	-0.09028	101.709	2.23e-15	1.26e-11
ARFIP2	-0.00461	-0.058	-0.06796	-0.06021	-0.08577	-0.09723	-0.00419	0.03772	-0.07779	-0.09937	-0.08506	-0.09603	-0.06465	-0.05539	-0.07966	83.6787	5.85e-12	3.08e-08
ARFRP1	-0.04549	-0.05964	-0.06797	-0.10212	-0.09043	-0.08806	-0.08533	0.03317	-0.09606	-0.09505	-0.10476	-0.10971	-0.09232	-0.06077	-0.05726	67.0938	6.45e-09	3.07e-05
ARG1	-0.08429	-0.08429	-0.08429	-0.08429	-0.08429	-0.07415	-0.02187	0.00341	-0.08429	-0.08429	-0.03628	-0.07834	-0.08429	-0.08429	-0.08429	260.213	2.21e-47	1.47e-43
ARGLU1	-0.1901	-0.07886	-0.11082	-0.09567	-0.17271	-0.14754	-0.21918	-0.35262	-0.15992	-0.12818	-0.17607	-0.14117	-0.1335	-0.04584	-0.17819	70.9811	1.28e-09	6.29e-06
ARHGAP1	-0.18464	-0.16453	-0.15329	-0.08711	-0.05421	-0.14537	-0.20292	-0.2187	-0.09895	-0.0876	-0.03008	0.13084	-0.12724	-0.19876	-0.02721	102.242	1.76e-15	9.95e-12
ARHGAP15	-0.18516	-0.11324	-0.17513	-0.13408	-0.12572	-0.18874	-0.26369	-0.26413	-0.08874	-0.09597	0.00153	-0.09602	-0.24749	-0.21919	-0.14053	104.254	7.22e-16	4.1e-12
ARHGAP17	-0.20481	-0.18697	-0.18973	-0.1439	-0.14082	-0.16618	-0.16211	-0.16064	-0.19988	-0.08371	-0.17162	0.13156	-0.17261	-0.13562	0.12236	60.1146	1.12e-07	0.0005
ARHGAP22	-0.12722	-0.12451	-0.1246	-0.11808	-0.11656	-0.12839	-0.04866	-0.00266	-0.09373	-0.12161	-0.13726	-0.13772	-0.13306	-0.12356	-0.14171	59.4012	1.49e-07	0.000661
ARHGAP23	-0.179	-0.20945	-0.18453	-0.19928	-0.19417	-0.06679	0.10299	-0.13805	-0.20433	-0.16628	-0.15361	-0.18616	-0.21195	-0.18865	-0.21186	66.5701	8.01e-09	3.79e-05
ARHGAP26	-0.04728	-0.06422	-0.07512	-0.09458	-0.09323	-0.09611	0.00674	0.02968	-0.07907	-0.07587	-0.07835	-0.02681	-0.08423	-0.03528	-0.08601	64.1231	2.19e-08	0.000102
ARHGAP30	-0.13666	-0.13955	-0.12942	-0.1517	-0.14365	-0.16972	-0.19709	-0.19783	-0.07394	-0.08764	-0.0536	0.06146	-0.13027	-0.09765	-0.10593	61.9586	5.3e-08	0.000241
ARHGDIA	-0.29053	-0.21433	-0.23616	-0.11948	-0.19203	-0.2058	-0.3163	-0.27253	-0.05777	-0.01085	0.13092	0.0538	-0.18372	-0.12521	-0.01098	255.616	1.98e-46	1.32e-42
ARHGDIB	0.3707	0.4107	0.28174	0.24736	0.2221	-0.46246	-0.77016	-0.75453	0.10585	0.17193	0.65102	0.3591	0.29729	0.54229	0.04084	2866.7	0	0
ARHGEF12	-0.16152	-0.13208	-0.18536	-0.09786	-0.12043	-0.11301	-0.01661	0.13872	-0.14185	-0.18466	-0.18161	-0.17551	-0.18741	-0.16966	-0.17702	120.437	5.17e-19	3.05e-15
ARHGEF37	-0.10492	-0.10492	-0.08898	-0.10492	-0.10492	-0.05309	-0.01196	-0.01425	-0.09953	-0.10134	-0.09621	-0.08299	-0.08462	-0.04405	-0.04137	87.1662	1.3e-12	6.93e-09
ARHGEF6	-0.11726	0.00187	-0.05248	-0.21818	-0.01217	-0.26915	-0.29024	-0.29877	0.08058	-0.008	-0.09126	0.05421	-0.06177	-0.16417	-0.15946	202.575	1.64e-35	1.05e-31
ARHGEF7	-0.03998	-0.07981	-0.07667	-0.09906	-0.10432	-0.09868	0.00447	0.05374	-0.08687	-0.07392	-0.10154	-0.08014	-0.08633	-0.08657	-0.08588	92.1986	1.46e-13	7.93e-10
ARID1A	-0.29463	-0.16007	-0.24427	-0.19542	-0.06498	-0.06666	-0.25565	-0.44294	-0.12497	-0.09475	-0.1762	0.02889	-0.25573	-0.17935	-0.14295	211.168	2.85e-37	1.85e-33
ARID1B	-0.11739	-0.17469	-0.11172	-0.22353	-0.1501	-0.17098	-0.16085	-0.34982	-0.05787	0.06411	-0.06798	-0.05235	-0.13552	-0.17149	-0.16452	110.895	3.75e-17	2.17e-13
ARIH2	-0.22539	-0.22061	-0.20534	-0.16953	-0.16589	-0.06821	-0.15001	-0.20697	-0.16634	-0.12998	-0.14833	-0.11657	-0.195	-0.19895	-0.17658	50.3764	5.28e-06	0.0209
ARL14EP	-0.12357	-0.11724	-0.12869	-0.1225	-0.13523	-0.12197	0.02983	-0.0479	-0.13099	-0.13344	-0.12237	-0.11447	-0.12615	-0.12803	-0.12347	50.8374	4.42e-06	0.0177
ARL2BP	-0.22625	-0.20623	-0.17489	-0.12864	-0.09699	-0.06672	-0.19129	-0.24447	-0.17719	-0.15639	-0.1965	-0.19425	-0.20445	-0.2215	-0.14949	63.3228	3.04e-08	0.00014
ARL4A	-0.13372	-0.14482	-0.15221	-0.14765	-0.1375	-0.13554	-0.12389	0.14558	-0.1356	-0.13609	-0.13288	-0.1307	-0.15697	-0.15266	-0.1533	128.816	1.16e-20	6.96e-17
ARL6IP1	-0.26358	-0.2572	-0.2477	-0.23893	-0.19834	-0.10871	-0.00458	0.30953	-0.2709	-0.20908	-0.26811	-0.18012	-0.22251	-0.25097	-0.14069	326.747	3.06e-61	2.09e-57
ARL6IP5	-0.12988	-0.11873	-0.07981	0.01399	-0.09108	-0.21552	-0.33392	-0.34988	-0.13483	-0.12687	-0.00133	0.16461	-0.07885	-0.19272	-0.23503	193.035	1.45e-33	9.24e-30
ARL6IP6	-0.26723	-0.23284	-0.19426	-0.09091	-0.18729	-0.0225	-0.07339	-0.24524	-0.15209	-0.17088	-0.22654	-0.22096	-0.22276	-0.1548	-0.05886	132.469	2.21e-21	1.33e-17
ARL8B	-0.22197	-0.15256	-0.19247	-0.11298	-0.16449	-0.17076	-0.22922	-0.22943	-0.16424	-0.10717	0.03913	-0.01252	-0.1386	-0.20887	-0.15396	101.349	2.61e-15	1.47e-11
ARMC1	-0.22975	-0.22791	-0.20416	-0.19346	-0.16296	-0.04463	-0.16005	-0.21187	-0.16187	-0.18766	-0.15757	-0.18506	-0.20835	-0.19731	-0.16991	74.949	2.42e-10	1.22e-06
ARMC10	-0.28282	-0.23763	-0.22809	-0.2338	-0.18231	-0.08291	-0.26189	-0.28892	-0.21541	-0.12964	-0.13781	-0.09258	-0.23173	-0.2271	-0.20679	98.3899	9.64e-15	5.38e-11
ARMC6	-0.23284	-0.22334	-0.22504	-0.18103	-0.19659	-0.0805	-0.22785	-0.20421	-0.22497	-0.13615	-0.17674	-0.14287	-0.22552	-0.21142	-0.22887	65.7729	1.11e-08	5.23e-05
ARMC8	-0.23934	-0.18094	-0.22435	-0.0048	-0.09303	-0.01663	-0.04821	-0.13637	-0.0498	-0.21441	-0.20274	-0.18837	-0.23506	-0.24713	-0.21116	122.145	2.39e-19	1.41e-15
ARNT2	-0.02664	-0.08443	-0.06533	-0.07122	-0.02998	-0.09026	0.05579	0.09068	-0.07784	-0.08373	-0.05427	-0.03601	-0.08279	-0.03598	-0.06565	107.596	1.63e-16	9.39e-13
ARPC1A	-0.23834	-0.18872	-0.20327	-0.11249	-0.13701	-0.06892	-0.16884	-0.20565	-0.16489	-0.17183	-0.19157	-0.17125	-0.2065	-0.21604	-0.09731	54.8398	9.22e-07	0.00386
ARPC1B	-0.12161	-0.07812	-0.03305	0.34865	0.04362	-0.37899	-0.55624	-0.5321	0.09558	0.15683	0.64483	1.05928	-0.09044	-0.32603	0.11149	2001.54	0	0
ARPC2	-0.25084	-0.1273	-0.02719	-0.049	-0.05231	-0.39813	-0.53401	-0.55737	-0.03172	0.18683	0.79171	0.88218	0.08194	-0.14044	0.39881	2064.62	0	0
ARPC3	-0.22863	-0.16144	-0.04604	0.10175	-0.02666	-0.2487	-0.56008	-0.57949	-0.05209	0.08922	0.24988	0.4665	-0.03529	-0.09621	0.30274	827.561	1.4e-167	1.02e-163
ARPC4	-0.30316	-0.24869	-0.1894	0.03104	-0.07191	-0.14695	-0.3942	-0.39144	-0.10397	-0.12815	-0.04549	0.13763	-0.22006	-0.20581	0.17426	229.534	4.81e-41	3.15e-37
ARPC5	-0.23824	-0.15755	-0.13876	0.02936	-0.07891	-0.25217	-0.35706	-0.38872	0.08018	-0.01916	0.19031	0.27166	-0.06733	-0.05782	0.18407	486.549	6.56e-95	4.63e-91
ARPP19	-0.18103	-0.16537	-0.15473	-0.10478	0.00452	-0.12028	-0.28342	-0.3025	-0.15105	-0.11273	-0.22752	-0.15504	-0.1769	-0.05619	-0.06182	72.9607	5.59e-10	2.78e-06
ARRB2	-0.16451	-0.1008	-0.0264	-0.15028	-0.10067	-0.20301	-0.17671	-0.21912	-0.00184	-0.05609	-0.03797	0.10509	-0.00327	-0.06655	-0.13928	111.616	2.72e-17	1.57e-13
ARRDC3	-0.08206	-0.09482	-0.08733	-0.07348	-0.08909	-0.10424	-0.04165	0.06347	-0.06908	-0.09125	-0.1099	-0.09164	-0.07855	-0.08113	-0.051	62.6505	4e-08	0.000183
ARRDC4	-0.04529	-0.07936	-0.05552	-0.04542	-0.08305	-0.09146	-0.02416	0.08162	-0.0703	-0.08677	-0.09918	-0.09041	-0.04409	-0.03119	-0.01053	88.9117	6.09e-13	3.27e-09
ARSD	-0.12846	-0.14909	-0.14786	-0.14348	-0.13287	-0.17245	-0.11783	-0.09242	-0.09033	-0.10237	0.01218	0.03762	-0.13361	-0.14881	-0.15207	49.017	8.91e-06	0.0346
ART4	-0.14768	-0.14939	-0.14939	-0.14939	-0.14939	-0.09791	-0.01727	0.04403	-0.13185	-0.13763	-0.14255	-0.13141	-0.14939	-0.14939	-0.13363	83.0894	7.53e-12	3.96e-08
ARV1	-0.30463	-0.27812	-0.28864	-0.25123	-0.24112	0.08133	-0.26088	-0.29398	-0.28257	-0.25378	-0.24597	-0.2399	-0.28745	-0.27986	-0.2779	365.132	2.74e-69	1.89e-65
ASAH1	-0.17197	-0.06887	-0.17118	-0.01743	-0.08619	-0.17461	-0.3242	-0.30894	-0.03	-0.13691	-0.00977	-0.09566	-0.23693	-0.28088	-0.27763	103.862	8.59e-16	4.88e-12
ASAP1	-0.2814	-0.27433	-0.27225	-0.23605	-0.18764	-0.05174	0.15883	-0.00648	-0.27133	-0.24196	-0.14831	-0.15935	-0.25463	-0.26133	-0.28431	175.616	5.01e-30	3.15e-26
ASB1	-0.01768	-0.132	-0.06538	-0.03644	-0.08311	-0.08961	-0.0097	-0.00707	-0.08685	-0.09908	-0.10303	-0.09658	-0.04861	-0.06834	-0.0539	56.9678	3.96e-07	0.0017
ASCC1	-0.02952	-0.02841	-0.0821	-0.09483	-0.09371	-0.1036	-0.06224	0.02925	-0.06977	-0.09738	-0.09259	-0.09333	-0.08773	-0.07873	-0.09177	76.9106	1.05e-10	5.37e-07
ASF1B	-0.26297	-0.26161	-0.21028	-0.14353	-0.19383	-0.08386	-0.01277	-0.23635	-0.10415	-0.1754	-0.20619	-0.1836	-0.23165	-0.20561	0.02219	86.9561	1.42e-12	7.58e-09
ASH2L	-0.25951	-0.1528	-0.24753	-0.11407	-0.18295	-0.05149	-0.09704	-0.1978	-0.19001	-0.18589	-0.19057	-0.1953	-0.21502	-0.24241	-0.16686	81.3866	1.56e-11	8.13e-08
ASPM	-0.218	-0.20365	-0.17821	-0.18234	-0.15445	-0.10557	0.06026	0.06711	-0.16295	-0.15817	-0.1814	-0.16562	-0.17548	-0.18428	-0.09234	99.569	5.74e-15	3.21e-11
ASRGL1	-0.12782	-0.15123	-0.157	-0.11234	-0.15316	-0.15493	-0.13581	-0.11551	0.01416	-0.09099	0.02656	-0.02623	-0.15634	-0.13803	-0.11379	50.8396	4.41e-06	0.0176
ATAD2	-0.27077	-0.24299	-0.21331	-0.18767	-0.17142	-0.08104	0.36189	-0.20528	-0.13077	-0.16317	-0.19222	-0.16843	-0.23752	-0.18487	-0.13571	132.923	1.8e-21	1.08e-17
ATAD5	-0.18778	-0.18399	-0.17932	-0.16878	-0.18347	-0.06753	0.03591	-0.17928	-0.08083	-0.15407	-0.16011	-0.15628	-0.18726	-0.18638	-0.15083	55.3901	7.42e-07	0.00313
ATE1	-0.07348	-0.05268	-0.0958	-0.10148	-0.10052	-0.1114	-0.01713	0.00703	-0.10703	-0.11124	-0.10413	-0.11353	-0.07561	-0.09778	-0.10432	66.0558	9.91e-09	4.66e-05
ATF5	-0.07895	-0.08247	-0.11301	-0.11788	-0.11512	-0.06742	0.0479	0.01004	-0.11714	-0.12439	-0.12791	-0.1191	-0.12518	-0.11638	-0.11619	69.7697	2.12e-09	1.03e-05
ATG14	-0.07763	-0.07479	-0.0833	-0.09727	-0.07809	-0.06703	-0.01812	-0.03801	-0.07565	-0.11015	-0.08142	-0.06536	-0.09441	-0.09827	-0.09857	52.1541	2.65e-06	0.0108
ATG16L2	-0.16166	-0.1549	-0.13429	-0.16013	-0.11729	-0.18165	-0.0578	-0.16079	-0.10533	-0.07703	0.01265	0.0389	-0.15474	-0.1668	-0.15617	68.7009	3.31e-09	1.59e-05
ATG3	-0.32583	-0.28258	-0.27008	-0.2575	-0.23233	0.03976	-0.23766	-0.21887	-0.27851	-0.21487	-0.18967	-0.10797	-0.27494	-0.24842	-0.27197	248.157	6.91e-45	4.58e-41
ATG4D	-0.07704	-0.08814	-0.07291	-0.03162	-0.12245	-0.0641	-0.0346	-0.03733	-0.06429	-0.06615	-0.07993	-0.09707	-0.07699	-0.09942	-0.05607	59.4002	1.49e-07	0.000662
ATIC	-0.28603	-0.262	-0.23756	-0.24651	-0.23133	-0.03254	-0.31583	-0.30404	-0.25953	-0.17346	-0.12782	-0.17969	-0.17423	-0.24439	-0.30734	190.609	4.52e-33	2.88e-29
ATL3	-0.23043	-0.17528	-0.20582	-0.21037	-0.16747	-0.13972	-0.21418	-0.23299	-0.18057	-0.10212	-0.11057	-0.01886	-0.19283	-0.20825	-0.22905	48.2276	1.21e-05	0.0463
ATM	-0.23296	-0.23906	-0.24002	-0.24376	-0.25531	-0.07807	-0.2346	-0.21707	-0.18053	-0.17185	-0.17964	-0.10455	-0.19302	-0.15852	-0.13315	70.4297	1.61e-09	7.89e-06
ATP11A	-0.04114	-0.08683	-0.05372	-0.1045	-0.07034	-0.07315	0.16668	-0.10922	-0.08044	-0.10395	-0.11166	-0.0925	-0.09701	-0.04257	-0.07184	73.4256	4.6e-10	2.29e-06
ATP13A3	-0.27043	-0.25697	-0.23558	-0.24225	-0.24223	0.04676	-0.05215	-0.24378	-0.19675	-0.18994	-0.19658	-0.19295	-0.24915	-0.25883	-0.21835	245.296	2.7e-44	1.78e-40
ATP1A1	-0.27164	-0.20356	-0.17451	-0.16583	-0.20116	-0.14475	0.09768	-0.29772	-0.13414	-0.14657	-0.04768	-0.06277	-0.19288	-0.28574	-0.22418	95.4897	3.45e-14	1.9e-10
ATP1B2	-0.23552	-0.23552	-0.23552	-0.23552	-0.23552	-0.09505	0.22125	0.05412	-0.21089	-0.23552	-0.22066	-0.22615	-0.23552	-0.23235	-0.23552	160.791	4.92e-27	3.06e-23
ATP1B3	-0.31639	-0.28049	-0.20617	-0.23193	-0.2302	-0.12589	0.01127	-0.28435	-0.24483	-0.16177	-0.06229	-0.12272	-0.23284	-0.17529	-0.17379	90.7577	2.73e-13	1.48e-09
ATP2A2	-0.27958	-0.22255	-0.23577	-0.01844	-0.13686	-0.10717	-0.287	-0.29339	-0.14536	-0.04274	-0.149	-0.02986	-0.21941	-0.24557	-0.18184	117.392	2.04e-18	1.19e-14
ATP2B4	-0.1718	-0.14405	-0.22261	-0.18624	-0.14363	-0.07912	-0.19962	-0.31471	-0.19023	-0.23724	-0.20474	-0.15288	-0.22104	-0.1525	-0.07703	82.7433	8.74e-12	4.58e-08
ATP2C1	-0.1907	-0.17386	-0.14834	0.01369	-0.08791	-0.10992	-0.27009	-0.28827	-0.13928	-0.13234	-0.19178	-0.20938	-0.15825	-0.25748	-0.20168	62.7277	3.88e-08	0.000178
ATP5A1	-0.42162	-0.2264	-0.25853	-0.21955	-0.23304	0.10372	-0.36425	-0.66908	-0.29121	-0.16525	0.06267	-0.02577	-0.21434	-0.22877	-0.23518	805.53	7.26e-163	5.27e-159
ATP5B	-0.40779	-0.28886	-0.23785	-0.05202	-0.08375	0.06463	-0.40064	-0.42793	-0.26663	-0.1151	-0.20273	-0.09714	-0.21204	-0.11951	-0.19549	422.862	1.92e-81	1.34e-77
ATP5C1	-0.31594	-0.24242	-0.14211	-0.18518	0.02916	0.01243	-0.55434	-0.55233	-0.29672	-0.1004	-0.14534	-0.07325	-0.15947	-0.13033	-0.14478	472.097	7.54e-92	5.31e-88
ATP5D	-0.25356	-0.21362	-0.20399	-0.1991	-0.19529	-0.10923	-0.30634	-0.3027	-0.22703	-0.12572	-0.14192	-0.12172	-0.21191	-0.22825	-0.25761	82.8899	8.21e-12	4.3e-08
ATP5E	-0.35916	-0.35114	-0.27799	-0.10738	-0.1883	-0.09917	-0.24246	-0.12924	-0.27071	-0.22761	-0.0078	-0.16246	-0.22457	-0.18358	-0.13567	134.568	8.49e-22	5.12e-18
ATP5F1	-0.38146	-0.28351	-0.27992	-0.1435	-0.26736	0.0657	-0.52033	-0.58529	-0.30989	-0.16121	-0.12778	-0.01546	-0.14536	-0.20131	-0.03132	615.508	2.66e-122	1.91e-118
ATP5G1	-0.45098	-0.428	-0.30329	-0.25967	-0.18635	0.12411	-0.43968	-0.49187	-0.29992	-0.13876	-0.09989	-0.22078	-0.33328	-0.37842	-0.38257	723.152	2.94e-145	2.12e-141
ATP5G2	0.21117	0.33917	0.24512	0.12085	0.19086	-0.15922	-0.85859	-0.89116	-0.10769	0.18306	0.15585	0.12576	0.25645	0.15318	-0.15116	1606.73	0	0
ATP5G3	-0.45666	-0.40074	-0.28106	-0.19365	-0.23351	0.16381	-0.63466	-0.67752	-0.32445	-0.13632	0.0812	-0.01449	-0.26528	-0.26966	-0.22636	1076.99	4.68e-221	3.43e-217
ATP5H	-0.29018	-0.20882	-0.20276	-0.22726	-0.17859	-0.07744	-0.29324	-0.31163	-0.22895	-0.19141	-0.05185	-0.06312	-0.25126	-0.25276	-0.22436	126.956	2.71e-20	1.61e-16
ATP5I	-0.38949	-0.33257	-0.29823	-0.29072	-0.13567	0.00341	-0.45134	-0.48322	-0.24308	-0.19399	0.08216	-0.02786	-0.26286	-0.2236	-0.12093	486.568	6.51e-95	4.59e-91
ATP5J	-0.32846	-0.19822	-0.19433	-0.19411	-0.18551	-0.07271	-0.46001	-0.48606	-0.27204	-0.16044	0.08894	-0.0056	-0.25251	-0.17568	-0.1652	371.004	1.6e-70	1.11e-66
ATP5J2	-0.38104	-0.34603	-0.31294	-0.26344	-0.20875	0.00483	-0.28576	-0.26307	-0.28446	-0.2319	-0.06013	-0.13591	-0.28114	-0.26016	-0.26763	259.947	2.51e-47	1.67e-43
ATP5L	-0.15558	-0.05023	-0.09351	-0.12721	0.04553	-0.14512	-0.48942	-0.45087	-0.04765	-0.11015	-0.12054	-0.01465	-0.05754	-0.00958	-0.01237	200.728	3.9e-35	2.51e-31
ATP5O	-0.23113	-0.21747	-0.12608	-0.18391	-0.19424	-0.08503	-0.4666	-0.47398	-0.24224	-0.16798	-0.06115	-0.11163	-0.13336	-0.17753	-0.054	233.913	6.02e-42	3.96e-38
ATP6AP1	-0.21001	-0.18767	-0.18436	-0.13365	-0.14733	-0.16379	-0.20552	-0.19302	-0.14539	-0.1062	0.02054	0.0241	-0.19362	-0.2085	-0.16517	83.1834	7.23e-12	3.8e-08
ATP6AP2	-0.23442	-0.24459	-0.22156	-0.12837	-0.27367	-0.15693	-0.1655	-0.27294	-0.17348	-0.15726	0.08152	0.01783	-0.16899	-0.23175	-0.19331	137.259	2.49e-22	1.5e-18
ATP6V0A2	-0.18927	-0.02128	-0.18848	0.06032	-0.02049	-0.13769	-0.22512	-0.21769	0.0184	-0.17052	-0.19225	-0.18681	-0.20932	-0.24004	-0.18551	53.1988	1.76e-06	0.00725
ATP6V0B	-0.28996	-0.27399	-0.22999	-0.20035	-0.20564	-0.16624	-0.17514	-0.26559	-0.19654	-0.15381	0.05187	0.06476	-0.19727	-0.25889	-0.19751	144.538	8.86e-24	5.41e-20
ATP6V0E1	-0.25205	-0.23816	-0.24024	-0.16257	-0.1471	-0.15443	-0.28124	-0.28062	-0.12056	-0.16733	0.01571	0.03859	-0.25346	-0.24877	-0.19301	129.338	9.18e-21	5.5e-17
ATP6V1E1	-0.23554	-0.17268	-0.20685	-0.10881	-0.13038	-0.10681	-0.24585	-0.24638	-0.13155	-0.14829	-0.09825	-0.05061	-0.20037	-0.23105	-0.03622	54.6732	9.85e-07	0.00412
ATP6V1F	-0.23124	-0.18546	-0.1703	-0.05179	-0.14995	-0.13936	-0.37884	-0.36851	-0.24524	-0.073	-0.11041	0.04597	-0.18057	-0.23949	-0.23693	158.499	1.42e-26	8.83e-23
ATP6V1G1	-0.11072	-0.1216	-0.08052	-0.07419	-0.05692	-0.16475	-0.48033	-0.47521	-0.20589	-0.08629	-0.08815	0.00044	-0.03278	-0.08817	-0.04737	256.872	1.09e-46	7.24e-43
ATP8A1	-0.13767	-0.15334	-0.15409	-0.09475	-0.14609	-0.17585	-0.21259	-0.1653	-0.14171	-0.10782	0.11958	-0.11298	-0.12955	-0.10881	-0.11725	119.182	9.1e-19	5.35e-15
ATP9B	-0.08786	-0.10874	-0.12088	-0.08676	-0.10799	-0.10568	-0.09182	0.01941	-0.11351	-0.1091	-0.11114	-0.10852	-0.12148	-0.10059	-0.10727	64.614	1.79e-08	8.35e-05
ATPAF1	-0.2033	-0.19647	-0.20142	-0.17831	-0.17964	-0.06876	-0.16013	-0.19358	-0.20613	-0.19292	-0.14208	-0.14781	-0.20584	-0.20866	-0.20083	54.4995	1.06e-06	0.0044
ATPAF2	-0.03517	-0.08707	-0.07019	-0.08109	-0.11086	-0.10556	-0.00978	0.02308	-0.09031	-0.10672	-0.10145	-0.09477	-0.07743	-0.0737	-0.08188	85.5136	2.65e-12	1.41e-08
ATPIF1	-0.54619	-0.48309	-0.49759	-0.45579	-0.46915	0.35991	0.20728	-0.11784	-0.45029	-0.48596	-0.3855	-0.44752	-0.51852	-0.50278	-0.46165	1713.63	0	0
ATRAID	-0.24634	-0.23074	-0.20092	-0.21587	-0.18213	-0.13876	-0.2486	-0.20351	-0.19774	-0.16576	-0.0049	-0.09657	-0.20918	-0.24007	-0.19203	79.438	3.6e-11	1.85e-07
ATRN	-0.04138	-0.07218	-0.08436	-0.07346	-0.10548	-0.09529	0.05863	-0.03441	-0.08503	-0.10204	-0.10529	-0.0937	-0.09185	-0.03156	-0.04347	60.0559	1.15e-07	0.000511
ATRX	-0.12663	-0.11755	-0.1166	-0.15996	-0.01722	-0.10957	-0.20724	-0.31883	-0.10149	-0.15721	-0.23785	-0.16177	-0.19936	-0.11694	-0.15799	69.1961	2.7e-09	1.3e-05
ATXN10	-0.30738	-0.22435	-0.22029	-0.1134	-0.21093	-0.07234	-0.40653	-0.42154	-0.18499	-0.0895	-0.13192	-0.07846	-0.18239	-0.13244	-0.21101	212.492	1.53e-37	9.9e-34
ATXN2	-0.24771	-0.20855	-0.21102	-0.16047	-0.13017	-0.10635	-0.13111	-0.25886	-0.13996	-0.10376	-0.10416	-0.02994	-0.2081	-0.23013	-0.19256	60.2591	1.06e-07	0.000472
ATXN2L	-0.30311	-0.21475	-0.20646	-0.16754	-0.08863	-0.06916	-0.25929	-0.40725	-0.19553	-0.10876	-0.18031	-0.05043	-0.23714	-0.21308	-0.09803	168.933	1.12e-28	7.05e-25
ATXN7L3B	-0.18506	-0.154	-0.12636	-0.16554	-0.08716	-0.12285	-0.31194	-0.29094	-0.13827	-0.1437	-0.15637	-0.11526	-0.15374	-0.16801	-0.18318	70.6092	1.5e-09	7.33e-06
AUP1	-0.32542	-0.24398	-0.27237	-0.13516	-0.23251	-0.08115	-0.17338	-0.33058	-0.19455	-0.1916	-0.10147	-0.0629	-0.24915	-0.27025	-0.24698	134.141	1.03e-21	6.21e-18
AXIN1	-0.07608	-0.09488	-0.10837	-0.0731	-0.11038	-0.1006	-0.08099	0.03401	-0.10373	-0.11768	-0.07881	-0.0963	-0.09468	-0.09875	-0.11139	61.5286	6.32e-08	0.000285
AZI2	-0.21278	-0.19008	-0.2076	-0.21088	-0.17913	-0.16868	-0.20148	-0.20251	-0.07878	-0.06932	0.04618	-0.12149	-0.21434	-0.17853	-0.16264	86.9612	1.42e-12	7.56e-09
AZIN1	-0.27436	-0.18834	-0.22345	-0.08014	-0.13036	-0.03017	-0.24494	-0.31223	-0.18868	-0.21017	-0.21077	-0.15195	-0.2341	-0.26329	-0.08627	142.306	2.47e-23	1.5e-19
AZU1	-0.30654	-0.30684	-0.30279	-0.30644	-0.30618	-0.29313	-0.28999	-0.27613	-0.27874	-0.19681	1.63068	0.07538	-0.30342	-0.29993	-0.30303	2761.15	0	0
B2M	0.18274	0.08303	0.32419	0.02604	-0.0472	-0.4834	-0.99252	-1.0013	0.55246	0.58452	0.69598	0.91582	0.73015	0.51389	1.22626	4392.67	0	0
B3GNT2	-0.20748	-0.14998	-0.20168	0.08079	0.01921	-0.09985	-0.19823	-0.23315	-0.20941	-0.1554	-0.19973	-0.15783	-0.18031	-0.09713	-0.11039	53.6934	1.45e-06	0.006
B4GALT5	-0.28986	-0.25621	-0.27269	-0.2242	-0.2664	-0.18324	-0.12209	-0.17411	-0.27156	-0.11494	0.29787	-0.00573	-0.27439	-0.2966	-0.24071	351.445	2.05e-66	1.41e-62
BAALC	-0.06057	-0.08337	-0.04999	-0.11202	-0.11157	-0.15845	-0.17824	-0.16765	-0.12976	-0.07321	-0.138	-0.1215	-0.04214	0.02085	-0.07656	57.7922	2.85e-07	0.00124
BABAM1	-0.25904	-0.22979	-0.21778	-0.21662	-0.17645	-0.0704	-0.18247	-0.17869	-0.16929	-0.20873	-0.13251	-0.12711	-0.20917	-0.21879	-0.2096	60.785	8.54e-08	0.000383
BACE2	-0.1037	-0.11362	-0.11555	-0.11972	-0.12083	-0.10775	-0.09057	-0.09649	0.38046	-0.13599	-0.14622	-0.13375	-0.14639	-0.17534	-0.14789	89.1752	5.43e-13	2.92e-09
BAG2	-0.06266	-0.09111	-0.10214	-0.09915	-0.10172	-0.03695	-0.08473	0.11373	-0.09874	-0.10071	-0.10622	-0.10384	-0.09927	-0.08185	-0.10199	105.239	4.66e-16	2.65e-12
BAG4	-0.0288	-0.09753	-0.08988	-0.10365	-0.08406	-0.09384	-0.049	0.02218	-0.09008	-0.10533	-0.09519	-0.10339	-0.09827	-0.07059	-0.10479	69.8269	2.07e-09	1.01e-05
BAG6	-0.26691	-0.20865	-0.20491	-0.10923	-0.10118	-0.09191	-0.22136	-0.26034	-0.1801	-0.15609	-0.10926	-0.0904	-0.22462	-0.15082	-0.12834	62.6257	4.04e-08	0.000185
BAHCC1	-0.17311	-0.16302	-0.1618	-0.18096	-0.18037	-0.22407	-0.18427	-0.23767	-0.19601	-0.0282	0.06596	0.14419	-0.11139	0.23901	0.14028	240.617	2.5e-43	1.64e-39
BANF1	-0.35859	-0.3093	-0.17757	-0.0875	-0.13602	0.00639	-0.47326	-0.53076	-0.18763	-0.10301	-0.10816	-0.14747	-0.28328	-0.2992	-0.15664	433.576	1.05e-83	7.35e-80
BASP1	-0.18463	-0.17075	-0.16999	-0.04063	-0.07884	-0.20044	-0.24537	-0.21107	0.09732	-0.08239	0.24843	0.11135	-0.17302	-0.09375	0.01381	325.677	5.12e-61	3.5e-57
BAZ1A	-0.39847	-0.38436	-0.35486	-0.32059	-0.29538	-0.05363	-0.06151	-0.38742	-0.22948	-0.17367	0.13317	-0.03893	-0.33865	-0.28221	-0.32644	396.585	6.65e-76	4.61e-72
BAZ1B	-0.27697	-0.22833	-0.20671	-0.22548	-0.18937	-0.05963	-0.07097	-0.26396	-0.15692	-0.15908	-0.18864	-0.13374	-0.2093	-0.17573	-0.15903	96.8281	1.92e-14	1.06e-10
BAZ2B	-0.2118	-0.21676	-0.19728	-0.22021	-0.19189	-0.17774	-0.23735	-0.22314	-0.01786	-0.10133	-0.1147	0.1071	-0.14474	-0.20813	-0.16469	77.2126	9.27e-11	4.73e-07
BBIP1	-0.05074	-0.07893	-0.08141	-0.09236	-0.08078	-0.09077	-0.0061	0.07135	-0.08774	-0.08639	-0.07943	-0.07935	-0.06866	-0.08192	-0.07841	75.3468	2.04e-10	1.03e-06
BCAP29	-0.21677	-0.20007	-0.21323	-0.14855	-0.14711	-0.06339	-0.10346	-0.18416	-0.08893	-0.19577	-0.16807	-0.17267	-0.20329	-0.21663	-0.21239	59.198	1.62e-07	0.000716
BCAP31	-0.26231	-0.22403	-0.20042	-0.17823	-0.21939	-0.20076	-0.3861	-0.3604	-0.08809	-0.03191	0.19512	0.06428	-0.16985	-0.23817	-0.11161	356.864	1.49e-67	1.03e-63
BCAS4	-0.04225	-0.06253	-0.06281	-0.06108	-0.06328	-0.07836	0.03221	0.10751	-0.04324	-0.08159	-0.07848	-0.07477	-0.06351	-0.05963	-0.07274	60.1028	1.13e-07	0.000502
BCAT1	-0.15974	-0.11067	-0.06949	-0.00919	-0.10508	-0.19358	-0.26763	-0.25713	-0.24889	-0.02983	-0.08112	-0.09904	-0.11253	-0.13887	-0.16251	81.7834	1.32e-11	6.87e-08
BCCIP	-0.30838	-0.28892	-0.25349	-0.18153	-0.22338	0.0351	-0.29466	-0.3242	-0.26358	-0.184	-0.21609	-0.21524	-0.28604	-0.25297	-0.28888	273.619	3.66e-50	2.45e-46
BCL11A	-0.08591	-0.19262	0.0017	-0.34958	-0.17149	-0.21082	-0.2324	-0.39216	-0.35259	-0.0455	-0.19285	-0.15411	0.20035	0.81002	0.39557	402.643	3.52e-77	2.45e-73
BCL2	-0.13431	-0.16177	-0.12709	-0.1665	-0.15396	-0.18316	-0.23134	-0.19745	-0.03298	0.05582	-0.10986	-0.01451	-0.00573	-0.08658	0.21403	85.6875	2.46e-12	1.3e-08
BCL2L1	-0.18423	-0.18277	-0.19166	-0.17116	-0.16741	-0.16863	-0.09556	0.50252	-0.17997	-0.19238	-0.19907	-0.20102	-0.19337	-0.1953	-0.19546	498.257	2.17e-97	1.54e-93
BCL2L11	-0.17757	-0.17947	-0.16125	-0.17276	-0.16893	-0.04477	-0.04747	-0.11014	-0.13984	-0.15212	-0.15388	-0.1576	-0.17129	-0.16652	-0.15017	53.3446	1.66e-06	0.00685
BCL7A	-0.24518	-0.22373	-0.16829	-0.17072	-0.15728	-0.02437	-0.24097	-0.19673	-0.22386	-0.1555	-0.24519	-0.2157	-0.14857	-0.19563	0.00026	130.466	5.5e-21	3.29e-17
BCLAF1	-0.30486	-0.23784	-0.22845	-0.07158	-0.19333	-0.05348	-0.28334	-0.37072	-0.1833	-0.08666	-0.14925	-0.09493	-0.21693	-0.22342	-0.14143	167.766	1.93e-28	1.21e-24
BEX1	-0.02073	-0.064	-0.05257	-0.16058	-0.15927	-0.16789	-0.15685	-0.11844	-0.14878	-0.07899	0.08917	-0.11927	-0.10401	-0.15597	-0.15715	97.9466	1.17e-14	6.53e-11
BEX2	-0.00934	-0.05804	-0.03387	-0.11979	-0.07539	-0.18724	-0.24376	-0.24376	-0.15225	-0.1444	-0.16832	-0.18854	-0.10574	-0.16704	-0.12504	62.5531	4.16e-08	0.00019
BEX3	-0.11596	-0.02415	0.04773	0.0173	-0.02827	-0.25199	-0.39691	-0.41667	-0.23539	0.06615	0.09556	-0.15609	-0.01109	-0.30694	-0.19469	380.412	1.68e-72	1.16e-68
BEX4	-0.1221	-0.10773	-0.15475	-0.07341	-0.09564	-0.16547	-0.30045	-0.26769	-0.0797	-0.11876	-0.09731	-0.11099	-0.09168	-0.22012	-0.22467	78.2532	5.96e-11	3.06e-07
BID	-0.29637	-0.26149	-0.21027	-0.22571	-0.20517	-0.07125	-0.31707	-0.23679	-0.23393	-0.13198	-0.10574	-0.07643	-0.24013	-0.25013	-0.15493	136.683	3.23e-22	1.96e-18
BIN1	-0.03279	-0.07684	-0.02672	-0.09615	-0.05388	-0.12796	-0.15773	-0.04475	-0.06909	-0.10063	-0.14233	-0.0575	-0.06124	-0.03776	-0.08839	49.9039	6.34e-06	0.025
BIN3	-0.07166	-0.10739	-0.11043	-0.11091	-0.09523	-0.10435	-0.07673	0.04177	-0.11035	-0.11048	-0.10894	-0.10959	-0.10559	-0.10435	-0.1057	75.7927	1.69e-10	8.56e-07
BIRC5	-0.28606	-0.25886	-0.24276	-0.189	-0.22282	-0.07714	0.00846	-0.09652	-0.23033	-0.20235	-0.20597	-0.204	-0.22218	-0.24373	-0.1357	97.0683	1.72e-14	9.56e-11
BLMH	-0.2412	-0.19858	-0.12568	-0.13753	-0.1671	-0.13614	-0.28487	-0.2736	-0.17548	-0.10291	-0.11689	-0.14348	-0.15481	-0.18073	-0.22206	71.5815	9.97e-10	4.91e-06
BLOC1S1	-0.20356	-0.20056	-0.21047	-0.21501	-0.2101	-0.10885	-0.18773	-0.18825	-0.19195	-0.15678	-0.06759	-0.00919	-0.19029	-0.18546	-0.16508	50.1911	5.67e-06	0.0224
BLOC1S5	-0.06368	-0.08248	-0.10046	-0.09092	-0.10959	-0.10316	-0.03941	0.02557	-0.10241	-0.10345	-0.0995	-0.08444	-0.08277	-0.04485	-0.10026	69.5158	2.36e-09	1.14e-05
BLVRA	-0.25196	-0.25406	-0.25936	-0.19705	-0.1677	-0.00858	-0.21374	-0.24202	-0.25501	-0.2444	-0.17398	-0.19813	-0.26119	-0.25917	-0.28057	161.686	3.25e-27	2.02e-23
BLVRB	-0.4677	-0.46256	-0.46795	-0.46133	-0.45161	-0.02921	0.55566	1.32266	-0.44604	-0.46357	-0.45157	-0.4507	-0.46716	-0.47167	-0.46534	2481.53	0	0
BLZF1	-0.06728	-0.1232	-0.12729	-0.13524	-0.13779	-0.10874	0.01091	0.00407	-0.10273	-0.12531	-0.10959	-0.13448	-0.1128	-0.10561	-0.13236	89.031	5.78e-13	3.11e-09
BMI1	-0.14692	-0.14314	-0.16743	-0.1441	-0.04171	-0.08807	-0.25205	-0.24404	-0.15095	-0.15331	-0.18275	-0.21893	-0.16045	-0.15825	-0.20319	60.085	1.13e-07	0.000505
BMP2K	-0.243	-0.17851	-0.24343	-0.06484	-0.03681	-0.07284	0.08267	0.11326	-0.17301	-0.23699	-0.23119	-0.24336	-0.24856	-0.25623	-0.24874	192.973	1.49e-33	9.51e-30
BNIP2	-0.19915	-0.19623	-0.22307	-0.11821	-0.20665	-0.14806	-0.29089	-0.28186	-0.176	-0.09518	-0.04	0.00565	-0.22114	-0.25079	-0.12928	94.35	5.68e-14	3.12e-10
BNIP3L	-0.20504	-0.20844	-0.23145	-0.23095	-0.2191	-0.19249	-0.10467	0.72521	-0.20716	-0.24123	-0.24929	-0.24059	-0.24254	-0.24382	-0.24067	750.072	5.23e-151	3.78e-147
BOLA3	-0.33832	-0.32769	-0.29441	-0.25239	-0.323	0.09764	-0.25706	-0.26096	-0.30056	-0.25169	-0.263	-0.25353	-0.28197	-0.29504	-0.28939	414.726	9.98e-80	6.96e-76
BORCS6	-0.03246	-0.07258	-0.0518	-0.0716	-0.0855	-0.09455	0.08961	-0.01483	-0.07722	-0.09397	-0.07113	-0.09312	-0.07231	-0.01092	-0.01429	70.7438	1.41e-09	6.94e-06
BORCS7	-0.12631	-0.13358	-0.13385	-0.12632	-0.12431	-0.1204	-0.08446	-0.00948	-0.12763	-0.11192	-0.11557	-0.08092	-0.11666	-0.12387	-0.1104	48.9817	9.03e-06	0.0351
BPGM	-0.19823	-0.19794	-0.19484	-0.1841	-0.19483	-0.17665	-0.13582	0.4865	-0.19496	-0.19774	-0.20012	-0.19927	-0.19714	-0.19827	-0.18943	478.977	2.63e-93	1.86e-89
BPI	-0.11516	-0.11811	-0.11811	-0.11811	-0.11811	-0.11568	-0.11811	-0.1043	-0.06452	-0.11677	0.08209	-0.11677	-0.11811	-0.11811	-0.11811	199.834	5.94e-35	3.81e-31
BRAF	-0.09346	-0.10505	-0.10836	-0.10073	-0.10201	-0.11004	-0.06864	0.03566	-0.10261	-0.10784	-0.10873	-0.08808	-0.10594	-0.10137	-0.09462	57.326	3.43e-07	0.00149
BRD3	-0.24654	-0.19344	-0.16998	-0.14044	-0.15192	-0.11189	-0.19232	-0.26749	-0.15225	-0.14392	-0.16555	-0.13943	-0.19735	-0.20214	-0.16537	49.1446	8.49e-06	0.033
BRD7	-0.24761	-0.20604	-0.17007	-0.16543	-0.18272	-0.08679	-0.17994	-0.27068	-0.16887	-0.17395	-0.17534	-0.15332	-0.21453	-0.19165	-0.13199	55.2746	7.77e-07	0.00327
BRD9	-0.09154	-0.08519	-0.10273	-0.10673	-0.09745	-0.10736	-0.03977	-0.01127	-0.11766	-0.12053	-0.12194	-0.11185	-0.1142	-0.10499	-0.1117	49.6849	6.89e-06	0.0271
BRI3	-0.14627	-0.19843	-0.17924	-0.18837	-0.1796	-0.20696	-0.2792	-0.26686	-0.18088	-0.14031	0.08701	0.19727	-0.16254	-0.23309	-0.14243	216.018	2.89e-38	1.88e-34
BRI3BP	-0.3207	-0.29163	-0.22132	-0.24492	-0.21589	-0.15706	-0.25518	-0.29547	-0.10887	-0.03026	0.07688	0.13835	-0.20481	-0.29359	0.07464	260.036	2.4e-47	1.6e-43
BRIP1	-0.12787	-0.12203	-0.10911	-0.11166	-0.11161	-0.10635	-0.09137	0.04815	-0.09873	-0.1082	-0.1042	-0.11387	-0.09966	-0.10398	-0.1068	71.3112	1.12e-09	5.49e-06
BRIX1	-0.24666	-0.22229	-0.22619	-0.20941	-0.13684	-0.01102	-0.24053	-0.21145	-0.2269	-0.13764	-0.17466	-0.19686	-0.21407	-0.23655	-0.2447	138.514	1.4e-22	8.5e-19
BRK1	-0.28071	-0.1352	-0.11998	-0.1005	-0.22741	-0.1452	-0.40884	-0.42057	-0.13945	-0.06843	-0.06059	-0.03115	-0.0791	-0.17619	0.098	179.998	6.48e-31	4.1e-27
BSDC1	-0.21315	-0.21385	-0.20788	-0.23796	-0.20666	-0.08278	0.03055	0.03726	-0.14578	-0.19862	-0.17192	-0.17831	-0.2114	-0.20433	-0.21426	100.38	4.01e-15	2.25e-11
BSG	-0.30318	-0.2967	-0.28462	-0.29703	-0.28516	-0.14383	0.16709	0.63986	-0.24908	-0.26085	-0.20036	-0.24791	-0.31281	-0.29475	-0.27792	666.415	3.77e-133	2.72e-129
BST1	-0.11274	-0.11007	-0.12415	-0.12067	-0.07824	-0.14669	-0.15331	-0.18324	-0.12559	-0.11897	0.10504	-0.00238	-0.11889	-0.10642	-0.14829	96.6202	2.1e-14	1.16e-10
BST2	-0.00267	-0.07804	-0.08228	-0.23943	-0.20462	-0.23181	-0.27718	-0.28394	-0.15059	-0.04772	-0.13	-0.01002	-0.10013	-0.20797	-0.19403	121.38	3.38e-19	2e-15
BTBD1	-0.05116	-0.08961	-0.08324	-0.0777	-0.10079	-0.10054	0.00523	0.00486	-0.078	-0.10414	-0.09894	-0.0967	-0.09501	-0.07366	-0.08727	63.5581	2.76e-08	0.000127
BTF3	0.30318	0.34694	0.31685	-0.06994	0.15632	-0.01024	-0.91867	-0.79065	-0.28903	0.17887	-0.19327	-0.17529	0.35514	0.06863	-0.2437	1312.65	1.03e-271	7.56e-268
BTF3L4	-0.24134	-0.18923	-0.16095	-0.18779	-0.11217	-0.07532	-0.26384	-0.2783	-0.1728	-0.09995	-0.16023	-0.08391	-0.19305	-0.17584	-0.13721	82.9698	7.93e-12	4.16e-08
BTG1	-0.14646	-0.15492	-0.17252	-0.18893	-0.20137	-0.2433	-0.26906	-0.24433	0.31098	-0.11203	0.09382	0.1467	-0.16505	-0.08597	0.10777	301.228	6.55e-56	4.44e-52
BTG2	-0.16368	-0.1811	-0.18612	-0.20281	-0.23086	-0.16233	0.05824	0.15423	-0.06047	-0.19475	-0.20428	-0.16526	-0.18743	-0.1682	-0.16311	149.695	8.27e-25	5.09e-21
BTG3	-0.2007	-0.20726	-0.20367	-0.16476	-0.16918	-0.0876	0.10124	-0.1318	-0.16959	-0.18464	-0.20149	-0.21206	-0.20785	-0.19669	-0.17219	65.2188	1.4e-08	6.54e-05
BUB3	-0.32333	-0.24592	-0.16353	-0.16434	-0.1969	-0.0732	-0.23748	-0.32662	-0.13957	-0.1972	-0.17172	-0.16915	-0.23736	-0.20958	-0.06013	113.101	1.4e-17	8.12e-14
BZW1	-0.32094	-0.30219	-0.1704	-0.03657	-0.10099	-0.10379	-0.42267	-0.46888	-0.10767	-0.05396	-0.1191	0.08269	-0.11264	-0.10145	0.03195	276.367	9.82e-51	6.59e-47
BZW2	-0.20475	-0.16527	-0.13959	-0.18686	-0.07577	-0.10184	-0.26584	-0.17737	-0.20436	-0.14357	-0.09337	-0.09401	-0.13307	-0.18939	-0.2385	51.0154	4.12e-06	0.0165
C11orf21	-0.00866	-0.04739	-0.07861	-0.08312	-0.06842	-0.09734	-0.00722	0.03804	-0.06938	-0.09596	-0.09439	-0.09108	-0.06312	-0.03587	-0.0619	78.7292	4.87e-11	2.5e-07
C11orf31	-0.27243	-0.21014	-0.2413	-0.13588	-0.19432	-0.09146	-0.31666	-0.29684	-0.26781	-0.15952	-0.1279	-0.15137	-0.19161	-0.22602	-0.21106	116.811	2.64e-18	1.55e-14
C11orf54	-0.12547	-0.11984	-0.13123	-0.13051	-0.12572	-0.1309	-0.02545	0.03462	-0.13055	-0.09607	-0.10273	-0.13206	-0.12954	-0.12959	-0.12842	91.7486	1.77e-13	9.63e-10
C11orf58	-0.27003	-0.24087	-0.19022	-0.09605	-0.05627	-0.05444	-0.27512	-0.35607	-0.16285	-0.10865	-0.2155	-0.11271	-0.12163	-0.18967	-0.01762	141.6	3.41e-23	2.07e-19
C12orf10	-0.1292	-0.13502	-0.13883	-0.1385	-0.14048	-0.12023	-0.03093	-0.02274	-0.14131	-0.13834	-0.13085	-0.13541	-0.12708	-0.13378	-0.12695	57.4019	3.33e-07	0.00144
C12orf29	-0.0716	-0.09283	-0.08889	-0.0771	-0.11033	-0.06603	-0.01165	0.08449	-0.08862	-0.08525	-0.04456	-0.08953	-0.09123	-0.08498	-0.0975	69.9713	1.95e-09	9.5e-06
C12orf43	-0.01974	-0.07252	-0.08357	-0.09112	-0.09808	-0.10155	0.06883	-0.06933	-0.06679	-0.09555	-0.09971	-0.10178	-0.09153	-0.04951	-0.09117	53.1073	1.82e-06	0.0075
C12orf49	-0.05601	-0.09089	-0.08333	-0.08874	-0.07995	-0.09502	0.02609	0.03682	-0.08597	-0.08164	-0.06809	-0.06931	-0.0908	-0.06919	-0.07337	64.1303	2.19e-08	0.000101
C12orf57	-0.13239	-0.0322	-0.01465	-0.07827	-0.03945	-0.22069	-0.37737	-0.40014	-0.03731	0.00838	0.00717	-0.18045	-0.13268	-0.03657	-0.17018	250.789	1.97e-45	1.31e-41
C12orf65	-0.20118	-0.17827	-0.16888	-0.13053	-0.1742	-0.05784	-0.16771	-0.18752	-0.14809	-0.13871	-0.15059	-0.12345	-0.17728	-0.16649	-0.16306	48.796	9.7e-06	0.0376
C12orf75	-0.03184	-0.09783	-0.10096	-0.06722	-0.1031	-0.11677	-0.17146	-0.13296	-0.03629	-0.08775	-0.1236	-0.0375	-0.0969	-0.06803	0.53538	57.4061	3.33e-07	0.00144
C14orf166	-0.1951	-0.093	-0.14806	-0.04792	-0.0382	-0.04892	-0.54246	-0.5527	-0.21227	-0.07471	-0.18531	-0.16498	-0.05146	-0.13633	-0.06443	355.778	2.52e-67	1.74e-63
C14orf169	-0.01177	-0.06629	-0.07745	-0.07279	-0.05545	-0.09567	-0.00812	-0.02672	-0.0885	-0.08924	-0.10145	-0.09962	-0.06686	-0.01159	-0.08873	62.2718	4.67e-08	0.000213
C14orf2	-0.39101	-0.20412	-0.23911	-0.00469	-0.05037	-0.05298	-0.54413	-0.54499	-0.23567	-0.12146	0.08598	0.02998	-0.24288	-0.20299	-0.15876	514.997	6.13e-101	4.35e-97
C16orf54	-0.15231	-0.16196	-0.11437	-0.06556	-0.14136	-0.19714	-0.22302	-0.21855	-0.10398	-0.06758	-0.10574	-0.05035	-0.12552	-0.14098	-0.06063	49.4746	7.48e-06	0.0292
C16orf70	-0.03685	-0.08377	-0.05353	-0.00274	-0.06861	-0.09793	-0.03245	0.00431	-0.08125	-0.10007	-0.0989	-0.09477	-0.06557	-0.03501	-0.08265	66.0439	9.96e-09	4.69e-05
C16orf91	-0.03437	-0.03805	-0.05999	-0.08439	-0.08472	-0.08107	0.02994	-0.01745	-0.06907	-0.08535	-0.0887	-0.09311	-0.08294	-0.03573	-0.08118	61.1656	7.32e-08	0.000329
C17orf49	-0.22559	-0.16958	-0.18845	-0.14146	-0.15762	-0.16023	-0.27316	-0.22569	-0.06114	-0.14262	0.01194	-0.0666	-0.22636	-0.26271	-0.0844	103.769	8.95e-16	5.08e-12
C17orf75	-0.01765	-0.05491	-0.07495	-0.09191	-0.09122	-0.1015	0.00188	0.03239	-0.08786	-0.09355	-0.09962	-0.09129	-0.07622	-0.089	-0.09061	75.0576	2.31e-10	1.16e-06
C17orf89	-0.26542	-0.25014	-0.21947	-0.15805	-0.19851	-0.01223	-0.25146	-0.2455	-0.20508	-0.18584	-0.1281	-0.16251	-0.21038	-0.25475	-0.21983	152.01	2.85e-25	1.76e-21
C18orf21	-0.06589	-0.11169	-0.128	-0.12251	-0.12914	-0.11201	-0.01164	-0.04267	-0.12336	-0.12261	-0.12131	-0.13542	-0.12605	-0.11293	-0.1301	50.6485	4.75e-06	0.0189
C18orf8	-0.04035	-0.05873	-0.05884	-0.05966	-0.06822	-0.0718	0.02795	0.07812	-0.04617	-0.07025	-0.07101	-0.06368	-0.04595	-0.04566	-0.05659	50.9359	4.25e-06	0.017
C19orf43	-0.21831	-0.21075	-0.19418	-0.12737	-0.09299	-0.09704	-0.23317	-0.41072	-0.17021	-0.14185	-0.16669	-0.1494	-0.19169	-0.13307	0.03199	120.16	5.85e-19	3.45e-15
C19orf48	-0.22834	-0.23391	-0.17887	-0.2061	-0.18794	-0.07446	-0.18821	-0.19135	-0.1916	-0.15513	-0.10214	-0.16621	-0.18803	-0.18926	-0.21217	63.8813	2.42e-08	0.000112
C19orf53	-0.35263	-0.33401	-0.24018	-0.24736	-0.16883	-0.02091	-0.46433	-0.49251	-0.20845	-0.12671	-0.10343	-0.03958	-0.24405	-0.27092	-0.16444	365.715	2.07e-69	1.43e-65
C19orf66	-0.05489	-0.08777	-0.09181	-0.09067	-0.07817	-0.10258	-0.05831	0.06835	-0.09217	-0.10166	-0.09985	-0.09082	-0.09034	-0.07023	-0.11122	79.793	3.09e-11	1.6e-07
C1GALT1C1	-0.05548	-0.08453	-0.10104	-0.1142	-0.11594	-0.11378	-0.03884	-0.02185	-0.11568	-0.11688	-0.08569	-0.08268	-0.1187	-0.10734	-0.10772	51.4593	3.47e-06	0.014
C1QBP	-0.36355	-0.26995	-0.17311	-0.17913	-0.12536	0.05304	-0.51848	-0.51002	-0.29334	0.01471	-0.17453	-0.13497	-0.20743	-0.19009	-0.35939	554.206	2.91e-109	2.07e-105
C1RL	-0.0671	-0.04598	-0.07769	-0.0508	-0.04936	-0.0923	0.0402	0.06477	-0.07808	-0.08438	-0.08718	-0.0723	-0.07324	-0.03772	-0.06615	74.6823	2.71e-10	1.36e-06
C1orf122	-0.09114	-0.1192	-0.11873	-0.12078	-0.12396	-0.1173	-0.05393	-0.01576	-0.11885	-0.11991	-0.1117	-0.11846	-0.11818	-0.11947	-0.11504	51.6384	3.24e-06	0.0131
C1orf162	-0.11557	-0.1176	-0.12266	-0.13897	-0.11866	-0.16511	-0.17566	-0.1696	-0.0874	-0.10311	0.10517	0.05563	-0.11627	-0.12175	-0.11581	116.075	3.68e-18	2.15e-14
C1orf174	-0.21452	-0.19645	-0.19227	-0.12502	-0.12412	-0.05386	-0.19708	-0.17508	-0.13975	-0.13573	-0.15354	-0.15669	-0.19423	-0.20271	-0.20636	62.3902	4.45e-08	0.000203
C1orf186	-0.04916	0.00931	0.12096	-0.19196	-0.16907	-0.22072	-0.22358	-0.18526	0.71845	0.03339	-0.18399	-0.15066	-0.09302	-0.20317	0.10027	316.934	3.45e-59	2.35e-55
C1orf198	-0.14175	-0.14361	-0.15134	-0.15255	-0.15855	-0.00668	-0.1214	-0.12259	-0.15708	-0.15643	-0.17419	-0.15555	-0.14317	-0.13405	-0.16525	79.967	2.87e-11	1.49e-07
C1orf228	-0.14697	-0.1545	-0.1039	-0.17159	-0.16256	-0.17639	-0.1917	-0.22938	-0.14802	-0.01802	0.04728	-0.07949	-0.07147	-0.11154	-0.13866	95.1953	3.93e-14	2.16e-10
C1orf27	0.00479	-0.06276	-0.06027	-0.06504	-0.07583	-0.08438	0.06138	0.0814	-0.04263	-0.08322	-0.07738	-0.08115	-0.063	-0.05193	-0.06355	105.335	4.47e-16	2.55e-12
C1orf43	-0.30226	-0.21443	-0.23508	-0.01025	-0.12426	-0.08977	-0.41817	-0.46147	-0.1627	-0.10597	-0.03496	-0.00526	-0.22634	-0.17235	-0.08289	261.849	1.01e-47	6.75e-44
C20orf24	-0.31501	-0.3016	-0.2292	-0.24929	-0.26326	-0.16369	-0.26356	-0.31272	-0.21474	-0.11944	0.11337	0.02442	-0.26009	-0.30518	-0.20997	221.972	1.73e-39	1.13e-35
C20orf27	-0.30847	-0.26669	-0.25598	-0.25339	-0.26063	-0.08685	-0.26441	-0.30624	-0.31139	-0.17701	-0.00313	0.25432	-0.29644	-0.31612	-0.29905	271.617	9.53e-50	6.39e-46
C21orf58	-0.19526	-0.20025	-0.18537	-0.18762	-0.16641	-0.10423	0.23453	-0.12359	-0.16885	-0.18962	-0.1977	-0.19107	-0.18443	-0.19802	-0.10157	72.9287	5.66e-10	2.81e-06
C2orf15	-0.05584	-0.06266	-0.08328	-0.05832	-0.12208	-0.10594	-0.04508	0.04645	-0.09323	-0.09309	-0.05368	-0.03901	-0.1085	-0.07086	-0.09404	62.2778	4.66e-08	0.000212
C2orf47	-0.07399	-0.10617	-0.11224	-0.11179	-0.09058	-0.0806	-0.05492	0.03035	-0.1051	-0.12292	-0.12302	-0.12343	-0.11583	-0.08339	-0.11528	76.1328	1.47e-10	7.43e-07
C3orf38	-0.06691	-0.08019	-0.1011	-0.10404	-0.11773	-0.10559	-0.00842	0.01028	-0.10609	-0.10944	-0.10212	-0.10155	-0.10002	-0.09186	-0.10275	60.3593	1.01e-07	0.000453
C4orf3	-0.22668	-0.13436	-0.19564	-0.07844	-0.17915	-0.18381	-0.40993	-0.35667	-0.19467	-0.04894	0.09071	0.03188	-0.19784	-0.16724	-0.05664	281.35	9.04e-52	6.08e-48
C5orf22	-0.05242	-0.09012	-0.08833	-0.08223	-0.09552	-0.06746	-0.07461	0.10072	-0.08745	-0.09315	-0.06746	-0.06626	-0.08248	-0.05803	-0.0768	89.1891	5.4e-13	2.91e-09
C5orf42	-0.0406	-0.06273	-0.06954	-0.06161	-0.07665	-0.08413	0.02998	0.12161	-0.06497	-0.06855	-0.07217	-0.07721	-0.06619	-0.06385	-0.06279	98.8386	7.91e-15	4.42e-11
C5orf51	-0.0769	-0.10284	-0.09403	-0.09193	-0.11078	-0.08835	-0.06257	0.01883	-0.10176	-0.10199	-0.10152	-0.11195	-0.09581	-0.09636	-0.10169	48.4057	1.13e-05	0.0433
C5orf56	-0.11126	-0.14484	-0.11085	-0.14614	-0.14126	-0.16331	-0.09	-0.13181	-0.14809	-0.14188	-0.17008	-0.14215	-0.05465	0.46288	-0.1211	107.84	1.47e-16	8.42e-13
C6orf203	-0.06559	-0.11822	-0.11139	-0.11629	-0.08644	-0.10508	-0.0619	-0.01507	-0.10701	-0.12103	-0.09244	-0.10748	-0.08673	-0.10129	-0.1131	55.6512	6.69e-07	0.00284
C6orf25	-0.09597	-0.08001	-0.12923	1.8255	0.15679	-0.12718	-0.19117	-0.17191	-0.10911	-0.13158	-0.15781	-0.13549	-0.12869	-0.0918	-0.13354	169.217	9.86e-29	6.18e-25
C6orf47	-0.02824	-0.06971	-0.0609	-0.04768	-0.0865	-0.08585	0.04846	0.05074	-0.05326	-0.08882	-0.07999	-0.08488	-0.06899	-0.0593	-0.07323	72.885	5.77e-10	2.87e-06
C6orf48	0.91101	0.64253	0.46687	0.08204	0.45164	-0.29813	-0.68427	-0.69526	-0.00953	0.04021	-0.18661	-0.03645	0.33991	-0.00537	-0.01433	1838.31	0	0
C6orf89	-0.2231	-0.22607	-0.22521	-0.22407	-0.2244	-0.05694	-0.01869	-0.08811	-0.18802	-0.21754	-0.188	-0.17062	-0.23208	-0.22813	-0.19978	86.6	1.66e-12	8.83e-09
C7orf73	-0.24754	-0.17625	-0.19017	-0.13888	-0.05921	-0.14026	-0.12793	0.09923	-0.05462	-0.17617	-0.12948	-0.15444	-0.2132	-0.19076	-0.1408	93.3325	8.87e-14	4.85e-10
C8orf59	-0.23857	-0.22664	-0.21423	-0.0876	-0.18809	-0.11582	-0.36821	-0.36481	-0.20526	-0.1633	-0.08736	-0.07852	-0.1187	-0.20899	-0.20465	119.7	7.2e-19	4.24e-15
C8orf76	-0.03718	-0.06908	-0.07567	-0.08164	-0.08543	-0.10704	0.02136	-0.0073	-0.0985	-0.102	-0.0933	-0.09191	-0.06755	-0.05814	-0.07743	70.0712	1.87e-09	9.12e-06
C8orf82	-0.06447	-0.10795	-0.06247	-0.13891	-0.09166	-0.09102	-0.00893	0.00979	-0.113	-0.12706	-0.1263	-0.12321	-0.11151	-0.06442	-0.11784	85.8247	2.32e-12	1.23e-08
C9orf40	-0.2114	-0.18739	-0.18853	-0.17386	-0.20228	-0.02592	-0.01858	-0.08407	-0.18278	-0.19382	-0.18321	-0.20579	-0.19879	-0.19118	-0.17852	99.5602	5.76e-15	3.22e-11
C9orf78	-0.16705	-0.14751	-0.15015	-0.12565	-0.12307	-0.11193	-0.06807	0.09629	-0.13869	-0.13924	-0.0965	-0.13917	-0.12422	-0.13788	-0.18686	66.9122	6.96e-09	3.3e-05
CA1	-0.47131	-0.4709	-0.47143	-0.46753	-0.47048	-0.07396	0.54859	0.9572	-0.45733	-0.47055	-0.45302	-0.46537	-0.47069	-0.46879	-0.46866	1987.66	0	0
CA2	-0.36785	-0.36785	-0.36722	-0.3622	-0.36618	-0.14211	1.00582	0.58229	-0.36085	-0.36743	-0.35703	-0.3613	-0.36785	-0.36785	-0.3648	1083.27	2.09e-222	1.53e-218
CAB39	-0.20998	-0.18158	-0.17435	-0.16677	-0.09079	-0.04925	-0.1932	-0.17284	-0.14019	-0.1481	-0.1625	-0.16872	-0.17013	-0.1829	-0.13377	61.8043	5.65e-08	0.000256
CACYBP	-0.36121	-0.28629	-0.22681	-0.03211	-0.15184	0.04625	-0.39382	-0.43368	-0.25923	-0.13845	-0.1988	-0.14666	-0.22848	-0.1915	-0.02782	389.956	1.65e-74	1.15e-70
CAD	-0.26109	-0.24109	-0.19984	-0.16491	-0.20974	-0.09563	-0.21961	-0.235	-0.19765	-0.13254	-0.13198	-0.14724	-0.17074	-0.25481	-0.25196	78.4716	5.43e-11	2.79e-07
CALM1	-0.31553	-0.32538	-0.25401	-0.10775	-0.22333	-0.10267	-0.39053	-0.39713	-0.11549	-0.15309	0.02423	0.1436	-0.10965	-0.08104	0.06711	304.909	1.12e-56	7.58e-53
CALM2	-0.36455	-0.21757	-0.14569	-0.05824	0.00189	0.19122	-0.44939	-0.39671	-0.22399	-0.15355	-0.49018	-0.38488	-0.2118	-0.25034	0.02604	802.875	2.68e-162	1.95e-158
CALM3	-0.3751	-0.31205	-0.27906	-0.22034	-0.19029	-0.04627	0.03116	-0.18159	-0.17162	-0.23927	-0.14285	-0.20536	-0.32998	-0.28119	-0.24865	163.311	1.53e-27	9.54e-24
CALR	-0.39706	-0.33948	-0.2193	-0.2757	-0.27976	-0.34693	-0.35178	-0.44629	0.02497	0.59908	1.54283	0.34271	-0.2648	-0.37006	-0.2513	2789.75	0	0
CALU	-0.21071	-0.21777	-0.20942	-0.14992	-0.21212	-0.14689	-0.20554	-0.16612	-0.15009	-0.1469	-0.00101	-0.07696	-0.22308	-0.21378	-0.17595	58.9789	1.77e-07	0.00078
CAMKK2	-0.23272	-0.20675	-0.18342	-0.21998	-0.20118	-0.16123	-0.21745	-0.20169	-0.17896	-0.01026	-0.02713	-0.07192	-0.21163	-0.19198	-0.24577	72.0803	8.09e-10	3.99e-06
CAMLG	-0.09063	-0.00288	-0.09995	-0.1232	-0.14233	-0.195	-0.31571	-0.28083	0.21878	-0.1472	-0.13181	-0.14713	-0.1226	-0.20249	-0.20797	133.122	1.64e-21	9.87e-18
CAMSAP1	-0.02006	-0.05997	-0.05356	-0.07742	-0.07323	-0.07959	-0.04064	0.11106	-0.06222	-0.08381	-0.07974	-0.08594	-0.03298	-0.05383	-0.06763	97.7296	1.29e-14	7.17e-11
CAMTA1	-0.26888	-0.2194	-0.1924	-0.00651	-0.14414	-0.10781	-0.28265	-0.28911	-0.15473	-0.13671	-0.13921	-0.11857	-0.23906	-0.27364	-0.13181	83.3902	6.62e-12	3.48e-08
CAND1	-0.2826	-0.19561	-0.18044	-0.16191	-0.20131	-0.07987	-0.21097	-0.33093	-0.19548	-0.10762	-0.17254	-0.13968	-0.23881	-0.1435	-0.09512	106.332	2.87e-16	1.64e-12
CAP1	-0.17894	-0.14215	-0.08938	0.14109	-0.00209	-0.28704	-0.41959	-0.41043	0.12159	-0.05012	0.06671	0.47396	-0.04219	-0.05901	0.34801	579.391	1.29e-114	9.21e-111
CAPG	-0.11479	-0.12799	-0.12562	-0.09727	-0.1388	-0.17506	-0.20035	-0.17923	0.02461	-0.12191	-0.04985	-0.01244	-0.08154	-0.10092	-0.05014	55.9932	5.84e-07	0.00249
CAPN15	-0.22272	-0.22694	-0.21729	-0.22984	-0.23879	-0.09018	-0.20737	-0.20016	-0.18676	-0.17812	-0.07627	-0.07267	-0.18105	-0.19938	-0.20652	69.5711	2.31e-09	1.12e-05
CAPNS1	-0.26286	-0.23138	-0.11498	-0.22822	-0.10818	-0.13226	-0.45521	-0.47746	-0.19394	-0.10372	0.04931	0.04841	-0.22451	-0.27026	-0.21419	307.788	2.8e-57	1.9e-53
CAPRIN1	-0.28481	-0.22371	-0.19341	-0.13355	-0.10478	-0.03104	-0.42166	-0.48918	-0.22783	-0.09146	-0.13799	-0.1132	-0.24978	-0.20008	-0.1729	308.789	1.73e-57	1.18e-53
CAPZA1	-0.37907	-0.30955	-0.18931	-0.09124	-0.02078	-0.09457	-0.47715	-0.51296	-0.02611	-0.08424	0.00133	0.08685	-0.21274	-0.19878	-0.00643	403.093	2.83e-77	1.97e-73
CAPZA2	-0.24954	-0.16052	-0.2592	0.00496	-0.14144	-0.04086	-0.17523	-0.2161	-0.19234	-0.23929	-0.26502	-0.17118	-0.26883	-0.27211	-0.21183	121.955	2.6e-19	1.54e-15
CAPZB	-0.2093	-0.0878	-0.08153	0.14629	-0.06185	-0.20685	-0.43763	-0.46802	-0.03344	-0.09322	0.13324	0.15161	-0.11134	-0.20307	-0.05489	422.729	2.05e-81	1.43e-77
CARD8.AS1	-0.06526	-0.05465	-0.07646	-0.07527	-0.07957	-0.0827	0.02303	0.11533	-0.07875	-0.07786	-0.07535	-0.059	-0.08807	-0.0705	-0.07323	110.684	4.12e-17	2.38e-13
CARF	-0.05073	-0.0417	-0.08059	-0.05349	-0.09091	-0.09206	0.0301	0.04801	-0.0871	-0.09154	-0.09147	-0.08025	-0.08534	-0.04872	-0.055	79.8279	3.05e-11	1.57e-07
CARM1	-0.23178	-0.1981	-0.2213	-0.24897	-0.21219	-0.04637	-0.05935	0.06618	-0.20339	-0.168	-0.19459	-0.17393	-0.23646	-0.22082	-0.25828	134.964	7.09e-22	4.28e-18
CARNMT1	-0.07524	-0.09769	-0.10212	-0.10503	-0.11077	-0.10544	0.07288	0.03566	-0.10159	-0.10084	-0.09157	-0.11493	-0.08837	-0.10423	-0.08694	93.9368	6.81e-14	3.73e-10
CASC4	-0.20397	-0.1817	-0.1837	-0.17457	-0.0869	-0.14983	-0.27973	-0.25783	-0.14774	-0.11789	-0.12771	-0.0624	-0.13474	-0.21529	-0.12401	58.1897	2.43e-07	0.00106
CASP2	-0.21643	-0.14301	-0.10028	-0.12666	-0.10409	-0.1679	-0.23096	-0.27475	-0.07264	-0.0108	-0.15379	-0.06259	-0.11964	-0.087	-0.12474	68.701	3.31e-09	1.59e-05
CASP3	-0.32982	-0.23064	-0.29254	-0.1917	-0.06166	0.06951	-0.34361	-0.29595	-0.1343	-0.22466	-0.28108	-0.28432	-0.31627	-0.30356	-0.26067	392.941	3.89e-75	2.7e-71
CASP6	-0.26244	-0.25551	-0.22812	-0.18143	-0.13986	-0.05489	-0.24168	-0.17888	-0.21556	-0.15201	-0.13885	-0.2025	-0.22682	-0.26527	-0.21942	92.6165	1.21e-13	6.61e-10
CASP8AP2	-0.20857	-0.19741	-0.17471	-0.16872	-0.15288	-0.05683	-0.00427	-0.19721	-0.13777	-0.14833	-0.18483	-0.16983	-0.1317	-0.14823	-0.0996	63.5664	2.75e-08	0.000127
CAST	-0.34455	-0.33387	-0.38835	-0.40158	-0.37892	0.20846	-0.05702	-0.29047	-0.39681	-0.39779	-0.35819	-0.29722	-0.3632	-0.39986	-0.38225	868.555	2.35e-176	1.71e-172
CAT	-0.54234	-0.47855	-0.41528	-0.35982	-0.31034	-0.09177	0.24132	0.82611	-0.55988	-0.07941	0.13338	-0.35303	-0.49619	-0.64285	-0.47147	1407.19	4.6e-292	3.4e-288
CBFA2T2	-0.05338	-0.09487	-0.09763	-0.09865	-0.11024	-0.10893	0.01491	-0.00568	-0.0989	-0.10105	-0.09506	-0.09348	-0.06086	-0.08421	-0.10181	58.0504	2.57e-07	0.00112
CBFB	-0.20204	-0.15859	-0.08791	-0.04514	-0.07409	-0.16651	-0.30888	-0.31378	-0.11564	-0.09615	-0.13576	-0.04107	-0.12514	-0.07814	-0.04492	80.1623	2.64e-11	1.37e-07
CBL	-0.12874	-0.13157	-0.10765	-0.10097	-0.14552	-0.17011	-0.151	-0.12825	-0.13642	-0.05344	-0.07927	0.09504	-0.10036	-0.07935	-0.08702	51.2863	3.71e-06	0.0149
CBLL1	-0.28975	-0.28565	-0.28546	-0.26747	-0.21564	0.09657	-0.28122	-0.2713	-0.23286	-0.24862	-0.25298	-0.26881	-0.28368	-0.27985	-0.26759	389.299	2.27e-74	1.57e-70
CBWD1	-0.07073	-0.08858	-0.09837	-0.12427	-0.11284	-0.11681	-0.00767	0.05046	-0.11796	-0.10344	-0.07519	-0.07534	-0.10569	-0.10315	-0.10564	101.415	2.54e-15	1.43e-11
CBX1	-0.22601	-0.18584	-0.1983	-0.13309	-0.11748	-0.08757	-0.24937	-0.19814	-0.16924	-0.10104	-0.19255	-0.16742	-0.18689	-0.21224	-0.03152	57.2181	3.59e-07	0.00155
CBX3	-0.40594	-0.26835	-0.281	0.01108	-0.02994	0.06185	-0.23421	-0.4309	-0.24462	-0.20965	-0.23272	-0.20568	-0.1909	-0.13332	-0.19719	411.979	3.79e-79	2.64e-75
CBX5	-0.32583	-0.2997	-0.18146	-0.12506	-0.13913	-0.01115	-0.14419	-0.37097	-0.29413	-0.13079	-0.28132	-0.20911	-0.18386	-0.10005	-0.11546	231.514	1.88e-41	1.23e-37
CBX7	-0.07387	-0.04839	-0.11622	-0.09983	-0.08829	-0.06483	0.00023	-0.03942	-0.03818	-0.09888	-0.07886	-0.10014	-0.0816	-0.07904	-0.10126	51.2179	3.81e-06	0.0153
CBY1	-0.0646	-0.10028	-0.09852	-0.10273	-0.10428	-0.07869	-0.03633	0.02939	-0.09698	-0.1143	-0.10801	-0.11507	-0.068	-0.09281	-0.11869	71.3721	1.09e-09	5.35e-06
CC2D1A	-0.034	-0.0028	-0.06117	-0.04717	-0.09352	-0.09418	0.029	0.0385	-0.07899	-0.08444	-0.09944	-0.09385	-0.09275	-0.07023	-0.07238	69.0717	2.84e-09	1.37e-05
CCAR1	-0.30282	-0.23899	-0.23579	-0.14852	-0.10143	-0.0853	-0.22643	-0.31185	-0.17013	-0.11509	-0.11863	-0.04518	-0.24168	-0.2166	-0.12601	106.015	3.3e-16	1.89e-12
CCDC115	-0.18113	-0.17278	-0.12784	-0.10578	-0.1335	-0.1521	-0.28186	-0.28998	-0.16084	-0.10405	-0.11928	-0.08643	-0.15241	-0.20858	-0.12672	57.9998	2.62e-07	0.00114
CCDC124	-0.06606	-0.05311	-0.07801	-0.09629	-0.09856	-0.09046	0.03645	0.04601	-0.08381	-0.1028	-0.09688	-0.10274	-0.09405	-0.0537	-0.06936	87.3122	1.22e-12	6.51e-09
CCDC127	-0.06597	-0.0735	-0.07894	-0.07912	-0.08094	-0.07687	-0.01049	0.05894	-0.08196	-0.09156	-0.08666	-0.08235	-0.0814	-0.06893	-0.07371	59.2238	1.6e-07	0.000709
CCDC174	-0.06674	-0.09065	-0.08964	-0.09693	-0.11768	-0.09835	0.02461	0.01334	-0.09414	-0.10461	-0.10117	-0.10438	-0.08386	-0.0833	-0.10009	53.108	1.82e-06	0.0075
CCDC28B	-0.06793	-0.12332	-0.1191	-0.12811	-0.1123	-0.08967	-0.06703	-0.02147	-0.12584	-0.13359	-0.14172	-0.13819	-0.11031	-0.09596	-0.13737	51.4308	3.51e-06	0.0141
CCDC34	-0.26391	-0.2702	-0.21507	-0.23832	-0.21962	-0.03327	-0.15594	-0.25012	-0.23912	-0.21323	-0.14257	-0.25224	-0.24814	-0.25591	-0.20292	126.523	3.3e-20	1.96e-16
CCDC47	-0.28204	-0.22571	-0.19021	-0.1418	-0.22164	-0.04124	-0.22169	-0.31362	-0.20812	-0.14231	-0.22249	-0.13218	-0.21892	-0.21298	-0.23489	132.963	1.76e-21	1.06e-17
CCDC51	-0.01323	-0.03008	-0.08549	-0.10347	-0.08808	-0.10503	-0.0597	-0.02824	-0.0614	-0.11565	-0.11647	-0.11207	-0.07951	-0.0754	-0.0572	74.2552	3.24e-10	1.62e-06
CCDC57	-0.04841	-0.07894	-0.0843	-0.08977	-0.08329	-0.09759	-0.02504	0.05238	-0.08655	-0.06961	-0.0469	-0.05039	-0.08291	-0.06676	-0.08314	63.0364	3.42e-08	0.000157
CCDC59	-0.26455	-0.25812	-0.24898	-0.17376	-0.14664	-0.0252	-0.28962	-0.28605	-0.23908	-0.17688	-0.16595	-0.17958	-0.20929	-0.2388	-0.29031	153.202	1.64e-25	1.01e-21
CCDC84	-0.02396	-0.08469	-0.06142	-0.08295	-0.09706	-0.08858	-0.00925	0.02648	-0.05159	-0.07903	-0.0918	-0.08565	-0.06034	-0.0402	-0.08267	61.8651	5.51e-08	0.00025
CCDC88A	-0.24249	-0.19398	-0.21098	-0.18607	-0.14844	-0.12736	-0.28146	-0.27413	0.00752	-0.09532	-0.12872	0.06645	-0.12743	-0.21204	-0.01645	106.154	3.1e-16	1.77e-12
CCDC88C	-0.07836	-0.08848	-0.09564	-0.10914	-0.10905	-0.11426	-0.03927	0.06307	-0.10324	-0.10279	-0.10743	-0.08483	-0.10289	-0.08748	-0.10134	89.549	4.62e-13	2.49e-09
CCNA2	-0.26927	-0.25727	-0.22377	-0.21018	-0.18511	-0.0655	0.10412	-0.0707	-0.1935	-0.19662	-0.20056	-0.21826	-0.22738	-0.23261	-0.13248	115.559	4.64e-18	2.71e-14
CCNB1IP1	-0.16655	-0.13166	-0.0731	-0.17031	-0.16755	-0.2014	-0.22278	-0.1924	-0.16667	-0.09396	-0.0541	-0.06669	-0.13554	-0.15532	-0.20906	53.3375	1.67e-06	0.00687
CCNB2	-0.33011	-0.30283	-0.27997	-0.22877	-0.23577	-0.01526	-0.0842	-0.07361	-0.25781	-0.23866	-0.23156	-0.22898	-0.25289	-0.26914	-0.17165	201.244	3.06e-35	1.97e-31
CCND2	-0.22034	-0.0968	-0.14543	-0.01191	0.03924	-0.07863	-0.43979	-0.41488	-0.08131	-0.06756	-0.18367	-0.26084	-0.16946	0.10324	-0.39783	290.873	9.43e-54	6.36e-50
CCND3	-0.23499	-0.2325	-0.23415	-0.15353	-0.23208	-0.15166	0.10801	-0.14042	-0.08825	-0.23066	-0.21692	-0.17412	-0.20913	-0.07627	-0.01492	59.9317	1.21e-07	0.000537
CCNDBP1	-0.19311	-0.20183	-0.23123	-0.22791	-0.18257	-0.15709	-0.01448	0.30782	-0.18762	-0.22691	-0.22797	-0.21379	-0.19561	-0.21448	-0.18695	262.7	6.74e-48	4.5e-44
CCNE1	-0.22848	-0.22887	-0.21743	-0.21961	-0.22325	-0.01579	0.1469	-0.18444	-0.20865	-0.21118	-0.2006	-0.20678	-0.21823	-0.20605	-0.21058	155.528	5.61e-26	3.47e-22
CCNG1	-0.24316	-0.12684	-0.18587	-0.11241	-0.05688	-0.07871	-0.36056	-0.32008	-0.22217	-0.10494	-0.16865	-0.19542	-0.17663	-0.20642	-0.2447	138.58	1.36e-22	8.25e-19
CCNH	-0.06768	-0.08848	-0.11099	-0.11707	-0.10644	-0.11325	-0.0771	-0.01957	-0.10993	-0.11612	-0.0899	-0.1143	-0.07866	-0.02051	-0.08053	56.8315	4.18e-07	0.0018
CCNI	0.00223	0.0479	-0.04653	-0.08753	0.14569	-0.21155	-0.46118	-0.27059	0.01491	-0.01747	-0.15042	-0.04092	0.06844	-0.03788	0.02081	176.281	3.67e-30	2.32e-26
CCNY	-0.16836	-0.10058	-0.08976	-0.02076	-0.02171	-0.14833	-0.31359	-0.29538	-0.19147	-0.07405	-0.14651	-0.0837	-0.12997	-0.18651	-0.23554	92.4786	1.29e-13	7.02e-10
CCNYL1	-0.02665	-0.07604	-0.0596	-0.08498	-0.07555	-0.08886	0.00105	0.06583	-0.06928	-0.08359	-0.03887	-0.04436	-0.0127	-0.06754	-0.0763	91.2094	2.24e-13	1.22e-09
CCRL2	-0.09307	-0.07661	-0.05993	-0.08069	-0.10305	-0.05016	0.01446	-0.01568	-0.0874	-0.09201	-0.07703	-0.07408	-0.08056	-0.04933	-0.06562	106.82	2.31e-16	1.32e-12
CCSAP	-0.01148	-0.02865	-0.03662	-0.08167	-0.07381	-0.08059	0.00953	0.04927	-0.06205	-0.08057	-0.06676	-0.05663	-0.04663	-0.02997	-0.05563	71.9198	8.65e-10	4.27e-06
CCT2	-0.41572	-0.22889	-0.26355	-0.13866	-0.03297	0.18043	-0.30775	-0.58068	-0.34587	-0.12262	-0.29596	-0.2135	-0.2792	-0.21608	-0.28033	822.954	1.36e-166	9.87e-163
CCT3	-0.27227	-0.14347	-0.12056	-0.21056	-0.11548	0.01477	-0.31261	-0.46635	-0.3427	-0.09294	-0.24234	-0.20457	-0.1681	-0.17845	-0.33589	323.99	1.15e-60	7.88e-57
CCT4	-0.19816	-0.18572	-0.17123	-0.15438	-0.06285	-0.03766	-0.37521	-0.47454	-0.32889	-0.15675	-0.20097	-0.13245	-0.22345	-0.20795	-0.23331	253.75	4.82e-46	3.2e-42
CCT5	-0.40748	-0.32148	-0.246	-0.08773	-0.11163	0.02386	-0.39048	-0.45741	-0.21673	-0.12162	-0.10013	-0.08533	-0.2659	-0.24731	-0.26217	396.712	6.25e-76	4.34e-72
CCT6A	-0.39247	-0.306	-0.30328	-0.20169	-0.18334	0.19827	-0.33457	-0.53643	-0.31447	-0.18696	-0.30464	-0.26227	-0.31719	-0.29416	-0.26285	858.562	3.24e-174	2.36e-170
CCT7	-0.33006	-0.28535	-0.20443	-0.08806	-0.14637	-0.0463	-0.36484	-0.39279	-0.25488	-0.05688	-0.16369	-0.14073	-0.23644	-0.21639	-0.34002	214.445	6.07e-38	3.94e-34
CCT8	-0.24462	-0.25309	-0.21997	-0.15456	-0.13683	-0.04944	-0.27094	-0.39782	-0.26801	-0.2042	-0.14075	-0.09966	-0.26927	-0.21023	-0.19038	167.201	2.52e-28	1.57e-24
CD164	0.91087	0.61792	0.13144	0.98162	0.41626	-0.17518	-0.43803	-0.50071	-0.16434	-0.27313	-0.40236	-0.35897	-0.11619	-0.31346	-0.17443	1358.04	1.75e-281	1.29e-277
CD200	-0.05038	-0.02819	-0.06101	-0.04034	-0.07544	-0.12863	-0.1359	-0.1359	-0.09493	-0.0656	-0.09015	-0.08107	-0.03634	0.08176	-0.05743	94.2889	5.84e-14	3.2e-10
CD24	-0.12458	-0.123	-0.12425	-0.12516	-0.12215	-0.12386	-0.11525	-0.07897	-0.10155	-0.12338	0.11568	-0.11103	-0.12516	-0.10961	-0.11959	175.993	4.2e-30	2.65e-26
CD27.AS1	-0.0331	-0.0378	-0.08356	-0.08429	-0.09168	-0.10014	0.02285	-0.01423	-0.07804	-0.08842	-0.09245	-0.08039	-0.07759	-0.05214	-0.06828	48.3421	1.15e-05	0.0443
CD302	-0.19876	-0.1719	-0.13497	-0.18511	-0.20762	-0.24107	-0.25153	-0.29372	-0.15908	-0.00168	0.20853	0.39571	-0.17679	-0.23442	-0.12074	424.769	7.59e-82	5.3e-78
CD34	0.49008	0.27932	0.68484	0.0662	0.14956	-0.31948	-0.3447	-0.34911	-0.1887	0.11704	-0.36199	-0.29633	0.48907	-0.04868	-0.23408	1114.21	4.74e-229	3.48e-225
CD36	-0.44933	-0.44283	-0.44947	-0.42349	-0.43543	0.06427	1.20028	0.32655	-0.41025	-0.44977	-0.4275	-0.39536	-0.44512	-0.43802	-0.371	1353.57	1.61e-280	1.19e-276
CD37	1.06236	0.77567	0.3097	0.18015	0.24264	-0.39669	-0.60686	-0.5858	0.13075	-0.0602	-0.08168	0.14365	0.33955	-0.35003	0.25831	2023.38	0	0
CD38	-0.21213	-0.21949	-0.22124	-0.19805	-0.18162	-0.21447	-0.29707	-0.2677	-0.05726	-0.08611	0.09647	0.00668	-0.20115	-0.10574	-0.08452	176.475	3.36e-30	2.12e-26
CD3EAP	-0.05923	-0.06274	-0.07316	-0.07561	-0.09365	-0.08801	-0.0996	0.02805	-0.07289	-0.11511	-0.118	-0.11514	-0.09809	-0.07897	-0.05518	86.2808	1.9e-12	1.01e-08
CD44	0.18596	-0.14593	0.01689	-0.32033	-0.13312	-0.21461	-0.34142	-0.26894	-0.31961	0.12519	-0.20464	0.04414	0.08099	-0.18387	-0.07107	282.283	5.79e-52	3.89e-48
CD46	-0.21914	-0.20292	-0.22915	-0.05322	-0.21627	-0.01587	-0.25649	-0.27345	-0.06063	-0.20204	-0.18717	-0.15976	-0.20692	-0.26076	-0.20693	148.976	1.15e-24	7.08e-21
CD47	-0.30675	-0.23222	-0.20083	-0.34899	-0.31324	-0.09084	-0.11361	-0.31778	-0.12021	-0.12138	-0.17255	-0.17138	-0.15335	-0.09156	-0.13165	97.4229	1.48e-14	8.2e-11
CD48	-0.16737	-0.17544	-0.15386	-0.22851	-0.1921	-0.23534	-0.24824	-0.24824	-0.1218	-0.02566	0.0315	0.35753	-0.04538	0.04448	-0.11088	255.459	2.13e-46	1.42e-42
CD52	0.29734	0.06377	0.28377	-0.23665	-0.15955	-0.26634	-0.28402	-0.27595	-0.149	-0.11422	-0.27624	-0.2309	0.32318	0.26659	-0.16017	533.782	6.33e-105	4.5e-101
CD53	-0.11303	-0.21523	-0.00785	-0.34635	-0.19374	-0.29767	-0.3966	-0.36826	0.15586	0.04923	-0.27169	0.35704	0.27899	0.79346	0.46502	656.149	5.83e-131	4.19e-127
CD59	-0.27156	-0.23393	-0.23075	-0.29157	-0.29453	-0.10858	-0.17828	-0.12253	-0.15462	-0.22578	-0.00033	-0.23006	-0.25863	-0.27149	-0.23595	93.4509	8.43e-14	4.6e-10
CD63	-0.25741	-0.13838	-0.21357	0.21714	0.02564	-0.17771	-0.46333	-0.42586	1.18667	-0.18314	0.25833	0.31493	-0.27722	-0.35112	-0.30945	920.016	2.22e-187	1.62e-183
CD69	-0.08546	-0.065	-0.07851	-0.01003	-0.05801	-0.17155	-0.18723	-0.21516	-0.0465	-0.04123	-0.07796	-0.16162	-0.09048	-0.05637	-0.14998	57.2031	3.61e-07	0.00156
CD74	0.5456	0.13002	0.30422	-0.27969	-0.22547	-0.41915	-0.48055	-0.47333	-0.27425	0.20969	-0.2906	1.31416	0.47898	0.8819	2.3776	3147.11	0	0
CD79A	-0.05474	-0.07848	-0.08125	-0.08386	6e-05	-0.115	-0.13334	-0.10554	-0.07854	-0.09082	-0.1182	-0.1188	-0.05291	1.44358	-0.05344	278.02	4.45e-51	2.99e-47
CD81	-0.05218	0.03828	0.02978	-0.15199	-0.14147	-0.28681	-0.4971	-0.49752	-0.08744	0.03575	0.10226	0.00194	0.09577	0.59287	-0.20846	644.811	1.52e-128	1.09e-124
CD82	-0.30624	-0.19358	-0.27925	-0.2893	-0.11589	-0.00845	-0.07879	-0.36332	0.03903	-0.29138	-0.07145	-0.30796	-0.28078	-0.38125	-0.35358	289.722	1.64e-53	1.1e-49
CD84	-0.25889	-0.2245	-0.25746	0.153	0.00711	-0.21316	-0.22069	-0.23922	0.08588	-0.07775	0.0179	0.37042	-0.2586	-0.25654	-0.18129	299.729	1.35e-55	9.11e-52
CD99	-0.19173	-0.22438	0.18044	-0.42337	-0.33561	-0.19418	-0.29157	-0.42767	-0.26354	0.02729	-0.26227	-0.11919	0.88389	2.32071	0.13312	1426.1	3.91e-296	2.89e-292
CDC123	-0.2949	-0.25464	-0.20564	-0.13158	-0.23537	-0.1191	-0.32281	-0.30917	-0.19017	-0.13018	-0.07312	-0.07585	-0.16145	-0.20949	-0.14493	127.653	1.97e-20	1.18e-16
CDC20	-0.24843	-0.225	-0.22771	-0.18912	-0.1969	-0.07309	-0.08813	-0.06747	-0.21157	-0.20321	-0.18107	-0.19025	-0.21566	-0.21462	-0.17869	78.3153	5.8e-11	2.98e-07
CDC26	-0.11105	-0.11395	-0.12324	-0.11789	-0.12822	-0.11487	-0.0562	0.00755	-0.12909	-0.12246	-0.09637	-0.12991	-0.09763	-0.11137	-0.12045	59.246	1.59e-07	0.000703
CDC27	-0.27672	-0.24911	-0.28927	-0.18863	-0.21959	-0.0864	0.27243	0.2228	-0.26008	-0.26808	-0.25805	-0.25578	-0.25902	-0.24824	-0.24928	339.584	6.28e-64	4.31e-60
CDC34	-0.13233	-0.11697	-0.11622	-0.11843	-0.11863	-0.08392	-0.05807	0.04015	-0.11364	-0.11947	-0.1274	-0.12779	-0.12773	-0.13658	-0.12427	48.6381	1.03e-05	0.0397
CDC37	-0.23916	-0.2311	-0.21604	-0.17083	-0.20236	-0.11029	-0.26404	-0.24599	-0.20655	-0.13116	-0.06675	-0.11641	-0.21342	-0.19139	-0.2083	71.2465	1.15e-09	5.63e-06
CDC42	-0.23585	-0.21541	-0.18684	-0.089	-0.08257	-0.09934	-0.30298	-0.27806	-0.12618	-0.18356	-0.11362	-0.07175	-0.20038	-0.17668	-0.11028	60.9061	8.13e-08	0.000365
CDC42BPA	-0.17784	-0.17938	-0.19074	-0.17129	-0.17222	-0.01596	-0.15578	-0.15922	-0.16086	-0.19742	-0.19716	-0.19695	-0.19613	-0.20879	-0.20358	100.463	3.87e-15	2.17e-11
CDC42SE2	-0.1525	-0.14346	-0.12216	-0.06945	-0.02019	-0.18192	-0.30435	-0.2705	-0.11184	-0.08642	-0.12165	-0.02671	-0.10478	-0.05203	-0.0472	99.098	7.06e-15	3.95e-11
CDC5L	-0.24681	-0.19203	-0.21558	-0.15237	-0.16542	-0.05881	-0.21408	-0.26451	-0.20762	-0.15954	-0.21834	-0.20007	-0.23978	-0.16282	-0.17985	91.8413	1.7e-13	9.25e-10
CDCA4	-0.289	-0.29932	-0.23567	-0.2017	-0.21163	-0.00156	0.0051	-0.25324	-0.17914	-0.21117	-0.23855	-0.24748	-0.25058	-0.24365	-0.101	193.857	9.85e-34	6.29e-30
CDCA7	-0.30154	-0.17387	0.03251	-0.26455	-0.08726	-0.28218	-0.32658	-0.37762	-0.13668	0.13234	0.09253	0.02095	-0.05098	-0.05911	-0.05496	357.201	1.27e-67	8.74e-64
CDCA7L	-0.23573	-0.23267	-0.10597	-0.23047	-0.20508	-0.19446	-0.26752	-0.25418	-0.24401	-0.06136	0.11997	-0.12625	-0.12149	-0.09328	-0.2065	180.781	4.49e-31	2.84e-27
CDH1	-0.22802	-0.2075	-0.23085	-0.21419	-0.18427	0.05974	-0.11506	-0.10236	-0.19544	-0.21569	-0.21664	-0.21602	-0.23473	-0.21501	-0.21777	227.669	1.16e-40	7.61e-37
CDK1	-0.25348	-0.24844	-0.22108	-0.20649	-0.20558	-0.07321	0.15138	-0.13042	-0.17012	-0.21348	-0.20517	-0.22112	-0.2274	-0.21738	-0.06343	106.895	2.23e-16	1.28e-12
CDK10	-0.02483	-0.07157	-0.04299	-0.07467	-0.0756	-0.08461	0.01299	0.06487	-0.07836	-0.09421	-0.10012	-0.0958	-0.06792	-0.06606	-0.09822	104.018	8.01e-16	4.55e-12
CDK11B	-0.04884	-0.03413	-0.05313	-0.07031	-0.05143	-0.0734	-0.02616	0.10152	-0.06233	-0.07981	-0.08146	-0.08103	-0.03239	-0.03801	-0.07595	77.702	7.53e-11	3.85e-07
CDK2	-0.25695	-0.2532	-0.21692	-0.19061	-0.17695	0.01774	-0.15312	-0.24444	-0.17122	-0.17712	-0.22296	-0.25456	-0.22838	-0.20968	-0.06898	191.414	3.1e-33	1.97e-29
CDK2AP1	-0.17032	-0.0914	0.06501	0.30534	0.18386	-0.14374	-0.56368	-0.54093	-0.05677	-0.05927	-0.05716	-0.16039	-0.05264	0.01022	-0.10129	507.647	2.22e-99	1.57e-95
CDK2AP2	-0.28492	-0.27201	-0.23937	-0.23032	-0.26199	-0.23899	-0.28653	-0.27087	-0.06944	-0.08819	0.31692	0.03263	-0.24467	-0.19971	0.24137	427.658	1.86e-82	1.3e-78
CDK4	-0.43356	-0.28847	-0.16956	-0.10797	-0.11297	0.10262	-0.51475	-0.56981	-0.18102	-0.0758	-0.19736	-0.21227	-0.29901	-0.28853	-0.31365	725.967	7.37e-146	5.32e-142
CDK6	-0.1534	0.14205	0.37415	0.33846	0.5616	-0.09224	-0.59989	-0.57756	-0.05283	0.16614	-0.2338	-0.36032	0.11612	0.09682	-0.30582	845.175	2.38e-171	1.73e-167
CDK8	-0.05429	-0.06428	-0.08584	-0.09508	-0.0766	-0.0814	0.06946	0.02264	-0.09537	-0.09771	-0.08822	-0.09816	-0.07919	-0.07146	-0.09691	70.4151	1.62e-09	7.93e-06
CDK9	-0.04894	-0.05632	-0.07878	-0.08973	-0.08934	-0.09537	0.07989	0.05282	-0.09327	-0.09293	-0.08552	-0.08845	-0.08711	-0.07183	-0.08828	95.8682	2.92e-14	1.61e-10
CDKAL1	-0.08281	-0.10936	-0.11755	-0.10503	-0.119	-0.10534	-0.04499	-0.00438	-0.1151	-0.11798	-0.12247	-0.12793	-0.10483	-0.10707	-0.12315	56.3711	5.03e-07	0.00215
CDKN2AIP	-0.21098	-0.20428	-0.1774	-0.20828	-0.16736	-0.05558	-0.2032	-0.15106	-0.19906	-0.17841	-0.15246	-0.18298	-0.21377	-0.21006	-0.21383	55.4845	7.15e-07	0.00302
CDKN2D	-0.15535	-0.15201	-0.16065	-0.11051	-0.14751	-0.13353	-0.04477	0.10235	-0.12555	-0.15189	-0.12986	-0.14107	-0.14843	-0.1318	0.03011	91.8166	1.72e-13	9.35e-10
CDT1	-0.22885	-0.19745	-0.19844	-0.22076	-0.22815	-0.07834	-0.15405	-0.20242	-0.15701	-0.1794	-0.16155	-0.17784	-0.20732	-0.22684	-0.18424	60.4344	9.84e-08	0.00044
CDV3	-0.27039	-0.24547	-0.20157	-0.06967	-0.12485	-0.09389	-0.33147	-0.36274	-0.16662	-0.09511	-0.09317	-0.08126	-0.19934	-0.22464	-0.19382	125.322	5.68e-20	3.37e-16
CDYL	-0.18945	-0.17153	-0.1756	-0.15489	-0.17046	-0.04455	-0.03761	-0.10052	-0.17362	-0.15711	-0.1589	-0.15509	-0.18264	-0.16328	-0.12408	54.8521	9.18e-07	0.00385
CEACAM6	-0.15627	-0.15627	-0.15627	-0.15627	-0.15627	-0.15391	-0.12535	-0.1302	-0.12871	-0.15518	0.28284	-0.15028	-0.15627	-0.1517	-0.15627	252.377	9.26e-46	6.15e-42
CEACAM8	-0.10928	-0.10928	-0.10928	-0.10928	-0.10928	-0.09065	-0.10699	-0.08877	-0.07924	-0.10094	0.06464	-0.10413	-0.10928	-0.10928	-0.10928	197.156	2.09e-34	1.34e-30
CEBPA	-0.18444	-0.19527	-0.1394	-0.22252	-0.24241	-0.23525	-0.25663	-0.25286	0.15386	0.0831	0.13976	0.19834	-0.11701	-0.2155	-0.19881	316.333	4.61e-59	3.14e-55
CEBPB	-0.1765	-0.20192	-0.18333	-0.20571	-0.19395	-0.12631	-0.20058	-0.16196	0.25522	-0.16281	-0.09201	0.06422	-0.23377	-0.24362	-0.27294	109.041	8.58e-17	4.94e-13
CEBPD	-0.27452	-0.24535	-0.24536	-0.25949	-0.28782	-0.27603	-0.23933	-0.24191	-0.22659	0.04275	0.43333	1.6112	-0.24179	-0.28133	-0.2509	1265.67	1.31e-261	9.64e-258
CECR1	-0.12639	-0.14876	-0.12941	-0.19611	-0.18108	-0.18677	-0.21699	-0.07256	-0.13653	0.00601	0.16566	0.23301	-0.04625	-0.14714	-0.1505	205.919	3.39e-36	2.19e-32
CELF1	-0.2196	-0.24787	-0.18331	-0.2094	-0.23099	-0.10613	0.06034	-0.17066	-0.13771	-0.06543	-0.21085	-0.05879	-0.1667	-0.15145	-0.18754	48.9025	9.31e-06	0.0361
CELF2	0.02665	0.17519	0.05771	0.24254	0.36352	-0.35959	-0.4716	-0.41082	0.1269	0.05258	0.0447	0.17334	-0.02748	-0.03767	0.10053	708.375	4.2e-142	3.03e-138
CENPB	-0.26675	-0.27484	-0.17531	-0.09804	-0.2032	-0.14824	-0.26319	-0.27426	-0.14224	-0.14629	-0.11164	-0.07245	-0.2188	-0.19977	-0.16405	72.6002	6.5e-10	3.22e-06
CENPE	-0.18153	-0.19034	-0.15104	-0.15786	-0.15697	-0.08996	0.07414	-0.00268	-0.15155	-0.16005	-0.12553	-0.14593	-0.1468	-0.14691	-0.09363	53.5992	1.5e-06	0.00622
CENPF	-0.26246	-0.24351	-0.21628	-0.19193	-0.20795	-0.08277	0.3349	0.04352	-0.21062	-0.18574	-0.2112	-0.20674	-0.19681	-0.21943	-0.13215	186.682	2.84e-32	1.81e-28
CENPH	-0.33941	-0.29504	-0.20012	-0.15496	-0.20035	0.01261	-0.23795	-0.32675	-0.21684	-0.15031	-0.24297	-0.20421	-0.20112	-0.22514	-0.19237	244.044	4.89e-44	3.23e-40
CENPJ	-0.04145	-0.06061	-0.03785	-0.0725	-0.07686	-0.0788	-0.02866	0.09464	-0.06655	-0.07381	-0.08442	-0.0847	-0.04432	-0.04957	-0.04498	95.3783	3.62e-14	2e-10
CENPK	-0.24583	-0.22642	-0.20006	-0.18865	-0.19048	-0.05608	-0.1131	-0.21583	-0.11404	-0.17742	-0.18139	-0.18569	-0.16929	-0.21493	-0.11432	77.1812	9.4e-11	4.8e-07
CENPM	-0.18761	-0.18113	-0.19645	-0.18844	-0.15509	-0.05808	-0.16327	-0.17196	-0.18257	-0.16204	-0.17157	-0.18177	-0.20619	-0.1929	-0.13771	57.3044	3.46e-07	0.0015
CENPU	-0.3335	-0.2767	-0.26693	-0.23207	-0.20197	0.05264	-0.12134	-0.28994	-0.19827	-0.21744	-0.25956	-0.25831	-0.27151	-0.29631	-0.21579	314.493	1.12e-58	7.59e-55
CENPV	-0.21594	-0.21388	-0.20435	-0.18966	-0.16551	-0.03515	-0.18317	-0.13455	-0.22011	-0.19368	-0.18525	-0.22607	-0.21639	-0.2246	-0.25433	77.815	7.18e-11	3.67e-07
CENPW	-0.24109	-0.22464	-0.20423	-0.19838	-0.16398	-0.06053	-0.16173	-0.16632	-0.19394	-0.16658	-0.15253	-0.16661	-0.22436	-0.20664	-0.14031	64.7395	1.7e-08	7.94e-05
CEP104	-0.06035	-0.08357	-0.08114	-0.09896	-0.09352	-0.08477	-0.04305	0.06671	-0.07297	-0.10074	-0.10698	-0.09933	-0.09161	-0.08954	-0.06737	79.0183	4.3e-11	2.21e-07
CEP120	-0.05206	-0.07066	-0.09058	-0.09426	-0.09462	-0.10091	0.02292	0.01986	-0.09628	-0.10118	-0.09408	-0.11012	-0.08958	-0.0724	-0.08868	63.2117	3.18e-08	0.000146
CEP83	-0.06228	-0.07937	-0.098	-0.09308	-0.07803	-0.09633	-0.03208	0.00438	-0.10087	-0.07857	-0.09161	-0.11188	-0.09138	-0.09182	-0.07901	55.8858	6.1e-07	0.00259
CEP97	-0.04613	-0.05227	-0.05851	-0.08897	-0.07335	-0.09582	-0.052	0.02356	-0.08531	-0.09049	-0.10368	-0.10098	-0.07393	-0.08163	-0.08358	49.3725	7.77e-06	0.0304
CERS2	-0.29133	-0.14028	-0.25707	-0.12185	-0.18129	-0.00361	-0.25458	-0.36895	-0.18159	-0.18341	-0.26345	-0.228	-0.31546	-0.3136	-0.27454	231.044	2.35e-41	1.54e-37
CERS6	-0.21164	-0.14956	-0.16875	-0.16617	-0.12132	-0.20854	-0.2416	-0.28883	-0.12572	-0.06571	0.01307	-0.02763	-0.14575	-0.16609	0.04555	123.369	1.37e-19	8.15e-16
CFAP36	-0.14187	-0.12826	-0.12253	-0.14725	-0.11281	-0.12821	-0.06498	-0.01724	-0.13944	-0.12245	-0.07867	-0.14066	-0.14256	-0.12603	-0.15511	51.0596	4.05e-06	0.0163
CFAP97	-0.20853	-0.17317	-0.13941	-0.12371	-0.13921	-0.0696	-0.21263	-0.2077	-0.17429	-0.14077	-0.21053	-0.16293	-0.17186	-0.12461	-0.1268	53.6591	1.47e-06	0.00608
CFD	-0.12022	-0.11358	-0.19522	-0.16203	-0.17907	-0.14499	-0.18074	-0.19215	-0.14085	-0.03107	0.06466	0.34223	-0.19268	-0.2036	-0.19039	175.344	5.68e-30	3.58e-26
CFDP1	-0.26615	-0.21987	-0.17464	-0.2175	-0.1717	-0.06364	-0.28017	-0.27263	-0.20412	-0.12536	-0.16821	-0.16195	-0.18088	-0.20558	-0.17664	99.5784	5.71e-15	3.2e-11
CFL1	-0.50436	-0.31916	-0.19046	0.05691	-0.12219	-0.0956	-0.52797	-0.87111	0.11927	0.10534	0.56923	0.72736	-0.14664	0.06032	0.46198	2035.87	0	0
CFLAR	-0.2245	-0.23079	-0.19439	-0.23823	-0.22654	-0.16633	-0.24197	-0.2481	-0.1849	-0.11933	0.01462	-0.00705	-0.21893	-0.22712	-0.19313	94.171	6.15e-14	3.37e-10
CGGBP1	-0.23145	-0.21693	-0.18582	-0.08787	0.02159	-0.07481	-0.2846	-0.35994	-0.13084	-0.16384	-0.23193	-0.20243	-0.22268	-0.16052	-0.19491	120.222	5.69e-19	3.35e-15
CHCHD1	-0.21714	-0.21942	-0.21499	-0.18526	-0.16809	-0.08275	-0.2066	-0.20353	-0.19186	-0.18144	-0.12222	-0.16313	-0.1908	-0.20432	-0.18281	51.1012	3.99e-06	0.016
CHCHD10	-0.22547	-0.24115	-0.14649	-0.11307	-0.21843	-0.19021	-0.35091	-0.28463	-0.28206	-0.13981	0.09046	0.03868	-0.20014	-0.12694	-0.20376	204.687	6.05e-36	3.9e-32
CHCHD2	-0.47622	-0.31218	-0.27961	-0.05577	-0.09234	0.14306	-0.56785	-0.66995	-0.07772	-0.08614	0.06943	-0.16101	-0.18718	0.07014	-0.06467	910.265	2.73e-185	1.99e-181
CHCHD3	-0.30269	-0.21869	-0.22984	-0.20253	-0.17077	-0.06414	-0.28323	-0.29451	-0.15984	-0.14372	-0.19296	-0.1895	-0.27673	-0.21004	-0.13685	115.269	5.29e-18	3.08e-14
CHCHD5	-0.03875	-0.0926	-0.10064	-0.07783	-0.10269	-0.11954	0.01622	-0.07428	-0.10748	-0.12028	-0.09688	-0.10953	-0.09435	-0.09268	-0.0657	53.439	1.6e-06	0.0066
CHD1L	-0.28677	-0.18523	-0.20975	-0.04497	-0.15157	-0.08368	-0.29594	-0.30626	-0.24312	-0.10627	-0.14226	-0.16674	-0.23274	-0.24863	-0.23765	116.779	2.68e-18	1.57e-14
CHD3	-0.2111	-0.2027	-0.1935	-0.20816	-0.16171	-0.17649	-0.17766	-0.17911	-0.12682	-0.13167	-0.07503	0.0665	-0.18784	-0.16873	-0.02338	54.8851	9.06e-07	0.0038
CHD4	-0.29927	-0.23654	-0.18446	0.0339	-0.09377	-0.08899	-0.3127	-0.40986	-0.18159	-0.08574	-0.12777	-0.18729	-0.14003	-0.15956	-0.13979	176.503	3.31e-30	2.09e-26
CHEK1	-0.20712	-0.22927	-0.18746	-0.13952	-0.1662	-0.07578	-0.17823	-0.20536	-0.14783	-0.13724	-0.15744	-0.16413	-0.18696	-0.15497	-0.14453	50.8873	4.33e-06	0.0173
CHMP4B	-0.23317	-0.20624	-0.1886	-0.16338	-0.18166	-0.14844	-0.25131	-0.24904	-0.1397	-0.12135	-0.04407	0.05844	-0.20014	-0.20742	-0.15319	75.9913	1.56e-10	7.87e-07
CHMP7	-0.01386	-0.06848	-0.05561	-0.06467	-0.08965	-0.09163	0.02952	0.02844	-0.05875	-0.09568	-0.10669	-0.10083	-0.09207	-0.06497	-0.0841	85.0896	3.18e-12	1.68e-08
CHN2	-0.02709	-0.0656	-0.04088	-0.01819	-0.00246	-0.08719	-0.00193	0.09807	-0.06311	-0.07245	-0.08299	-0.0625	-0.07121	-0.06086	-0.08656	103.791	8.87e-16	5.03e-12
CHP1	-0.22629	-0.17718	-0.19678	-0.11218	-0.12904	-0.07195	-0.24622	-0.23442	-0.08481	-0.15598	-0.11444	0.02089	-0.21228	-0.21998	-0.14478	84.92	3.43e-12	1.81e-08
CHPF2	-0.06284	-0.10163	-0.10041	-0.09777	-0.10382	-0.11773	-0.04051	0.02873	-0.10569	-0.10766	-0.07341	-0.09222	-0.09222	-0.09197	-0.07704	70.0809	1.87e-09	9.09e-06
CHPT1	-0.23377	-0.22328	-0.22696	-0.17141	-0.19964	-0.04174	0.00777	-0.06959	-0.08586	-0.19075	-0.17225	-0.17449	-0.22744	-0.24021	-0.20017	96.9564	1.81e-14	1e-10
CHRAC1	-0.24297	-0.21899	-0.1446	-0.16217	-0.19917	-0.11559	-0.27831	-0.28139	-0.18432	-0.11537	-0.13662	-0.09727	-0.19929	-0.18092	-0.18279	70.4594	1.59e-09	7.79e-06
CHST12	-0.2286	-0.09214	-0.17176	-0.1542	-0.11963	-0.18525	-0.32759	-0.28129	0.10237	0.01107	-0.08459	0.12058	-0.16595	-0.26538	0.02537	176.754	2.95e-30	1.86e-26
CHST2	-0.20779	-0.21307	-0.22576	-0.20956	-0.16254	-0.09577	0.08729	0.03707	-0.03867	-0.21008	-0.21026	-0.13521	-0.20512	-0.20827	-0.20545	110.954	3.65e-17	2.11e-13
CHSY1	-0.19191	-0.1653	-0.16648	-0.18224	-0.13227	-0.15835	-0.20836	-0.16544	-0.1318	-0.09576	0.00193	-0.04767	-0.148	-0.21727	-0.17083	54.9308	8.9e-07	0.00373
CHTOP	-0.27065	-0.22413	-0.19301	-0.18735	-0.09611	-0.10385	-0.21898	-0.26434	-0.18602	-0.15968	-0.12082	-0.10422	-0.21027	-0.18154	-0.16341	55.3973	7.4e-07	0.00312
CIAO1	-0.06149	-0.07863	-0.09542	-0.09371	-0.09741	-0.08393	-0.01829	0.06709	-0.09495	-0.09182	-0.0429	-0.06166	-0.10472	-0.08788	-0.09243	78.8619	4.6e-11	2.37e-07
CIB1	-0.28887	-0.2798	-0.25076	-0.28322	-0.27108	-0.09286	-0.26578	-0.27129	-0.23857	-0.14868	-4e-05	-0.0878	-0.23364	-0.28094	-0.25714	150.803	4.97e-25	3.06e-21
CIC	-0.09795	-0.09846	-0.11054	-0.07483	-0.14157	-0.11649	-0.0892	0.03136	-0.08616	-0.11127	-0.11418	-0.0785	-0.11557	-0.10579	-0.1195	64.1562	2.16e-08	0.0001
CIDEB	-0.12831	-0.16397	-0.15253	-0.1557	-0.14215	-0.13308	-0.10727	0.02066	-0.14344	-0.12164	-0.03539	0.00752	-0.15803	-0.13729	-0.15952	54.8125	9.32e-07	0.0039
CIPC	-0.02833	-0.06901	-0.08932	-0.07542	-0.05177	-0.09798	-0.00295	0.00677	-0.09015	-0.10894	-0.11556	-0.11163	-0.10385	-0.10115	-0.09961	75.2232	2.15e-10	1.08e-06
CIRBP	0.02137	-0.0083	-0.11058	0.07945	-0.04696	-0.18586	-0.28963	-0.38403	-0.09878	-0.14125	-0.19745	-0.16349	-0.09676	-0.01008	0.06238	154.581	8.7e-26	5.38e-22
CISD2	-0.24674	-0.20516	-0.227	-0.1338	-0.1529	-0.02814	-0.13455	0.08613	-0.18906	-0.20754	-0.19447	-0.21154	-0.23065	-0.21435	-0.1476	166.185	4.03e-28	2.52e-24
CITED2	-0.33108	-0.18546	-0.32224	-0.00582	0.02744	-0.22201	-0.33426	-0.34039	0.04647	-0.05493	0.30354	0.06827	-0.33385	-0.33959	-0.33868	486.565	6.51e-95	4.6e-91
CITED4	-0.19961	-0.26879	-0.2112	-0.25204	-0.26879	-0.22889	-0.26879	-0.24238	-0.20263	-0.03866	0.38661	0.49217	-0.20338	-0.19495	-0.20624	609.336	5.48e-121	3.93e-117
CKAP2	-0.24651	-0.21141	-0.17979	-0.17314	-0.16144	-0.09139	-0.08927	-0.06031	-0.20287	-0.17429	-0.22095	-0.22	-0.20018	-0.21866	-0.14084	62.0708	5.07e-08	0.00023
CKLF	-0.27976	-0.24425	-0.15999	-0.23075	-0.2336	-0.09209	-0.29727	-0.23689	-0.15641	-0.08279	-0.11431	-0.11557	-0.13475	-0.14182	-0.09301	102.959	1.28e-15	7.26e-12
CKS1B	-0.34885	-0.30767	-0.18173	-0.13409	-0.14243	-0.04622	-0.30168	-0.25553	-0.10485	-0.16535	-0.19283	-0.21167	-0.23864	-0.27874	-0.01874	143.1	1.71e-23	1.04e-19
CKS2	-0.2489	-0.23603	-0.22545	-0.1622	-0.18585	-0.06352	-0.228	-0.18272	-0.23037	-0.17655	-0.15242	-0.19191	-0.20493	-0.22922	-0.18912	70.1365	1.82e-09	8.89e-06
CLC	-0.12637	-0.12706	-0.12502	-0.126	-0.12478	-0.1228	-0.12474	-0.11508	2.48695	-0.12418	-0.10888	-0.10167	-0.11376	-0.12565	-0.12706	580.432	7.74e-115	5.54e-111
CLCN3	-0.17854	-0.17357	-0.15439	-0.14921	-0.17674	-0.10737	0.0565	0.05957	-0.18136	-0.15432	-0.17724	-0.15423	-0.16444	-0.14438	-0.16305	79.6064	3.35e-11	1.73e-07
CLDN10	-0.1578	-0.16584	-0.0928	-0.15086	-0.17507	-0.1894	-0.23799	-0.23799	-0.16191	0.01433	0.11689	-0.02719	-0.12593	-0.14733	-0.17415	155.547	5.57e-26	3.44e-22
CLEC11A	-0.2774	-0.25911	-0.19146	-0.24778	-0.22461	-0.2689	-0.26449	-0.24958	-0.14821	0.00675	1.01424	0.19185	-0.22159	-0.27793	-0.25203	1184.93	3.01e-244	2.22e-240
CLEC12A	-0.15288	-0.19721	-0.12699	-0.19721	-0.19721	-0.18001	-0.11455	-0.119	-0.05535	-0.06968	0.20007	0.03807	-0.11865	-0.17044	-0.12285	179.38	8.65e-31	5.46e-27
CLEC2D	-0.19517	-0.0935	-0.11005	-0.13829	-0.18307	-0.09638	-0.41026	-0.42757	-0.24933	-0.11176	-0.17431	-0.19662	-0.17256	-0.24261	-0.25677	203.8	9.19e-36	5.92e-32
CLIC1	-0.18034	0.01829	-0.09075	0.27552	0.15661	-0.25717	-0.48456	-0.478	0.08705	-0.05125	0.12304	0.03641	-0.15075	-0.10636	-0.17863	497.156	3.72e-97	2.63e-93
CLINT1	-0.1962	-0.05748	-0.08973	-0.08499	-0.19019	-0.15415	-0.34649	-0.34578	0.17631	0.00924	-0.01734	-0.0081	-0.1539	-0.24527	-0.21551	195.155	5.35e-34	3.42e-30
CLN5	-0.10965	-0.1166	-0.11695	-0.11526	-0.11879	-0.11639	-0.0056	0.00262	-0.10184	-0.11096	-0.09245	-0.10063	-0.11313	-0.11276	-0.11264	55.2653	7.8e-07	0.00328
CLNS1A	-0.2401	-0.04402	-0.13057	-0.14182	-0.06359	-0.06293	-0.47382	-0.47899	-0.19686	-0.08401	-0.14872	-0.06239	-0.0995	-0.22248	-0.27941	316.697	3.87e-59	2.63e-55
CLOCK	-0.0501	-0.06075	-0.07155	-0.06882	-0.08149	-0.08756	0.02388	-0.0007	-0.09637	-0.09879	-0.10423	-0.08802	-0.08277	-0.07051	-0.09302	61.1415	7.39e-08	0.000333
CLPTM1	-0.23692	-0.23787	-0.20635	-0.20821	-0.20137	-0.09181	-0.2162	-0.22488	-0.16492	-0.16763	-0.12344	-0.13617	-0.20765	-0.21204	-0.20159	50.3762	5.28e-06	0.0209
CLPTM1L	-0.25623	-0.19019	-0.21213	-0.17772	-0.12242	-0.13576	-0.23524	-0.26043	-0.18913	-0.10218	-0.06238	-0.06977	-0.17631	-0.06835	-0.06131	69.089	2.82e-09	1.36e-05
CLSTN1	-0.12689	-0.10861	-0.05632	-0.16251	-0.13219	-0.20523	-0.17222	-0.24688	-0.09441	-0.07745	-0.1122	-0.06029	-0.10398	-0.11042	-0.13832	57.1568	3.67e-07	0.00158
CLTA	-0.29322	-0.1579	-0.17022	-0.13991	-0.11753	-0.09333	-0.37568	-0.41005	-0.17688	-0.1451	-0.01225	-0.06814	-0.21696	-0.2913	-0.21661	210.687	3.58e-37	2.32e-33
CLTC	-0.39384	-0.38138	-0.40123	-0.34658	-0.36249	0.01788	0.55974	-0.07759	-0.27375	-0.32843	-0.28348	-0.23067	-0.35152	-0.22206	-0.13111	440.172	4.25e-85	2.97e-81
CLU	-0.06354	-0.03867	-0.18429	0.22488	0.00344	-0.19225	-0.2417	-0.21349	0.26277	-0.12258	-0.05297	-0.07021	-0.16882	-0.14425	-0.19831	146.741	3.22e-24	1.97e-20
CLUAP1	-0.02503	-0.08502	-0.06239	-0.08913	-0.09127	-0.09689	0.13087	0.00195	-0.06843	-0.09738	-0.10121	-0.1054	-0.08869	-0.07154	-0.0486	94.4273	5.5e-14	3.02e-10
CLUH	-0.2271	-0.24776	-0.24494	-0.21674	-0.19352	-0.06009	-0.20877	-0.23973	-0.2377	-0.16319	-0.14747	-0.18259	-0.23177	-0.24782	-0.25827	105.964	3.38e-16	1.93e-12
CMAS	-0.26628	-0.24359	-0.23686	0.00622	-0.15984	-0.04574	0.02178	0.04657	-0.22705	-0.24553	-0.24114	-0.25732	-0.26994	-0.25587	-0.22813	191.712	2.69e-33	1.72e-29
CMIP	-0.21832	-0.18558	-0.19368	-0.08943	-0.12271	-0.13949	-0.23714	-0.19819	-0.06138	-0.12637	-0.07224	-0.04212	-0.18527	-0.2112	-0.16651	51.3473	3.63e-06	0.0146
CMPK1	-0.19066	-0.10161	-0.17965	-0.15182	-0.18671	-0.10371	-0.27929	-0.32124	-0.20884	-0.13823	-0.15659	-0.1043	-0.18688	-0.1259	-0.0899	66.3344	8.83e-09	4.17e-05
CMTM6	-0.23115	-0.12242	-0.13835	0.40337	0.08323	-0.25727	-0.30758	-0.28673	0.06805	-0.05044	0.08028	0.22849	-0.08247	-0.02439	0.02043	378.528	4.19e-72	2.9e-68
CMTM7	-0.18227	-0.16857	-0.11644	-0.16413	-0.18779	-0.20608	-0.23874	-0.19991	-0.15246	-0.10304	0.01641	0.00189	-0.0678	0.05102	-0.12143	111.533	2.82e-17	1.63e-13
CMTR2	-0.11441	-0.11117	-0.11869	-0.10948	-0.11865	-0.11132	-0.05272	0.00745	-0.11573	-0.11264	-0.1188	-0.09859	-0.11794	-0.11135	-0.09663	53.0339	1.88e-06	0.00771
CNBP	-0.09384	-0.09818	-0.05958	-0.01426	-0.05624	-0.08792	-0.49506	-0.50814	-0.24335	0.00594	-0.1792	-0.14658	-0.04911	-0.05765	-0.28728	293.676	2.46e-54	1.66e-50
CNDP2	-0.2551	-0.23496	-0.21838	-0.23923	-0.17647	-0.12263	-0.24631	-0.23073	-0.22453	-0.13978	-0.15512	0.01794	-0.1785	-0.19804	-0.04586	77.0787	9.81e-11	5e-07
CNIH1	-0.22778	-0.23964	-0.17291	-0.17715	-0.15695	-0.14683	-0.28169	-0.30306	-0.19147	-0.06165	-0.0826	-0.0674	-0.20548	-0.18667	-0.19734	93.9168	6.87e-14	3.76e-10
CNIH4	-0.14164	-0.16375	-0.15804	-0.13415	-0.15188	-0.13292	-0.10165	-0.1264	-0.14638	-0.12727	0.12333	-0.04476	-0.14533	-0.13186	-0.14224	96.3349	2.38e-14	1.32e-10
CNN2	-0.17179	-0.16036	-0.09527	-0.03602	-0.20459	-0.24587	-0.39368	-0.3285	-0.14516	-0.10032	0.15296	0.17909	-0.1896	-0.36346	-0.11176	369.455	3.39e-70	2.34e-66
CNOT1	-0.26907	-0.21867	-0.18416	-0.17906	-0.13582	-0.08429	-0.28928	-0.35834	-0.14998	-0.10226	-0.12976	-0.11646	-0.19844	-0.16167	-0.16867	114.725	6.75e-18	3.93e-14
CNOT2	-0.25101	-0.20216	-0.19592	-0.1313	-0.12108	-0.12763	-0.25668	-0.2788	-0.17965	-0.13162	-0.11586	-0.08019	-0.19695	-0.20609	-0.16932	51.5843	3.31e-06	0.0134
CNOT3	-0.05499	-0.11362	-0.11044	-0.11622	-0.11884	-0.1144	-0.05772	0.00373	-0.11664	-0.11727	-0.11229	-0.11604	-0.12076	-0.10182	-0.11565	63.3286	3.03e-08	0.00014
CNOT7	-0.22401	-0.11259	-0.09957	-0.05507	-0.12382	-0.07765	-0.50408	-0.48201	-0.17182	-0.0262	-0.13718	-0.10437	-0.09117	-0.15088	-0.13807	323.505	1.46e-60	9.95e-57
CNOT9	-0.29553	-0.28608	-0.24134	-0.20904	-0.20477	-0.08452	-0.20122	-0.30039	-0.19527	-0.13124	-0.12309	-0.14218	-0.278	-0.22588	-0.25761	107.393	1.79e-16	1.03e-12
CNPY2	-0.26751	-0.23788	-0.22075	-0.19812	-0.16751	-0.14362	-0.26723	-0.24755	-0.19871	-0.08996	0.00225	-0.09772	-0.23039	-0.20181	-0.20517	103.014	1.25e-15	7.08e-12
CNPY3	-0.29289	-0.28215	-0.16435	-0.22529	-0.28611	-0.25247	-0.37617	-0.36506	-0.11997	-0.00592	0.18721	0.35175	-0.2048	-0.22854	0.26604	502.336	2.96e-98	2.1e-94
CNRIP1	-0.37702	-0.29278	-0.39727	-0.29299	-0.00897	0.29482	-0.32938	-0.33791	0.13555	-0.3707	-0.40066	-0.3818	-0.38525	-0.39382	-0.35638	1249.91	3.22e-258	2.37e-254
CNTRL	-0.18591	-0.03435	-0.09001	-0.06297	0.03246	-0.19395	-0.25253	-0.2196	-0.09386	-0.02468	-0.11752	0.04133	-0.03481	-0.16968	-0.02439	92.8946	1.07e-13	5.86e-10
COA4	-0.29778	-0.25272	-0.24093	-0.09107	-0.17202	-0.06279	-0.3075	-0.2971	-0.23443	-0.15314	-0.15217	-0.10715	-0.23989	-0.25431	-0.22076	149.466	9.19e-25	5.66e-21
COA7	-0.08703	-0.11046	-0.10661	-0.12786	-0.13657	-0.10171	0.06384	-0.00028	-0.12832	-0.12383	-0.0924	-0.09762	-0.08724	-0.07922	-0.12421	82.3076	1.05e-11	5.51e-08
COG1	-0.09703	-0.11469	-0.11532	-0.1125	-0.12675	-0.11047	-0.0584	0.01123	-0.11463	-0.11374	-0.08261	-0.09898	-0.11171	-0.08548	-0.11675	54.8862	9.06e-07	0.0038
COG2	-0.03218	-0.05392	-0.0671	-0.05418	-0.0941	-0.09214	-0.04154	0.01888	-0.04653	-0.09747	-0.10124	-0.09725	-0.07446	-0.06118	-0.12623	59.8785	1.23e-07	0.000548
COG3	-0.07942	-0.07594	-0.09289	-0.10402	-0.07963	-0.09887	-0.0369	0.04639	-0.08755	-0.08699	-0.06272	-0.05559	-0.08869	-0.09197	-0.08476	62.4511	4.34e-08	0.000198
COG5	-0.06313	-0.08274	-0.1079	-0.10131	-0.10627	-0.10543	-0.00216	-0.00207	-0.10679	-0.11137	-0.10043	-0.10108	-0.09999	-0.08519	-0.13699	68.728	3.28e-09	1.58e-05
COG6	-0.04327	-0.08369	-0.06405	-0.07229	-0.08711	-0.09094	-0.07257	0.09509	-0.07768	-0.07671	-0.08712	-0.09896	-0.0649	-0.03146	-0.02642	108.581	1.05e-16	6.06e-13
COMMD10	-0.08379	-0.10583	-0.10593	-0.09747	-0.10164	-0.10789	0.03754	0.03103	-0.1057	-0.11572	-0.07464	-0.08538	-0.10446	-0.09574	-0.08815	78.2683	5.92e-11	3.04e-07
COMMD3	-0.2414	-0.24324	-0.1782	-0.21031	-0.06557	-0.07957	-0.26394	-0.27405	-0.17862	-0.16082	-0.15644	-0.17014	-0.18867	-0.23189	-0.10473	69.1249	2.78e-09	1.34e-05
COMMD5	-0.02699	-0.10324	-0.05785	-0.09098	-0.07846	-0.09786	-0.01719	-0.04018	-0.0958	-0.10666	-0.09205	-0.08712	-0.07011	-0.06639	-0.09231	49.7477	6.73e-06	0.0264
COMMD6	0.25995	0.07547	0.03583	-0.15142	-0.13612	-0.26059	-0.49519	-0.48781	-0.0284	-0.0756	-0.09666	-0.03324	-0.01141	-0.08349	0.00874	530.598	3e-104	2.13e-100
COMMD7	-0.18666	-0.07807	-0.10339	-0.00282	0.03381	-0.15797	-0.30942	-0.24592	-0.10595	-0.06243	-0.12465	-0.10664	-0.14095	-0.17782	-0.17119	85.0425	3.25e-12	1.72e-08
COMMD9	-0.19936	-0.20434	-0.19383	-0.20483	-0.20445	-0.16616	-0.18317	-0.13619	-0.20264	-0.12577	-0.01039	0.02421	-0.20311	-0.20511	-0.16949	52.0197	2.79e-06	0.0113
COMT	-0.25163	-0.08498	-0.14105	-0.08107	-0.11791	-0.26563	-0.40481	-0.42078	-0.20594	0.03202	0.32988	0.07881	-0.13243	-0.19802	-0.31838	549.724	2.6e-108	1.86e-104
COPA	-0.26953	-0.22584	-0.19078	-0.19712	-0.17731	-0.11593	-0.29512	-0.31035	-0.07229	-0.16827	-0.04833	0.00442	-0.2141	-0.21011	-0.10899	107.262	1.9e-16	1.09e-12
COPB1	-0.25932	-0.16826	-0.25173	-0.02392	-0.11334	-0.09994	-0.26198	-0.29803	-0.18239	-0.13631	-0.11701	-0.07747	-0.16918	-0.17848	-0.18074	87.1305	1.32e-12	7.04e-09
COPB2	-0.30126	-0.24864	-0.25825	-0.16536	-0.20952	-0.10074	-0.13144	-0.26521	-0.20363	-0.1531	-0.10207	-0.11933	-0.26612	-0.22491	-0.15693	80.546	2.24e-11	1.16e-07
COPE	-0.27489	-0.24642	-0.22315	-0.23161	-0.17079	-0.12278	-0.23709	-0.26497	-0.18827	-0.15549	0.07392	-0.02658	-0.24965	-0.23353	-0.09587	145.615	5.4e-24	3.31e-20
COPG1	-0.09283	-0.12253	-0.12154	-0.10975	-0.13033	-0.12062	-0.04376	0.00789	-0.1116	-0.11031	-0.06332	-0.09852	-0.1326	-0.09074	-0.08272	60.5197	9.51e-08	0.000425
COPS3	-0.36778	-0.29513	-0.29133	-0.11103	-0.15262	0.01573	-0.24689	-0.35201	-0.25512	-0.19588	-0.21887	-0.17742	-0.27262	-0.26071	-0.15644	269.729	2.35e-49	1.57e-45
COPS5	-0.24195	-0.21326	-0.20945	-0.1331	-0.20193	-0.0698	-0.21666	-0.22953	-0.20081	-0.14083	-0.14121	-0.1499	-0.1972	-0.20164	-0.20137	59.9422	1.2e-07	0.000535
COPS8	-0.23966	-0.18695	-0.18496	-0.13289	-0.16395	-0.06439	-0.23049	-0.22309	-0.1809	-0.16521	-0.16574	-0.15054	-0.19385	-0.18689	-0.14101	69.5779	2.3e-09	1.11e-05
COPZ1	-0.22237	-0.18437	-0.18162	-0.08933	-0.16556	-0.09348	-0.23138	-0.22065	-0.13707	-0.1431	-0.043	-0.07885	-0.18366	-0.16052	-0.04392	57.8989	2.73e-07	0.00119
COQ2	-0.05959	-0.11525	-0.12079	-0.12221	-0.11805	-0.11127	-0.00823	0.00239	-0.11242	-0.12591	-0.11579	-0.11706	-0.10421	-0.08497	-0.11762	80.0969	2.71e-11	1.41e-07
COQ7	-0.0267	0.00363	-0.06219	-0.0592	-0.04976	-0.0665	-0.02593	0.10682	-0.05146	-0.06279	-0.05797	-0.04742	-0.06589	-0.05934	-0.06869	90.3558	3.25e-13	1.76e-09
CORO1A	-0.26672	-0.25939	-0.08722	-0.29576	-0.30128	-0.34607	-0.36814	-0.33609	0.03452	-0.04297	0.28651	0.60014	0.09633	0.52684	1.16369	1104.26	6.5e-227	4.77e-223
COTL1	-0.23767	-0.15733	-0.11522	-0.06132	-8e-05	-0.23549	-0.28029	-0.15939	0.40174	0.1449	0.11777	0.94587	-0.11541	-0.2451	0.07389	770.593	2.15e-155	1.56e-151
COX10	-0.04744	-0.02527	-0.0877	-0.0812	-0.11256	-0.10744	-0.00421	-0.05568	-0.11047	-0.11673	-0.10533	-0.10952	-0.10608	-0.05302	-0.09945	59.5016	1.43e-07	0.000636
COX14	-0.24218	-0.24183	-0.19184	-0.17138	-0.16688	-0.12293	-0.28245	-0.22065	-0.22003	-0.15501	-0.03717	-0.09258	-0.18949	-0.22702	-0.17004	79.5396	3.44e-11	1.78e-07
COX16	-0.24927	-0.21211	-0.21949	-0.16679	-0.18923	-0.12197	-0.24916	-0.23295	-0.20058	-0.12006	-0.09391	-0.13056	-0.16212	-0.15789	-0.14311	62.8252	3.73e-08	0.000171
COX17	-0.27413	-0.23584	-0.22115	-0.16634	-0.18051	-0.09259	-0.20565	-0.19535	-0.1078	-0.18161	-0.11553	-0.13008	-0.21978	-0.19138	-0.08256	50.6168	4.81e-06	0.0192
COX19	-0.09045	-0.11342	-0.11416	-0.12229	-0.12927	-0.12658	-0.04343	0.01354	-0.12374	-0.12244	-0.10424	-0.03845	-0.10645	-0.11433	-0.12374	68.5517	3.53e-09	1.69e-05
COX4I1	-0.05924	-0.09292	-0.04732	-0.1533	0.03996	-0.12495	-0.61356	-0.72068	-0.18531	-0.01006	0.12199	0.05293	-0.06204	-0.10203	-0.00127	723.292	2.75e-145	1.98e-141
COX5A	-0.42045	-0.25468	-0.22543	-0.08003	-0.17035	0.13786	-0.71371	-0.73071	-0.26009	-0.01631	0.00938	0.0001	-0.14497	-0.1841	-0.17511	1111.53	1.78e-228	1.31e-224
COX5B	-0.38211	-0.29131	-0.2526	-0.26265	-0.24168	-0.03187	-0.34974	-0.41323	-0.30097	-0.13006	-0.02543	-0.07621	-0.25185	-0.31273	-0.26169	295.901	8.46e-55	5.72e-51
COX6A1	-0.4243	-0.34907	-0.27984	-0.16227	-0.25829	0.00202	-0.19596	-0.42502	-0.24479	-0.17304	-0.0704	-0.11364	-0.29419	-0.24431	-0.15334	336.197	3.22e-63	2.2e-59
COX6B1	-0.29904	-0.16362	-0.19023	-0.15641	-0.13804	-0.10054	-0.38464	-0.37168	-0.1905	-0.11542	0.03088	-0.12482	-0.26226	-0.25211	-0.26754	185.567	4.8e-32	3.04e-28
COX6C	-0.31989	-0.24251	-0.2069	-0.21756	-0.2679	-0.03933	-0.46787	-0.47446	-0.16564	-0.14679	-0.00758	-0.13251	-0.19135	-0.09863	-0.18178	311.334	5.1e-58	3.46e-54
COX7A2	-0.32325	-0.21459	-0.22251	-0.05791	-0.12586	-0.00765	-0.45525	-0.47292	-0.20977	-0.13712	-0.12867	-0.15276	-0.25559	-0.17593	-0.05534	309.896	1.02e-57	6.91e-54
COX7A2L	-0.20531	-0.22213	-0.11979	-0.25252	-0.17211	-0.09657	-0.36737	-0.42577	-0.22412	-0.10867	-0.08365	-0.02289	-0.12516	-0.16411	-0.05797	177.176	2.42e-30	1.53e-26
COX7B	-0.3597	-0.31742	-0.2376	-0.22993	-0.21159	-0.06437	-0.33737	-0.32158	-0.29285	-0.12403	0.02697	-0.02543	-0.24268	-0.19366	-0.22696	221.26	2.42e-39	1.58e-35
COX7C	-0.03006	0.00071	0.08234	-0.00917	-0.18426	0.00237	-0.63087	-0.76173	-0.16597	0.02036	-0.02384	-0.11669	-0.05488	-0.22742	-0.17346	767.994	7.72e-155	5.59e-151
COX8A	-0.42068	-0.32133	-0.30649	-0.11374	-0.16111	-0.05382	-0.36305	-0.49281	-0.09774	-0.14113	0.04111	0.09921	-0.2703	-0.2344	-0.01468	431.628	2.71e-83	1.89e-79
CPA3	-0.19997	-0.05273	-0.02841	-0.07936	0.06719	-0.2216	-0.24786	-0.19628	1.82087	0.28893	0.13375	-0.0539	-0.07479	-0.22442	-0.2082	789.588	1.87e-159	1.35e-155
CPD	-0.18337	-0.18307	-0.17664	-0.16736	-0.17549	-0.14441	-0.16687	-0.12296	-0.12499	-0.09057	0.01206	-0.01699	-0.18403	-0.18463	-0.19747	49.7535	6.71e-06	0.0264
CPEB4	-0.18909	-0.19603	-0.19511	-0.19631	-0.19596	-0.15395	0.04472	0.34111	-0.18567	-0.18853	-0.18084	-0.18391	-0.19747	-0.19176	-0.16812	308.446	2.04e-57	1.39e-53
CPNE1	-0.21751	-0.19292	-0.19777	-0.18974	-0.1633	-0.17077	-0.19935	-0.16675	-0.1955	-0.12958	0.0052	-0.06939	-0.15195	-0.13178	-0.17755	56.1298	5.53e-07	0.00236
CPNE2	-0.15342	-0.15849	-0.10328	-0.15022	-0.16273	-0.20139	-0.18496	-0.21399	-0.16283	-0.07306	0.19542	0.04259	-0.14004	-0.1452	-0.16232	210.811	3.37e-37	2.19e-33
CPNE3	-0.16215	-0.19121	-0.15664	-0.15336	-0.16081	-0.10032	-0.17489	-0.18917	-0.20184	-0.15606	-0.03541	-0.07936	-0.09235	-0.11936	-0.0382	50.0765	5.93e-06	0.0234
CPOX	-0.30205	-0.30009	-0.30748	-0.29927	-0.27094	-0.10681	0.97712	0.21177	-0.28135	-0.2833	-0.28951	-0.29332	-0.29348	-0.30563	-0.31249	509.479	9.07e-100	6.43e-96
CPSF2	-0.22552	-0.23376	-0.18706	-0.1967	-0.16117	-0.07889	-0.18868	-0.20949	-0.15236	-0.14161	-0.11571	-0.12892	-0.22461	-0.21641	-0.15261	52.16	2.64e-06	0.0107
CPSF3	-0.25614	-0.19722	-0.17945	-0.17776	-0.22906	-0.07947	-0.24246	-0.23336	-0.18413	-0.12929	-0.09183	-0.11771	-0.22571	-0.22756	-0.14057	82.0571	1.17e-11	6.13e-08
CPSF3L	-0.03963	-0.08657	-0.08519	-0.09701	-0.0991	-0.10273	-0.01252	0.04562	-0.08826	-0.10057	-0.09748	-0.10238	-0.08348	-0.05772	-0.09142	85.2446	2.98e-12	1.58e-08
CPSF6	-0.28458	-0.26681	-0.17712	-0.1668	-0.02877	-0.0606	-0.2445	-0.30808	-0.21607	-0.12405	-0.14982	-0.16212	-0.13664	-0.20296	-0.19465	115.369	5.05e-18	2.95e-14
CPSF7	-0.28596	-0.20758	-0.16728	-0.21896	-0.12402	-0.12465	-0.20619	-0.35058	-0.14797	-0.08767	-0.13768	-0.04268	-0.17519	-0.21266	-0.19519	109.651	6.54e-17	3.77e-13
CPT1A	-0.26791	-0.19637	-0.19885	-0.09316	-0.19713	-0.05411	-0.30642	-0.39165	-0.2423	-0.05725	-0.1905	-0.11302	-0.18681	-0.24309	-0.10654	166.933	2.85e-28	1.78e-24
CPVL	-0.20818	-0.22042	-0.22348	-0.20314	-0.20879	-0.02416	-0.16368	-0.16509	-0.20434	-0.17266	-0.13351	-0.07815	-0.24195	-0.27594	-0.23745	113.398	1.22e-17	7.11e-14
CR1L	-0.14394	-0.14394	-0.14394	-0.12502	-0.06908	-0.08073	-0.04459	-0.03255	-0.13106	-0.14394	-0.12691	-0.14394	-0.14394	-0.14394	-0.13149	66.4098	8.56e-09	4.04e-05
CRCP	-0.09098	-0.09599	-0.11614	-0.11813	-0.11616	-0.11123	-0.00623	-0.02067	-0.11395	-0.11373	-0.12392	-0.11607	-0.07655	-0.08648	-0.10359	57.1508	3.68e-07	0.00159
CREB3L2	-0.20855	-0.22886	-0.20437	-0.20405	-0.16363	-0.18277	-0.18367	-0.18118	0.10797	-0.09436	-0.03036	-0.05733	-0.16594	-0.23753	-0.16108	79.963	2.87e-11	1.49e-07
CREG1	-0.2199	-0.19231	-0.19675	-0.1239	-0.09903	-0.07209	-0.30864	-0.23983	-0.181	-0.19682	0.02104	-0.0373	-0.24707	-0.31167	-0.32174	133.447	1.42e-21	8.52e-18
CRELD2	-0.17734	-0.18525	-0.17515	-0.13091	-0.16317	-0.16855	-0.16492	-0.09409	-0.12731	-0.08648	0.12028	0.01324	-0.17532	-0.13999	-0.09185	106.253	2.97e-16	1.7e-12
CRHBP	0.86038	0.26165	0.02183	-0.1091	-0.08651	-0.21801	-0.23765	-0.23765	-0.17074	-0.16591	-0.23082	-0.20042	-0.16475	-0.19984	-0.16842	647.921	3.31e-129	2.38e-125
CRLS1	-0.3064	-0.30406	-0.2867	-0.2097	-0.17852	-0.03484	-0.11579	-0.26256	-0.25767	-0.20579	-0.14324	-0.14654	-0.26101	-0.27327	-0.2784	144.174	1.05e-23	6.39e-20
CRNKL1	-0.0555	-0.08183	-0.08566	-0.0867	-0.08601	-0.08816	-0.02674	0.02556	-0.09321	-0.09954	-0.10114	-0.09591	-0.08862	-0.06864	-0.09125	50.8857	4.34e-06	0.0173
CRTAP	-0.24777	-0.28296	-0.14925	-0.1611	-0.23019	-0.13565	-0.49812	-0.49237	-0.05314	-0.05791	0.01427	0.17516	-0.16612	-0.30908	0.13291	425.241	6.04e-82	4.22e-78
CRY1	-0.05345	-0.08815	-0.07086	-0.08801	-0.08287	-0.07243	-0.04769	0.04656	-0.08728	-0.08218	-0.09399	-0.08943	-0.0765	-0.07074	-0.08417	57.9998	2.62e-07	0.00114
CS	-0.28124	-0.25002	-0.19715	0.0176	-0.13542	-0.08474	-0.3222	-0.42589	-0.15799	-0.10044	-0.06252	-0.02597	-0.19844	-0.16967	-0.20468	207.229	1.83e-36	1.18e-32
CSDE1	-0.15309	-0.16744	-0.13166	-0.13409	-0.02149	-0.08679	-0.3556	-0.37592	-0.10406	-0.07507	-0.13484	-0.10531	-0.16033	-0.21237	-0.20627	109.471	7.08e-17	4.08e-13
CSE1L	-0.31852	-0.25648	-0.25847	-0.18009	-0.18976	-0.0047	-0.26632	-0.31224	-0.2318	-0.15684	-0.18715	-0.23428	-0.2589	-0.25493	-0.13939	200.385	4.58e-35	2.94e-31
CSF1	-0.18669	-0.08201	-0.19078	-0.13052	-0.1189	-0.04052	-0.05251	-0.18385	-0.11608	-0.17209	-0.18293	-0.17225	-0.15355	-0.17742	-0.13834	56.1154	5.56e-07	0.00237
CSF2RB	-0.24632	-0.16843	-0.24693	-0.19622	0.2217	0.00053	-0.26219	-0.27352	1.90914	-0.22456	-0.23292	-0.21856	-0.25108	-0.25419	-0.23184	775.352	2.06e-156	1.49e-152
CSGALNACT2	-0.10104	-0.11384	-0.11779	-0.117	-0.10781	-0.13379	-0.08781	0.04394	-0.06452	-0.09727	-0.04104	-0.05533	-0.11598	-0.12018	-0.11287	64.4881	1.89e-08	8.78e-05
CSK	-0.19969	-0.17299	-0.14135	-0.14568	-0.08377	-0.22101	-0.26935	-0.25176	-0.10102	-0.13125	-0.09707	0.09588	-0.12485	-0.11477	-0.03358	103.735	9.09e-16	5.15e-12
CSNK1D	-0.19735	-0.19256	-0.19348	-0.18328	-0.19902	-0.08006	-0.22559	-0.21024	-0.12992	-0.13661	-0.13486	-0.02712	-0.19987	-0.18964	-0.18233	57.1643	3.66e-07	0.00158
CSNK1E	-0.19225	-0.13136	-0.14657	-0.14016	-0.02865	-0.16468	-0.25167	-0.25214	-0.13908	-0.10002	-0.21177	-0.14601	-0.12737	-0.08355	-0.07	51.8454	2.99e-06	0.0121
CSNK1G1	-0.02616	-0.01414	-0.05775	-0.06431	-0.10382	-0.07783	0.02252	0.06962	-0.04111	-0.07993	-0.08072	-0.08315	-0.06594	-0.04938	-0.06298	76.0181	1.54e-10	7.79e-07
CSNK2A1	-0.26133	-0.22993	-0.19672	-0.16394	-0.1335	-0.04289	-0.23557	-0.26434	-0.20584	-0.14489	-0.17968	-0.12371	-0.24217	-0.19455	-0.19307	98.6359	8.65e-15	4.83e-11
CSNK2B	-0.31451	-0.21232	-0.20454	-0.16237	-0.14928	-0.06039	-0.35915	-0.39544	-0.18718	-0.17483	-0.08694	-0.17687	-0.23844	-0.22479	-0.22655	184.241	8.92e-32	5.65e-28
CSPP1	-0.06889	-0.08274	-0.11265	-0.10284	-0.12969	-0.09785	-0.00214	-0.00963	-0.10607	-0.11541	-0.11847	-0.11454	-0.11621	-0.08411	-0.11816	61.6413	6.03e-08	0.000273
CSRP1	-0.06655	-0.07411	-0.06366	-0.08316	-0.06358	-0.09238	0.04187	-0.00431	-0.07456	-0.0908	-0.10098	-0.08082	-0.00159	-0.04584	-0.08372	49.5489	7.26e-06	0.0285
CST3	-0.09254	-0.13826	-0.13392	0.21541	-0.03194	-0.02283	-0.21984	-0.24224	-0.15345	-0.12707	-0.19834	0.20676	-0.03886	-0.18946	0.20515	183.914	1.04e-31	6.58e-28
CST7	-0.28835	-0.28846	-0.28207	-0.27395	-0.28008	-0.27456	-0.27152	-0.26564	-0.26298	-0.16205	1.51561	0.01622	-0.28767	-0.28667	-0.28942	2489.07	0	0
CSTA	-0.22792	-0.22046	-0.21851	-0.22403	-0.23003	-0.21884	-0.15712	-0.1955	-0.20774	-0.1208	0.47208	0.8931	-0.19895	-0.22009	-0.21475	891.337	3.1e-181	2.26e-177
CSTB	-0.24133	-0.22813	-0.14362	-0.24914	-0.19834	-0.14453	-0.32517	-0.31987	-0.16187	-0.09721	-0.12772	0.07808	-0.06946	-0.19018	-0.22141	107.065	2.07e-16	1.19e-12
CTBP1	-0.31534	-0.24168	-0.16527	-0.19793	-0.19762	-0.11306	-0.24072	-0.38961	-0.12972	-0.09132	-0.12935	-0.04675	-0.19569	-0.11787	0.01882	147.684	2.09e-24	1.28e-20
CTBP2	-0.21932	-0.19699	-0.2116	-0.10145	-0.06321	-0.1008	-0.28941	-0.31169	-0.157	-0.16564	-0.16434	-0.0703	-0.23445	-0.27299	-0.24036	94.6598	4.96e-14	2.73e-10
CTD.2006C1.2	-0.04296	-0.0789	-0.05684	-0.06256	-0.07799	-0.09435	0.07425	0.01989	-0.05966	-0.08939	-0.10095	-0.09031	-0.07601	-0.07093	-0.00512	67.567	5.31e-09	2.53e-05
CTD.2020K17.1	-0.05168	-0.0776	-0.05772	-0.06273	-0.07844	-0.09164	0.05701	0.07027	-0.07259	-0.08982	-0.10633	-0.08518	-0.06858	-0.05214	-0.06876	83.9692	5.16e-12	2.72e-08
CTD.2090I13.1	0.46049	0.33582	0.31613	-0.10734	0.10264	-0.06347	-0.8924	-0.94076	-0.1916	0.09271	-0.033	-0.15694	0.25706	-0.04519	-0.27002	1763.8	0	0
CTD.2368P22.1	-0.01364	-0.04584	-0.03979	-0.05662	-0.04709	-0.0817	-0.0433	0.08248	-0.06396	-0.08344	-0.08343	-0.0704	-0.00891	-0.06583	-0.06334	80.5431	2.24e-11	1.16e-07
CTDNEP1	-0.25038	-0.17985	-0.16032	-0.13952	-0.07773	-0.07922	-0.45479	-0.50799	-0.14063	-0.14745	-0.08841	0.0258	-0.24232	-0.14179	-0.0908	286.967	6.14e-53	4.13e-49
CTDSPL	-0.13876	-0.05928	-0.19078	0.23516	0.11596	-0.13429	-0.22248	-0.20721	-0.20768	-0.15086	-0.1605	-0.2009	-0.20903	-0.23275	-0.23371	62.6262	4.04e-08	0.000185
CTNNA1	-0.19923	-0.18455	-0.21068	-0.12919	-0.14088	-0.06104	-0.09029	-0.17919	-0.22774	-0.20434	-0.21722	-0.17195	-0.21518	-0.22713	-0.22459	69.0054	2.92e-09	1.41e-05
CTNNAL1	-0.19187	-0.15612	-0.16058	-0.15145	-0.16719	-0.04199	-0.07297	-0.12408	-0.16242	-0.137	-0.06983	-0.14858	-0.16637	-0.17389	-0.13064	50.3905	5.25e-06	0.0208
CTNNBL1	-0.24279	-0.1534	-0.23123	-0.10088	0.13028	-0.07089	-0.20745	-0.20919	-0.08379	-0.20705	-0.19725	-0.17676	-0.23985	-0.24332	-0.20468	90.9943	2.46e-13	1.33e-09
CTSA	-0.18948	-0.19468	-0.20998	-0.15771	-0.20244	-0.18257	-0.18188	-0.13781	-0.17954	-0.16959	0.19476	0.10749	-0.21676	-0.20882	-0.21058	207.168	1.88e-36	1.21e-32
CTSB	-0.23032	-0.20434	-0.21315	-0.22232	-0.20267	-0.14041	-0.02716	0.26094	-0.125	-0.19056	-0.19015	-0.10564	-0.21292	-0.20457	-0.01732	225.198	3.75e-40	2.45e-36
CTSC	-0.30248	-0.20958	-0.15219	-0.0958	-0.08926	-0.18832	-0.35263	-0.33914	-0.08088	0.00405	0.16924	0.14187	-0.15124	-0.20669	-0.01657	374.853	2.49e-71	1.72e-67
CTSD	-0.20769	-0.23518	-0.18428	-0.21888	-0.23048	-0.2321	-0.24492	-0.33561	-0.10443	-0.14337	0.41463	0.06795	-0.13593	-0.31726	-0.18317	543.276	6.1e-107	4.35e-103
CTSE	-0.23592	-0.23592	-0.2337	-0.23592	-0.23592	-0.07387	0.09286	-0.07021	-0.23592	-0.23592	-0.20922	-0.23592	-0.23592	-0.23592	-0.23592	105.975	3.36e-16	1.92e-12
CTSG	-0.284	-0.2833	-0.28333	-0.28212	-0.28123	-0.27245	-0.27049	-0.25924	-0.19541	-0.23582	1.4418	-0.06407	-0.28326	-0.27953	-0.27853	2021.22	0	0
CTSL	-0.23545	-0.23709	-0.23666	-0.2352	-0.2184	-0.11768	0.163	0.2167	-0.23709	-0.23419	-0.22906	-0.2163	-0.23709	-0.23581	-0.23422	244.148	4.66e-44	3.08e-40
CTSS	-0.09969	-0.12624	-0.12903	-0.19971	-0.09318	-0.24217	-0.26256	-0.24256	-0.20828	-0.06878	-0.09579	0.30867	-0.09995	-0.14925	0.0993	197.814	1.53e-34	9.83e-31
CTSW	-0.22395	-0.19918	-0.16948	-0.09751	-0.14107	-0.2075	-0.31755	-0.28067	-0.07001	-0.09194	0.00609	-0.10847	-0.21938	-0.24941	-0.24069	108.01	1.36e-16	7.81e-13
CUTA	-0.27622	-0.19628	-0.14692	-0.16466	-0.12038	-0.0669	-0.36347	-0.32115	-0.16393	-0.14873	-0.0593	-0.14421	-0.2293	-0.20252	-0.28638	185.579	4.77e-32	3.03e-28
CUX1	-0.16596	-0.15441	-0.14026	-0.12289	-0.13339	-0.18903	-0.24523	-0.29373	-0.08589	-0.07859	-0.15563	-0.12243	-0.14188	-0.03254	-0.21601	63.5249	2.8e-08	0.000129
CWC15	-0.27133	-0.21163	-0.21735	-0.16348	-0.19115	-0.07665	-0.31138	-0.30401	-0.25747	-0.17785	-0.13633	-0.10338	-0.19776	-0.25061	-0.23358	104.886	5.45e-16	3.1e-12
CWF19L1	-0.10277	-0.1206	-0.12688	-0.12916	-0.13842	-0.11312	-0.09828	0.01882	-0.12612	-0.11506	-0.09589	-0.08976	-0.11577	-0.1157	-0.11255	62.2975	4.62e-08	0.00021
CXCR4	-0.14796	-0.15496	-0.09411	-0.17171	-0.14727	-0.1927	-0.22412	-0.19506	1.66491	-0.06554	-0.0971	0.17303	-0.05611	0.10655	0.29618	527.666	1.26e-103	8.94e-100
CXXC5	-0.18724	-0.11481	-0.0835	-0.2219	-0.14466	-0.05994	-0.27866	-0.32583	-0.17897	-0.2179	-0.33454	-0.31653	-0.03644	-0.05969	-0.00993	212.257	1.7e-37	1.11e-33
CXorf38	-0.07229	-0.10559	-0.11347	-0.10909	-0.11113	-0.12524	-0.02317	0.0128	-0.11092	-0.11394	-0.07961	-0.07788	-0.11149	-0.11077	-0.11735	64.0891	2.22e-08	0.000103
CYB561D2	-0.00695	-0.05478	-0.06961	-0.0372	-0.09934	-0.10468	0.02649	-0.00289	-0.09472	-0.10094	-0.07727	-0.07296	-0.0242	-0.05378	-0.03742	85.8786	2.26e-12	1.2e-08
CYB5A	-0.27128	-0.24568	-0.20361	-0.18624	-0.25361	-0.01124	-0.12845	-0.23608	-0.23368	-0.13091	-0.21343	-0.19218	-0.23643	-0.20537	-0.2023	138.132	1.67e-22	1.01e-18
CYB5B	-0.23913	-0.19623	-0.21041	-0.09365	-0.12435	-0.14646	-0.24507	-0.23473	-0.04122	-0.12095	-0.10412	-0.02828	-0.18801	-0.15215	0.01039	69.758	2.13e-09	1.04e-05
CYB5RL	-0.05142	-0.08764	-0.09105	-0.09496	-0.08795	-0.10009	-0.0724	0.01948	-0.10099	-0.11139	-0.11214	-0.1144	-0.06625	-0.06167	-0.09846	72.5598	6.61e-10	3.27e-06
CYBA	-0.15032	-0.16377	-0.12484	-0.1534	-0.16083	-0.18337	-0.17254	-0.14745	-0.11141	-0.0419	0.07912	0.18642	-0.13787	-0.1487	-0.02	151.539	3.54e-25	2.18e-21
CYBB	-0.07457	-0.06321	-0.04453	-0.04186	-0.08554	-0.04349	0.02598	0.15927	-0.02974	-0.08051	0.03288	0.08551	-0.02444	-0.00617	0.31486	51.1521	3.91e-06	0.0157
CYC1	-0.36823	-0.33363	-0.27965	-0.23183	-0.24238	0.00384	-0.19194	-0.33988	-0.2755	-0.1903	-0.18865	-0.1686	-0.25333	-0.33276	-0.28239	254.386	3.56e-46	2.36e-42
CYCS	-0.39382	-0.33422	-0.32197	-0.10438	-0.12668	0.02805	-0.35044	-0.39778	-0.20703	-0.15694	-0.12603	-0.1248	-0.31381	-0.24695	-0.18903	354.379	4.96e-67	3.41e-63
CYFIP2	-0.10798	-0.11472	-0.01525	-0.1974	-0.15504	-0.27206	-0.31353	-0.3095	-0.06984	-0.01265	-0.10351	-0.22876	0.21544	0.94757	0.46973	417.848	2.19e-80	1.53e-76
CYGB	-0.0952	-0.08128	-0.10323	-0.10162	-0.09535	-0.11026	-0.10588	-0.11903	-0.09719	-0.06681	-0.10876	-0.11883	-0.05831	2.0446	-0.07796	435.317	4.5e-84	3.15e-80
CYP20A1	-0.02782	-0.07229	-0.07352	-0.10898	-0.07039	-0.09803	0.02096	0.05686	-0.07279	-0.09294	-0.09318	-0.09886	-0.05723	-0.05967	-0.05286	96.1042	2.63e-14	1.45e-10
CYTL1	-0.01457	0.21124	-0.23859	0.06668	0.4572	-0.00904	-0.41489	-0.41221	-0.2561	-0.27605	-0.31121	-0.32169	-0.24849	-0.37289	-0.37308	435.134	4.92e-84	3.45e-80
DAAM1	-0.29115	-0.2648	-0.26745	0.02112	-0.22544	-0.02708	0.38392	-0.11058	-0.25554	-0.27158	-0.24503	-0.25788	-0.26861	-0.26174	-0.17201	257.336	8.72e-47	5.8e-43
DAG1	-0.04545	-0.05059	-0.07182	-0.13022	-0.0938	-0.08187	-0.0341	0.03831	-0.09085	-0.09114	-0.11612	-0.11181	-0.08775	-0.03885	-0.08119	86.2768	1.91e-12	1.01e-08
DAGLB	-0.07429	-0.06288	-0.1008	-0.14558	-0.12059	-0.11234	0.05337	0.01727	-0.09539	-0.09029	-0.03271	-0.07334	-0.09397	-0.09365	-0.08359	58.8473	1.87e-07	0.000821
DANCR	-0.31172	-0.28937	-0.21358	-0.26759	-0.19171	0.03303	-0.41324	-0.38449	-0.28941	-0.17969	-0.18419	-0.25538	-0.28263	-0.19967	-0.27356	351.691	1.82e-66	1.25e-62
DAP	-0.17048	-0.14353	-0.10821	-0.09037	-0.15879	-0.17157	-0.22305	-0.19047	-0.14768	-0.08886	0.0071	0.13911	-0.11144	-0.14748	-0.06618	107.867	1.45e-16	8.32e-13
DAP3	-0.25791	-0.21286	-0.20926	-0.23711	-0.12496	-0.05611	-0.27169	-0.31392	-0.23532	-0.17624	-0.13621	-0.12793	-0.21284	-0.21625	-0.198	113.537	1.15e-17	6.69e-14
DAPK1	-0.03592	0.01586	-0.05799	-0.06163	0.04755	-0.16771	-0.22359	-0.18421	-0.06378	-0.11918	-0.19654	-0.16223	-0.07674	-0.15095	-0.13799	57.7619	2.88e-07	0.00126
DAPP1	-0.06732	-0.08317	-0.08858	-0.09254	-0.07964	-0.107	-0.05986	0.07663	-0.09315	-0.08621	-0.0786	0.02289	-0.08482	-0.08453	-0.05693	71.9442	8.56e-10	4.23e-06
DARS	-0.22115	-0.18726	-0.06908	0.03654	0.08562	-0.06163	-0.49895	-0.52	-0.34589	-0.03144	-0.11598	-0.08145	-0.08915	-0.18778	-0.24817	406.969	4.31e-78	3e-74
DAZAP1	-0.35214	-0.30499	-0.25611	-0.22051	-0.20212	-0.03806	-0.25583	-0.33444	-0.24637	-0.15295	-0.14105	-0.06896	-0.28737	-0.22132	-0.17025	183.589	1.21e-31	7.66e-28
DAZAP2	-0.1036	-0.18918	-0.16894	-0.00935	-0.09855	-0.1794	-0.4473	-0.39738	0.02639	-0.16407	0.04284	0.12112	-0.20547	-0.17238	-0.00996	245.065	3.01e-44	1.99e-40
DBI	-0.26749	-0.1867	-0.11445	-0.18876	-0.10694	-0.23312	-0.36874	-0.28238	0.17184	0.10583	0.09714	0.40661	-0.06429	-0.09642	0.41216	487.744	3.67e-95	2.59e-91
DBNL	-0.22404	-0.20893	-0.22007	-0.17634	-0.18546	-0.16601	-0.22287	-0.17629	-0.13978	-0.15351	-0.04154	0.03646	-0.20934	-0.20223	0.01306	66.7107	7.56e-09	3.58e-05
DBT	-0.02288	-0.07311	-0.07458	-0.08143	-0.07519	-0.09981	-0.04378	0.02642	-0.08039	-0.09435	-0.09574	-0.09581	-0.01289	-0.06456	-0.08577	70.4262	1.62e-09	7.9e-06
DCAF11	-0.24873	-0.24887	-0.24496	-0.25222	-0.20691	-0.13232	0.21704	0.20496	-0.22495	-0.24375	-0.22052	-0.2303	-0.24181	-0.24934	-0.25378	252.406	9.14e-46	6.06e-42
DCAF12	-0.17035	-0.17666	-0.16325	-0.17551	-0.17212	-0.16095	-0.13383	0.34378	-0.16809	-0.17006	-0.17529	-0.17397	-0.15335	-0.17327	-0.15749	298.421	2.52e-55	1.71e-51
DCAF6	-0.19206	-0.18544	-0.18378	-0.1476	-0.14734	-0.07424	-0.06835	-0.03622	-0.1842	-0.17979	-0.1543	-0.16131	-0.18643	-0.18488	-0.15596	49.3338	7.89e-06	0.0308
DCAF7	-0.27007	-0.17976	-0.18489	-0.15806	-0.15075	-0.09483	-0.33767	-0.37479	-0.13136	-0.14983	-0.10361	-0.07003	-0.1773	-0.17379	-0.11196	127.883	1.78e-20	1.06e-16
DCK	-0.27711	-0.26066	-0.21129	-0.18557	-0.21966	-0.12958	0.2687	-0.02798	-0.21616	-0.22106	-0.27262	-0.2285	-0.16375	-0.01848	0.0572	152.582	2.19e-25	1.35e-21
DCP1B	-0.03903	-0.03806	-0.06699	-0.07887	-0.08549	-0.074	0.08068	0.11224	-0.05831	-0.07402	-0.0846	-0.07823	-0.0621	-0.0306	-0.05314	114.37	7.91e-18	4.61e-14
DCTD	-0.15968	-0.1729	-0.12589	-0.15686	-0.07708	-0.11794	-0.30519	-0.31086	-0.20489	-0.10582	-0.16037	-0.17371	-0.16331	-0.14766	-0.16141	101.475	2.47e-15	1.39e-11
DCTN1	-0.23478	-0.22323	-0.19774	-0.10725	-0.10131	-0.12393	-0.19517	-0.2119	-0.20485	-0.10183	-0.09993	-0.0894	-0.17372	-0.21122	-0.19657	50.4177	5.2e-06	0.0206
DCTN2	-0.22446	-0.20716	-0.18191	-0.22239	-0.22187	-0.11097	-0.26122	-0.26855	-0.20142	-0.17949	-0.13844	-0.13386	-0.24216	-0.24555	-0.17409	52.3336	2.47e-06	0.0101
DCUN1D1	-0.16576	-0.17286	-0.16394	-0.12154	-0.13973	-0.097	-0.05584	0.14977	-0.13631	-0.16642	-0.154	-0.14161	-0.15995	-0.14629	-0.14355	109.983	5.64e-17	3.25e-13
DCUN1D4	-0.04359	-0.05209	-0.07424	-0.0883	-0.13237	-0.08903	-0.03353	0.01209	-0.08163	-0.08191	-0.10463	-0.11487	-0.09572	-0.07487	-0.00576	63.125	3.3e-08	0.000151
DCUN1D5	-0.0967	-0.12121	-0.12752	-0.1457	-0.12668	-0.08605	-0.05264	0.00548	-0.13189	-0.13466	-0.12813	-0.14263	-0.13479	-0.09684	-0.12526	69.3961	2.48e-09	1.2e-05
DDAH2	-0.08158	0.06396	-0.03468	0.08292	0.09907	-0.22295	-0.18161	-0.24326	-0.10205	-0.14133	-0.18478	-0.15786	-0.11083	-0.07646	0.04101	99.6843	5.45e-15	3.06e-11
DDB1	-0.31356	-0.21515	-0.22513	-0.26322	-0.17979	-0.06287	-0.0035	-0.08225	-0.20046	-0.14534	-0.20256	-0.20271	-0.23322	-0.18479	-0.21059	101.107	2.91e-15	1.64e-11
DDI2	-0.30372	-0.28803	-0.29338	-0.26091	-0.20696	0.00072	0.02232	0.05985	-0.23232	-0.25554	-0.27102	-0.20349	-0.2774	-0.27553	-0.23097	291.187	8.11e-54	5.47e-50
DDIT4	-0.03224	-0.06625	-0.06132	-0.05279	-0.07434	-0.03916	-0.00875	0.05665	-0.03601	-0.05997	-0.08337	-0.07224	-0.03393	-0.03282	-0.03844	59.5114	1.43e-07	0.000633
DDOST	-0.34414	-0.3382	-0.2501	-0.32886	-0.21949	-0.22026	-0.37056	-0.41463	-0.09231	-0.0336	0.3543	0.11463	-0.19683	-0.26985	-0.07327	583.636	1.61e-115	1.15e-111
DDT	-0.31376	-0.19209	-0.18502	-0.21314	-0.21897	-0.04664	-0.29425	-0.38847	-0.21237	-0.17482	-0.10313	-0.10627	-0.25207	-0.24553	-0.16015	181.948	2.61e-31	1.65e-27
DDX1	-0.26759	-0.21169	-0.22886	-0.18486	-0.19643	-0.01204	-0.17268	-0.26106	-0.20873	-0.16577	-0.19387	-0.22783	-0.24463	-0.22691	-0.26312	148.004	1.8e-24	1.11e-20
DDX11	-0.095	-0.11123	-0.11269	-0.11932	-0.09774	-0.10695	-0.05326	0.00651	-0.11248	-0.11367	-0.10502	-0.12081	-0.11363	-0.11327	-0.11742	49.7925	6.61e-06	0.026
DDX17	-0.15183	-0.21824	-0.1498	0.03175	-0.05915	-0.13956	0.10701	-0.30008	-0.1125	-0.14903	-0.26575	-0.13763	-0.12633	-0.10201	0.01007	81.8213	1.3e-11	6.77e-08
DDX18	-0.29849	-0.2299	-0.23508	-0.1821	-0.10062	-0.01829	-0.343	-0.34782	-0.20425	-0.13429	-0.14333	-0.13469	-0.25353	-0.28114	-0.21436	214.734	5.29e-38	3.44e-34
DDX19B	-0.0161	-0.0486	-0.07485	-0.09322	-0.08353	-0.09781	-0.00073	0.03171	-0.08833	-0.0887	-0.09119	-0.10057	-0.07128	-0.06411	-0.08748	86.249	1.93e-12	1.03e-08
DDX20	-0.05631	-0.10445	-0.11119	-0.09306	-0.07844	-0.10221	-0.08594	-0.01098	-0.10043	-0.11384	-0.12217	-0.11927	-0.11424	-0.09881	-0.10843	62.0411	5.13e-08	0.000233
DDX21	-0.43617	-0.3198	-0.27264	-0.14827	-0.13387	0.07572	-0.51727	-0.59013	-0.25066	-0.05733	-0.0892	0.0126	-0.32966	-0.2441	-0.38	729.033	1.63e-146	1.18e-142
DDX24	-0.26687	-0.22371	-0.22682	-0.13406	-0.25225	-0.0449	-0.25008	-0.31698	-0.23243	-0.147	-0.2137	-0.16434	-0.22556	-0.24259	-0.16584	142.947	1.84e-23	1.12e-19
DDX39A	-0.26314	-0.24502	-0.24065	-0.22362	-0.24681	-0.06847	-0.17059	-0.25278	-0.21439	-0.15353	-0.12385	-0.13054	-0.25398	-0.23932	-0.16372	93.8468	7.09e-14	3.88e-10
DDX39B	-0.31789	-0.20226	-0.1795	-0.12522	-0.08735	-0.00128	-0.3276	-0.55621	-0.18639	-0.08008	-0.20172	-0.08233	-0.22188	-0.17976	-0.13529	401.088	7.48e-77	5.2e-73
DDX41	-0.25564	-0.26329	-0.24541	-0.18067	-0.20298	-0.08357	-0.23821	-0.23098	-0.21911	-0.12679	-0.12869	-0.14304	-0.25431	-0.24334	-0.24599	85.1437	3.11e-12	1.65e-08
DDX42	-0.26131	-0.1938	-0.19411	-0.19682	-0.23568	-0.07789	-0.27972	-0.35326	-0.16979	-0.09348	-0.20492	-0.17723	-0.14515	-0.19445	-0.24432	120.695	4.6e-19	2.71e-15
DDX46	-0.30855	-0.25951	-0.21457	-0.11314	-0.22102	-0.04165	-0.22188	-0.36462	-0.20808	-0.14677	-0.14341	-0.12511	-0.21696	-0.20284	-0.20124	169.062	1.06e-28	6.64e-25
DDX5	-0.31711	-0.21964	-0.23371	-0.19982	-0.16494	-0.00818	-0.17945	-0.45476	-0.1213	-0.12765	-0.33146	0.00043	-0.17995	0.08344	0.48126	364.624	3.51e-69	2.42e-65
DDX50	-0.22134	-0.15464	-0.16589	-0.12105	-0.11972	-0.09324	-0.27071	-0.23767	-0.21686	-0.11345	-0.15621	-0.17042	-0.1701	-0.19024	-0.19437	62.5038	4.25e-08	0.000194
DDX51	-0.05776	-0.07469	-0.09273	-0.10099	-0.10429	-0.10295	0.0296	0.09285	-0.09978	-0.09076	-0.09122	-0.0893	-0.10107	-0.09372	-0.10281	127.125	2.51e-20	1.5e-16
DDX54	-0.26366	-0.22642	-0.20949	-0.1878	-0.177	-0.08405	-0.252	-0.23191	-0.20514	-0.15205	-0.14947	-0.15798	-0.23519	-0.20874	-0.26197	76.6786	1.16e-10	5.91e-07
DDX56	-0.02243	-0.09908	-0.09328	-0.1035	-0.109	-0.10064	-0.03034	0.05807	-0.10023	-0.1011	-0.10524	-0.10345	-0.05076	-0.09343	-0.10698	106.291	2.92e-16	1.67e-12
DDX59	-0.06056	-0.06184	-0.07417	-0.06802	-0.06573	-0.09783	-0.03625	0.03888	-0.08087	-0.09213	-0.0889	-0.08511	-0.07617	-0.07526	-0.08546	58.0764	2.54e-07	0.00111
DDX60L	-0.01683	-0.03123	-0.04646	-0.05855	-0.05433	-0.06443	0.02701	0.10216	-0.05702	-0.06196	-0.06718	-0.07146	-0.03286	-0.03116	-0.04307	67.0544	6.56e-09	3.12e-05
DECR1	-0.24787	-0.17625	-0.20407	-0.18086	-0.20247	-0.0162	-0.24975	-0.23603	-0.20702	-0.18251	-0.18251	-0.1453	-0.22624	-0.19394	-0.15835	126.582	3.21e-20	1.91e-16
DEDD	-0.03318	-0.05783	-0.08	-0.08643	-0.07301	-0.09315	0.01076	0.06464	-0.08484	-0.09784	-0.09749	-0.0885	-0.08452	-0.06867	-0.08894	88.4499	7.44e-13	3.99e-09
DEFA3	-0.09925	-0.09925	-0.09925	-0.09765	-0.09925	-0.0987	-0.09755	-0.09678	-0.07962	-0.09925	0.05408	-0.0985	-0.09925	-0.09925	-0.09925	242.404	1.07e-43	7.04e-40
DEFA4	-0.16006	-0.15957	-0.16014	-0.16014	-0.15997	-0.15816	-0.15562	-0.14865	-0.15339	-0.15786	0.18707	-0.159	-0.15988	-0.15948	-0.15964	202.628	1.6e-35	1.03e-31
DEFB1	-0.06329	-0.06329	-0.06329	-0.06329	-0.06329	-0.0563	-0.05014	-0.0037	-0.06329	-0.05943	0.0803	0.02362	-0.06329	-0.06168	-0.05967	112.368	1.94e-17	1.13e-13
DEGS1	-0.27612	-0.27371	-0.19907	-0.15174	-0.1003	-0.11488	-0.231	-0.27412	-0.20134	-0.12277	-0.11045	-0.04844	-0.21865	-0.26911	-0.16396	82.8736	8.26e-12	4.33e-08
DEK	-0.36997	-0.25196	-0.24379	-0.16008	-0.22229	-0.01877	0.4396	-0.32272	-0.19895	-0.20003	-0.24322	-0.24201	-0.23343	-0.30394	-0.10642	268.548	4.13e-49	2.76e-45
DENND3	-0.09246	-0.10255	-0.14942	-0.14838	-0.14574	-0.15853	-0.19455	-0.0823	-0.11108	-0.08356	0.08978	-0.00107	-0.14805	-0.11076	-0.13846	57.7698	2.88e-07	0.00125
DENND4A	-0.17994	-0.1748	-0.17706	-0.16477	-0.14925	-0.10093	-0.04038	0.0721	-0.17014	-0.16118	-0.14882	-0.12799	-0.17943	-0.17453	-0.16988	74.3264	3.14e-10	1.58e-06
DENND4C	-0.06159	-0.07522	-0.09893	-0.08514	-0.08759	-0.10327	-0.01857	0.02856	-0.09031	-0.10434	-0.09309	-0.10133	-0.09203	-0.07302	-0.09104	72.6266	6.43e-10	3.19e-06
DENND6A	-0.06462	-0.10973	-0.1237	-0.12658	-0.12967	-0.10876	-0.07254	-0.03255	-0.1231	-0.12576	-0.12137	-0.10839	-0.12327	-0.11088	-0.13572	50.8522	4.39e-06	0.0176
DENR	-0.24818	-0.14611	-0.14764	-0.07375	-0.12599	-0.12262	-0.31249	-0.2908	-0.15126	-0.12849	-0.14449	-0.12464	-0.21842	-0.17775	-0.19917	83.9556	5.19e-12	2.73e-08
DESI2	-0.0725	-0.11523	-0.10593	-0.11627	-0.08188	-0.11401	-0.04272	0.00757	-0.11408	-0.11464	-0.12273	-0.1122	-0.11497	-0.1097	-0.11587	70.9847	1.28e-09	6.28e-06
DET1	-0.01647	-0.03541	-0.06313	-0.06608	-0.07524	-0.08743	-0.01357	0.0881	-0.06244	-0.07891	-0.08037	-0.07574	-0.04216	-0.01434	-0.04153	112.828	1.58e-17	9.18e-14
DEXI	-0.20961	-0.2101	-0.21715	-0.19986	-0.19172	-0.03772	-0.19402	-0.09168	-0.19456	-0.20985	-0.14195	-0.2119	-0.21734	-0.21132	-0.19436	52.1857	2.62e-06	0.0106
DGKA	-0.05724	-0.05704	-0.06459	-0.09362	-0.1278	-0.10213	-0.01542	0.00513	-0.07904	-0.10171	-0.10245	-0.09845	-0.08541	-0.08656	-0.10239	57.5296	3.17e-07	0.00137
DGUOK	-0.28775	-0.2178	-0.21255	-0.06636	-0.15083	-0.08691	-0.32335	-0.33537	-0.17218	-0.15637	-0.13574	-0.1186	-0.24875	-0.26099	-0.18717	121.369	3.39e-19	2e-15
DHFR	-0.50398	-0.40943	-0.28169	-0.32727	-0.36498	0.05649	0.43071	-0.32131	-0.20324	-0.225	-0.24532	-0.30164	-0.31416	-0.22481	-0.16126	534.23	5.08e-105	3.62e-101
DHRS13	-0.18695	-0.19736	-0.19086	-0.16832	-0.18328	-0.10166	0.24998	-0.05973	-0.18795	-0.20439	-0.19359	-0.20712	-0.20761	-0.18142	-0.20592	94.4464	5.45e-14	2.99e-10
DHRS7	-0.18736	-0.18392	-0.13926	-0.1724	-0.17725	-0.19878	-0.19755	-0.23583	-0.12623	-0.13802	0.08038	-0.0036	-0.16629	-0.17991	-0.13496	124.28	9.1e-20	5.4e-16
DHX15	-0.30702	-0.20967	-0.19513	-0.11519	-0.13912	-0.0558	-0.24015	-0.38079	-0.11642	-0.15308	-0.15339	-0.11807	-0.17812	-0.09867	-0.13145	159.741	8e-27	4.98e-23
DHX35	-0.01823	-0.02719	-0.04418	-0.0617	-0.0511	-0.06676	0.08365	0.06016	-0.04593	-0.06933	-0.09774	-0.08363	-0.06065	0.01254	-0.08273	92.049	1.55e-13	8.45e-10
DHX36	-0.2087	-0.19516	-0.18687	-0.21684	-0.09314	-0.07473	-0.20646	-0.21259	-0.16731	-0.12634	-0.12143	-0.11121	-0.18052	-0.17003	-0.16076	48.2935	1.18e-05	0.0452
DHX57	-0.02179	-0.05378	-0.04699	-0.05086	-0.06784	-0.08171	0.0533	0.11287	-0.04592	-0.076	-0.06827	-0.07038	-0.05927	-0.01751	-0.01198	137.16	2.6e-22	1.57e-18
DHX9	-0.35308	-0.25209	-0.2337	-0.16184	-0.08614	0.06066	-0.15797	-0.40733	-0.19325	-0.11011	-0.30031	-0.21038	-0.20827	-0.14926	-0.12036	378.219	4.87e-72	3.37e-68
DIMT1	-0.23943	-0.22458	-0.21116	-0.20691	-0.16281	-0.08117	-0.20227	-0.29588	-0.19605	-0.14617	-0.17855	-0.17182	-0.16117	-0.20627	-0.22455	81.7067	1.36e-11	7.1e-08
DIS3L2	-0.03976	0.02063	-0.05794	-0.07008	-0.06177	-0.08196	-0.02541	0.06621	-0.06692	-0.08477	-0.08494	-0.07816	-0.02884	-0.04539	-0.08393	85.803	2.34e-12	1.24e-08
DKC1	-0.36363	-0.26913	-0.23017	-0.08757	-0.0902	0.0463	-0.41479	-0.4563	-0.23188	-0.07006	-0.17832	-0.18032	-0.27035	-0.24779	-0.34822	421.245	4.21e-81	2.94e-77
DLD	-0.30563	-0.27826	-0.26218	-0.22804	-0.22184	0.00759	-0.28279	-0.30026	-0.25497	-0.17308	-0.19064	-0.14807	-0.21666	-0.2707	-0.23558	216.031	2.87e-38	1.87e-34
DLGAP5	-0.23569	-0.2315	-0.23368	-0.19331	-0.2257	-0.06592	0.01762	-0.04536	-0.20965	-0.19602	-0.20213	-0.22482	-0.21809	-0.22029	-0.12089	110.824	3.87e-17	2.24e-13
DMTN	-0.23849	-0.23849	-0.23849	-0.22872	-0.23512	-0.15013	0.23965	0.52634	-0.23544	-0.23822	-0.21922	-0.22745	-0.23849	-0.2315	-0.23849	583.565	1.67e-115	1.19e-111
DNAJA1	-0.27816	-0.20088	-0.15058	-0.21811	-0.29653	-0.06966	-0.30972	-0.2897	-0.20089	-0.12823	-0.24397	-0.13285	-0.22704	-0.1043	0.0476	107.391	1.79e-16	1.03e-12
DNAJA3	-0.23853	-0.20562	-0.21904	-0.11835	-0.18413	-0.04806	-0.20846	-0.17735	-0.21015	-0.14538	-0.13976	-0.13478	-0.20722	-0.21887	-0.23165	82.7275	8.8e-12	4.61e-08
DNAJA4	-0.32262	-0.33359	-0.33003	-0.3024	-0.33247	0.00362	0.4266	0.04492	-0.31049	-0.31949	-0.28301	-0.2975	-0.32814	-0.31912	-0.30306	446.681	1.79e-86	1.26e-82
DNAJB11	-0.23449	-0.23672	-0.23116	-0.12133	-0.16231	-0.16176	-0.20474	-0.21589	-0.11633	-0.07887	0.05509	-0.05633	-0.23587	-0.20864	-0.06507	112.091	2.2e-17	1.27e-13
DNAJB2	-0.07424	-0.07578	-0.09483	-0.09426	-0.07745	-0.07322	-0.03524	0.04155	-0.06596	-0.10392	-0.10014	-0.09899	-0.08404	-0.09494	-0.06165	56.1285	5.53e-07	0.00236
DNAJC16	-0.09561	-0.10287	-0.11054	-0.09923	-0.0867	-0.11599	-0.0127	0.01874	-0.11681	-0.11762	-0.10421	-0.12055	-0.1103	-0.10623	-0.10722	69.8692	2.04e-09	9.9e-06
DNAJC19	-0.25022	-0.20774	-0.21991	-0.1783	-0.20832	-0.04023	-0.26874	-0.23073	-0.19882	-0.16119	-0.13011	-0.19618	-0.16914	-0.2102	-0.22023	119.036	9.71e-19	5.71e-15
DNAJC7	-0.25179	-0.24453	-0.20639	-0.20208	-0.22546	-0.10445	-0.2978	-0.3146	-0.16139	-0.05146	-0.13176	-0.05479	-0.1622	-0.20852	-0.15151	101.604	2.34e-15	1.32e-11
DNAJC8	-0.31361	-0.18938	-0.20039	-0.11909	-0.231	-0.00951	-0.32822	-0.41842	-0.16623	-0.15504	-0.15544	-0.09728	-0.21496	-0.26971	-0.1245	244.658	3.65e-44	2.42e-40
DNAJC9	-0.44262	-0.28445	-0.29012	-0.25825	-0.11941	0.13089	0.15185	-0.30356	-0.17872	-0.27865	-0.37015	-0.35348	-0.35022	-0.31942	-0.19055	653.662	1.98e-130	1.42e-126
DNAL4	-0.09074	-0.10538	-0.11061	-0.10812	-0.11063	-0.10784	0.0102	0.0438	-0.11529	-0.11092	-0.10155	-0.08196	-0.11024	-0.08631	-0.11106	85.9035	2.24e-12	1.19e-08
DNMT1	-0.37398	-0.30228	-0.20701	-0.17177	-0.09613	-0.02793	-0.00116	-0.36964	-0.10951	-0.09415	-0.22385	-0.11088	-0.2149	-0.1401	-0.05434	232.673	1.09e-41	7.12e-38
DNPEP	-0.11272	-0.09292	-0.11806	-0.1014	-0.11532	-0.11311	-0.03915	0.03216	-0.12067	-0.11812	-0.11238	-0.07411	-0.12059	-0.11521	-0.10781	80.4501	2.33e-11	1.21e-07
DNPH1	-0.36435	-0.31253	-0.24403	-0.19359	-0.15563	0.02779	-0.40052	-0.3959	-0.26914	-0.13025	-0.11157	-0.14879	-0.286	-0.39738	-0.38457	392.674	4.43e-75	3.07e-71
DNTT	-0.18591	-0.16835	-0.11377	-0.19472	-0.20045	-0.21308	-0.21814	-0.20369	-0.20031	-0.11532	-0.21238	-0.19755	0.72798	4.01349	0.35818	2490.57	0	0
DOCK2	-0.17847	-0.11914	-0.0258	-0.13224	-0.1048	-0.25034	-0.34384	-0.3212	-0.04925	0.09045	-0.12727	0.02895	-0.02104	-0.06088	0.13808	193.562	1.13e-33	7.22e-30
DOCK5	-0.05119	-0.08935	-0.08872	-0.04991	-0.09745	-0.10119	-0.01732	0.02103	-0.08914	-0.07601	-0.05088	-0.05738	-0.06156	-0.06863	-0.0935	64.1623	2.16e-08	0.0001
DOHH	-0.01788	-0.02343	-0.06201	-0.06929	-0.0672	-0.07329	-0.0095	0.15364	-0.03786	-0.07544	-0.08798	-0.08314	-0.05757	-0.05943	-0.03193	146.414	3.74e-24	2.29e-20
DOK3	-0.19425	-0.20618	-0.18526	-0.16827	-0.21554	-0.17629	-0.22448	-0.18419	-0.19435	-0.1062	0.1159	-0.09082	-0.17792	-0.10394	-0.18893	126.815	2.89e-20	1.72e-16
DPH6	-0.04147	-0.06755	-0.09058	-0.09338	-0.10681	-0.09943	-0.06148	0.05728	-0.09493	-0.10158	-0.0972	-0.10098	-0.07923	-0.05834	-0.0829	90.9114	2.55e-13	1.38e-09
DPH7	-0.1058	-0.12575	-0.12506	-0.1348	-0.14277	-0.11322	-0.06511	-0.00163	-0.12324	-0.1106	-0.09453	-0.12491	-0.12531	-0.12302	-0.07729	58.5962	2.06e-07	0.000906
DPM1	-0.26894	-0.26222	-0.20327	-0.14463	-0.18679	-0.001	-0.23685	-0.26225	-0.1807	-0.15461	-0.1639	-0.16902	-0.22109	-0.22888	-0.15483	153.783	1.26e-25	7.77e-22
DPM3	-0.2631	-0.21403	-0.14582	-0.22349	-0.12098	-0.14086	-0.26155	-0.25411	-0.19062	-0.05815	0.01518	-0.12326	-0.22749	-0.26965	-0.22371	109.616	6.64e-17	3.83e-13
DPY19L3	-0.01605	-0.02619	-0.07528	-0.08149	-0.09727	-0.09151	0.0597	-0.07982	-0.08758	-0.08632	-0.08147	-0.09353	-0.03483	-0.0116	-0.06747	50.58	4.88e-06	0.0194
DPY30	-0.28743	-0.27875	-0.20758	-0.14682	-0.18429	-0.04088	-0.29469	-0.28325	-0.2625	-0.1535	-0.21408	-0.21165	-0.1964	-0.23343	-0.22519	147.728	2.05e-24	1.26e-20
DRAM2	-0.14888	-0.13751	-0.13683	-0.14332	-0.10088	-0.13786	-0.15048	-0.00921	-0.13829	-0.13442	-0.11718	-0.09501	-0.15304	-0.14891	-0.12704	57.6554	3.01e-07	0.00131
DRAP1	-0.28192	-0.24767	-0.23652	-0.26167	-0.19822	-0.07485	-0.24864	-0.28193	-0.17278	-0.19801	-0.14986	-0.16544	-0.24064	-0.24325	-0.18164	91.1364	2.31e-13	1.25e-09
DRG2	-0.06306	-0.04257	-0.08989	-0.10918	-0.08342	-0.1009	-0.01192	-0.0118	-0.098	-0.12079	-0.11051	-0.11682	-0.10501	-0.09615	-0.08427	61.1905	7.25e-08	0.000326
DST	-0.06747	-0.07483	-0.07661	-0.07445	-0.02882	-0.08382	0.03365	0.03731	-0.06947	-0.06701	-0.0905	-0.07362	-0.07416	-0.0623	-0.06864	49.0776	8.71e-06	0.0339
DSTN	-0.31297	-0.25722	-0.26978	-0.2249	-0.258	-0.04621	-0.30279	-0.28406	-0.20512	-0.23373	-0.05352	-0.19192	-0.24258	-0.23406	-0.21193	203.309	1.16e-35	7.45e-32
DTD1	-0.22923	-0.13062	-0.19467	0.2545	0.11041	-0.11834	-0.21545	-0.2358	-0.1404	-0.15933	-0.19504	-0.15094	-0.20255	-0.24506	-0.23544	82.8849	8.22e-12	4.31e-08
DTD2	-0.0078	-0.07592	-0.07507	-0.03219	-0.048	-0.10548	0.04098	-0.02886	-0.07511	-0.10216	-0.10561	-0.09924	-0.09242	-0.06482	-0.05466	79.9546	2.88e-11	1.49e-07
DTL	-0.20991	-0.20888	-0.18233	-0.15241	-0.14699	-0.04416	-0.08912	-0.17624	-0.15985	-0.15674	-0.17508	-0.18987	-0.20214	-0.18759	-0.20396	75.5761	1.85e-10	9.36e-07
DTX2P1.UPK3BP1.PMS2P11	-0.1037	-0.12958	-0.13005	-0.11165	-0.1166	-0.12992	-0.05256	-0.03019	-0.13023	-0.13008	-0.10689	-0.10801	-0.12703	-0.12939	-0.11195	49.7014	6.85e-06	0.0269
DTYMK	-0.28966	-0.28456	-0.25779	-0.23157	-0.19816	-0.03015	-0.12981	-0.26401	-0.19887	-0.19487	-0.1787	-0.20456	-0.25584	-0.24935	-0.13091	143.069	1.74e-23	1.06e-19
DUS1L	-0.26195	-0.2468	-0.22645	-0.21233	-0.17857	-0.08958	-0.19571	-0.24979	-0.17451	-0.15098	-0.0653	-0.10181	-0.21279	-0.24461	-0.20541	82.1188	1.14e-11	5.97e-08
DUSP1	-0.02932	-0.15086	-0.20026	-0.15787	-0.01242	-0.15447	-0.25444	-0.28614	0.22541	-0.10597	-0.26372	0.06131	-0.19765	-0.20444	-0.17796	159.57	8.66e-27	5.38e-23
DUSP3	-0.13286	-0.15819	-0.1299	-0.18441	-0.1962	-0.22206	-0.26933	-0.19669	-0.19959	-0.02608	0.01239	0.20458	-0.15406	-0.19325	-0.11914	162.75	1.98e-27	1.24e-23
DUSP6	-0.03703	-0.12314	-0.04663	-0.16797	-0.1567	-0.19507	-0.21082	-0.07531	-0.06676	-0.05183	-0.05747	-0.03745	0.01633	-0.12137	-0.14662	50.7894	4.5e-06	0.018
DUT	-0.48537	-0.36822	-0.20753	-0.153	-0.15197	0.10433	0.04115	-0.56528	-0.21513	-0.10371	-0.1474	-0.38332	-0.2935	-0.29968	-0.2173	727.168	4.08e-146	2.95e-142
DYNC1H1	-0.21734	-0.25527	-0.2194	-0.18347	-0.18737	-0.08351	-0.16724	-0.28197	-0.18116	-0.17977	-0.15928	-0.15836	-0.19641	-0.20198	-0.19867	65.2075	1.4e-08	6.57e-05
DYNC1I2	-0.25034	-0.18574	-0.16994	-0.13104	-0.17103	-0.0638	-0.27219	-0.27049	-0.18048	-0.18721	-0.19133	-0.17168	-0.18162	-0.1986	-0.13688	78.0093	6.61e-11	3.39e-07
DYNC2LI1	-0.06351	-0.03871	-0.10115	-0.11649	-0.11859	-0.09762	0.00631	-0.06199	-0.11318	-0.11591	-0.12244	-0.12972	-0.1211	-0.0509	-0.08726	56.5834	4.62e-07	0.00198
DYNLL1	-0.37669	-0.2885	-0.18073	0.00499	-0.03151	0.02467	-0.53631	-0.44035	-0.05815	-0.10792	-0.15767	-0.15887	-0.23198	-0.18873	-0.01479	377.467	7.01e-72	4.85e-68
DYNLL2	-0.24437	-0.21322	-0.19717	-0.08697	-0.07772	-0.12841	-0.22885	-0.31547	-0.08455	-0.15491	-0.13742	-0.10692	-0.19792	-0.18762	-0.1701	61.8216	5.61e-08	0.000254
DYNLRB1	-0.2758	-0.24771	-0.20881	-0.00138	-0.17278	-0.01651	-0.42004	-0.41005	-0.09261	-0.18097	-0.18836	-0.20757	-0.2135	-0.22391	-0.24256	241.141	1.95e-43	1.28e-39
DZIP3	-0.00366	-0.02367	-0.04829	-0.05761	-0.11099	-0.04674	-0.00559	0.0241	-0.05204	-0.05384	-0.07529	-0.05896	-0.03918	-0.04296	-0.02896	62.9318	3.57e-08	0.000164
E2F2	-0.21446	-0.21024	-0.19053	-0.19057	-0.21602	-0.13721	0.14003	0.15941	-0.17517	-0.20196	-0.19066	-0.19301	-0.19713	-0.16563	-0.11364	165.209	6.34e-28	3.96e-24
E2F4	-0.33064	-0.27375	-0.29998	-0.25039	-0.26672	-0.05297	0.14545	0.08028	-0.29494	-0.27043	-0.24382	-0.22739	-0.29993	-0.29439	-0.2754	269.118	3.14e-49	2.11e-45
EAF1	-0.05701	-0.09673	-0.08965	-0.09265	-0.09346	-0.10312	-0.04707	0.00818	-0.0983	-0.10206	-0.11251	-0.10291	-0.08688	-0.0785	-0.08525	51.0759	4.03e-06	0.0162
EAF2	-0.13509	-0.14593	-0.12977	-0.10793	-0.12508	-0.15582	-0.10909	-0.03284	-0.14495	-0.03792	0.1911	0.03236	-0.12832	-0.14217	-0.1214	122.726	1.84e-19	1.09e-15
EBF1	-0.09157	-0.10067	-0.07174	-0.07398	-0.06656	-0.09017	-0.10067	-0.10067	-0.07821	-0.06988	-0.08639	-0.06817	-0.04421	0.51572	-0.08134	303.857	1.85e-56	1.26e-52
EBNA1BP2	-0.23824	-0.2365	-0.22421	-0.23092	-0.1495	-0.04677	-0.17203	-0.19038	-0.19558	-0.12962	-0.07819	-0.13396	-0.20403	-0.23254	-0.22708	100.6	3.64e-15	2.04e-11
EBPL	-0.09642	0.12154	0.09196	-0.12942	-0.04899	-0.17507	-0.47814	-0.41897	-0.27124	0.02759	-0.05753	-0.18085	-0.06585	-0.27437	-0.34699	324.181	1.05e-60	7.19e-57
ECD	-0.03195	-0.08608	-0.08487	-0.10247	-0.10575	-0.09547	-0.06247	0.00167	-0.08053	-0.11331	-0.12236	-0.1126	-0.09617	-0.06411	-0.09673	59.0844	1.7e-07	0.000748
ECH1	-0.37761	-0.21948	-0.3064	-0.17788	-0.26581	0.07863	-0.30674	-0.4431	-0.25644	-0.18134	-0.15882	-0.12677	-0.27565	-0.34849	-0.31502	456.801	1.3e-88	9.13e-85
ECHS1	-0.24262	-0.22566	-0.23173	-0.20594	-0.22998	-0.08999	-0.2608	-0.21629	-0.19418	-0.13987	-0.04515	-0.07656	-0.22662	-0.24074	-0.23288	97.4789	1.44e-14	8e-11
ECI1	-0.25801	-0.24451	-0.22388	-0.19553	-0.19581	-0.03803	-0.1957	-0.24988	-0.22004	-0.18426	-0.19886	-0.21136	-0.25783	-0.25192	-0.23907	118.033	1.53e-18	8.95e-15
ECI2	-0.234	-0.23618	-0.22493	-0.2285	-0.22517	-0.03225	-0.2254	-0.22544	-0.23275	-0.18718	-0.19488	-0.23187	-0.21399	-0.22694	-0.22809	113.339	1.26e-17	7.3e-14
ECSIT	-0.01578	-0.05384	-0.07499	-0.08714	-0.09055	-0.08919	-0.10153	0.10361	-0.08037	-0.09117	-0.09263	-0.09259	-0.08437	-0.05323	-0.0923	111.957	2.33e-17	1.35e-13
EDEM1	-0.2007	-0.20691	-0.18397	-0.12436	-0.20663	-0.19143	-0.11494	-0.16419	-0.14514	-0.10012	0.02889	-0.06872	-0.16837	0.04788	-0.00663	82.965	7.95e-12	4.17e-08
EDEM3	-0.18898	-0.19009	-0.19763	-0.15408	-0.18672	-0.1445	-0.1575	-0.17077	-0.08849	-0.05823	-0.00972	-0.01741	-0.16257	-0.18978	-0.20222	57.4233	3.3e-07	0.00143
EDF1	-0.24421	-0.20553	-0.18686	-0.26532	-0.19174	-0.10632	-0.31546	-0.34294	-0.2143	-0.15544	-0.04835	-0.1046	-0.1411	-0.25278	-0.119	111.798	2.5e-17	1.45e-13
EDRF1	-0.06403	-0.10777	-0.08722	-0.10247	-0.10341	-0.09336	-0.05893	0.00594	-0.10226	-0.09872	-0.09996	-0.09795	-0.11282	-0.10296	-0.11395	54.1782	1.2e-06	0.00498
EEF1A1	0.94745	0.86181	0.89493	0.23328	0.57958	0.12904	-1.46219	-1.7324	0.17244	0.49269	-0.12503	-0.17937	0.78452	0.61622	0.21405	6360.02	0	0
EEF1B2	0.29785	0.33908	0.40338	0.13208	0.33501	0.20386	-1.1641	-1.26728	-0.19404	0.34733	-0.05022	-0.07774	0.34012	-0.06772	-0.19205	3106.1	0	0
EEF1D	0.00137	-0.00855	0.02012	-0.17038	-0.0648	-0.13368	-0.40482	-0.60199	-0.09799	-0.03462	-0.18079	-0.13008	0.03741	0.18553	-0.06869	422.832	1.95e-81	1.36e-77
EEF1E1	-0.34435	-0.3034	-0.25841	-0.25141	-0.19594	-0.02292	-0.33962	-0.33059	-0.24754	-0.11627	-0.06675	-0.1533	-0.25695	-0.29854	-0.25687	259.034	3.88e-47	2.58e-43
EEF2	0.37727	0.32243	0.22637	0.02573	0.19685	-0.01341	-0.62258	-0.9028	-0.2193	0.17074	-0.21865	-0.15043	0.21059	0.0021	-0.35301	1415.02	9.49e-294	7.01e-290
EEFSEC	-0.0316	-0.05323	-0.09294	-0.06758	-0.10548	-0.09614	0.00677	-0.04083	-0.0976	-0.10421	-0.10977	-0.1103	-0.10003	-0.05458	-0.11052	56.2588	5.26e-07	0.00225
EFCAB11	-0.03552	-0.06156	-0.0493	-0.05099	-0.08357	-0.07876	0.00159	0.04769	-0.05241	-0.07577	-0.07874	-0.06248	-0.04723	-0.04869	-0.04112	56.5044	4.77e-07	0.00204
EFHC1	-0.10621	-0.11785	-0.12028	-0.11683	-0.09568	-0.12229	-0.0921	0.00545	-0.12224	-0.12054	-0.11282	-0.08161	-0.1204	-0.11715	-0.10001	52.8601	2.01e-06	0.00824
EFHD2	-0.20443	-0.19656	-0.19195	-0.20474	-0.20528	-0.16994	-0.17541	-0.15125	-0.13299	-0.10482	0.05083	0.13746	-0.19157	-0.21245	-0.13751	117.474	1.96e-18	1.15e-14
EFL1	-0.01452	-0.09195	-0.10044	-0.10498	-0.05196	-0.10564	-0.00195	-0.03303	-0.09613	-0.11274	-0.11832	-0.11968	-0.08772	-0.07953	-0.1017	68.5939	3.47e-09	1.66e-05
EFR3A	-0.09005	-0.10406	-0.11253	-0.10509	-0.08114	-0.11337	-0.00957	-0.00997	-0.12411	-0.12938	-0.09357	-0.06487	-0.12826	-0.12008	-0.12662	63.128	3.29e-08	0.000151
EFTUD2	-0.28438	-0.2844	-0.24817	-0.2061	-0.22442	-0.09427	-0.28839	-0.2581	-0.18592	-0.11999	-0.09674	-0.04723	-0.18879	-0.24108	-0.16582	112.031	2.26e-17	1.31e-13
EGLN1	-0.06575	-0.04226	-0.09369	-0.09998	-0.16156	-0.10182	-0.00358	0.04544	-0.09665	-0.0909	-0.02357	-0.02535	-0.08491	-0.09133	-0.08185	59.6513	1.35e-07	0.000599
EGR1	-0.10496	-0.13026	-0.14124	-0.08709	-0.16475	-0.17652	-0.20115	-0.18452	-0.02591	-0.04127	-0.01728	0.19631	-0.10184	-0.11623	-0.04439	106.845	2.28e-16	1.31e-12
EHBP1	-0.0945	-0.10727	-0.10909	-0.11061	-0.10738	-0.09694	-0.07163	0.06086	-0.10768	-0.09686	-0.10095	-0.09848	-0.10335	-0.08348	-0.09845	84.5888	3.95e-12	2.09e-08
EHMT2	-0.25522	-0.23147	-0.21938	-0.1954	-0.12827	-0.10429	-0.26573	-0.24598	-0.18332	-0.1073	-0.12504	-0.11758	-0.20677	-0.14707	-0.19092	75.6078	1.83e-10	9.24e-07
EI24	-0.27799	-0.25226	-0.20005	-0.23214	-0.23376	-0.08827	-0.29768	-0.32378	-0.19439	-0.10801	-0.10055	-0.11225	-0.13168	-0.26098	-0.21173	122.319	2.21e-19	1.31e-15
EID1	-0.03914	-0.03992	-0.0834	0.01585	0.03764	-0.0801	-0.42618	-0.51803	-0.17982	-0.12457	-0.2241	-0.12808	-0.10317	-0.15187	-0.15529	288.959	2.36e-53	1.59e-49
EIF1	-0.11786	-0.09633	-0.19303	-0.02256	-0.07601	-0.1185	-0.3127	0.17071	-0.23028	-0.18437	-0.23113	-0.17026	-0.17479	-0.17202	-0.10353	97.8194	1.24e-14	6.9e-11
EIF1AX	-0.33227	-0.23709	-0.20922	-0.10214	-0.01285	0.11166	-0.28818	-0.57632	-0.27247	-0.19227	-0.21954	-0.20543	-0.25887	-0.29481	-0.21049	597.884	1.5e-118	1.07e-114
EIF1B	-0.15265	-0.10382	-0.17242	-0.15983	-0.12443	-0.08781	-0.17077	0.02283	-0.11929	-0.16351	-0.16343	-0.17558	-0.15605	-0.17517	-0.15749	49.1755	8.39e-06	0.0327
EIF2A	-0.22428	-0.21297	-0.17892	-0.21479	-0.16506	-0.11398	-0.30381	-0.27932	-0.21153	-0.14963	-0.17454	-0.1725	-0.16187	-0.21236	-0.23643	73.6584	4.17e-10	2.08e-06
EIF2AK1	-0.31715	-0.29274	-0.29894	-0.25508	-0.27429	-0.15038	0.17447	0.93303	-0.24741	-0.29256	-0.26488	-0.29842	-0.31129	-0.27604	-0.30342	983.153	6.44e-201	4.71e-197
EIF2AK2	-0.23419	-0.21979	-0.16683	-0.20301	-0.19649	-0.12169	-0.25965	-0.27223	-0.15361	-0.07142	-0.21194	-0.13949	-0.11943	-0.13707	-0.26453	62.0767	5.06e-08	0.00023
EIF2B2	-0.10723	-0.12153	-0.13369	-0.12977	-0.12911	-0.11054	-0.04075	-0.03265	-0.14127	-0.12621	-0.12228	-0.12723	-0.13757	-0.13235	-0.12339	49.5672	7.21e-06	0.0283
EIF2D	-0.20332	-0.14791	-0.21177	-0.19026	-0.16209	-0.08873	-0.27086	-0.23215	-0.21269	-0.16836	-0.15161	-0.13141	-0.22331	-0.23974	-0.23977	67.6483	5.13e-09	2.45e-05
EIF2S1	-0.315	-0.26677	-0.25564	-0.15713	-0.18301	-0.02537	-0.23732	-0.30736	-0.23913	-0.16695	-0.17052	-0.14437	-0.29011	-0.2257	-0.25643	168.127	1.64e-28	1.02e-24
EIF2S2	-0.34614	-0.2915	-0.24918	-0.17551	-0.15107	-0.07293	-0.22214	-0.3263	-0.24567	-0.14266	-0.0678	-0.15094	-0.22614	-0.21834	-0.11763	139.423	9.24e-23	5.61e-19
EIF2S3	0.024	0.03917	0.06566	-0.09112	-0.13994	-0.16873	-0.45014	-0.53713	-0.12314	0.00526	-0.23758	-0.06273	-0.01998	-0.04165	-0.0927	374.178	3.45e-71	2.38e-67
EIF3A	-0.41919	-0.27703	-0.31928	-0.31772	-0.21557	0.09812	-0.34481	-0.49982	-0.26656	-0.11926	-0.09003	-0.1679	-0.30191	-0.3847	-0.38466	601.8	2.2e-119	1.58e-115
EIF3B	-0.34967	-0.27615	-0.25427	-0.21464	-0.24372	0.01184	-0.20506	-0.36653	-0.29178	-0.13064	-0.10848	-0.15461	-0.24208	-0.19483	-0.31879	262.835	6.32e-48	4.22e-44
EIF3D	-0.09678	-0.12046	-0.16393	-0.24197	-0.15776	-0.10329	-0.33118	-0.48222	-0.21438	-0.16507	-0.13626	-0.109	-0.17717	-0.2084	-0.20251	195.081	5.54e-34	3.54e-30
EIF3E	0.47279	0.21462	0.01963	-0.09176	-0.09287	-0.17426	-0.70901	-0.74086	-0.21894	-0.10751	0.24171	-0.03207	-0.03636	-0.21247	-0.38568	1177.24	1.35e-242	9.95e-239
EIF3F	-0.14132	-0.02613	-0.08737	-0.10561	-0.15819	-0.16122	-0.4212	-0.53939	-0.13543	-0.13293	0.05684	0.01934	-0.08795	-0.16986	-0.10662	347.635	1.29e-65	8.85e-62
EIF3G	-0.1986	-0.14505	-0.1569	-0.15416	-0.13442	-0.13045	-0.29825	-0.28474	-0.22183	-0.1349	-0.13029	-0.09016	-0.19968	-0.25299	-0.20922	69.0503	2.87e-09	1.38e-05
EIF3H	0.08438	0.11303	-0.01193	-0.13241	0.00363	-0.12838	-0.61251	-0.60426	-0.24001	-0.0741	-0.1189	-0.10046	-0.01363	-0.09882	-0.04711	494.372	1.45e-96	1.02e-92
EIF3I	-0.26053	-0.23286	-0.23876	-0.23527	-0.24949	-0.08878	-0.26725	-0.26308	-0.19882	-0.14277	-0.07478	-0.11038	-0.17902	-0.23061	-0.24849	95.4491	3.51e-14	1.93e-10
EIF3J	-0.2977	-0.25127	-0.22496	-0.11848	-0.06679	-0.02885	-0.2828	-0.27085	-0.19734	-0.18616	-0.1632	-0.15542	-0.26177	-0.23607	-0.24511	135.715	5.03e-22	3.04e-18
EIF3K	-0.24682	-0.23077	-0.18045	-0.27102	-0.23976	-0.14466	-0.28406	-0.36132	-0.20684	-0.14822	-0.03904	-0.03567	-0.17666	-0.21732	-0.21378	114.668	6.92e-18	4.03e-14
EIF3L	0.15173	0.112	0.17477	-0.07166	-0.00873	-0.18155	-0.59438	-0.70415	-0.21854	0.03821	-0.02012	-0.02674	0.1372	-0.07186	-0.11228	743.505	1.32e-149	9.56e-146
EIF3M	-0.09974	-0.00456	-0.06351	0.04631	0.05328	-0.07115	-0.58903	-0.6541	-0.0758	-0.00453	-0.12344	0.0176	-0.10333	-0.20357	-0.33907	564.014	2.4e-111	1.71e-107
EIF4A1	-0.43115	-0.16186	-0.02505	0.22021	0.09743	0.05435	-0.57021	-0.77968	-0.23553	0.41207	-0.13531	0.2357	0.00311	-0.09662	-0.26699	1132.97	4.42e-233	3.25e-229
EIF4A2	0.23881	0.05372	0.01802	0.12908	0.12036	-0.13129	-0.42919	-0.48999	-0.27028	-0.11063	-0.29698	-0.26595	-0.14476	-0.1101	-0.24145	431.747	2.55e-83	1.79e-79
EIF4A3	-0.2392	-0.18532	-0.1927	-0.18177	-0.16798	-0.0841	-0.19383	-0.24027	-0.14199	-0.06949	-0.10778	-0.03268	-0.16229	-0.2064	-0.08577	70.3244	1.69e-09	8.23e-06
EIF4B	0.33013	0.13813	0.1248	-0.11756	-0.06742	0.1304	-0.82783	-0.95193	-0.12341	0.08542	-0.19387	-0.14227	0.15252	-0.09271	-0.19733	1734.57	0	0
EIF4E	-0.27698	-0.18045	-0.20019	-0.0799	-0.15177	-0.03706	-0.2511	-0.26646	-0.12943	-0.15981	-0.14663	-0.1755	-0.15731	-0.21955	-0.0767	104.974	5.25e-16	2.99e-12
EIF4EBP1	-0.29587	-0.2754	-0.23358	-0.19798	-0.21029	-0.06933	-0.26646	-0.23182	-0.23115	-0.14142	-0.07839	-0.10534	-0.24083	-0.28517	-0.26172	136.62	3.33e-22	2.01e-18
EIF4EBP2	-0.28775	-0.26296	-0.18679	-0.16129	-0.22858	-0.10754	-0.27082	-0.31952	-0.03473	-0.13575	0.00668	0.02768	-0.18839	-0.18222	-0.12438	146.67	3.33e-24	2.04e-20
EIF4G1	-0.3057	-0.25702	-0.26947	-0.17872	-0.16867	-0.06054	-0.07996	-0.2753	-0.17751	-0.12999	-0.13723	-0.1045	-0.22486	-0.23186	-0.14834	110.703	4.09e-17	2.36e-13
EIF4G2	-0.33145	-0.23453	-0.28803	0.00981	-0.12782	-0.04702	-0.29296	-0.38059	-0.05141	-0.23198	-0.10009	-0.08641	-0.26489	0.04266	0.17868	227.628	1.19e-40	7.76e-37
EIF4H	-0.29343	-0.26372	-0.18902	-0.11299	-0.22563	-0.09329	-0.33389	-0.42363	-0.20788	-0.15046	-0.13055	-0.12276	-0.24003	-0.19953	-0.03907	161.527	3.5e-27	2.18e-23
EIF5	-0.18496	-0.1432	-0.16987	-0.13531	-0.09701	-0.13797	-0.06024	0.08198	-0.13588	-0.13027	-0.15876	-0.08598	-0.19421	-0.18537	-0.11243	71.6096	9.85e-10	4.86e-06
EIF5A	-0.5355	-0.38807	-0.34807	-0.19697	-0.22004	0.34878	-0.40021	-0.48771	-0.23433	-0.18668	-0.35798	-0.19406	-0.30453	-0.3166	-0.38655	1278.08	2.81e-264	2.07e-260
EIF5B	-0.40585	-0.34728	-0.26498	-0.13189	-0.18927	0.05704	-0.23878	-0.43516	-0.23301	-0.13131	-0.07501	-0.13924	-0.30672	-0.29032	-0.33534	435.744	3.66e-84	2.56e-80
EIF6	-0.24844	-0.22508	-0.20163	-0.1663	-0.18315	-0.09649	-0.24098	-0.19148	-0.2087	-0.16169	-0.12109	-0.14843	-0.2171	-0.21231	-0.1883	54.9656	8.78e-07	0.00369
ELANE	-0.30848	-0.30617	-0.3077	-0.30586	-0.30931	-0.29769	-0.3085	-0.28644	-0.29618	-0.21214	1.75524	-0.04282	-0.3064	-0.30447	-0.30429	3191.77	0	0
ELAVL1	-0.37575	-0.27238	-0.22988	-0.00278	-0.0701	-0.0191	-0.21497	-0.42482	-0.16679	-0.01957	-0.20131	-0.12921	-0.21253	-0.14495	-0.12486	270.944	1.31e-49	8.81e-46
ELF1	-0.17193	-0.05911	-0.07946	0.05999	-0.01941	-0.18117	-0.30028	-0.29061	-0.06235	-0.06578	-0.1726	-0.09963	-0.11764	-0.05168	-0.07871	89.1816	5.42e-13	2.91e-09
ELOVL5	-0.30066	-0.15515	-0.26151	-0.1378	0.04269	-0.02737	-0.34694	-0.38108	-0.1844	-0.24168	-0.19407	-0.21602	-0.30066	-0.33002	-0.30629	230.626	2.87e-41	1.88e-37
ELP6	-0.06527	-0.1072	-0.09995	-0.08861	-0.10406	-0.11175	-0.02193	-0.0232	-0.1041	-0.10018	-0.09752	-0.10727	-0.08717	-0.09822	-0.11105	48.7936	9.71e-06	0.0376
EMB	-0.17186	-0.17596	-0.14773	-0.19187	-0.1529	-0.22631	-0.23666	-0.20954	-0.08232	-0.023	0.29479	0.28435	-0.0597	-0.05387	-0.05416	443.152	9.97e-86	6.99e-82
EMC10	-0.22585	-0.18808	-0.18088	-0.13568	-0.16127	-0.19178	-0.25802	-0.22312	-0.16447	-0.03231	0.0154	-0.0247	-0.1455	-0.18826	-0.13781	108.09	1.31e-16	7.54e-13
EMC2	-0.02368	-0.03485	-0.06349	-0.04749	-0.01559	-0.08472	-0.00918	0.0542	-0.05106	-0.07339	-0.08634	-0.08923	-0.0319	-0.01007	-0.08015	86.5622	1.69e-12	8.97e-09
EMC3	-0.20545	-0.17823	-0.19665	-0.176	-0.17173	-0.13207	-0.07775	0.19136	-0.15331	-0.18087	-0.1462	-0.14539	-0.21086	-0.18688	-0.17448	148.099	1.72e-24	1.06e-20
EMC4	-0.2603	-0.23524	-0.23191	-0.2012	-0.17398	-0.07225	-0.28138	-0.29492	-0.2291	-0.19603	-0.13062	-0.16156	-0.22228	-0.2409	-0.15928	95.7683	3.05e-14	1.68e-10
EMC6	-0.25424	-0.2345	-0.23547	-0.21174	-0.21587	-0.08203	-0.2591	-0.2665	-0.20591	-0.13561	-0.14252	-0.14134	-0.21391	-0.23668	-0.18884	81.8147	1.3e-11	6.78e-08
EMC7	-0.23073	-0.21535	-0.20862	-0.11357	-0.22619	-0.09141	-0.22379	-0.21569	-0.19376	-0.14398	-0.1158	-0.1228	-0.22617	-0.20907	-0.2064	57.0709	3.8e-07	0.00164
EMD	-0.24377	-0.23747	-0.2057	-0.19469	-0.2369	-0.08038	-0.21776	-0.24174	-0.20413	-0.18721	-0.10035	-0.13247	-0.22657	-0.23377	-0.19373	67.4811	5.5e-09	2.62e-05
EMILIN2	-0.08887	-0.10792	-0.12185	-0.08636	-0.11796	-0.13923	-0.16122	-0.13131	-0.11614	-0.09864	0.05772	0.07884	-0.12822	-0.12726	-0.12896	64.281	2.05e-08	9.54e-05
ENG	-0.16638	-0.18779	-0.1894	-0.17851	-0.18247	-0.00695	-0.16152	-0.16168	-0.20045	-0.19898	-0.21234	-0.20568	-0.19094	-0.1832	-0.21065	113.883	9.85e-18	5.73e-14
ENO1	-0.08842	0.01417	0.42697	0.0057	-0.07489	-0.45986	-0.72281	-0.69114	-0.13044	0.74104	0.96958	0.68457	0.21538	-0.02306	-0.27283	3221.63	0	0
ENOPH1	-0.2349	-0.21502	-0.18767	-0.11314	-0.13025	-0.09688	-0.23899	-0.24738	-0.17186	-0.16408	-0.17162	-0.14607	-0.17008	-0.16602	-0.13315	62.5166	4.23e-08	0.000193
ENSA	-0.28653	-0.20892	-0.18776	-0.05477	-0.06964	-0.09214	-0.2483	-0.33253	-0.17861	-0.13688	-0.1344	-0.1304	-0.22129	-0.23165	-0.10791	96.4866	2.23e-14	1.23e-10
ENY2	-0.35409	-0.23091	-0.26148	-0.14779	-0.16287	0.03585	-0.33862	-0.38854	-0.28466	-0.168	-0.15539	-0.13588	-0.19778	-0.24148	-0.17419	314.263	1.25e-58	8.47e-55
EP300	-0.1793	-0.14776	-0.1753	-0.11115	-0.16169	-0.13408	-0.06819	0.11293	-0.16663	-0.16643	-0.18844	-0.10081	-0.16331	-0.17006	-0.15219	91.732	1.78e-13	9.69e-10
EPB41	-0.22543	-0.22734	-0.23046	-0.24028	-0.2117	-0.15872	-0.06671	0.54842	-0.21809	-0.2296	-0.23133	-0.22483	-0.22822	-0.22211	-0.22161	575.956	6.93e-114	4.95e-110
EPB41L4A.AS1	0.04366	-0.00764	-0.08957	-0.17939	-0.08968	-0.16748	-0.26573	-0.27323	-0.2148	-0.18376	-0.18576	-0.19727	-0.10029	-0.21339	-0.25945	112.038	2.25e-17	1.31e-13
EPB42	-0.31454	-0.31422	-0.31439	-0.31412	-0.31229	-0.1832	0.35111	1.21589	-0.30817	-0.31478	-0.30537	-0.30475	-0.31473	-0.31429	-0.30758	1602.42	0	0
EPCAM	-0.24425	-0.13496	-0.23672	-0.20897	-0.1823	0.02705	-0.05102	-0.1416	-0.16827	-0.19656	-0.203	-0.21583	-0.20093	-0.22824	-0.24425	153.84	1.22e-25	7.57e-22
EPDR1	-0.24559	-0.21843	-0.24578	-0.19272	-0.13091	-0.03037	-0.24531	-0.2275	-0.18373	-0.20542	-0.19229	-0.21283	-0.20047	-0.2189	-0.25646	124.87	6.97e-20	4.14e-16
EPN2	-0.09791	-0.10382	-0.1386	-0.10038	-0.11929	-0.07996	-0.02615	-0.0358	-0.07788	-0.11842	-0.12724	-0.12555	-0.10294	-0.11727	-0.1386	48.6961	1.01e-05	0.0389
EPOR	-0.30145	-0.30037	-0.3093	-0.27022	-0.22116	-0.02845	0.46801	0.0683	-0.26261	-0.3104	-0.30592	-0.31257	-0.31937	-0.32421	-0.31793	408.304	2.26e-78	1.57e-74
EPRS	-0.2827	-0.25321	-0.23526	-0.19498	-0.17678	-0.07515	-0.06747	-0.24213	-0.24887	-0.17189	-0.16073	-0.20098	-0.20691	-0.19812	-0.27287	75.6403	1.81e-10	9.11e-07
EPS15	-0.2456	-0.23054	-0.22964	-0.16205	-0.21229	-0.06	-0.19958	-0.25262	-0.16041	-0.14683	-0.18933	-0.16984	-0.19648	-0.22638	-0.19188	76.9096	1.05e-10	5.37e-07
EPS15L1	-0.22694	-0.19152	-0.2209	-0.20839	-0.17954	-0.04932	-0.18945	-0.15905	0.19341	-0.16219	-0.15882	-0.15358	-0.19941	-0.22748	-0.21595	111.067	3.47e-17	2.01e-13
EPSTI1	-0.20482	-0.19601	-0.20107	-0.18654	-0.14192	0.00962	-0.17999	-0.12117	-0.16987	-0.2037	-0.2379	-0.21732	-0.18957	-0.21049	-0.21647	136.218	4e-22	2.42e-18
EPT1	-0.09061	-0.11689	-0.11117	-0.12291	-0.12035	-0.08256	-0.07988	0.03552	-0.11322	-0.12464	-0.09026	-0.11226	-0.08954	-0.11127	-0.12693	66.4215	8.52e-09	4.02e-05
ERAP1	-0.209	-0.21138	-0.09479	-0.1867	-0.1853	-0.20605	-0.23263	-0.22067	-0.06746	-0.00331	-0.08723	-0.10058	-0.1384	-0.13316	-0.06316	68.5868	3.48e-09	1.67e-05
ERCC4	-0.06685	-0.02983	-0.0899	-0.08509	-0.08763	-0.10675	-0.06738	0.0365	-0.0967	-0.10167	-0.07265	-0.07872	-0.09666	-0.08372	-0.08056	69.8596	2.05e-09	9.94e-06
ERFE	-0.14122	-0.12054	-0.12219	-0.14122	-0.14122	-0.0801	0.02244	-0.05497	-0.07736	-0.1374	-0.10668	-0.12085	-0.10067	-0.12799	-0.06907	52.8343	2.03e-06	0.00832
ERG	-0.01809	-0.01337	-0.02305	-0.10175	-0.09794	-0.20849	-0.25754	-0.25312	-0.16416	-0.07264	-0.09963	-0.15824	-0.06937	-0.13107	-0.23895	93.8374	7.11e-14	3.89e-10
ERGIC1	-0.06127	-0.15958	0.02453	-0.17928	-0.11616	-0.14565	-0.37788	-0.37155	-0.15943	-0.0716	-0.23036	-0.22003	0.01071	-0.01965	-0.04266	210.159	4.59e-37	2.97e-33
ERGIC3	-0.22746	-0.18143	-0.17062	-0.25916	-0.13459	-0.08211	-0.44517	-0.4797	-0.18311	-0.15781	0.03344	-0.09697	-0.23193	-0.24454	-0.21269	290.062	1.39e-53	9.38e-50
ERH	-0.3466	-0.31454	-0.19868	-0.07891	-0.07525	0.02933	-0.42774	-0.46168	-0.2466	-0.10713	-0.1479	-0.17808	-0.22428	-0.1196	-0.10797	366.407	1.48e-69	1.02e-65
ERICH1	-0.11318	-0.12542	-0.12253	-0.11955	-0.08648	-0.12335	-0.00697	-0.01497	-0.12597	-0.10987	-0.11575	-0.09082	-0.11398	-0.12243	-0.12944	54.7	9.75e-07	0.00408
ERLIN1	-0.25426	-0.26327	-0.20334	-0.22482	-0.22152	-0.20599	-0.25349	-0.23153	-0.25474	-0.04308	0.2709	0.08489	-0.20788	-0.27063	-0.27337	348.244	9.61e-66	6.6e-62
ERMAP	-0.24981	-0.26463	-0.27002	-0.26497	-0.25008	-0.11046	0.39223	0.25922	-0.24625	-0.26809	-0.24411	-0.25052	-0.25604	-0.25934	-0.26047	374.212	3.39e-71	2.34e-67
ERO1A	-0.19234	-0.19378	-0.16001	-0.2045	-0.18498	-0.18715	-0.15091	-0.21474	-0.09599	-0.05718	0.01847	-0.03242	-0.18838	-0.19531	-0.16616	82.9636	7.95e-12	4.17e-08
ERP29	-0.24714	-0.14152	-0.17582	-0.22729	-0.2338	-0.21435	-0.3244	-0.48317	-0.16845	-0.06713	0.19072	0.25139	-0.06076	-0.21213	0.1717	484.258	2.01e-94	1.42e-90
ERP44	-0.22089	-0.18511	-0.21428	-0.19631	-0.21743	-0.17035	-0.2238	-0.21332	-0.1654	-0.11246	0.12114	0.01738	-0.20331	-0.1829	-0.15529	151.062	4.41e-25	2.71e-21
ERV3.1	-0.05568	-0.07329	-0.06703	-0.06909	-0.09093	-0.09373	-0.01502	0.03145	-0.08358	-0.08974	-0.08926	-0.08146	-0.06881	-0.08028	-0.08111	57.1226	3.72e-07	0.00161
ERVK3.1	-0.00159	-0.05753	-0.04457	-0.08302	-0.07996	-0.08654	0.04095	0.0579	-0.06162	-0.08943	-0.09551	-0.09421	-0.06552	-0.04451	-0.06021	100.451	3.89e-15	2.18e-11
ESCO2	-0.21782	-0.21252	-0.20728	-0.1945	-0.20195	-0.09371	0.10325	-0.15283	-0.16257	-0.15579	-0.14448	-0.12313	-0.19313	-0.19913	-0.15154	52.3123	2.49e-06	0.0101
ESD	-0.18026	-0.22189	-0.1615	-0.20006	-0.10636	-0.0621	-0.34672	-0.38739	-0.24023	-0.18233	-0.10444	-0.10786	-0.20052	-0.15322	-0.16694	157.178	2.62e-26	1.62e-22
ESRRA	-0.05014	-0.00391	-0.06879	-0.06479	-0.09298	-0.10263	-0.03858	-0.01181	-0.07176	-0.09251	-0.10214	-0.09326	-0.08275	-0.06474	-0.09566	51.5666	3.33e-06	0.0134
ESYT1	-0.21981	-0.18376	-0.20656	-0.14249	-0.06693	-0.10731	-0.17321	-0.21425	0.00797	-0.15099	-0.21516	-0.14017	-0.19272	-0.2465	-0.22852	59.1835	1.63e-07	0.00072
ESYT2	-0.22016	-0.21304	-0.11058	-0.02086	-0.17849	-0.2308	-0.29913	-0.31727	-0.16245	0.04033	-0.02994	0.09915	-0.01269	-0.1247	0.07365	186.994	2.46e-32	1.56e-28
ETF1	-0.26766	-0.25454	-0.19535	-0.23436	-0.22128	-0.04849	-0.19447	-0.25998	-0.1761	-0.14311	-0.13113	-0.12405	-0.21714	-0.24311	-0.20279	96.6194	2.1e-14	1.16e-10
ETFA	-0.31266	-0.24511	-0.26064	-0.14956	-0.15265	0.04368	-0.15479	-0.25744	-0.26832	-0.1915	-0.18555	-0.18218	-0.29034	-0.30703	-0.2705	250.835	1.93e-45	1.28e-41
ETFB	-0.22351	-0.22662	-0.19296	-0.20847	-0.19847	-0.07688	-0.167	-0.20848	-0.21329	-0.14456	-0.10075	-0.10584	-0.19179	-0.20003	-0.15878	54.2744	1.15e-06	0.0048
ETHE1	-0.18322	-0.1377	-0.13063	-0.14313	-0.18166	-0.19824	-0.21922	-0.26722	-0.18401	-0.07314	-0.10185	-0.00936	-0.09416	-0.15168	-0.14839	52.8623	2.01e-06	0.00823
ETS1	-0.11861	-0.12649	-0.12044	-0.12343	-0.10374	-0.1408	-0.12871	-0.1096	0.27783	-0.13264	-0.12072	-0.15192	-0.05813	0.17753	-0.0497	93.8654	7.03e-14	3.85e-10
ETS2	-0.06062	0.05432	-0.12064	0.13585	0.18099	-0.18517	-0.37438	-0.34258	-0.16005	-0.11888	-0.27233	-0.14512	-0.1124	0.14068	-0.0721	188.507	1.21e-32	7.7e-29
ETV3	-0.06329	-0.10113	-0.0946	-0.10262	-0.10202	-0.09304	-0.06665	0.06301	-0.09967	-0.07921	-0.11008	-0.10749	-0.1042	-0.09623	-0.09211	86.2258	1.95e-12	1.04e-08
ETV6	-0.09362	-0.0315	0.10851	-0.12989	0.0155	-0.27604	-0.39585	-0.353	-0.03636	0.10322	-0.11097	-0.05761	0.0399	-0.02189	-0.15985	291.014	8.81e-54	5.94e-50
EVI2A	-0.07443	-0.12053	-0.10606	-0.10216	-0.15383	-0.17493	-0.19933	-0.19933	-0.12209	-0.11663	-0.09245	0.04504	-0.07028	-0.04513	-0.087	56.0327	5.75e-07	0.00245
EVI2B	-0.08782	-0.17169	-0.06655	-0.21995	-0.23886	-0.25752	-0.2862	-0.2303	-0.06874	-0.05739	0.00688	0.15753	-0.00387	-0.05243	0.10334	227.817	1.09e-40	7.1e-37
EWSR1	-0.35644	-0.27219	-0.23829	-0.04125	-0.14939	-0.03884	-0.22407	-0.38287	-0.05397	-0.05403	-0.18714	-0.10863	-0.16447	-0.1746	-0.03623	207.394	1.69e-36	1.09e-32
EXOC2	-0.04878	-0.06739	-0.06355	-0.06916	-0.07291	-0.08378	0.01093	0.06077	-0.07332	-0.08374	-0.08283	-0.08358	-0.08232	-0.04947	-0.08231	75.0449	2.32e-10	1.17e-06
EXOC4	-0.05037	-0.08256	-0.08608	-0.0733	-0.09955	-0.1033	-0.07497	0.03305	-0.09604	-0.09684	-0.07563	-0.09412	-0.09268	-0.08707	-0.05763	63.7779	2.53e-08	0.000117
EXOSC2	-0.02182	-0.06613	-0.0745	-0.08525	-0.1143	-0.10245	-0.04584	0.00905	-0.07391	-0.10148	-0.10998	-0.10092	-0.08761	-0.04768	-0.10123	80.5238	2.26e-11	1.17e-07
EXOSC3	-0.20986	-0.20244	-0.19894	-0.19512	-0.16139	-0.07139	-0.19227	-0.19643	-0.19509	-0.18053	-0.11319	-0.12628	-0.21239	-0.20608	-0.19895	60.9812	7.89e-08	0.000354
EXOSC4	-0.03505	-0.05687	-0.0754	-0.07179	-0.09711	-0.10071	0.02609	-0.08549	-0.08555	-0.10418	-0.11273	-0.10929	-0.08083	-0.06591	-0.07606	48.7633	9.82e-06	0.038
EXOSC6	-0.2449	-0.21251	-0.23597	-0.17572	-0.09093	-0.08079	-0.2406	-0.26684	-0.12871	-0.11667	-0.17063	-0.0983	-0.22124	-0.20795	-0.2085	76.9061	1.06e-10	5.38e-07
EXOSC8	-0.24453	-0.22448	-0.22082	-0.21452	-0.17892	-0.0703	-0.16374	-0.23369	-0.20394	-0.16445	-0.13992	-0.18852	-0.21019	-0.21621	-0.23341	69.7494	2.14e-09	1.04e-05
EYA3	-0.06196	-0.09165	-0.09539	-0.10783	0.02386	-0.09732	-0.06156	-0.00344	-0.10639	-0.11955	-0.09195	-0.11121	-0.08621	-0.06983	-0.10125	49.5108	7.37e-06	0.0289
EZH2	-0.23168	-0.23203	-0.20673	-0.13365	-0.16951	-0.06925	0.03135	-0.20365	-0.18724	-0.11249	-0.16511	-0.16854	-0.19165	-0.15893	-0.1141	69.1269	2.78e-09	1.34e-05
F13A1	-0.18828	-0.24134	-0.18971	-0.17982	-0.24134	-0.22401	-0.24134	-0.19648	-0.18769	0.16065	0.06958	1.77214	-0.19439	-0.19207	-0.18782	865.977	8.38e-176	6.1e-172
FABP5	-0.37728	-0.25509	-0.08466	-0.13183	0.06413	-0.25784	-0.47696	-0.44771	-0.19199	0.29746	0.15912	0.23772	-0.05493	-0.10946	0.06123	611.582	1.82e-121	1.31e-117
FADS1	-0.23721	-0.18062	-0.21337	0.12011	0.02317	-0.09821	-0.28675	-0.22752	0.01034	-0.12246	-0.19939	-0.157	-0.16191	-0.26094	-0.24276	102.366	1.67e-15	9.42e-12
FADS2	-0.22768	-0.21878	-0.21974	-0.08428	-0.08071	-0.03121	-0.2145	-0.23121	-0.14826	-0.19571	-0.25195	-0.23555	-0.2374	-0.23785	-0.20455	135.977	4.46e-22	2.7e-18
FAH	-0.2212	-0.21234	-0.20527	-0.20239	-0.22277	-0.1198	-0.21649	-0.19245	-0.22717	-0.14468	-0.00655	-0.11208	-0.20824	-0.22816	-0.22468	73.4288	4.59e-10	2.29e-06
FAHD2A	-0.06078	-0.0813	-0.08543	-0.1017	-0.10766	-0.10576	-0.00468	-0.01893	-0.09652	-0.11374	-0.10012	-0.11126	-0.09442	-0.07141	-0.09651	61.5308	6.31e-08	0.000285
FAM101B	-0.11374	-0.0932	0.04601	-0.12279	-0.14928	-0.31034	-0.28334	-0.32274	1.23697	0.26146	0.1717	0.17874	-0.06283	-0.27055	-0.13721	831.302	2.22e-168	1.61e-164
FAM104A	-0.17909	-0.18351	-0.17172	-0.16083	-0.12415	-0.11612	-0.0655	0.06145	-0.18363	-0.15559	-0.17046	-0.15344	-0.17269	-0.16684	-0.10445	66.488	8.29e-09	3.92e-05
FAM107B	-0.24563	-0.23565	-0.21624	-0.25072	-0.22498	-0.25316	-0.22724	-0.25277	-0.1429	-0.09021	0.44844	0.76497	-0.20897	-0.09453	0.11023	859.67	1.88e-174	1.37e-170
FAM114A2	-0.16728	-0.17142	-0.17053	-0.14147	-0.11927	-0.02968	-0.16033	-0.13031	-0.15571	-0.15364	-0.14661	-0.16245	-0.18069	-0.17126	-0.17089	56.8971	4.08e-07	0.00175
FAM117A	-0.14257	-0.0348	-0.147	-0.31815	-0.12685	-0.16191	0.26139	0.22708	-0.207	-0.23	-0.35948	-0.35863	-0.24682	-0.34599	-0.35326	356.716	1.6e-67	1.1e-63
FAM120A	-0.3263	-0.32652	-0.27288	-0.21787	-0.181	-0.04927	-0.26528	-0.3858	-0.19464	-0.12563	-0.03526	0.03851	-0.30102	-0.27817	-0.30019	244.107	4.75e-44	3.14e-40
FAM129B	-0.26576	-0.25966	-0.26331	-0.2632	-0.24381	0.13684	-0.27087	-0.19964	-0.19518	-0.2966	-0.29958	-0.26007	-0.29204	-0.2732	-0.28064	483.634	2.72e-94	1.92e-90
FAM136A	-0.26753	-0.25333	-0.20481	-0.15779	-0.08312	-0.08161	-0.24674	-0.24832	-0.15036	-0.10198	-0.12505	-0.18719	-0.21536	-0.2331	-0.26161	103.133	1.19e-15	6.72e-12
FAM162A	-0.23667	-0.24359	-0.21877	-0.15604	-0.19688	-0.07046	-0.19529	-0.19352	-0.25599	-0.08874	0.02415	-0.07633	-0.22935	-0.24033	-0.20364	132.714	1.98e-21	1.19e-17
FAM168A	-0.03984	-0.04874	-0.0721	-0.07346	-0.08341	-0.08487	0.13883	0.01545	-0.08195	-0.08025	-0.09099	-0.08431	-0.06034	-0.06643	-0.05599	64.9639	1.55e-08	7.25e-05
FAM173A	-0.03774	-0.09148	-0.06212	-0.09392	-0.11271	-0.09904	-0.00672	-0.04555	-0.08675	-0.11984	-0.10977	-0.10484	-0.0742	-0.07954	-0.11851	68.5341	3.55e-09	1.7e-05
FAM178B	-0.45746	-0.43625	-0.44837	-0.42788	-0.43709	0.50454	-0.40214	-0.39972	-0.37701	-0.44476	-0.43172	-0.42623	-0.42878	-0.43824	-0.4327	1936.93	0	0
FAM189B	-0.1397	-0.12923	-0.13764	-0.10089	-0.14267	-0.13263	-0.05508	0.00268	-0.12227	-0.11947	-0.08792	-0.0717	-0.14105	-0.144	-0.14426	64.0908	2.22e-08	0.000103
FAM192A	-0.25376	-0.20713	-0.18564	-0.12478	-0.18679	-0.10715	-0.23274	-0.25226	-0.16161	-0.12371	-0.10123	-0.0513	-0.17601	-0.19351	-0.0949	59.0403	1.73e-07	0.000761
FAM193B	-0.02383	-0.03273	-0.05808	-0.07239	-0.08171	-0.08475	0.07349	0.07713	-0.07464	-0.07975	-0.09189	-0.08867	-0.06544	-0.04333	-0.0774	94.3994	5.56e-14	3.05e-10
FAM199X	-0.03821	-0.02805	-0.0785	-0.0599	-0.09232	-0.09603	0.12783	0.02243	-0.08949	-0.09838	-0.09915	-0.09862	-0.08681	-0.07812	-0.06457	96.0946	2.65e-14	1.46e-10
FAM207A	-0.10043	-0.10757	-0.13647	-0.12719	-0.14538	-0.08846	-0.01619	-0.0276	-0.13755	-0.14306	-0.1175	-0.1414	-0.11425	-0.10457	-0.13794	54.4739	1.07e-06	0.00445
FAM210B	-0.30514	-0.30242	-0.32934	-0.326	-0.32801	-0.10505	0.33169	0.95583	-0.35068	-0.33617	-0.31642	-0.33577	-0.34004	-0.35477	-0.35899	1294.98	6.49e-268	4.78e-264
FAM213B	-0.17942	-0.19016	-0.18701	-0.15317	-0.14062	-0.01328	-0.16078	-0.14498	-0.18697	-0.19354	-0.19591	-0.21054	-0.18464	-0.19698	-0.21653	101.377	2.58e-15	1.45e-11
FAM214A	-0.04944	-0.0669	-0.06431	-0.05565	-0.06753	-0.07033	0.01697	0.09306	-0.05576	-0.06885	-0.08356	-0.08055	-0.06147	-0.03906	-0.06494	53.1426	1.8e-06	0.0074
FAM214B	-0.1262	-0.12709	-0.14227	-0.14007	-0.11779	-0.11635	-0.07785	0.07829	-0.13898	-0.1443	-0.1357	-0.13132	-0.11681	-0.10335	-0.14017	79.5722	3.4e-11	1.75e-07
FAM222B	-0.07735	-0.0878	-0.09732	-0.0952	-0.08821	-0.09009	-0.04644	0.05512	-0.09021	-0.09472	-0.10913	-0.09349	-0.08682	-0.09115	-0.08969	66.0988	9.73e-09	4.58e-05
FAM234A	-0.05913	-0.04118	-0.07708	-0.09537	-0.08553	-0.10463	-0.05467	0.00222	-0.08866	-0.10976	-0.1027	-0.10574	-0.09867	-0.05767	-0.10829	65.6072	1.19e-08	5.6e-05
FAM45A	-0.41646	-0.39927	-0.34093	-0.40582	-0.27137	0.02739	-0.4049	-0.38092	-0.25423	-0.11655	0.09802	-0.01653	-0.34922	-0.38116	-0.39281	589.971	7.24e-117	5.18e-113
FAM46A	-0.22299	-0.22828	-0.1994	-0.2324	-0.2342	-0.24061	-0.23063	-0.26162	-0.00575	-0.01	0.41828	0.07208	-0.22205	-0.22206	-0.23286	528.965	6.66e-104	4.74e-100
FAM46C	-0.20437	-0.19851	-0.2097	-0.20365	-0.19628	-0.1818	-0.10739	0.56003	-0.18262	-0.20905	-0.20051	-0.2113	-0.21159	-0.2118	-0.20986	585.955	5.18e-116	3.7e-112
FAM49B	-0.27699	-0.23108	-0.1558	-0.22061	-0.15906	-0.19154	-0.30416	-0.3458	-0.1441	0.01278	-0.01046	0.25961	-0.14763	-0.15906	0.10409	259.106	3.75e-47	2.5e-43
FAM65A	-0.24	-0.24675	-0.24459	-0.22547	-0.25651	-0.02857	0.12266	-0.19897	-0.24358	-0.24635	-0.22688	-0.25055	-0.23126	-0.2318	-0.20612	156.461	3.65e-26	2.26e-22
FAM65C	-0.16684	-0.14483	-0.19641	-0.12534	-0.11003	-0.10642	0.10901	0.12128	-0.17933	-0.19316	-0.18894	-0.19787	-0.20007	-0.1978	-0.18725	131.321	3.73e-21	2.24e-17
FAM71D	-0.26773	-0.25133	-0.2256	-0.18288	-0.18286	-0.08096	-0.2268	-0.25532	-0.19378	-0.16099	-0.12006	-0.08981	-0.24756	-0.21237	-0.20974	82.8751	8.26e-12	4.33e-08
FAM83D	-0.20577	-0.14853	-0.19982	-0.20068	-0.15587	0.00305	-0.00326	-0.0615	-0.17105	-0.18673	-0.20512	-0.20574	-0.1955	-0.21128	-0.19147	137.911	1.84e-22	1.12e-18
FAM89A	-0.22172	-0.26755	-0.23847	-0.25856	-0.21711	0.09629	-0.15477	-0.19292	-0.22038	-0.25122	-0.2549	-0.25762	-0.23644	-0.25386	-0.24357	338.641	9.9e-64	6.79e-60
FAM8A1	-0.11941	-0.10946	-0.13009	-0.10309	-0.10868	-0.10235	-0.07999	-0.01085	-0.11698	-0.13632	-0.13809	-0.13557	-0.10297	-0.10413	-0.10872	48.8291	9.58e-06	0.0371
FAM96A	-0.33255	-0.26099	-0.22314	-0.18375	-0.22067	-0.05519	-0.38227	-0.38817	-0.24507	-0.14603	-0.06817	-0.04992	-0.15654	-0.18886	-0.07144	211.019	3.06e-37	1.98e-33
FAM96B	-0.25681	-0.261	-0.21936	-0.20134	-0.12021	-0.07832	-0.29513	-0.27127	-0.16415	-0.14393	-0.11397	-0.07228	-0.21141	-0.1644	-0.1	108.738	9.83e-17	5.66e-13
FAM98A	-0.07473	-0.10805	-0.11876	-0.07123	-0.11298	-0.11521	0.00678	0.02748	-0.11247	-0.0851	-0.05405	-0.09445	-0.09985	-0.10381	-0.1142	77.8971	6.93e-11	3.55e-07
FAM98B	-0.24913	-0.1938	-0.15533	-0.10723	-0.20744	-0.09812	-0.21847	-0.26569	-0.17229	-0.08637	-0.12147	-0.09554	-0.18193	-0.20722	-0.17184	65.0888	1.48e-08	6.9e-05
FANCI	-0.24593	-0.22732	-0.21526	-0.15226	-0.1838	-0.05733	0.02036	-0.22465	-0.14888	-0.16391	-0.19903	-0.20608	-0.21042	-0.19211	-0.12026	94.1987	6.07e-14	3.33e-10
FAR1	-0.21485	-0.22323	-0.21391	-0.2138	-0.17748	-0.09456	-0.10409	-0.19872	-0.16785	-0.17098	-0.07881	-0.02352	-0.19825	-0.21202	-0.17171	58.4811	2.16e-07	0.000948
FARSA	-0.26433	-0.24728	-0.21622	-0.20453	-0.25115	-0.13574	-0.26078	-0.20955	-0.18624	-0.04892	0.07672	-0.11911	-0.23501	-0.25383	-0.25281	145.138	6.73e-24	4.11e-20
FARSB	-0.2738	-0.27713	-0.23404	-0.18015	-0.23146	-0.04094	-0.21965	-0.25838	-0.27022	-0.1826	-0.14539	-0.1874	-0.22494	-0.26748	-0.2691	131.061	4.2e-21	2.51e-17
FASN	-0.28259	-0.22457	-0.22628	-0.14311	-0.10118	-0.09291	-0.28818	-0.27599	-0.20169	-0.11492	-0.10565	-0.15308	-0.22947	-0.21845	-0.25864	114.781	6.58e-18	3.84e-14
FASTKD1	-0.07847	-0.12364	-0.13576	-0.13706	-0.12208	-0.10883	-0.05824	-0.02255	-0.1343	-0.12791	-0.12131	-0.12977	-0.13491	-0.1174	-0.13112	59.7908	1.28e-07	0.000568
FASTKD2	-0.06793	-0.09124	-0.09219	-0.09521	-0.10286	-0.09435	-0.01379	-0.02625	-0.10559	-0.12182	-0.12509	-0.12948	-0.10801	-0.09268	-0.03348	62.3366	4.55e-08	0.000207
FASTKD5	-0.01562	0.00401	-0.06855	-0.05335	-0.08756	-0.08688	0.07522	0.03371	-0.08609	-0.098	-0.09727	-0.09757	-0.05427	-0.06223	-0.05776	91.557	1.93e-13	1.05e-09
FAU	0.81709	0.64415	0.47292	0.0874	0.25746	-0.11249	-0.94399	-1.03894	0.14708	0.09209	-0.12221	0.00203	0.26968	-0.09499	-0.0316	2172.38	0	0
FAXDC2	-0.18382	-0.21193	-0.19952	-0.18451	-0.20548	-0.1391	-0.0106	0.23904	-0.17454	-0.19245	-0.19569	-0.19137	-0.20487	-0.19996	-0.19333	204.696	6.03e-36	3.88e-32
FBL	-0.104	-0.15306	-0.02567	-0.19822	-0.08788	-0.07232	-0.55264	-0.58213	-0.1979	0.01872	-0.08125	-0.15117	-0.03435	-0.28492	-0.22349	466.016	1.46e-90	1.03e-86
FBRS	-0.13902	-0.14149	-0.14386	-0.14683	-0.10359	-0.1356	-0.11457	0.01618	-0.1314	-0.09718	-0.10402	-0.0958	-0.13466	-0.14138	-0.13717	67.2131	6.14e-09	2.92e-05
FBRSL1	-0.25596	-0.21197	-0.2035	-0.17175	-0.12897	-0.10038	-0.26856	-0.25747	-0.23788	-0.13286	-0.12688	-0.20214	-0.21723	-0.22135	-0.24401	76.8911	1.06e-10	5.41e-07
FBXO18	-0.24063	-0.22779	-0.2208	-0.21069	-0.18464	-0.05698	-0.13329	-0.19177	-0.21571	-0.17612	-0.16905	-0.16586	-0.21653	-0.2072	-0.20475	70.0954	1.85e-09	9.04e-06
FBXO28	-0.06071	-0.04645	-0.08443	-0.0919	-0.10464	-0.08493	0.058	0.00688	-0.09397	-0.09805	-0.09762	-0.09693	-0.08442	-0.09621	-0.09616	63.5397	2.78e-08	0.000128
FBXO30	-0.10862	-0.1367	-0.12976	-0.12951	-0.09703	-0.09185	-0.08004	0.02533	-0.11183	-0.10941	-0.11489	-0.12566	-0.10686	-0.10777	-0.10098	71.9635	8.49e-10	4.19e-06
FBXO46	-0.06341	-0.08918	-0.0778	-0.09183	-0.07358	-0.10921	0.00475	0.00736	-0.10896	-0.10543	-0.11653	-0.10945	-0.0946	-0.0846	-0.10464	63.5749	2.74e-08	0.000127
FBXO5	-0.20503	-0.19879	-0.19986	-0.18914	-0.18529	-0.06985	0.06409	-0.18393	-0.17709	-0.17346	-0.17175	-0.18266	-0.18856	-0.19193	-0.11193	66.5476	8.09e-09	3.83e-05
FBXO7	-0.36915	-0.32923	-0.3673	-0.31669	-0.23797	-0.04656	0.20656	0.97896	-0.20937	-0.36793	-0.35777	-0.35336	-0.35407	-0.36672	-0.34422	1342.18	4.54e-278	3.35e-274
FBXO9	-0.23863	-0.21512	-0.22839	-0.22349	-0.20597	-0.14065	0.03098	0.18194	-0.17501	-0.20631	-0.1175	-0.15991	-0.22725	-0.22216	-0.20352	171.637	3.2e-29	2.01e-25
FBXW4	-0.03405	-0.06251	-0.04732	-0.02687	-0.07324	-0.08008	-0.00631	0.1167	-0.06474	-0.08646	-0.08051	-0.07746	-0.05609	-0.05606	-0.06834	96.6994	2.03e-14	1.12e-10
FBXW5	-0.04168	-0.06392	-0.07396	-0.08572	-0.07623	-0.09187	0.01942	0.0351	-0.06596	-0.08673	-0.06796	-0.0875	-0.05533	-0.04497	-0.07064	64.8118	1.65e-08	7.71e-05
FCER1A	-0.11997	0.06172	-0.14294	0.13276	0.2457	-0.12859	-0.16948	-0.16405	1.78695	-0.14926	-0.16448	-0.08646	-0.1387	-0.16153	-0.03788	509.644	8.37e-100	5.93e-96
FCER1G	-0.09917	-0.08039	-0.14549	-0.07523	-0.07799	-0.13139	-0.16641	-0.15874	0.06656	-0.12652	-0.07382	0.35033	-0.08893	-0.11316	-0.003	136.402	3.68e-22	2.22e-18
FCF1	-0.24754	-0.20095	-0.20898	-0.19867	-0.23349	-0.08335	-0.23902	-0.21143	-0.20392	-0.15503	-0.13613	-0.10907	-0.21407	-0.18464	-0.19678	64.1292	2.19e-08	0.000101
FCGRT	-0.35528	-0.35335	-0.32754	-0.3582	-0.30497	0.05561	-0.35713	-0.33973	-0.25857	-0.31893	-0.25779	0.31999	-0.3167	-0.38011	-0.24154	546.687	1.15e-107	8.2e-104
FDFT1	-0.20134	-0.16373	-0.13389	-0.10831	-0.11352	-0.17224	-0.22696	-0.18405	-0.12149	-0.04659	-0.00715	-0.03091	-0.12468	-0.14614	-0.05842	57.1064	3.75e-07	0.00162
FDPS	-0.28243	-0.25901	-0.25075	-0.16218	-0.17295	-0.08403	-0.15223	-0.27708	-0.19137	-0.15408	-0.13884	-0.14867	-0.24105	-0.23419	-0.15161	85.4351	2.74e-12	1.45e-08
FECH	-0.32785	-0.3251	-0.32454	-0.30188	-0.29713	-0.11187	0.2451	1.01717	-0.30672	-0.31529	-0.31837	-0.32474	-0.31538	-0.32439	-0.30529	1364.42	7.4e-283	5.46e-279
FEM1C	0.01978	0.0194	-0.04819	-0.09316	-0.06381	-0.07058	0.03168	0.12152	-0.04809	-0.07467	-0.0857	-0.07343	-0.02399	-0.02954	-0.05577	105.334	4.47e-16	2.55e-12
FEN1	-0.36569	-0.33693	-0.26585	-0.22298	-0.21129	0.00117	0.09001	-0.31886	-0.15029	-0.13962	-0.19818	-0.24221	-0.25112	-0.28549	-0.10525	267.093	8.27e-49	5.54e-45
FERMT3	-0.25695	-0.12772	-0.24325	0.87694	0.1167	-0.17944	-0.17257	-0.2888	-0.1192	-0.17198	-0.09978	-0.06243	-0.20023	-0.24148	-0.11067	140.155	6.61e-23	4.02e-19
FES	-0.18468	-0.1866	-0.1831	-0.16461	-0.144	-0.19573	-0.25938	-0.19506	-0.13952	-0.12406	0.04934	0.05031	-0.1909	-0.15668	-0.18151	106.71	2.42e-16	1.39e-12
FGD5.AS1	-0.22632	-0.1483	-0.17063	-0.05811	-0.11432	-0.08838	-0.2214	-0.25226	-0.10902	-0.13658	-0.18751	-0.13369	-0.16104	-0.2117	-0.12247	57.9563	2.67e-07	0.00116
FGFR1OP2	-0.13176	-0.11531	-0.14756	-0.1009	-0.14548	-0.13185	-0.13636	0.10236	-0.1516	-0.15946	-0.19631	-0.17069	-0.16427	-0.16865	-0.17546	83.7115	5.76e-12	3.03e-08
FH	-0.26126	-0.22215	-0.22898	-0.1363	-0.183	-0.06495	-0.16847	-0.2519	-0.21616	-0.17804	-0.12067	-0.11815	-0.22983	-0.22532	-0.19491	87.1008	1.34e-12	7.13e-09
FHDC1	-0.20679	-0.20679	-0.20679	-0.20679	-0.20679	-0.13339	0.21424	0.20454	-0.20679	-0.20633	-0.19951	-0.20528	-0.20679	-0.19949	-0.20049	217.407	1.5e-38	9.74e-35
FHIT	-0.03372	-0.11794	-0.08561	-0.07438	-0.08662	-0.09752	0.09286	-0.01765	-0.09498	-0.09475	-0.09903	-0.09963	-0.07111	-0.06572	-0.09243	63.2261	3.16e-08	0.000146
FHL1	-0.06535	-0.06592	-0.06375	-0.05463	-0.07143	-0.10573	-0.14726	-0.13496	-0.0396	-0.05947	-0.10514	-0.08357	-0.05564	-0.0376	-0.04005	65.2937	1.36e-08	6.35e-05
FHL2	-0.20797	-0.19817	-0.21859	-0.13402	-0.12326	0.01552	-0.132	-0.15078	-0.22088	-0.22318	-0.23504	-0.24106	-0.211	-0.25713	-0.23288	173.632	1.26e-29	7.94e-26
FIBP	-0.23655	-0.19624	-0.1794	-0.14859	-0.21324	-0.16022	-0.19052	-0.21936	-0.16454	-0.1282	-0.06407	-0.03658	-0.19271	-0.20961	-0.15849	54.9555	8.81e-07	0.0037
FIGNL1	-0.06283	-0.06047	-0.09767	-0.09908	-0.11669	-0.08624	-0.03318	0.00481	-0.08922	-0.09778	-0.09481	-0.10199	-0.08215	-0.09476	-0.09467	49.7489	6.73e-06	0.0264
FIP1L1	-0.2228	-0.20912	-0.1794	-0.12611	-0.15909	-0.07072	-0.19314	-0.19366	-0.18504	-0.14486	-0.16747	-0.13917	-0.1754	-0.21732	-0.08373	55.3424	7.56e-07	0.00319
FIS1	-0.19481	-0.17951	-0.177	-0.17722	-0.1507	-0.059	-0.1882	-0.06483	-0.2162	-0.15924	-0.20959	-0.21689	-0.18628	-0.23195	-0.17209	68.3053	3.91e-09	1.87e-05
FKBP1A	-0.30033	-0.25086	-0.19288	-0.31453	-0.2203	-0.11315	-0.47554	-0.50325	-0.18573	-0.09562	0.18618	0.03164	-0.18279	-0.23796	-0.1132	467.655	6.57e-91	4.63e-87
FKBP2	-0.19353	-0.20023	-0.20389	-0.17687	-0.17889	-0.18374	-0.13957	-0.16254	-0.1282	-0.07696	0.15118	-0.04026	-0.1856	-0.20089	-0.09719	150.248	6.41e-25	3.95e-21
FKBP3	-0.3114	-0.24973	-0.19778	-0.07544	-0.14468	-0.03865	-0.34933	-0.3516	-0.22715	-0.10428	-0.09265	-0.14481	-0.21012	-0.14657	-0.08014	201.677	2.5e-35	1.6e-31
FKBP4	-0.33161	-0.2867	-0.18343	-0.23913	-0.16169	0.15388	-0.47974	-0.47954	-0.26249	-0.14805	-0.24644	-0.34549	-0.29554	-0.31926	-0.41336	717.925	3.85e-144	2.77e-140
FKBP5	-0.32464	-0.20731	-0.20967	-0.12117	-0.12367	-0.06153	-0.31797	-0.34305	-0.172	-0.15747	-0.20831	-0.05834	-0.21769	-0.15673	-0.02245	166.466	3.54e-28	2.21e-24
FLI1	-0.00895	0.02301	-0.0883	1.26154	-0.04305	-0.25285	-0.30065	-0.28418	-0.08666	-0.09693	-0.09877	-0.06298	-0.1176	-0.09121	-0.17784	254.288	3.73e-46	2.48e-42
FLNA	-0.3461	-0.31382	-0.26468	0.00029	-0.0532	-0.21311	-0.4357	-0.34894	-0.17266	-0.00748	0.22489	0.67706	-0.26101	-0.34323	-0.24498	630.794	1.48e-125	1.06e-121
FLOT1	-0.254	-0.25918	-0.26097	-0.14221	-0.23842	-0.04618	-0.21742	-0.2523	-0.14557	-0.24386	-0.17867	-0.12909	-0.26947	-0.25734	-0.17265	116.954	2.48e-18	1.45e-14
FLT3	-0.15321	-0.18613	0.00389	-0.22015	-0.19014	-0.23478	-0.25223	-0.22767	-0.18547	0.04177	-0.16361	0.03457	0.31408	0.08537	0.25884	199.77	6.12e-35	3.93e-31
FNBP1	-0.07681	-0.08546	-0.03996	-0.23217	-0.12869	-0.33159	-0.38292	-0.34155	-0.03461	0.13509	0.0367	0.08544	0.03146	0.20594	-0.05554	458.362	6.07e-89	4.27e-85
FNBP4	-0.2172	-0.23936	-0.20408	-0.16419	-0.08755	-0.13129	-0.3037	-0.28312	-0.18657	-0.13092	-0.1337	-0.07398	-0.1537	-0.1624	-0.16601	74.1223	3.43e-10	1.72e-06
FNDC3A	-0.09351	-0.1115	-0.1204	-0.12508	-0.1056	-0.13133	-0.04509	-0.01292	-0.12355	-0.09249	-0.07002	-0.08368	-0.11488	-0.11486	-0.10331	49.8991	6.35e-06	0.025
FNDC3B	-0.21207	-0.21681	-0.18041	-0.22132	-0.23723	-0.2228	-0.18229	-0.12663	-0.01953	0.0536	0.23053	0.13014	-0.18822	-0.22701	-0.22552	295.32	1.12e-54	7.55e-51
FNIP2	-0.1782	-0.20212	-0.15473	-0.19404	-0.19376	-0.08945	0.10817	-0.18227	-0.17588	-0.17235	-0.17961	-0.15964	-0.20033	-0.18825	-0.21484	50.5275	4.98e-06	0.0198
FOPNL	-0.23058	-0.1687	-0.20674	-0.17138	-0.17714	-0.08913	-0.2533	-0.25183	-0.16126	-0.17975	-0.16872	-0.15234	-0.19701	-0.2327	-0.19304	57.6304	3.04e-07	0.00132
FOS	0.00081	-0.13305	-0.20804	0.03014	-0.03505	-0.31507	-0.40233	-0.39955	0.62043	0.17165	-0.09408	1.07805	-0.16249	-0.19822	0.06273	1065.92	1.11e-218	8.16e-215
FOSB	-0.14364	-0.15042	-0.15402	-0.14098	-0.14246	-0.16015	-0.15223	-0.11386	0.11646	-0.08263	-0.01469	0.15777	-0.15559	-0.14141	-0.15433	97.0636	1.73e-14	9.58e-11
FOSL2	-0.09279	-0.10905	-0.09875	-0.17128	-0.12739	-0.13826	-0.17485	0.01827	-0.04022	0.08567	-0.08091	0.42104	-0.10533	-0.10693	-0.11479	103.891	8.48e-16	4.81e-12
FOXN3	-0.1652	-0.16085	-0.17214	-0.21752	-0.13014	-0.09787	-0.24471	-0.29084	-0.06564	-0.16069	-0.2283	-0.11538	-0.18429	-0.08899	-0.1736	63.5866	2.73e-08	0.000126
FOXO3	-0.15397	-0.18897	-0.18702	-0.18578	-0.16757	-0.16678	-0.05662	0.44632	-0.1708	-0.20341	-0.2097	-0.21284	-0.17072	-0.19266	-0.21051	404.806	1.23e-77	8.57e-74
FOXO4	-0.07879	-0.09622	-0.10351	-0.1194	-0.07878	-0.07402	-0.0491	-0.01634	-0.08875	-0.09047	-0.10203	-0.10865	-0.10854	-0.08274	-0.12312	56.9117	4.05e-07	0.00174
FOXP1	-0.06597	0.04119	-0.05408	-0.10719	-0.00402	-0.16156	-0.30843	-0.31465	-0.10981	-0.06065	-0.20087	-0.17041	-0.00377	0.01983	-0.06617	106.737	2.4e-16	1.37e-12
FOXRED1	-0.07018	-0.0757	-0.10751	-0.11756	-0.11747	-0.10618	-0.00177	0.0151	-0.11023	-0.12044	-0.11644	-0.11396	-0.10817	-0.1011	-0.10399	79.3544	3.73e-11	1.92e-07
FPGS	-0.07713	-0.10108	-0.11033	-0.13346	-0.12675	-0.11011	0.05886	-0.10423	-0.12269	-0.13944	-0.11907	-0.13105	-0.11262	-0.12888	-0.13578	49.0647	8.75e-06	0.034
FPGT	-0.01303	-0.0343	-0.04331	-0.05766	-0.05781	-0.07111	-0.03518	0.0958	-0.08221	-0.06042	-0.07279	-0.07932	-0.0687	-0.05137	-0.05379	83.7897	5.57e-12	2.93e-08
FRAT1	-0.02488	0.0063	-0.069	-0.08852	-0.07937	-0.08637	-0.01179	0.08401	-0.08041	-0.0803	-0.10105	-0.09184	-0.05815	-0.06279	-0.02661	122.963	1.65e-19	9.78e-16
FRAT2	-0.19213	-0.20708	-0.21295	-0.20656	-0.21355	-0.05258	-0.1705	-0.11765	-0.20972	-0.20715	-0.13226	-0.13222	-0.21454	-0.19428	-0.21405	52.7377	2.11e-06	0.00863
FRG1	-0.21488	-0.15844	-0.17586	-0.19799	-0.18746	-0.07926	-0.24628	-0.27173	-0.24707	-0.16797	-0.20613	-0.20585	-0.20307	-0.19368	-0.1498	63.3936	2.95e-08	0.000136
FRMD4A	-0.11907	-0.13047	-0.12048	-0.13047	-0.13047	-0.08931	-0.04532	0.04803	-0.13047	-0.10917	-0.12051	-0.11803	-0.10791	-0.09777	-0.12501	94.3802	5.61e-14	3.08e-10
FSCN1	-0.29544	-0.18818	-0.22969	-0.26354	-0.10521	0.08057	-0.38009	-0.34274	-0.28208	-0.2089	-0.32546	-0.31819	-0.30026	-0.35257	-0.35737	455.457	2.5e-88	1.76e-84
FTH1	-0.43046	-0.40291	-0.54501	-0.46911	-0.3377	0.32259	0.57759	0.46196	-0.27332	-0.65863	-0.79484	-0.60168	-0.51578	-0.60428	-0.27284	2779.51	0	0
FTL	-0.12627	-0.30823	-0.30017	-0.41073	-0.28417	-0.11079	-0.52658	-0.32845	-0.13911	-0.27935	0.37335	0.32644	-0.33652	-0.6174	-0.59526	741.864	2.96e-149	2.14e-145
FTSJ3	-0.0996	-0.13455	-0.13038	-0.11624	-0.13448	-0.10764	-0.06632	0.01278	-0.1275	-0.11189	-0.11529	-0.10966	-0.13039	-0.1227	-0.12089	67.0188	6.66e-09	3.16e-05
FUBP1	-0.26094	-0.2303	-0.18232	-0.12815	-0.03904	-0.07283	-0.26418	-0.31281	-0.19439	-0.11736	-0.18786	-0.1665	-0.19526	-0.19174	-0.11452	96.3686	2.35e-14	1.3e-10
FUCA2	-0.25846	-0.24104	-0.25059	-0.08768	-0.14895	-0.09512	-0.25214	-0.21879	-0.07884	-0.18067	-0.07764	-0.12379	-0.24921	-0.26546	-0.22638	96.6583	2.07e-14	1.14e-10
FUS	-0.44582	-0.26714	-0.24528	-0.26752	-0.26704	-0.00553	-0.17027	-0.59694	-0.13304	-0.04288	-0.02397	0.01674	-0.24909	-0.20776	-0.17089	543.33	5.94e-107	4.24e-103
FUT4	-0.15596	-0.15387	-0.17508	-0.19063	-0.21825	-0.19869	-0.24934	-0.24934	-0.18017	-0.10968	0.26393	0.20806	-0.15595	-0.17279	-0.18543	310.951	6.13e-58	4.16e-54
FUT8	-0.08028	-0.12097	-0.1216	-0.10551	-0.11429	-0.1152	-0.05534	0.01664	-0.11653	-0.12498	-0.12215	-0.11511	-0.11783	-0.11609	-0.106	77.2602	9.09e-11	4.64e-07
FUZ	-0.03459	-0.04407	-0.06035	-0.07175	-0.06346	-0.06547	0.00126	0.18889	-0.06448	-0.0636	-0.08015	-0.08225	-0.06053	-0.02291	-0.06006	175.309	5.78e-30	3.64e-26
FXN	-0.20908	-0.21527	-0.21678	-0.1384	-0.11785	-0.02156	-0.20094	-0.16	-0.20589	-0.20956	-0.18314	-0.18415	-0.22064	-0.22123	-0.22482	103.394	1.06e-15	5.99e-12
FXR1	-0.20918	-0.1407	-0.16222	-0.19322	-0.10325	-0.12497	-0.30244	-0.30064	-0.1484	-0.10932	-0.10365	-0.10396	-0.15412	-0.20063	-0.13254	60.5529	9.38e-08	0.00042
FXR2	-0.03216	-0.08592	-0.05494	-0.04131	-0.07313	-0.08352	-0.04519	0.04769	-0.05313	-0.07638	-0.07901	-0.08281	-0.02429	-0.04224	-0.04982	57.5814	3.1e-07	0.00135
FXYD5	0.43691	0.16523	0.10824	0.04534	-0.01782	-0.35792	-0.55959	-0.5123	0.0539	0.03187	0.10316	0.13176	0.03657	-0.17347	-0.05306	1003.41	2.9e-205	2.12e-201
FYB	-0.1585	-0.10906	-0.12687	0.01685	-0.09767	-0.13627	-0.15159	-0.0118	0.0305	-0.11519	0.10489	0.03693	-0.12006	-0.09407	-0.04243	73.4057	4.63e-10	2.31e-06
FYTTD1	-0.20043	-0.19461	-0.1333	-0.09095	-0.13083	-0.15917	-0.31273	-0.21992	-0.17077	-0.05888	-0.12466	-0.13255	-0.12043	-0.13252	-0.20996	51.0684	4.04e-06	0.0162
G3BP1	-0.32449	-0.23642	-0.19727	-0.10812	-0.06996	0.04044	-0.33539	-0.42812	-0.17881	-0.0828	-0.20114	-0.14992	-0.17139	-0.12196	-0.20149	344.307	6.43e-65	4.41e-61
GABARAPL1	-0.08246	-0.0838	-0.10027	-0.09122	-0.0525	-0.09786	-0.04542	-0.00422	-0.06629	-0.09902	-0.08485	-0.09645	-0.09633	-0.11417	-0.1008	180.874	4.3e-31	2.72e-27
GABARAPL2	-0.11309	-0.09324	-0.16832	-0.0647	-0.11313	-0.12464	-0.13922	0.14071	-0.16582	-0.16784	-0.19272	-0.17536	-0.1797	-0.158	-0.11883	97.4219	1.48e-14	8.2e-11
GABPB1	-0.13814	-0.15434	-0.0751	-0.05091	-0.03046	-0.16483	-0.30751	-0.30162	-0.11612	-0.09969	-0.20632	-0.17939	-0.13697	-0.07922	-0.15469	76.3106	1.36e-10	6.9e-07
GABPB1.AS1	-0.11125	-0.08542	-0.10506	-0.23274	-0.11363	-0.2165	-0.37353	-0.34992	-0.1335	0.016	-0.102	0.03516	-0.16017	-0.05052	-0.18795	181.711	2.91e-31	1.84e-27
GADD45A	-0.16765	-0.15089	-0.17963	-0.04533	-0.11686	-0.06015	-0.12772	-0.04512	-0.1724	-0.16405	-0.15828	-0.19144	-0.198	-0.19281	-0.22801	52.0829	2.72e-06	0.0111
GADD45GIP1	-0.27327	-0.23969	-0.24759	-0.22023	-0.21703	-0.0122	-0.25198	-0.22197	-0.26526	-0.10669	-0.15285	-0.2029	-0.24146	-0.26408	-0.25904	160.991	4.48e-27	2.79e-23
GALK2	-0.12478	-0.1328	-0.13446	-0.10024	-0.10899	-0.13021	-0.11884	-0.00229	-0.13119	-0.07629	-0.07225	-0.09069	-0.14456	-0.12838	-0.1363	49.2222	8.24e-06	0.0321
GALNT1	-0.26274	-0.11098	-0.15693	-0.0014	0.08097	-0.11289	-0.31153	-0.28094	-0.12128	-0.14557	-0.12826	-0.11793	-0.21497	-0.27048	-0.18349	105.318	4.5e-16	2.56e-12
GALNT2	-0.22554	-0.22173	-0.20018	-0.09159	-0.12467	-0.09124	-0.27807	-0.24812	-0.22005	-0.14041	-0.20589	-0.20272	-0.17893	-0.09552	-0.19353	73.8224	3.89e-10	1.94e-06
GALNT5	-0.06867	-0.0933	-0.09183	-0.10328	-0.10328	-0.06417	-0.01716	-0.00627	-0.0918	-0.10134	-0.09246	-0.06462	-0.09052	-0.09933	-0.0732	146.877	3.03e-24	1.85e-20
GALNT6	-0.14873	-0.15695	-0.1627	-0.15584	-0.17627	-0.06939	0.14996	-0.11733	-0.15473	-0.16276	-0.16879	-0.14591	-0.15469	-0.1652	-0.20124	57.0252	3.87e-07	0.00167
GALT	-0.05451	-0.09481	-0.08927	-0.08378	-0.10572	-0.11144	-0.03352	0.03084	-0.09472	-0.10807	-0.08957	-0.08283	-0.09522	-0.09836	-0.09553	74.6153	2.78e-10	1.4e-06
GAN	-0.047	-0.07356	-0.08432	-0.0895	-0.06667	-0.09701	-0.00524	0.09417	-0.07321	-0.09757	-0.10555	-0.09731	-0.07885	-0.07529	-0.07193	114.412	7.77e-18	4.52e-14
GANAB	-0.27921	-0.2637	-0.18219	-0.18055	-0.24776	-0.12056	-0.23128	-0.34725	-0.14699	-0.078	0.01048	-0.08392	-0.23747	-0.25227	-0.13803	145.49	5.72e-24	3.5e-20
GAPDH	-0.37874	-0.2592	0.21174	-0.12354	-0.18223	-0.34055	-0.80135	-0.87727	-0.06574	0.49078	1.17986	0.63589	0.34305	0.62415	0.05571	3922.66	0	0
GAPT	-0.14157	-0.09995	-0.09608	-0.17361	-0.17152	-0.24513	-0.27722	-0.21246	-0.06476	-0.03328	0.02952	0.10621	-0.00741	-0.16394	0.31856	213.426	9.82e-38	6.37e-34
GAR1	-0.31423	-0.2958	-0.22686	-0.16587	-0.14991	0.06005	-0.3099	-0.31328	-0.2797	-0.15787	-0.14788	-0.16047	-0.23534	-0.28763	-0.27472	315.38	7.28e-59	4.96e-55
GARS	-0.29766	-0.27817	-0.23844	-0.18513	-0.17733	-0.04687	-0.09779	-0.20602	-0.24525	-0.18154	-0.12977	-0.16435	-0.26107	-0.22142	-0.24094	104.322	7e-16	3.98e-12
GART	-0.3066	-0.28141	-0.27071	-0.17829	-0.24849	0.01934	-0.22839	-0.30814	-0.26416	-0.16521	-0.17093	-0.18576	-0.23436	-0.25406	-0.27362	242.071	1.25e-43	8.25e-40
GAS2L3	-0.08725	-0.11532	-0.07374	-0.07312	-0.00553	-0.06021	-0.02614	-0.03233	-0.07804	-0.05341	-0.10456	-0.06259	-0.08322	-0.09691	-0.06732	51.1349	3.94e-06	0.0158
GAS5	1.26618	0.81881	0.58862	-0.03565	0.37878	-0.24493	-0.76672	-0.79409	-0.10754	0.01475	-0.28488	-0.19925	0.40979	-0.00543	-0.24246	2741.22	0	0
GATA1	-0.34163	-0.28447	-0.35234	-0.16131	-0.10673	0.06697	0.00351	0.03416	-0.19954	-0.34206	-0.34369	-0.33864	-0.33383	-0.36064	-0.33594	517.063	2.23e-101	1.59e-97
GATA2	0.0011	0.2382	-0.09336	0.41462	0.42648	-0.14217	-0.27697	-0.2642	2.13947	-0.14295	-0.24091	-0.23365	-0.19626	-0.25421	-0.24248	964.582	6.19e-197	4.52e-193
GATAD2A	-0.23744	-0.23046	-0.19999	-0.13697	-0.1795	-0.07551	-0.21008	-0.22158	-0.20133	-0.13277	-0.13676	-0.16876	-0.22567	-0.19599	-0.20287	63.6525	2.66e-08	0.000123
GATB	-0.05014	-0.09319	-0.09649	-0.1014	-0.00891	-0.10032	-0.08589	-0.01353	-0.11095	-0.1137	-0.11623	-0.11811	-0.09346	-0.07799	-0.0734	67.4891	5.48e-09	2.61e-05
GBA2	-0.03146	-0.00319	-0.03815	-0.07043	-0.08172	-0.08515	-0.02821	0.02773	-0.06765	-0.09511	-0.09669	-0.08729	-0.06039	-0.05592	-0.05687	57.6192	3.05e-07	0.00133
GBAS	-0.31521	-0.28613	-0.26013	-0.22012	-0.25089	0.01816	-0.30808	-0.3368	-0.19436	-0.20484	-0.19706	-0.15831	-0.24655	-0.2964	-0.18859	264.885	2.38e-48	1.59e-44
GBP4	0.04122	-0.10031	0.16741	-0.20233	-0.16454	-0.22891	-0.19744	-0.15235	-0.21983	-0.02485	-0.20326	-0.13999	0.14432	0.00295	-0.08322	178.871	1.1e-30	6.93e-27
GCA	-0.18671	-0.20845	-0.14355	-0.19394	-0.16839	-0.16275	-0.17843	-0.17968	-0.15198	-0.06519	0.27197	-0.04969	-0.13343	-0.21015	-0.17774	253.004	6.87e-46	4.56e-42
GCFC2	-0.08069	-0.11559	-0.11442	-0.1116	-0.12395	-0.10852	-0.03639	-0.01473	-0.10321	-0.12504	-0.11498	-0.12542	-0.11892	-0.09485	-0.1287	62.0847	5.04e-08	0.000229
GCH1	-0.06307	-0.07046	-0.07597	-0.11035	-0.10026	-0.09394	-0.00143	0.08646	-0.04992	-0.06892	0.00174	-0.04657	-0.06401	-0.06642	-0.0417	59.237	1.6e-07	0.000705
GCLC	-0.23275	-0.21868	-0.22443	-0.21043	-0.1877	-0.10829	0.06203	0.24995	-0.18841	-0.22777	-0.21758	-0.18615	-0.18695	-0.22811	-0.23112	243.955	5.1e-44	3.37e-40
GCLM	-0.26102	-0.24698	-0.26394	-0.27348	-0.23197	-0.08925	0.24121	0.13478	-0.25183	-0.25653	-0.25199	-0.25406	-0.25906	-0.27502	-0.27268	258.934	4.07e-47	2.71e-43
GCN1	-0.21879	-0.21893	-0.22118	-0.20953	-0.20497	-0.08424	-0.17246	-0.17769	-0.20662	-0.15793	-0.10606	-0.16563	-0.21509	-0.19256	-0.21549	49.7951	6.61e-06	0.026
GCNT2	-0.05819	-0.06414	-0.08039	-0.0904	-0.1207	-0.07125	-0.0493	-0.032	-0.06678	-0.08712	-0.09507	-0.07153	-0.0736	-0.09251	-0.09554	49.2141	8.26e-06	0.0322
GCSAML	-0.02592	-0.0435	-0.08182	0.06555	-0.07206	-0.10218	-0.15496	-0.15496	-0.0222	-0.08861	-0.15353	-0.12433	-0.08289	-0.1254	-0.15496	66.7552	7.42e-09	3.52e-05
GCSH	-0.28956	-0.25265	-0.23659	-0.1463	-0.22244	-0.04597	-0.29063	-0.33602	-0.2098	-0.15856	-0.12062	-0.20838	-0.2386	-0.27631	-0.29731	175.932	4.32e-30	2.72e-26
GDI2	-0.27128	-0.20452	-0.18414	-0.20882	-0.1964	-0.14661	-0.5116	-0.59189	-0.1928	-0.0167	0.1456	0.12879	-0.10673	-0.04396	-0.02714	536.397	1.76e-105	1.25e-101
GEMIN2	-0.10774	-0.14209	-0.13699	-0.13999	-0.14491	-0.09869	-0.0311	-0.03874	-0.14664	-0.14609	-0.14976	-0.14655	-0.11018	-0.10481	-0.13618	55.4837	7.15e-07	0.00302
GEMIN5	-0.08841	-0.11138	-0.12428	-0.12989	-0.13715	-0.08022	0.01497	-0.04798	-0.12938	-0.14071	-0.1449	-0.13803	-0.13704	-0.0951	-0.13783	49.7747	6.66e-06	0.0262
GFI1	-0.03619	-0.09856	-0.07518	-0.18277	-0.18277	-0.16651	-0.18277	-0.16173	-0.10668	-0.04061	0.1784	-0.06508	-0.10125	-0.09012	-0.10989	117.154	2.27e-18	1.33e-14
GFI1B	-0.24874	-0.23724	-0.27266	-0.08981	-0.21118	0.02512	0.01083	-0.16878	-0.24291	-0.26046	-0.3042	-0.31574	-0.27906	-0.31003	-0.28761	270.458	1.66e-49	1.11e-45
GGA1	-0.08109	-0.10747	-0.11131	-0.1197	-0.11493	-0.12108	-0.07288	-0.00279	-0.10077	-0.11761	-0.09949	-0.07033	-0.11408	-0.11391	-0.11414	52.2912	2.51e-06	0.0102
GGA3	-0.09012	-0.10134	-0.10553	-0.11705	-0.13218	-0.11471	-0.02941	0.01163	-0.10908	-0.12687	-0.06305	-0.0824	-0.06114	-0.10119	-0.11577	52.2737	2.53e-06	0.0103
GGCT	-0.31843	-0.20463	-0.17767	-0.06999	-0.14925	-0.11284	-0.34649	-0.33113	-0.18723	-0.10083	-0.07216	-0.06522	-0.2152	-0.28132	-0.16034	163.656	1.3e-27	8.13e-24
GGH	-0.25706	-0.23241	-0.17222	-0.16116	-0.23435	-0.12126	-0.22737	-0.23139	-0.16267	-0.09726	0.01209	-0.09549	-0.16238	-0.21982	-0.06262	99.7282	5.35e-15	3e-11
GGNBP2	-0.22116	-0.21172	-0.1733	-0.16672	-0.17451	-0.07388	-0.14171	-0.21295	-0.15872	-0.14452	-0.12	-0.05023	-0.16435	-0.19648	-0.10175	51.2207	3.81e-06	0.0153
GHITM	-0.2814	-0.22677	-0.20236	-0.16947	-0.16397	-0.0752	-0.21277	-0.09524	-0.20098	-0.1763	-0.14474	-0.13697	-0.22658	-0.21702	-0.16032	60.8153	8.44e-08	0.000378
GID4	-0.07191	-0.08591	-0.0879	-0.0753	-0.09348	-0.07176	-0.01008	0.05727	-0.0843	-0.09081	-0.08227	-0.08709	-0.07595	-0.06812	-0.08461	59.4284	1.48e-07	0.000654
GINS2	-0.27056	-0.26533	-0.15678	-0.21552	-0.2297	-0.05598	-0.18718	-0.24993	-0.19145	-0.13936	-0.19864	-0.20222	-0.19977	-0.20664	-0.15538	107.226	1.93e-16	1.1e-12
GINS4	-0.10995	-0.0916	-0.09472	-0.0949	-0.08908	-0.08569	-0.04085	0.04056	-0.08535	-0.0966	-0.10131	-0.09866	-0.09161	-0.08304	-0.08266	54.9204	8.93e-07	0.00375
GIT2	-0.17701	-0.19534	-0.13252	-0.14217	-0.1513	-0.20119	-0.17942	-0.17252	-0.13093	-0.02892	-0.05754	0.01602	-0.13513	-0.13951	-0.08347	58.6074	2.06e-07	0.000902
GK5	-0.04331	-0.0772	-0.07854	-0.10015	-0.10304	-0.10136	-0.07204	0.0639	-0.06775	-0.1008	-0.09413	-0.0686	-0.08637	-0.07216	-0.09717	85.8073	2.34e-12	1.24e-08
GLIPR1	-0.06966	-0.13799	0.00358	-0.1993	-0.20329	-0.22558	-0.19083	-0.20056	-0.1961	-0.02626	-0.18869	0.28444	0.1685	-0.06632	-0.07831	208.14	1.19e-36	7.68e-33
GLIPR2	-0.24018	-0.23383	-0.23063	-0.23242	-0.25458	-0.12907	-0.14553	-0.18619	-0.22958	-0.19575	-0.05801	0.00826	-0.20546	-0.21895	-0.18608	64.7312	1.71e-08	7.96e-05
GLO1	-0.23142	-0.21767	-0.18431	-0.17816	-0.18781	-0.07567	-0.21615	-0.19236	-0.16924	-0.1466	-0.16101	-0.17427	-0.21213	-0.20875	-0.14614	55.4004	7.39e-07	0.00312
GLOD4	-0.23836	-0.17094	-0.19333	-0.16943	-0.11812	-0.08704	-0.24786	-0.21109	-0.16729	-0.15414	-0.17321	-0.17745	-0.17318	-0.20208	-0.18901	58.1048	2.51e-07	0.0011
GLRX	-0.30489	-0.30701	-0.28777	-0.36281	-0.35594	0.00884	-0.42058	-0.40728	-0.29145	-0.26522	-0.00591	-0.21514	-0.24354	0.4556	-0.2505	504.11	1.25e-98	8.83e-95
GLRX3	-0.3052	-0.27591	-0.23733	-0.23128	-0.12837	0.00633	-0.30022	-0.27972	-0.2354	-0.17682	-0.2189	-0.17961	-0.24834	-0.2445	-0.17509	218.531	8.8e-39	5.73e-35
GLRX5	-0.32097	-0.30729	-0.30832	-0.29814	-0.28873	-0.07393	0.03564	0.76013	-0.28749	-0.28956	-0.29442	-0.29578	-0.30229	-0.28988	-0.28129	932.359	5.02e-190	3.66e-186
GLS	-0.20979	-0.14966	-0.1577	-0.00835	-0.14224	-0.13557	-0.28032	-0.23936	-0.19564	-0.1014	-0.16215	-0.18022	-0.1467	-0.16848	-0.12202	52.7908	2.06e-06	0.00846
GLTP	-0.09335	-0.10215	-0.10998	-0.11735	-0.07806	-0.12506	-0.04201	0.02704	-0.11549	-0.1213	-0.08576	-0.07893	-0.11445	-0.10582	-0.10968	70.2568	1.73e-09	8.46e-06
GLTSCR2	0.2389	0.1099	0.12974	-0.0976	-0.06581	-0.20303	-0.48077	-0.52313	-0.06098	-0.05388	-0.18366	-0.18567	0.04903	-0.14382	-0.11721	502.13	3.28e-98	2.32e-94
GLUD1	-0.21643	-0.16685	-0.1549	-0.15316	-0.14713	-0.15748	-0.22851	-0.25748	-0.16712	-0.10342	-0.12721	-0.01453	-0.17063	-0.18122	-0.17989	57.3764	3.37e-07	0.00146
GLUL	-0.24635	-0.19085	-0.22313	-0.15481	-0.12865	-0.13063	-0.18829	0.24375	0.04649	-0.18742	-0.17117	-0.19753	-0.19297	-0.22909	-0.18355	205.047	5.11e-36	3.29e-32
GLYR1	-0.25893	-0.25135	-0.22785	-0.10034	-0.1914	-0.05096	-0.15041	-0.24465	-0.16601	-0.18027	-0.19128	-0.11755	-0.2271	-0.23704	-0.12158	89.2051	5.36e-13	2.89e-09
GM2A	-0.22504	-0.23045	-0.22286	-0.22558	-0.22005	-0.19755	-0.23303	-0.24859	-0.14326	-0.11913	0.03716	0.36943	-0.23176	-0.23234	-0.21288	230.388	3.21e-41	2.1e-37
GMFG	-0.06049	-0.06632	0.01783	-0.03504	-0.03075	-0.2943	-0.4626	-0.44182	-0.01202	0.03737	0.09729	0.11325	0.02654	-0.00363	-0.05338	515.412	5e-101	3.55e-97
GMNN	-0.23523	-0.23996	-0.22522	-0.20137	-0.20035	-0.01564	-0.16959	-0.23038	-0.21083	-0.19718	-0.19571	-0.22311	-0.23307	-0.22524	-0.17713	135.921	4.58e-22	2.76e-18
GMPR	-0.20402	-0.1333	-0.23401	0.03818	-0.06213	-0.1057	-0.0445	0.32229	-0.18277	-0.2374	-0.24732	-0.25175	-0.2466	-0.25649	-0.25112	315.696	6.26e-59	4.26e-55
GMPS	-0.27046	-0.22492	-0.21351	-0.18828	-0.15408	-0.04369	-0.11843	-0.25176	-0.2231	-0.19141	-0.17243	-0.13852	-0.25086	-0.24496	-0.18204	102.143	1.84e-15	1.04e-11
GNAI2	-0.02782	0.07217	0.01231	0.11422	-0.04128	-0.33409	-0.57887	-0.59629	0.06106	0.05775	0.4445	0.58727	0.03536	-0.00535	0.34971	1394.57	2.4e-289	1.77e-285
GNAI3	-0.27635	-0.22253	-0.21616	-0.07711	-0.17612	-0.0589	-0.30802	-0.32382	-0.15416	-0.12633	-0.16779	-0.04162	-0.1782	-0.15451	-0.11437	128.942	1.1e-20	6.57e-17
GNAQ	-0.22499	-0.04815	-0.16086	0.21285	0.10639	-0.10314	-0.31951	-0.42525	0.13149	-0.09953	-0.13058	-0.08984	-0.19536	-0.32074	-0.23002	227.158	1.48e-40	9.69e-37
GNAS	-0.33847	-0.28596	-0.16576	-0.01794	-0.21127	-0.19764	-0.3283	-0.56568	0.02155	-0.08304	0.32654	0.24045	-0.04521	0.24619	0.67935	730.633	7.43e-147	5.37e-143
GNB1	-0.28403	-0.17337	-0.16167	-0.06129	-0.1197	-0.136	-0.34155	-0.39339	-0.08455	-0.12135	-0.03439	-0.03449	-0.12284	-0.14669	0.02367	161.362	3.78e-27	2.35e-23
GNB2	-0.26491	-0.2249	-0.22339	-0.1684	-0.0676	-0.04351	-0.17456	-0.2259	-0.19411	-0.17156	-0.20358	-0.14196	-0.2513	-0.22585	-0.166	94.928	4.41e-14	2.43e-10
GNB4	-0.24406	-0.22839	-0.2037	-0.19569	-0.19785	-0.21208	-0.23254	-0.1588	-0.20156	-0.0873	0.19478	0.0077	-0.20609	-0.20395	-0.1948	207.868	1.35e-36	8.73e-33
GNG10	-0.10557	-0.13738	-0.12669	-0.01752	-0.14432	-0.16812	-0.23323	-0.19436	-0.17694	-0.07423	-0.04384	-0.03156	-0.13633	-0.10375	-0.10824	58.6416	2.03e-07	0.00089
GNG5	-0.3906	-0.31495	-0.30869	-0.2793	-0.17008	-0.01753	-0.44609	-0.45376	-0.21516	-0.15392	0.10819	-0.00133	-0.27344	-0.27141	-0.20016	449.095	5.53e-87	3.88e-83
GNL3	-0.28306	-0.23875	-0.23357	-0.15212	-0.17797	-0.06003	-0.24737	-0.24027	-0.2157	-0.1285	-0.12896	-0.1359	-0.23497	-0.25258	-0.23641	123.128	1.53e-19	9.08e-16
GNPDA1	-0.08166	-0.06536	-0.11008	-0.16591	-0.16703	-0.12018	-0.08631	0.04414	-0.11385	-0.11739	0.02267	-0.04227	-0.09288	-0.11569	-0.12397	55.5919	6.85e-07	0.0029
GNPTAB	-0.19733	-0.19501	-0.1342	-0.23432	-0.22941	-0.18423	-0.21772	-0.20342	-0.22852	-0.07054	-0.0821	-0.02589	-0.08922	-0.13493	-0.23552	52.9363	1.95e-06	0.008
GNS	-0.2206	-0.22526	-0.20396	-0.1922	-0.20557	-0.14231	-0.20822	-0.17414	7e-05	-0.14569	0.05459	0.08812	-0.2324	-0.22916	-0.18831	130.344	5.81e-21	3.48e-17
GOLGA2	-0.03639	-0.08599	-0.0797	-0.08399	-0.06731	-0.09031	-0.02	0.06675	-0.07454	-0.081	-0.056	-0.05017	-0.01525	-0.04577	-0.05122	73.58	4.31e-10	2.15e-06
GOLGA7	-0.23405	-0.16724	-0.16274	-0.20486	-0.14032	-0.12437	-0.26952	-0.23324	-0.10161	-0.12123	-0.14479	-0.12563	-0.16832	-0.20716	-0.17694	49.6123	7.09e-06	0.0278
GORASP2	-0.24939	-0.24103	-0.20545	-0.17612	-0.17786	-0.13061	-0.231	-0.19369	-0.15788	-0.12825	-0.01254	-0.06015	-0.24391	-0.22787	-0.17248	81.1505	1.73e-11	8.99e-08
GOSR2	-0.02807	-0.04997	-0.04875	-0.08391	-0.08369	-0.07739	0.04812	0.03697	-0.04534	-0.05671	-0.08915	-0.09228	0.0324	0.00953	-0.08184	96.5828	2.14e-14	1.18e-10
GPANK1	-0.04876	-0.04112	-0.07455	-0.08569	-0.08577	-0.0896	-0.06343	0.06809	-0.07543	-0.081	-0.09421	-0.09224	-0.08593	-0.06632	-0.07976	74.3759	3.08e-10	1.54e-06
GPCPD1	-0.16086	-0.1567	-0.16638	-0.13638	-0.12637	-0.13192	-0.05158	0.14417	-0.14322	-0.1553	-0.15099	-0.11927	-0.1472	-0.16124	-0.14245	111.258	3.19e-17	1.84e-13
GPD2	-0.04783	-0.1126	-0.10182	-0.06923	-0.05078	-0.11296	-0.00378	0.00443	-0.10406	-0.10815	-0.06636	-0.07702	-0.10645	-0.10619	-0.09735	66.7714	7.37e-09	3.49e-05
GPI	-0.33979	-0.28694	-0.24304	-0.18618	-0.18629	-0.19774	-0.38426	-0.32534	-0.09514	0.00949	0.34807	0.08814	-0.27227	-0.32576	-0.27391	545.328	2.24e-107	1.59e-103
GPLD1	-0.10506	-0.05434	-0.08577	-0.09923	-0.08201	-0.06504	-0.05201	-0.02457	-0.08813	-0.10345	-0.11696	-0.10284	-0.10282	-0.09735	-0.0933	50.3513	5.33e-06	0.0211
GPR146	-0.13969	-0.15687	-0.14536	-0.14989	-0.14534	-0.12361	-0.06712	0.08458	-0.15257	-0.1567	-0.15162	-0.15321	-0.14967	-0.1488	-0.15389	79.0471	4.25e-11	2.19e-07
GPR158	-0.10551	-0.10125	-0.10551	-0.10551	-0.10551	-0.05944	-0.03051	0.00202	-0.07199	-0.10551	-0.0825	-0.10551	-0.10551	-0.09638	-0.10551	115.205	5.44e-18	3.17e-14
GPR160	-0.09104	-0.07155	-0.09761	-0.05385	-0.09185	-0.10395	-0.14278	-0.05115	-0.10429	-0.07955	0.16777	-0.02926	-0.10156	-0.07382	-0.07184	95.544	3.37e-14	1.86e-10
GPSM1	-0.15172	-0.14541	-0.08557	-0.14055	-0.17131	-0.18281	-0.23949	-0.22001	-0.13625	-0.05746	-0.12492	-0.16777	-0.09626	0.07525	-0.17358	51.7983	3.04e-06	0.0123
GPX1	-0.17262	-0.06952	-0.07218	0.08026	-0.03556	-0.13916	-0.21603	-0.15624	-0.0326	-0.02211	-0.11516	0.21053	-0.05	-0.08822	0.20044	112.024	2.26e-17	1.31e-13
GPX4	-0.33357	-0.22955	-0.23639	-0.12112	-0.04901	-0.03998	-0.44783	-0.42057	-0.19229	-0.12681	-0.04183	-0.08542	-0.19464	-0.20464	-0.17504	338.516	1.05e-63	7.21e-60
GRAMD4	-0.24581	-0.21326	-0.1988	-0.24441	-0.1876	-0.13246	-0.28926	-0.25474	-0.20376	-0.13266	-0.0722	-0.0805	-0.20532	-0.18417	-0.09891	76.5176	1.25e-10	6.32e-07
GRAP2	-0.10707	-0.10707	-0.10707	-0.07493	-0.10707	-0.04682	-0.02812	-0.02153	0.04036	-0.09251	-0.09325	-0.08249	-0.10707	-0.09027	-0.10707	110.261	4.98e-17	2.87e-13
GRB2	-0.2508	-0.20849	-0.1878	-0.0895	-0.19569	-0.18437	-0.28676	-0.34793	0.07265	-0.05389	-0.00515	0.21576	-0.15177	-0.12759	0.0379	229.946	3.96e-41	2.59e-37
GRINA	-0.12887	-0.13476	-0.15888	-0.13504	-0.19254	-0.16018	-0.09221	0.05827	-0.15643	-0.14567	-0.11273	-0.12807	-0.13123	-0.14329	-0.17297	60.602	9.2e-08	0.000412
GRIPAP1	-0.034	-0.07206	-0.06297	-0.06315	-0.07801	-0.09705	-0.04038	0.05496	-0.08603	-0.08397	-0.07025	-0.04779	-0.07783	-0.00429	-0.08592	67.9454	4.54e-09	2.17e-05
GRK2	-0.22432	-0.1635	-0.14128	-0.21901	-0.13751	-0.28385	-0.37694	-0.37411	-0.04571	0.02392	0.25465	0.22051	-0.14261	0.05327	-0.04188	541.474	1.47e-106	1.05e-102
GRK3	-0.01811	-0.06186	-0.06227	-0.06406	-0.0258	-0.11421	0.01126	-0.0388	-0.09938	-0.09658	-0.03256	-0.06108	-0.08447	-0.05971	-0.09696	55.9569	5.93e-07	0.00252
GRPEL1	-0.20146	-0.21275	-0.21541	-0.19833	-0.20191	-0.05174	-0.16691	-0.13538	-0.19356	-0.18082	-0.14447	-0.15991	-0.20663	-0.199	-0.19803	56.2327	5.31e-07	0.00227
GRPEL2	-0.04487	-0.13658	-0.08254	-0.09908	-0.1175	-0.09548	-0.05633	-0.02206	-0.10545	-0.11133	-0.11818	-0.11675	-0.09612	-0.07657	-0.10121	48.6259	1.04e-05	0.0399
GRSF1	-0.30247	-0.22287	-0.20652	-0.14788	-0.17982	-0.06255	-0.36677	-0.31972	-0.204	-0.17536	-0.18619	-0.08222	-0.17805	-0.06998	-0.0922	174.622	7.96e-30	5.01e-26
GSDMD	-0.14	-0.16213	-0.1491	-0.15953	-0.15142	-0.1725	-0.12438	-0.1434	-0.15898	-0.10136	0.11549	-0.09007	-0.158	-0.15241	-0.1604	95.0843	4.12e-14	2.27e-10
GSE1	-0.25623	-0.14262	-0.24391	-0.04656	-0.06241	-0.03294	-0.05322	-0.23159	-0.00069	-0.16011	-0.20817	-0.24836	-0.27408	-0.30557	-0.30275	139.922	7.35e-23	4.47e-19
GSN	-0.0812	-0.07656	-0.15213	0.34334	-0.1417	-0.24929	-0.21499	-0.23257	-0.05347	-0.14059	0.12431	0.12267	-0.16385	-0.18164	0.16702	294.799	1.43e-54	9.69e-51
GSPT1	-0.22255	-0.17588	-0.22057	-0.10658	-0.10925	-0.07347	-0.12765	0.22767	-0.18105	-0.16213	-0.17179	-0.18495	-0.20412	-0.21108	-0.22086	199.481	7.01e-35	4.5e-31
GSR	-0.20035	-0.20942	-0.22029	-0.1256	-0.2079	-0.06549	-0.20221	-0.15771	-0.11026	-0.15496	-0.1811	-0.11685	-0.21193	-0.19949	-0.17285	57.4153	3.31e-07	0.00144
GSS	-0.06467	-0.1223	-0.11972	-0.11735	-0.11626	-0.11538	-0.02737	-0.00243	-0.12464	-0.12526	-0.06775	-0.10369	-0.10492	-0.11183	-0.13938	68.3378	3.85e-09	1.85e-05
GSTCD	-0.02993	-0.06061	-0.06649	-0.09436	-0.10111	-0.0955	-0.00923	-0.02398	-0.08084	-0.09998	-0.11766	-0.10851	-0.09269	-0.06968	-0.06574	64.8031	1.66e-08	7.74e-05
GSTK1	-0.21098	-0.16971	-0.13987	-0.14449	-0.20135	-0.16282	-0.30797	-0.30791	-0.19977	-0.10495	0.02629	0.06418	-0.13066	-0.24679	-0.18511	146.495	3.61e-24	2.21e-20
GSTO1	-0.29221	-0.25667	-0.20971	-0.17789	-0.23869	-0.11444	-0.27174	-0.28511	-0.26001	-0.15328	0.07433	-0.0727	-0.19601	-0.23958	-0.23062	157.935	1.85e-26	1.14e-22
GSTP1	-0.16663	-0.07855	0.04984	-0.05911	-0.11287	-0.31361	-0.5574	-0.53863	-0.27061	0.10323	0.52455	0.43381	-0.07082	-0.08157	-0.04968	1181.23	1.88e-243	1.38e-239
GTF2A2	-0.33777	-0.22804	-0.25512	-0.12475	-0.13481	-0.02354	-0.37979	-0.34443	-0.18567	-0.19786	-0.16805	-0.17106	-0.23853	-0.27738	-0.20213	197.187	2.06e-34	1.32e-30
GTF2E1	-0.04141	-0.05717	-0.05311	-0.09069	-0.05632	-0.09476	0.07426	0.01899	-0.09402	-0.09623	-0.11102	-0.10247	-0.07353	-0.04116	-0.08683	89.4515	4.82e-13	2.6e-09
GTF2H2	-0.04653	-0.07494	-0.08243	-0.09117	-0.07341	-0.10505	-0.07945	0.04432	-0.09202	-0.091	-0.087	-0.0749	-0.09447	-0.05249	-0.09603	69.9703	1.95e-09	9.51e-06
GTF2H3	-0.24722	-0.25053	-0.22005	-0.17367	-0.1437	-0.06467	-0.24413	-0.18904	-0.20386	-0.12352	-0.16721	-0.08884	-0.19416	-0.22435	-0.21984	78.6288	5.08e-11	2.61e-07
GTF2H5	-0.24853	-0.2028	-0.20445	-0.15672	-0.03254	-0.12302	-0.26583	-0.19777	-0.19584	-0.12779	-0.09115	-0.06345	-0.17018	-0.18282	-0.1708	56.6304	4.53e-07	0.00194
GTF2I	-0.12575	-0.1032	-0.128	0.02662	0.18916	-0.04035	-0.47686	-0.39441	-0.05762	-0.17885	-0.28487	-0.27965	-0.0584	-0.06804	-0.17383	247.366	1.01e-44	6.67e-41
GTF3A	-0.35129	-0.30903	-0.11476	-0.29764	-0.27914	-0.09604	-0.4457	-0.4374	-0.27772	-0.0005	0.02659	-0.16617	-0.09986	-0.0378	-0.19824	336.342	3e-63	2.06e-59
GTF3C6	-0.29615	-0.22894	-0.22001	-0.18482	-0.12839	-0.02855	-0.31367	-0.30872	-0.22343	-0.12092	-0.06244	-0.09389	-0.21903	-0.23302	-0.25293	179.124	9.75e-31	6.16e-27
GTPBP10	-0.06756	-0.06123	-0.08205	-0.08498	-0.08299	-0.10146	-0.00882	0.03779	-0.09218	-0.10069	-0.08937	-0.07074	-0.09774	-0.09096	-0.11951	76.8123	1.1e-10	5.59e-07
GTPBP4	-0.2531	-0.23304	-0.201	-0.1675	-0.19113	-0.06821	-0.2404	-0.21115	-0.19709	-0.11718	-0.14078	-0.1369	-0.22508	-0.21945	-0.25477	81.8944	1.26e-11	6.56e-08
GTPBP8	-0.05373	-0.07559	-0.07881	-0.07931	-0.08705	-0.07378	-0.0043	0.01952	-0.09082	-0.09736	-0.09938	-0.09905	-0.08511	-0.07645	-0.07966	51.8354	3e-06	0.0122
GUCD1	-0.26279	-0.24364	-0.2321	-0.17224	-0.21054	-0.03665	0.07134	0.14819	-0.15891	-0.202	-0.22404	-0.19325	-0.22056	-0.22294	-0.20203	221.25	2.43e-39	1.59e-35
GUF1	-0.08334	-0.12294	-0.12167	-0.11994	-0.13262	-0.08698	-0.08349	0.01844	-0.12569	-0.12127	-0.11645	-0.12558	-0.12198	-0.0989	-0.13073	70.354	1.67e-09	8.13e-06
GUK1	-0.22438	-0.21827	-0.22326	-0.2321	-0.24964	-0.15211	0.08102	0.52037	-0.19448	-0.22412	-0.20558	-0.22041	-0.22396	-0.17318	-0.1963	539.185	4.51e-106	3.21e-102
GUSB	-0.27009	-0.24437	-0.24241	-0.2352	-0.24313	-0.13006	-0.16192	-0.26122	-0.13072	-0.13195	0.07864	0.00859	-0.24838	-0.26213	-0.2342	167.129	2.6e-28	1.63e-24
GXYLT1	-0.07582	-0.08795	-0.10644	-0.10419	-0.10867	-0.0917	-0.0794	0.03412	-0.09679	-0.112	-0.11677	-0.10368	-0.09643	-0.09425	-0.11731	67.353	5.8e-09	2.76e-05
GYG1	-0.15607	-0.16848	-0.15568	-0.15463	-0.12425	-0.17409	-0.1801	-0.11631	-0.16103	-0.09702	0.08541	-0.07395	-0.16772	-0.16247	-0.15979	75.0871	2.28e-10	1.15e-06
GYPA	-0.39053	-0.39053	-0.39031	-0.39053	-0.38905	-0.16453	0.88179	1.1163	-0.37531	-0.39026	-0.37994	-0.38465	-0.39053	-0.39053	-0.38641	1693.49	0	0
GYPB	-0.34377	-0.34344	-0.34559	-0.34559	-0.3417	-0.16965	0.51932	0.95659	-0.341	-0.3447	-0.33529	-0.34257	-0.34559	-0.34367	-0.33867	1196.24	1.11e-246	8.2e-243
GYPC	-0.34956	-0.34123	-0.26774	-0.34391	-0.36974	-0.12686	0.29302	0.87616	-0.37043	-0.2723	-0.19667	-0.36712	-0.29851	-0.26735	-0.39635	941.293	6.1e-192	4.45e-188
GYPE	-0.19402	-0.19614	-0.19685	-0.22757	-0.2121	-0.11735	0.1134	0.10036	-0.2215	-0.20302	-0.20891	-0.21907	-0.23087	-0.2134	-0.22467	141.464	3.63e-23	2.21e-19
H1F0	-0.19777	-0.19483	-0.2139	-0.18965	-0.19841	-0.14901	0.27925	0.20064	-0.20211	-0.24021	-0.20201	-0.23087	-0.21646	-0.25463	-0.22699	241.639	1.53e-43	1.01e-39
H2AFV	-0.42787	-0.32304	-0.27559	-0.25103	-0.31042	-0.05526	-0.2176	-0.43785	-0.0329	-0.11368	0.03087	-0.06058	-0.33992	-0.26812	-0.01524	341.196	2.89e-64	1.98e-60
H2AFX	-0.30065	-0.28909	-0.24575	-0.2493	-0.14993	-0.05175	-0.08688	-0.25167	-0.18756	-0.21154	-0.19053	-0.20201	-0.24177	-0.23859	-0.12964	118.807	1.08e-18	6.33e-15
H2AFY	0.11147	0.14308	0.17391	0.31285	0.04432	-0.3391	-0.35142	-0.68358	-0.30639	0.05094	0.04893	0.27276	0.26887	0.94558	0.43512	1269.57	1.9e-262	1.4e-258
H2AFZ	-0.60484	-0.45043	-0.2438	-0.11628	-0.20159	0.08191	-0.24975	-0.62249	-0.14157	0.0025	0.04871	-0.09409	-0.36506	-0.25416	0.23867	909.86	3.33e-185	2.43e-181
H3F3A	-0.40489	-0.09251	-0.23812	0.29552	0.07128	-0.05523	0.30028	0.43337	-0.22087	-0.37991	-0.41312	-0.44743	-0.2299	-0.02948	0.03811	645.74	9.64e-129	6.93e-125
H3F3B	-0.08251	-0.0197	-0.02423	0.12999	0.22123	-0.2724	-0.42934	-0.56205	0.4533	0.12256	-0.09782	0.17346	-0.01449	0.10173	0.33746	607.435	1.39e-120	9.97e-117
HACD3	-0.27471	-0.249	-0.21548	-0.17376	-0.20685	-0.0134	-0.17485	-0.27364	-0.22623	-0.18017	-0.21158	-0.22068	-0.24856	-0.23527	-0.25044	156.384	3.78e-26	2.34e-22
HACL1	-0.11213	-0.1208	-0.11987	-0.12563	-0.12298	-0.11116	-0.0199	0.01948	-0.11512	-0.11889	-0.10265	-0.1165	-0.10821	-0.1166	-0.13055	72.4937	6.8e-10	3.37e-06
HADH	-0.34936	-0.29988	-0.21694	-0.12065	-0.18692	0.00134	-0.34448	-0.31281	-0.25188	-0.13023	-0.19043	-0.19274	-0.23208	-0.21701	-0.19959	262.235	8.42e-48	5.62e-44
HADHA	-0.25088	-0.25558	-0.22228	-0.18593	-0.13562	-0.10247	-0.22039	-0.28756	-0.24571	-0.18491	-0.08816	-0.11499	-0.22865	-0.31158	-0.21061	77.4597	8.35e-11	4.27e-07
HADHB	-0.22703	-0.22776	-0.17007	-0.18303	-0.20498	-0.10928	-0.2728	-0.26915	-0.19159	-0.10426	-0.05506	-0.06459	-0.18717	-0.23892	-0.22027	68.5938	3.47e-09	1.66e-05
HAGH	-0.3066	-0.31722	-0.30472	-0.30964	-0.3051	-0.11011	0.35727	0.73738	-0.29577	-0.3053	-0.28385	-0.30246	-0.31305	-0.30311	-0.30485	822.7	1.54e-166	1.12e-162
HAT1	-0.28721	-0.27632	-0.23646	-0.20763	-0.19621	-0.04561	-0.01575	-0.25925	-0.21621	-0.19191	-0.17786	-0.19154	-0.2434	-0.25046	-0.17728	120.562	4.88e-19	2.88e-15
HAUS2	-0.23262	-0.23101	-0.21801	-0.16173	-0.21628	-0.04658	-0.17799	-0.22236	-0.20623	-0.15728	-0.13448	-0.16479	-0.20175	-0.2108	-0.13728	81.6912	1.37e-11	7.14e-08
HAUS6	-0.18214	-0.19124	-0.19421	-0.16434	-0.17056	-0.04828	-0.15937	-0.17112	-0.17021	-0.14273	-0.14386	-0.14783	-0.18623	-0.18692	-0.15136	57.4093	3.32e-07	0.00144
HAUS7	-0.05914	-0.07455	-0.09578	-0.10692	-0.10676	-0.10378	-0.03387	0.01287	-0.10524	-0.10557	-0.09137	-0.09909	-0.07761	-0.08705	-0.09178	70.4908	1.57e-09	7.7e-06
HAX1	-0.25108	-0.23583	-0.24138	-0.21133	-0.18124	-0.08543	-0.23327	-0.24229	-0.19916	-0.18934	-0.15515	-0.16455	-0.23502	-0.21883	-0.19259	66.9305	6.9e-09	3.28e-05
HBA1	-0.29489	-0.29482	-0.29487	-0.29472	-0.29476	-0.18295	0.14624	1.20748	-0.29097	-0.29486	-0.28889	-0.29203	-0.29475	-0.29394	-0.28916	2037.44	0	0
HBA2	-0.33388	-0.33387	-0.33389	-0.33382	-0.33355	-0.20161	0.28725	1.47494	-0.32954	-0.33384	-0.3202	-0.33111	-0.33377	-0.33332	-0.32764	2737.26	0	0
HBB	-0.34772	-0.34768	-0.34772	-0.34744	-0.34726	-0.19504	0.2105	1.45799	-0.34299	-0.34756	-0.34044	-0.34592	-0.34753	-0.34689	-0.34154	2601.39	0	0
HBD	-0.40111	-0.39762	-0.40153	-0.38942	-0.38475	-0.20121	0.48647	1.50768	-0.39311	-0.40059	-0.39252	-0.3998	-0.40148	-0.40092	-0.39676	2884.82	0	0
HBM	-0.37986	-0.37986	-0.37986	-0.37986	-0.37986	-0.21932	0.6823	1.28681	-0.37282	-0.37986	-0.36692	-0.37404	-0.37986	-0.37874	-0.37753	2196.62	0	0
HBQ1	-0.15521	-0.15169	-0.15494	-0.14805	-0.11989	-0.0327	-0.07263	-0.04192	-0.11247	-0.15527	-0.1436	-0.15018	-0.15782	-0.15782	-0.15782	55.8244	6.25e-07	0.00265
HBS1L	-0.25327	-0.25662	-0.25513	-0.22155	-0.20413	0.0572	-0.19389	-0.21982	-0.19311	-0.22239	-0.21391	-0.23305	-0.25202	-0.23303	-0.24148	249.22	4.17e-45	2.76e-41
HCFC1	-0.29786	-0.30611	-0.23878	-0.21225	-0.23257	-0.06371	-0.02095	-0.30684	-0.19085	-0.19849	-0.18111	-0.12739	-0.22906	-0.15947	-0.11093	114.314	8.12e-18	4.73e-14
HCG18	-0.07041	-0.09379	-0.10301	-0.10035	-0.10616	-0.1097	-0.03879	0.02554	-0.10839	-0.10128	-0.11201	-0.11214	-0.10221	-0.09514	-0.07155	64.5107	1.87e-08	8.7e-05
HCK	-0.13269	-0.1581	-0.1116	-0.1276	-0.1581	-0.13335	0.04213	0.00088	-0.15353	-0.08834	0.05901	0.21469	-0.07222	-0.10348	-0.06424	59.4273	1.48e-07	0.000655
HCLS1	-0.2415	-0.24674	-0.1686	-0.22611	-0.1516	-0.2562	-0.34215	-0.32324	-0.08974	-0.01834	0.0245	0.46208	-0.1957	-0.10527	0.06082	382.176	7.17e-73	4.96e-69
HCST	-0.19668	-0.19481	-0.14084	-0.16068	-0.20479	-0.22951	-0.24232	-0.18486	-0.12197	-0.07763	0.22177	0.36451	-0.08447	-0.17429	0.17795	391.903	6.43e-75	4.46e-71
HDAC1	-0.30242	-0.24552	-0.21641	-0.20056	-0.18387	-0.09018	-0.20828	-0.31424	-0.13643	-0.12831	-0.13206	-0.14137	-0.20581	-0.22652	-0.06047	91.836	1.71e-13	9.27e-10
HDAC2	-0.34033	-0.20292	-0.22296	-0.1118	-0.10101	0.03678	-0.26469	-0.38523	-0.21901	-0.18701	-0.27045	-0.21485	-0.24487	-0.21649	-0.15431	309.031	1.54e-57	1.05e-53
HDAC3	-0.21705	-0.221	-0.21731	-0.1842	-0.23196	-0.07536	-0.17691	-0.21015	-0.20816	-0.18888	-0.17771	-0.11858	-0.21865	-0.21965	-0.15775	59.3406	1.53e-07	0.000677
HDAC5	-0.08511	-0.06563	-0.10193	0.01358	-0.09868	-0.12577	-0.01558	0.11531	-0.09584	-0.088	-0.08532	-0.04438	-0.09602	-0.09744	-0.08361	106.938	2.19e-16	1.26e-12
HDAC7	-0.30962	-0.2431	-0.28826	-0.29575	-0.06007	0.12388	-0.32873	-0.31798	-0.19246	-0.28773	-0.32683	-0.28594	-0.27175	-0.21968	-0.34304	542.619	8.41e-107	6e-103
HDAC8	-0.08131	-0.11576	-0.11402	-0.1126	-0.11685	-0.10585	-0.05225	0.01906	-0.10547	-0.12023	-0.09746	-0.11128	-0.10627	-0.08309	-0.12076	69.0409	2.88e-09	1.39e-05
HDC	-0.12521	-0.12521	-0.11146	-0.12521	-0.12521	-0.10706	-0.12521	-0.07525	1.76703	-0.12363	-0.11931	-0.09014	-0.09354	-0.11084	-0.12521	442.756	1.21e-85	8.47e-82
HDDC2	-0.22877	-0.20032	-0.21624	-0.20274	-0.1872	-0.12505	-0.17714	-0.20185	-0.21308	-0.14644	-0.07173	-0.09934	-0.22511	-0.19815	-0.22517	49.8047	6.58e-06	0.0259
HDGF	-0.46306	-0.42303	-0.3933	-0.40013	-0.41	-0.0955	0.81829	0.6783	-0.37515	-0.33439	-0.14031	-0.31346	-0.40914	-0.37377	-0.42716	954.778	7.83e-195	5.72e-191
HDHD2	-0.12172	-0.12663	-0.12828	-0.10666	-0.12928	-0.12589	-0.08825	0.00278	-0.12839	-0.09825	-0.0893	-0.09793	-0.12833	-0.12863	-0.10874	54.5125	1.05e-06	0.00438
HDHD3	-0.01029	-0.07645	-0.07971	-0.07625	-0.09883	-0.09096	0.04362	0.0022	-0.074	-0.09119	-0.11578	-0.09882	-0.07411	-0.05534	-0.04811	89.3042	5.14e-13	2.77e-09
HDLBP	-0.34998	-0.27415	-0.23315	-0.22466	-0.24245	-0.15484	-0.23519	-0.32859	-0.17612	-0.16026	0.19747	-0.00815	-0.30039	-0.27921	-0.21632	293.033	3.35e-54	2.26e-50
HEATR5A	-0.02368	-0.05448	-0.05597	-0.0676	-0.06356	-0.09428	-0.0371	0.0471	-0.07715	-0.09526	-0.07509	-0.05021	-0.03918	-0.07196	-0.06499	81.1538	1.73e-11	8.98e-08
HEATR5B	-0.10436	-0.10576	-0.10764	-0.10511	-0.12026	-0.11228	-0.04417	0.03525	-0.10383	-0.11928	-0.11215	-0.09292	-0.11637	-0.1073	-0.10577	72.5996	6.5e-10	3.22e-06
HEBP1	-0.2986	-0.31164	-0.31347	-0.36212	-0.32161	0.1251	-0.07	-0.08665	-0.37379	-0.34041	-0.34916	-0.3424	-0.31574	-0.38782	-0.34146	587.085	2.98e-116	2.13e-112
HEBP2	-0.20608	-0.1856	-0.15706	-0.17494	-0.1543	-0.16966	-0.27434	-0.19616	-0.16382	-0.10027	-0.02374	0.0356	-0.16849	-0.1849	-0.0991	79.6926	3.23e-11	1.67e-07
HECTD1	-0.24133	-0.18181	-0.20604	-0.1959	-0.10581	-0.05501	-0.16377	-0.25012	-0.20575	-0.16438	-0.16414	-0.151	-0.17011	-0.19923	-0.22925	77.1196	9.65e-11	4.92e-07
HECTD4	-0.16129	-0.15712	-0.16245	-0.12505	-0.17174	-0.12192	0.01904	0.15144	-0.13688	-0.16274	-0.17032	-0.15398	-0.15118	-0.14121	-0.15208	121.416	3.32e-19	1.96e-15
HELB	-0.00227	-0.07031	-0.0539	-0.08238	-0.05756	-0.09919	0.00608	0.10883	-0.07891	-0.08987	-0.03632	-0.02787	-0.07747	-0.06204	-0.02935	136.928	2.89e-22	1.75e-18
HELLS	-0.24565	-0.1951	-0.12127	-0.18631	-0.1814	-0.13444	-0.07914	-0.22736	-0.0781	-0.04304	-0.17003	-0.15266	-0.16961	-0.09154	-0.05956	50.4733	5.09e-06	0.0202
HEMGN	-0.31329	-0.31071	-0.36941	-0.27837	-0.35645	-0.20675	0.94412	1.21042	-0.38501	-0.40495	-0.39687	-0.40575	-0.37431	-0.3909	-0.39631	1872.34	0	0
HEMK1	-0.03254	-0.05418	-0.07635	-0.0497	-0.08162	-0.088	0.04459	0.02843	-0.04401	-0.08642	-0.07845	-0.06223	-0.06117	-0.07456	-0.04526	65.434	1.28e-08	6e-05
HERPUD1	-0.21313	-0.21894	-0.21769	-0.10462	-0.17358	-0.15687	-0.20137	-0.18323	-0.09049	-0.09447	0.00393	0.07328	-0.20338	-0.18795	0.73395	153.563	1.39e-25	8.59e-22
HES6	-0.22596	-0.22596	-0.21078	-0.22596	-0.18997	-0.01493	-0.02547	-0.13737	-0.18202	-0.21724	-0.18983	-0.21277	-0.19639	-0.20991	-0.16464	117.126	2.3e-18	1.34e-14
HEXA	-0.20106	-0.19966	-0.17957	-0.20293	-0.15487	-0.19045	-0.19159	-0.1878	-0.17084	-0.11319	0.08505	-0.0722	-0.17386	-0.20837	-0.20196	106.532	2.62e-16	1.5e-12
HEXB	-0.18676	-0.18453	-0.16604	-0.17491	-0.18744	-0.18821	-0.18025	-0.16984	-0.21662	-0.10392	-0.09883	0.40025	-0.19587	-0.21759	-0.04585	158.042	1.76e-26	1.09e-22
HGF	-0.125	-0.12517	-0.15423	-0.21656	-0.18119	-0.19991	-0.22437	-0.13981	0.09574	0.02795	0.11691	0.16883	-0.15287	-0.14921	-0.15368	201.82	2.33e-35	1.5e-31
HHEX	-0.04532	-0.09197	-0.00858	-0.16414	0.04409	-0.19764	-0.36314	-0.36314	-0.16504	-0.0169	-0.21867	-0.15264	-0.09341	-0.24776	-0.20639	133.857	1.17e-21	7.07e-18
HIBADH	-0.10571	-0.10515	-0.117	-0.11275	-0.11284	-0.1025	-0.06835	0.01433	-0.1132	-0.10573	-0.12962	-0.12566	-0.11528	-0.0805	-0.11681	65.1506	1.44e-08	6.73e-05
HIF1AN	-0.04935	-0.07278	-0.08765	-0.08377	-0.08487	-0.09481	-0.04916	0.04377	-0.08558	-0.09272	-0.08672	-0.07632	-0.07485	-0.06343	-0.08934	51.9991	2.81e-06	0.0114
HIGD1A	-0.27093	-0.23921	-0.26609	-0.10362	-0.18353	0.01918	-0.22022	-0.15446	-0.21498	-0.23451	-0.24177	-0.2351	-0.21357	-0.24192	-0.13945	194.568	7.05e-34	4.5e-30
HIGD2A	-0.26248	-0.22251	-0.20967	-0.2121	-0.18379	-0.16051	-0.24018	-0.24592	-0.2168	-0.12276	-0.07679	-0.03382	-0.19114	-0.19297	-0.1636	71.5531	1.01e-09	4.97e-06
HIKESHI	-0.24598	-0.23378	-0.20672	-0.19796	-0.21065	-0.07191	-0.22397	-0.23418	-0.19689	-0.18843	-0.16414	-0.15951	-0.22786	-0.22533	-0.22375	70.439	1.61e-09	7.86e-06
HILPDA	-0.05239	-0.10971	-0.10757	-0.09416	-0.12129	-0.1124	-0.0504	-0.02876	-0.10421	-0.1045	-0.10687	-0.09019	-0.1119	-0.07771	-0.10171	59.1785	1.63e-07	0.000721
HINT1	0.61721	0.38171	0.55301	-0.15723	0.17181	-0.11971	-0.89721	-0.97155	-0.02505	0.34597	-0.00887	-0.10644	0.35987	-0.22486	-0.23769	2231.31	0	0
HINT3	-0.07031	-0.08503	-0.10385	-0.09966	-0.09886	-0.10377	0.11	-0.00523	-0.10236	-0.10575	-0.09483	-0.10233	-0.0888	-0.07195	-0.11301	77.0801	9.81e-11	5e-07
HIRA	-0.24045	-0.21055	-0.21525	-0.17803	-0.19709	-0.03515	-0.10303	-0.15092	-0.16387	-0.18328	-0.18249	-0.17776	-0.20627	-0.2271	-0.18932	85.9666	2.18e-12	1.16e-08
HIST1H4C	-0.31337	-0.29828	-0.27788	-0.28718	-0.28011	-0.04952	0.57964	0.01388	-0.25545	-0.28216	-0.26316	-0.35242	-0.29883	-0.29442	-0.13982	385.269	1.6e-73	1.11e-69
HK1	-0.30775	-0.3046	-0.30078	-0.24091	-0.26556	0.00297	0.05844	0.04773	-0.21836	-0.26217	-0.27293	-0.23098	-0.28175	-0.30523	-0.29282	305.256	9.47e-57	6.42e-53
HLA.A	-0.15636	-0.16231	-0.02206	-0.20296	-0.24249	-0.48861	-0.48586	-0.42197	0.24478	0.2191	0.95194	0.5709	0.19683	-0.2489	0.11329	2446.7	0	0
HLA.B	0.03103	-0.07806	0.07393	-0.07959	-0.12317	-0.47869	-0.71212	-0.70843	0.38762	0.43371	0.66661	1.29138	0.25663	-0.12639	1.00909	3217.56	0	0
HLA.C	-0.13232	-0.0902	0.00262	-0.05735	-0.15471	-0.34695	-0.58285	-0.59782	0.34682	0.18142	0.47357	0.48812	0.09839	-0.1964	0.26792	1347.84	2.74e-279	2.03e-275
HLA.DMA	-0.13533	-0.14318	-0.12838	-0.12182	-0.13664	-0.16805	-0.19299	-0.22654	-0.16008	-0.09023	-0.12723	0.14662	-0.10197	-0.15217	0.0483	70.2454	1.74e-09	8.5e-06
HLA.DPA1	0.23619	-0.04028	0.11619	-0.16058	-0.13415	-0.28228	-0.34201	-0.33081	-0.2016	0.03778	-0.18653	0.45656	0.1722	0.16715	0.96816	736.244	4.7e-148	3.4e-144
HLA.DPB1	0.14894	-0.06114	0.11105	-0.16942	-0.09791	-0.25806	-0.31425	-0.28625	-0.19856	0.03298	-0.20861	0.26097	0.17325	0.04383	0.82423	491.492	5.89e-96	4.16e-92
HLA.DRA	0.56054	0.14526	0.27641	-0.2528	-0.06801	-0.38079	-0.43949	-0.42717	-0.27435	0.21152	-0.31763	0.91423	0.35672	0.69048	1.66505	2172.47	0	0
HLA.DRB1	-0.03865	-0.09975	-0.0393	-0.20615	-0.1549	-0.23289	-0.23725	-0.23153	-0.21258	0.00513	-0.19163	0.49151	0.01835	-0.00736	0.51527	364.757	3.29e-69	2.27e-65
HLA.E	1.01595	0.27945	0.15407	-0.01218	-0.06249	-0.37041	-0.4319	-0.45301	0.18486	-0.0422	-0.13049	0.0075	0.06641	-0.08651	-0.06971	1289.57	9.5e-267	7e-263
HLF	0.10236	-0.06798	-0.06854	-0.06352	-0.11627	-0.13014	-0.13831	-0.13831	-0.10154	-0.07681	-0.13455	-0.09128	-0.07407	-0.09431	-0.1098	145.875	4.79e-24	2.93e-20
HLTF	-0.26487	-0.22021	-0.2347	-0.1514	-0.15881	0.0087	-0.06037	-0.24035	-0.16372	-0.21496	-0.24363	-0.23556	-0.24253	-0.26458	-0.22699	187.614	1.84e-32	1.17e-28
HM13	-0.24752	-0.21253	-0.22354	-0.14124	-0.15855	-0.18831	-0.27368	-0.24538	-0.10145	-0.00724	0.07606	0.02521	-0.18336	-0.24906	-0.08958	171.819	2.94e-29	1.84e-25
HMBS	-0.40156	-0.38722	-0.39925	-0.39691	-0.38344	-0.13896	0.93654	1.31851	-0.37731	-0.39526	-0.38565	-0.38952	-0.40353	-0.39772	-0.38073	2018.93	0	0
HMGA1	-0.35363	-0.18439	-0.10579	-0.18019	-0.14129	0.18996	-0.49049	-0.67973	-0.23956	-0.09892	-0.17175	-0.36394	-0.19959	-0.27259	-0.29637	933.203	3.31e-190	2.41e-186
HMGB1	-0.78875	-0.48652	-0.43084	-0.32508	-0.13092	0.48061	-0.17969	-0.66778	0.01517	-0.13464	-0.39335	-0.42996	-0.4687	0.37237	0.38246	2507.6	0	0
HMGB2	-0.58957	-0.50086	-0.44542	-0.34839	-0.34758	0.01919	0.89306	0.29131	-0.29698	-0.35013	-0.35042	-0.38983	-0.43983	-0.42904	-0.05732	1123.84	4.04e-231	2.97e-227
HMGB3	-0.24559	-0.23828	-0.22317	-0.14075	-0.18904	-0.03778	-0.1196	-0.20384	-0.21978	-0.17752	-0.16377	-0.17976	-0.21124	-0.23503	-0.20273	95.9514	2.82e-14	1.55e-10
HMGCS1	-0.02226	-0.07057	-0.07036	-0.06866	-0.07388	-0.08935	0.01989	0.08683	-0.07765	-0.08231	-0.08387	-0.08616	-0.06184	-0.06122	-0.07925	95.492	3.45e-14	1.9e-10
HMGN2	-0.55977	-0.38547	-0.08916	-0.10878	-0.29495	-0.14658	-0.10076	-0.5087	-0.13049	0.04675	0.08093	-0.00457	-0.11258	-0.05713	0.98521	595.275	5.39e-118	3.86e-114
HMGN3	-0.28618	-0.28449	-0.16554	0.02724	-0.03332	-0.10897	-0.39896	-0.42335	-0.18385	-0.05898	-0.15598	-0.05688	-0.15144	-0.16086	-0.06331	203.189	1.23e-35	7.89e-32
HMGN5	-0.33651	-0.27993	-0.24606	-0.20308	-0.20348	0.1084	-0.29949	-0.32279	-0.2705	-0.19243	-0.17392	-0.27875	-0.28787	-0.33533	-0.34136	445.541	3.12e-86	2.19e-82
HMGXB3	-0.04196	-0.09188	-0.09603	-0.09943	-0.09603	-0.10015	-0.03073	0.06516	-0.10474	-0.10622	-0.10028	-0.10533	-0.08815	-0.07424	-0.0984	106.208	3.03e-16	1.73e-12
HMMR	-0.19665	-0.17457	-0.16115	-0.13242	-0.15699	-0.07226	-0.10614	-0.0304	-0.14841	-0.15542	-0.15289	-0.15838	-0.15511	-0.15467	-0.12555	48.7908	9.72e-06	0.0376
HN1	-0.30626	-0.25882	-0.23826	-0.17656	-0.18121	-0.09173	-0.22415	-0.13897	-0.1789	-0.18687	-0.11891	-0.12999	-0.24552	-0.22189	-0.11652	68.9334	3.01e-09	1.45e-05
HN1L	-0.26337	-0.2527	-0.21461	-0.17082	-0.15319	-0.04257	-0.1666	-0.25327	-0.19244	-0.15703	-0.20698	-0.21526	-0.20547	-0.24084	-0.25401	111.337	3.08e-17	1.78e-13
HNRNPA0	-0.30185	-0.17361	-0.10755	-0.16917	0.02866	-0.08702	-0.43296	-0.54122	-0.01982	-0.02978	-0.14166	-0.09775	-0.09364	-0.11725	0.17243	327.764	1.87e-61	1.28e-57
HNRNPA1	0.0737	0.45284	0.56309	0.367	0.5502	0.13702	-1.06973	-1.20983	0.09171	0.28027	-0.20676	-0.06234	0.46362	0.35364	0.08968	2871.98	0	0
HNRNPA2B1	-0.60366	-0.35577	-0.30219	-0.02033	-0.19843	0.17894	0.10661	-0.52291	-0.14218	0.00449	-0.34023	-0.12884	-0.20572	-0.09315	0.24631	945.463	7.79e-193	5.69e-189
HNRNPA3	-0.44371	-0.28343	-0.19506	-0.02793	-0.06991	0.04107	-0.07511	-0.65206	-0.05603	0.1147	-0.18315	-0.01376	-0.20721	-0.16219	0.2435	648.89	2.06e-129	1.48e-125
HNRNPAB	-0.60641	-0.44586	-0.42758	-0.13071	-0.12935	0.45373	-0.13145	-0.58752	-0.28242	-0.23674	-0.34795	-0.30728	-0.41784	-0.40831	-0.27207	1904.54	0	0
HNRNPC	-0.44912	-0.21652	-0.20784	0.20725	0.19159	0.29549	-0.68547	-0.81559	-0.20894	0.05046	-0.31333	-0.04327	-0.00209	0.02965	0.12649	1612.51	0	0
HNRNPD	-0.47587	-0.22135	-0.21468	0.00618	-0.14739	0.11091	-0.3703	-0.68304	-0.16543	0.04051	-0.19364	0.00464	-0.20017	0.0431	0.31682	856.159	1.06e-173	7.72e-170
HNRNPDL	-0.27043	-0.15346	-0.03773	-0.01411	0.3644	-0.11418	-0.4044	-0.663	-0.05875	0.14566	-0.1571	0.05273	0.03228	0.0041	0.05707	567.015	5.52e-112	3.94e-108
HNRNPF	-0.45894	-0.24747	-0.15127	0.15108	-0.08933	0.17883	-0.37034	-0.68159	0.06229	-0.05632	-0.31113	-0.15979	-0.09734	-0.07939	-0.11936	990.916	1.39e-202	1.02e-198
HNRNPH1	-0.35241	-0.25392	-0.17604	-0.03743	-0.04082	-0.03888	-0.15183	-0.5551	-0.17701	-0.01032	-0.16586	-0.04198	-0.13392	-0.04194	0.06787	369.852	2.8e-70	1.93e-66
HNRNPH3	-0.27174	-0.18311	-0.16182	-0.17291	-0.18373	-0.02288	-0.12838	-0.32777	-0.1297	-0.11404	-0.1391	-0.18576	-0.17083	-0.19825	-0.15964	137.812	1.93e-22	1.17e-18
HNRNPK	-0.3682	-0.25362	-0.23498	-0.08613	-0.15569	-0.0538	-0.08593	-0.23621	-0.18017	-0.11772	-0.18004	-0.0946	-0.18459	-0.13601	-0.0891	117.238	2.18e-18	1.28e-14
HNRNPL	-0.35419	-0.26976	-0.24762	-0.18597	-0.14222	-0.02215	-0.11673	-0.42336	-0.15722	-0.06988	-0.26071	-0.12262	-0.18716	-0.15591	-0.26397	258.819	4.3e-47	2.86e-43
HNRNPM	-0.46639	-0.24113	-0.24507	-0.05096	-0.09832	0.09985	-0.28787	-0.62602	-0.14416	-0.01504	-0.23618	-0.05083	-0.17682	-0.11131	0.11901	712.09	6.77e-143	4.89e-139
HNRNPR	-0.32825	-0.19476	-0.14795	-0.04687	-0.11304	0.06071	-0.27737	-0.49814	-0.06745	0.01045	-0.27358	-0.20582	-0.17336	-0.10477	0.09105	470.163	1.93e-91	1.36e-87
HNRNPU	-0.37554	-0.26211	-0.19809	-0.15701	-0.06037	0.10733	-0.25539	-0.6757	-0.17276	0.0457	-0.27901	-0.0334	-0.15475	-0.07795	0.05174	757.859	1.13e-152	8.19e-149
HNRNPUL1	-0.28119	-0.22746	-0.22827	-0.21142	-0.14271	-0.11782	-0.09851	-0.27536	-0.11848	-0.16984	-0.09309	-0.04052	-0.2362	-0.1933	-0.1414	66.4425	8.45e-09	3.99e-05
HNRNPUL2	-0.26226	-0.21527	-0.20664	-0.12323	-0.19933	-0.10291	-0.18386	-0.27241	-0.13689	-0.12674	-0.07863	-0.09082	-0.17646	-0.19298	-0.18947	64.7582	1.69e-08	7.88e-05
HOOK3	-0.21489	-0.21346	-0.20062	-0.04819	-0.06286	-0.12287	-0.22164	-0.17258	-0.14651	-0.18838	-0.20245	0.05973	-0.18048	-0.16481	-0.10776	51.8643	2.96e-06	0.012
HOPX	0.31085	-0.04915	0.14945	-0.23346	-0.21623	-0.23499	-0.18608	-0.21437	-0.2051	-0.09277	-0.22751	-0.19802	0.19253	-0.15303	-0.18844	333.374	1.25e-62	8.59e-59
HP1BP3	-0.26454	-0.26624	-0.21185	-0.18927	-0.07458	-0.09191	-0.07227	-0.22401	-0.12689	-0.22138	-0.21503	-0.20627	-0.22675	-0.21334	-0.06817	58.5838	2.08e-07	0.00091
HPGD	-0.0456	-0.04969	-0.0656	-0.06318	-0.03336	-0.09761	-0.06854	-0.10993	0.48047	-0.05099	-0.09047	-0.07906	-0.06555	-0.06374	-0.06446	222.767	1.19e-39	7.74e-36
HPRT1	-0.29859	-0.25425	-0.20385	-0.05086	-0.07298	0.04115	-0.35228	-0.36154	-0.21364	-0.11278	-0.18444	-0.20275	-0.18709	-0.20561	-0.25892	305.622	7.94e-57	5.38e-53
HPS4	-0.23182	-0.21943	-0.19819	-0.05645	-0.14103	-0.05553	-0.18636	-0.22546	-0.17172	-0.15738	-0.17989	-0.14191	-0.13565	-0.02582	-0.1602	75.1202	2.25e-10	1.13e-06
HPS5	-0.04671	-0.09214	-0.09234	-0.09483	-0.08753	-0.10883	-0.0495	-0.01101	-0.09917	-0.10671	-0.09291	-0.05824	-0.06284	-0.07177	-0.09095	48.4189	1.12e-05	0.0431
HSBP1	-0.28726	-0.20352	-0.10622	-0.17324	-0.16158	-0.15107	-0.411	-0.40796	-0.13582	-0.04746	0.03405	-0.04722	-0.16773	-0.26252	-0.09098	241.232	1.86e-43	1.23e-39
HSBP1L1	-0.02074	-0.04058	-0.04206	-0.07576	-0.04882	-0.06882	0.05125	0.07787	-0.01716	-0.06987	-0.08368	-0.08392	-0.08183	-0.02006	-0.0737	93.5908	7.93e-14	4.33e-10
HSCB	-0.07493	-0.09993	-0.08913	-0.09244	-0.09705	-0.10705	-0.06274	0.08064	-0.09436	-0.09621	-0.07916	-0.0516	-0.08736	-0.08985	-0.08534	79.5415	3.44e-11	1.78e-07
HSD17B10	-0.2382	-0.23873	-0.21797	-0.22458	-0.19886	-0.07547	-0.23152	-0.19292	-0.2122	-0.1792	-0.14199	-0.13989	-0.23426	-0.22837	-0.22813	69.0856	2.82e-09	1.36e-05
HSD17B11	0.00995	0.0075	-0.07972	-0.15435	-0.12131	-0.2254	-0.36836	-0.35676	-0.08179	-0.01853	-0.04412	-0.02385	-0.06428	-0.2186	-0.28662	192.195	2.15e-33	1.37e-29
HSD17B12	-0.23083	-0.21791	-0.21817	-0.1879	-0.18021	-0.11972	-0.33359	-0.33899	-0.2231	-0.14923	-0.00655	-0.0916	-0.24809	-0.26006	-0.25244	153.203	1.64e-25	1.01e-21
HSD17B4	-0.26813	-0.2248	-0.24016	-0.1328	-0.19022	-0.08706	-0.26035	-0.27349	0.02496	-0.1683	-0.15933	-0.14742	-0.23401	-0.24786	-0.12991	93.2891	9.04e-14	4.94e-10
HSF2	-0.06209	-0.09017	-0.11747	-0.12417	-0.09922	-0.10969	-0.07391	-0.01672	-0.11929	-0.12244	-0.12287	-0.12372	-0.1018	-0.10807	-0.08767	56.6688	4.46e-07	0.00192
HSH2D	-0.20752	-0.16777	-0.13301	-0.21071	-0.13047	-0.2083	-0.23761	-0.21959	0.0537	-0.02464	0.0093	0.06092	-0.15662	-0.20334	-0.2053	136.404	3.67e-22	2.22e-18
HSP90AA1	-0.50259	-0.39938	-0.3382	-0.25898	-0.27868	0.22574	0.32653	-0.4883	-0.29778	-0.23519	-0.23943	-0.35541	-0.36926	-0.28558	-0.28148	955.317	6e-195	4.39e-191
HSP90AB1	0.25956	0.19891	0.21526	0.41004	0.56293	0.20521	-0.97554	-1.03208	-0.17566	0.31746	-0.24072	-0.15134	0.01754	-0.16655	-0.63118	2316.03	0	0
HSP90B1	-0.38118	-0.35565	-0.29919	0.02534	-0.22229	-0.26511	-0.50165	-0.5348	-0.06364	0.31935	0.96326	0.51659	-0.27724	-0.27696	0.07277	1815.06	0	0
HSPA4	-0.23169	-0.21792	-0.20455	-0.17006	-0.14915	-0.10022	-0.22886	-0.21184	-0.19858	-0.1392	-0.11304	-0.12538	-0.16705	-0.18883	-0.18376	48.9492	9.15e-06	0.0355
HSPA5	-0.39475	-0.37485	-0.32686	0.08378	-0.2239	-0.27134	-0.43829	-0.50522	0.00683	0.35804	1.02868	0.36042	-0.27634	-0.331	-0.1154	1771.65	0	0
HSPA8	-0.60433	-0.47775	-0.3625	-0.26847	-0.22526	0.2884	-0.05219	-0.61802	-0.32585	-0.11012	-0.20889	-0.25757	-0.3172	-0.10803	-0.21425	1298.62	1.07e-268	7.91e-265
HSPA9	-0.33513	-0.28936	-0.22793	-0.19659	-0.18826	0.01575	-0.35248	-0.3721	-0.22144	-0.12618	-0.12817	-0.17893	-0.25276	-0.30341	-0.34491	320.92	5.06e-60	3.45e-56
HSPB1	0.04401	-0.17571	0.09101	-0.08147	-0.31833	-0.10857	-0.65899	-0.67494	-0.41826	0.37735	0.01017	0.09895	-0.07805	-0.50929	-0.44821	892.913	1.42e-181	1.04e-177
HSPB11	-0.26356	-0.2067	-0.20072	-0.1744	-0.10115	-0.05923	-0.21846	-0.24716	-0.18774	-0.13462	-0.13457	-0.13722	-0.20888	-0.1982	-0.07069	93.9209	6.86e-14	3.76e-10
HSPBP1	-0.23225	-0.22972	-0.21792	-0.23057	-0.18224	-0.06826	-0.19049	-0.15918	-0.20956	-0.18007	-0.13214	-0.15755	-0.21268	-0.20569	-0.22589	58.0356	2.59e-07	0.00113
HSPD1	-0.44286	-0.27217	-0.18055	-0.17066	-0.2695	0.32904	-0.55552	-0.71271	-0.31929	0.0201	-0.26337	-0.29186	-0.19887	-0.20746	-0.3879	1397.78	4.88e-290	3.61e-286
HSPE1	-0.3687	-0.27807	-0.25012	-0.12403	-0.14797	0.10149	-0.43866	-0.43963	-0.25508	-0.13617	-0.16828	-0.20495	-0.24753	-0.25152	-0.28464	510.095	6.71e-100	4.76e-96
HSPH1	-0.27976	-0.2168	-0.2297	-0.13911	-0.15493	-0.03602	-0.25572	-0.27184	-0.20215	-0.14598	-0.17834	-0.14134	-0.23191	-0.23011	-0.08223	126.5	3.33e-20	1.98e-16
HTATSF1	-0.24646	-0.16624	-0.18357	-0.21036	-0.22207	-0.07193	-0.2373	-0.23366	-0.15565	-0.1314	-0.12884	-0.1107	-0.2044	-0.22668	-0.14715	78.1991	6.1e-11	3.13e-07
HUS1	-0.05641	-0.06538	-0.08352	-0.10353	-0.09849	-0.09861	-0.03399	-0.00613	-0.0991	-0.09617	-0.11039	-0.11215	-0.07744	-0.09256	-0.08471	50.2743	5.49e-06	0.0217
HYAL3	-0.04245	-0.06867	-0.09263	0.00373	-0.05067	-0.08938	-0.06593	0.05358	-0.02835	-0.08588	-0.0269	-0.09886	-0.09502	-0.11386	-0.10174	59.0645	1.71e-07	0.000754
HYOU1	-0.29331	-0.27787	-0.25787	-0.09322	-0.20129	-0.18367	-0.28262	-0.25899	-0.10657	-0.00075	0.18359	-0.00949	-0.26005	-0.26126	-0.10056	269.881	2.18e-49	1.46e-45
IARS	-0.30588	-0.29156	-0.19146	-0.09933	-0.12444	0.01981	-0.30599	-0.43596	-0.21467	-0.11991	-0.2069	-0.26732	-0.24551	-0.23344	-0.29855	305.103	1.02e-56	6.91e-53
IBA57	-0.04583	-0.06197	-0.05335	-0.07053	-0.06389	-0.05926	-0.03184	-0.0106	-0.04928	-0.05008	-0.05984	-0.06053	-0.06511	-0.07335	-0.08611	48.587	1.05e-05	0.0405
ICA1L	-0.01363	-0.04601	-0.05374	-0.06322	-0.07512	-0.0792	0.09037	0.12844	-0.06878	-0.06309	-0.0563	-0.05511	-0.02611	-0.02813	-0.06357	127.018	2.63e-20	1.57e-16
ICAM3	-0.05444	-0.08765	-0.06777	-0.19878	-0.16874	-0.20416	-0.23414	-0.25643	-0.06869	-0.09281	-0.08654	-0.17765	-0.08024	-0.15976	-0.16683	69.1408	2.76e-09	1.33e-05
ICAM4	-0.16012	-0.15154	-0.16574	-0.16133	-0.09092	-0.03603	-0.1308	-0.14798	-0.16672	-0.17666	-0.1983	-0.17759	-0.18321	-0.19067	-0.22812	69.6727	2.21e-09	1.07e-05
ICE1	-0.04241	-0.0326	-0.05108	-0.08215	-0.07821	-0.08902	0.06169	0.04253	-0.07621	-0.09245	-0.09688	-0.09257	-0.06768	-0.0469	-0.08518	82.0143	1.19e-11	6.24e-08
ICE2	-0.24008	-0.20646	-0.21029	-0.1308	-0.18708	-0.09103	-0.19991	-0.25051	-0.2081	-0.11486	-0.15773	-0.13317	-0.21167	-0.22292	-0.20135	61.4322	6.57e-08	0.000296
ICMT	-0.21213	-0.22363	-0.20487	-0.15853	-0.18611	-0.07585	-0.09956	-0.17432	-0.18897	-0.15684	-0.13326	-0.15633	-0.18737	-0.18896	-0.18953	49.4085	7.67e-06	0.03
IDE	-0.08633	-0.03252	-0.11629	-0.12247	-0.12202	-0.1115	-0.08864	-0.00917	-0.11301	-0.11971	-0.0944	-0.11319	-0.11709	-0.09273	-0.11389	56.4374	4.89e-07	0.0021
IDH1	-0.24218	-0.24222	-0.20279	-0.2107	-0.19791	-0.18038	-0.25809	-0.13437	-0.12513	-0.01726	0.06144	0.17456	-0.19194	-0.24444	-0.20053	147.088	2.75e-24	1.68e-20
IDH2	-0.50404	-0.38079	-0.36551	-0.21204	-0.25007	-0.01701	0.78525	-0.26864	-0.15557	-0.22968	-0.13215	-0.25265	-0.39483	-0.27834	-0.02885	453.439	6.67e-88	4.69e-84
IDH3A	-0.18767	-0.19052	-0.17665	-0.16485	-0.16263	-0.15388	-0.15116	-0.12634	-0.18631	-0.12126	-0.1101	0.02651	-0.1453	-0.15049	0.40487	48.7853	9.74e-06	0.0377
IER2	-0.2337	-0.23453	-0.19031	-0.06265	-0.16535	-0.20462	-0.24807	-0.24005	-0.00894	-0.06444	-0.07703	0.18928	-0.11442	0.05211	-0.03651	158.761	1.26e-26	7.83e-23
IER3IP1	-0.24205	-0.23329	-0.18362	-0.17752	-0.16758	-0.13152	-0.23632	-0.21496	-0.15543	-0.10169	-0.04653	-0.08849	-0.21516	-0.20623	-0.17379	65.3742	1.31e-08	6.14e-05
IER5	-0.17697	-0.18621	-0.18627	-0.15896	-0.18502	-0.03413	-0.12318	-0.15552	-0.13548	-0.18162	-0.1634	-0.1648	-0.16339	-0.18481	-0.19485	68.4085	3.74e-09	1.79e-05
IFI16	-0.09647	-0.07118	-0.03226	-0.09583	-0.091	-0.21663	-0.29668	-0.25881	-0.2331	-0.05051	-0.1913	-0.06712	-0.01965	-0.09235	0.04491	94.2011	6.07e-14	3.33e-10
IFI27L1	0.01034	-0.02653	-0.07298	-0.06455	-0.0661	-0.08515	-0.02197	0.04633	-0.0683	-0.08309	-0.08256	-0.09018	-0.03467	-0.03594	-0.0757	80.6082	2.18e-11	1.13e-07
IFIT1B	-0.14757	-0.14757	-0.14757	-0.14757	-0.14757	-0.14362	-0.14092	0.1873	-0.14757	-0.14757	-0.14734	-0.14738	-0.14757	-0.14757	-0.14497	173.177	1.56e-29	9.81e-26
IFITM2	0.25821	0.42993	0.22802	0.86643	0.23219	-0.38346	-0.46483	-0.44987	1.24853	0.19055	-0.04768	-0.0812	0.09948	-0.31599	-0.22697	1437.41	1.44e-298	1.06e-294
IFITM3	0.16436	-0.09838	0.19302	0.13456	-0.13238	-0.2484	-0.40151	-0.37808	-0.21292	0.16686	-0.19805	-0.26633	0.20017	-0.12429	-0.35299	423.122	1.69e-81	1.18e-77
IFNGR2	-0.2201	-0.19094	-0.19288	-0.21723	-0.19381	-0.15512	-0.19498	-0.18265	-0.15743	-0.11681	-0.05062	0.01242	-0.15891	-0.21832	-0.22322	55.4255	7.32e-07	0.00309
IFT22	-0.07401	-0.09801	-0.09309	-0.08327	-0.10424	-0.09	-0.06154	0.07416	-0.10307	-0.08092	-0.09123	-0.09984	-0.10639	-0.08404	-0.09575	87.1477	1.31e-12	6.99e-09
IFT80	-0.02534	-0.06579	-0.06097	-0.07494	-0.08953	-0.09106	-0.01319	0.05343	-0.08169	-0.08103	-0.09184	-0.09202	-0.0603	-0.04832	-0.068	73.3582	4.73e-10	2.36e-06
IGFBP7	-0.32737	-0.21716	0.0547	-0.21149	-0.18369	-0.32872	-0.43948	-0.41541	-0.24508	0.33751	0.44136	0.2593	-0.03092	-0.0451	-0.18833	972.51	1.23e-198	9.02e-195
IGHM	0.0354	-0.00662	0.07612	-0.04085	-0.04435	-0.04506	-0.04631	-0.03909	-0.0432	-0.01418	-0.04369	-0.04183	0.21222	0.23101	0.36311	70.2275	1.76e-09	8.56e-06
IGLL1	-0.36361	-0.33155	0.11986	-0.41893	-0.39579	-0.32958	-0.4532	-0.43873	-0.29861	1.04984	0.41674	-0.28338	0.41047	0.8567	0.904	1658.46	0	0
IK	-0.27082	-0.25433	-0.24563	-0.24001	-0.20561	-0.06216	-0.1521	-0.17848	-0.22894	-0.1813	-0.23033	-0.19008	-0.1911	-0.16596	-0.14701	79.6501	3.29e-11	1.7e-07
IKZF1	-0.28683	-0.16121	-0.23715	-0.21548	-0.18458	-0.08764	-0.05584	-0.23333	-0.10288	-0.19537	-0.23189	-0.15183	-0.16364	-0.06828	0.1693	89.2042	5.36e-13	2.89e-09
IKZF5	-0.02742	-0.03722	-0.07003	-0.06808	-0.08473	-0.07547	0.03715	0.04067	-0.062	-0.07299	-0.0871	-0.08205	-0.06659	-0.0737	-0.07315	53.5452	1.54e-06	0.00634
IL17RA	-0.15234	-0.15781	-0.1496	-0.15706	-0.17179	-0.18161	-0.12824	-0.18066	0.12196	-0.04324	-0.07202	0.36845	-0.12051	-0.11602	-0.10545	179.402	8.56e-31	5.41e-27
IL1B	-0.00539	0.2385	-0.00013	1.1225	1.1212	-0.15773	-0.34746	-0.34544	-0.05223	-0.16773	-0.32724	-0.3013	-0.11149	-0.29235	-0.29413	426.974	2.6e-82	1.82e-78
IL2RG	-0.30722	-0.25592	-0.15474	-0.31704	-0.20333	-0.20705	-0.28845	-0.35317	-0.18119	0.03955	0.13119	-0.04518	-0.07424	0.10203	0.17891	315.724	6.17e-59	4.2e-55
IL6R	-0.1659	-0.17377	-0.12725	-0.20952	-0.16904	-0.20522	-0.22268	-0.13885	-0.17355	0.04331	0.0217	0.39244	-0.1232	-0.17642	-0.09934	222.757	1.19e-39	7.77e-36
IL6ST	-0.07878	-0.07566	-0.08744	0.03181	-0.0758	-0.09719	-0.05639	0.06249	-0.09737	-0.09435	-0.10996	-0.09177	-0.08633	-0.08498	-0.09152	58.8108	1.89e-07	0.000833
ILF2	-0.44227	-0.2621	-0.14609	-0.04062	-0.00953	0.12848	-0.53627	-0.59593	-0.20047	-0.05156	-0.26218	-0.18897	-0.23398	-0.22139	0.0507	799.184	1.65e-161	1.2e-157
ILF3	-0.34623	-0.22781	-0.20915	-0.12942	-0.09029	-0.01984	-0.25083	-0.40166	-0.17517	-0.05831	-0.22365	-0.15865	-0.18956	-0.24136	-0.11921	228.535	7.72e-41	5.05e-37
IMMT	-0.33113	-0.28225	-0.25925	-0.19347	-0.21921	-0.02493	-0.25689	-0.32776	-0.27597	-0.17017	-0.16837	-0.15994	-0.2111	-0.27477	-0.27244	182.605	1.92e-31	1.21e-27
IMP3	-0.2931	-0.20542	-0.17551	-0.05374	-0.18313	-0.05715	-0.38854	-0.39766	-0.19303	-0.16472	-0.15012	-0.08409	-0.24859	-0.27623	-0.16687	204.345	7.11e-36	4.58e-32
IMPA1	-0.1038	-0.10682	-0.11869	-0.05651	-0.10152	-0.12926	-0.09093	0.00181	-0.0688	-0.11618	-0.11112	-0.11665	-0.11728	-0.10416	-0.09436	54.1457	1.21e-06	0.00504
IMPA2	-0.29325	-0.26703	-0.13043	-0.19485	-0.2308	-0.20133	-0.29342	-0.27585	-0.1119	-0.02291	0.07109	0.14543	-0.10647	-0.26845	-0.02823	234.534	4.49e-42	2.95e-38
IMPDH1	-0.1412	-0.16112	-0.18975	-0.17343	-0.18847	-0.18931	-0.19056	-0.2378	-0.19253	-0.11607	0.06244	0.00331	-0.19034	-0.17543	-0.17747	99.4667	6e-15	3.36e-11
IMPDH2	-0.16467	0.08684	0.26784	0.255	0.31377	0.06884	-0.75711	-0.78275	-0.29105	0.36313	-0.31464	-0.25492	0.14846	0.01475	-0.32488	1327.82	5.58e-275	4.12e-271
INF2	-0.0456	-0.04052	-0.05822	-0.08908	-0.09868	-0.0741	-0.06804	0.01409	-0.09728	-0.09635	-0.11146	-0.09496	-0.11073	-0.06625	-0.07511	48.7419	9.9e-06	0.0383
ING1	-0.01704	-0.02306	-0.05929	-0.13131	-0.06998	-0.07055	0.11255	0.09381	-0.05361	-0.06623	-0.07145	-0.06749	-0.04833	-0.05483	-0.06411	101.235	2.75e-15	1.55e-11
INO80	-0.05442	-0.06997	-0.06826	-0.10053	-0.0913	-0.09444	-0.04361	0.04647	-0.06078	-0.08096	-0.09646	-0.09419	-0.07568	-0.05272	-0.05298	71.3911	1.08e-09	5.31e-06
INO80B	-0.08215	-0.09165	-0.09658	-0.10524	-0.09327	-0.09606	-0.05772	0.07449	-0.09454	-0.10369	-0.09509	-0.09967	-0.10302	-0.09229	-0.09777	89.0493	5.74e-13	3.08e-09
INO80E	-0.05982	-0.09985	-0.10603	-0.11274	-0.11015	-0.11603	0.02447	-0.04424	-0.10919	-0.10249	-0.11613	-0.10486	-0.11359	-0.10372	-0.11043	51.0259	4.11e-06	0.0165
INPP5D	-0.22445	-0.22205	-0.23266	-0.18972	-0.19007	-0.14125	-0.29269	-0.28466	-0.17155	-0.09118	-0.1028	-0.02991	-0.21566	-0.26162	-0.09346	83.5045	6.3e-12	3.31e-08
INTS12	-0.03793	-0.04879	-0.04545	-0.05849	-0.06467	-0.04982	-0.01818	0.09907	-0.06312	-0.06445	-0.05453	-0.06417	-0.04129	-0.065	-0.06351	75.7664	1.71e-10	8.65e-07
INTS2	-0.05804	-0.07807	-0.09328	-0.09862	-0.10214	-0.09503	0.01736	-0.00979	-0.1008	-0.10841	-0.11552	-0.11116	-0.11312	-0.09167	-0.09205	56.8223	4.2e-07	0.0018
INTS4	-0.03518	-0.08484	-0.06737	-0.10052	-0.09665	-0.09863	0.06526	0.02682	-0.07367	-0.0948	-0.09418	-0.09664	-0.07033	-0.0623	-0.10198	88.9042	6.11e-13	3.28e-09
INTS5	-0.07794	-0.12029	-0.14055	-0.12107	-0.14456	-0.11155	-0.07359	-0.03598	-0.14342	-0.14451	-0.13861	-0.13374	-0.1402	-0.12617	-0.14732	55.7396	6.46e-07	0.00274
INTS6L	-0.03925	-0.05714	-0.07702	-0.08967	-0.09335	-0.07988	-0.01444	0.04122	-0.07542	-0.07986	-0.09677	-0.09656	-0.04212	-0.04531	-0.05651	65.4236	1.29e-08	6.02e-05
IP6K2	-0.20519	-0.13881	-0.1688	-0.19421	-0.15563	-0.06941	-0.28088	-0.28339	-0.21629	-0.17407	-0.23006	-0.20649	-0.21908	-0.19915	-0.24448	90.4255	3.15e-13	1.7e-09
IPO11	-0.04095	-0.05809	-0.11332	-0.11289	-0.12188	-0.08667	-0.06864	-0.03301	-0.12356	-0.12025	-0.13064	-0.12889	-0.10835	-0.10095	-0.06381	49.6791	6.91e-06	0.0271
IPO5	-0.3435	-0.28694	-0.18464	-0.16596	-0.04483	-0.02102	-0.29811	-0.39327	-0.2346	-0.11724	-0.18403	-0.1446	-0.23819	-0.23093	-0.25487	246.204	1.75e-44	1.16e-40
IPO7	-0.28853	-0.2012	-0.15434	5e-05	-0.17387	-0.08492	-0.31628	-0.41149	-0.20455	-0.03308	-0.1789	-0.11833	-0.132	-0.20919	-0.17797	187.933	1.58e-32	1.01e-28
IPO9	-0.2709	-0.22959	-0.18461	-0.16006	-0.18781	-0.08967	0.00164	-0.29455	-0.11088	-0.11812	-0.19015	-0.14352	-0.16988	-0.19076	-0.19699	86.2967	1.89e-12	1.01e-08
IQGAP1	-0.3661	-0.28019	-0.21331	-0.28647	-0.12067	-0.15854	-0.46252	-0.39351	0.07517	-0.08566	-0.19878	0.24584	-0.12707	-0.02471	0.28311	247.949	7.63e-45	5.06e-41
IQGAP2	0.1217	0.16108	-0.00239	-0.08974	-0.18599	-0.10868	-0.31287	-0.41154	-0.10286	-0.21734	-0.37574	-0.29421	-0.07173	-0.27046	0.10367	340.962	3.23e-64	2.22e-60
IQSEC1	-0.15982	-0.16376	-0.17782	-0.16323	-0.16006	-0.07993	0.13621	-0.07732	-0.16405	-0.17207	-0.19296	-0.173	-0.16969	-0.15287	-0.17568	62.8931	3.63e-08	0.000166
IRAK1	-0.23938	-0.24089	-0.2119	-0.15086	-0.21112	-0.12682	-0.226	-0.20523	-0.15854	-0.15245	-0.09073	-0.0931	-0.23751	-0.19339	-0.18066	50.5778	4.88e-06	0.0194
IRAK3	-0.16427	-0.1626	-0.16271	-0.11248	-0.14562	-0.18501	-0.1697	-0.23859	-0.15318	-0.09195	0.04308	0.10356	-0.16696	-0.16318	-0.17571	115.543	4.67e-18	2.73e-14
IRAK4	-0.10006	-0.11185	-0.12582	-0.11753	-0.11579	-0.11622	-0.09735	0.00519	-0.10366	-0.11506	-0.10214	-0.08897	-0.12679	-0.11959	-0.10654	49.9457	6.24e-06	0.0246
IREB2	-0.24127	-0.193	-0.18992	-0.09929	-0.11652	-0.11048	-0.1948	-0.27449	-0.09477	-0.07696	-0.14979	-0.01551	-0.21555	-0.17151	-0.17169	59.2597	1.58e-07	0.000699
IRF1	-0.20387	-0.2116	-0.15117	-0.2378	-0.23039	-0.20585	-0.2251	-0.19608	-0.14278	-0.05547	-0.13425	0.04873	-0.10375	0.04515	-0.08501	72.9994	5.5e-10	2.73e-06
IRF2BP2	-0.01753	-0.1089	-0.18124	0.01073	-0.01808	-0.20387	-0.44474	-0.58775	0.32882	0.03249	-0.14354	0.19007	-0.06259	-0.06019	0.50109	537.629	9.65e-106	6.87e-102
IRF5	-0.12368	-0.08663	-0.10149	-0.10265	-0.12103	-0.15494	-0.21615	-0.21615	-0.14351	-0.0649	-0.10722	0.19689	-0.12822	-0.11663	-0.07878	80.5574	2.23e-11	1.16e-07
IRF8	-0.15187	-0.15023	-0.14874	-0.17279	-0.16513	-0.15886	-0.17279	-0.13574	-0.14903	-0.05495	-0.1279	0.7265	-0.10818	-0.12322	4.45076	1023.07	1.76e-209	1.29e-205
IRS2	-0.18207	-0.15488	-0.17895	-0.15666	-0.14734	-0.14002	-0.13143	-0.15446	-0.11239	-0.14073	0.05238	-0.04754	-0.19221	-0.18006	-0.19362	69.4239	2.45e-09	1.19e-05
ISCA1	-0.15371	-0.12606	-0.16743	-0.02316	-0.11116	-0.10761	-0.11692	0.15545	-0.17041	-0.16059	-0.16382	-0.17162	-0.18351	-0.17843	-0.19656	122.297	2.23e-19	1.32e-15
ISCA2	-0.21948	-0.20266	-0.21343	-0.17737	-0.19058	-0.03937	-0.20176	-0.19017	-0.17173	-0.17653	-0.16129	-0.16687	-0.2103	-0.20911	-0.16721	73.6105	4.25e-10	2.12e-06
ISOC1	-0.24371	-0.2333	-0.23414	-0.12772	-0.17598	-0.01239	-0.23675	-0.24638	-0.20341	-0.22294	-0.21525	-0.22724	-0.22201	-0.25051	-0.23056	153.774	1.26e-25	7.8e-22
IST1	-0.17806	-0.1524	-0.17477	-0.10504	-0.00296	-0.114	-0.29565	-0.29595	-0.1421	-0.14892	-0.15486	-0.07421	-0.19669	-0.15032	-0.23801	66.1918	9.37e-09	4.41e-05
ISY1	-0.24544	-0.22163	-0.22608	-0.16858	-0.15983	-0.08637	-0.22874	-0.26067	-0.18603	-0.17499	-0.1427	-0.10865	-0.19623	-0.1917	-0.23125	66.3326	8.84e-09	4.17e-05
ITGA2B	-0.17623	-0.16826	-0.18933	2.71749	0.16024	-0.08372	-0.20024	-0.22449	0.03343	-0.1779	-0.20727	-0.18317	-0.21377	-0.18083	-0.16996	329.657	7.53e-62	5.15e-58
ITGB1	-0.33156	-0.29017	-0.29122	-0.13289	-0.28242	0.14606	-0.16184	-0.33043	-0.33529	-0.27544	-0.32578	-0.25659	-0.31709	-0.31658	-0.3358	570.986	7.9e-113	5.64e-109
ITGB2	-0.22668	-0.23108	-0.11722	-0.23677	-0.2207	-0.2565	-0.29308	-0.25186	0.10142	0.084	-0.04421	1.36025	-0.05386	-0.11196	0.04602	795.882	8.41e-161	6.1e-157
ITM2A	-0.10273	-0.10929	-0.03602	-0.07432	-0.12857	-0.14011	-0.31409	-0.23606	0.93162	-0.00802	-0.07182	-0.24295	-0.09812	-0.2811	-0.26607	324.542	8.85e-61	6.04e-57
ITM2B	0.0457	-0.10577	-0.08762	-0.10413	-0.20887	-0.21001	-0.33248	-0.17835	0.00549	-0.10763	-0.19353	-0.10077	-0.01007	-0.02836	-0.04725	104.671	6e-16	3.41e-12
ITM2C	-0.1589	-0.17906	-0.02388	-0.21074	-0.20392	-0.23543	-0.2509	-0.19797	-0.16751	-0.0089	0.00199	0.01856	0.00286	-0.10009	0.44707	189.274	8.45e-33	5.38e-29
ITSN1	-0.10365	-0.08361	-0.1008	-0.1001	-0.12069	-0.06807	-0.00907	-0.00104	-0.08962	-0.09609	-0.10323	-0.08797	-0.10238	-0.08626	-0.10064	76.8104	1.1e-10	5.59e-07
JADE1	-0.25159	-0.23772	-0.18751	-0.17669	-0.20767	-0.06436	-0.15257	-0.24466	-0.13543	-0.14111	-0.10814	-0.16502	-0.22074	-0.23418	-0.16575	80.4584	2.33e-11	1.21e-07
JARID2	-0.32785	-0.27059	-0.20435	-0.04806	-0.17802	-0.08165	-0.3977	-0.40141	-0.01514	-0.05594	-0.13373	0.00043	-0.16829	-0.24247	-0.20453	212.493	1.53e-37	9.9e-34
JAZF1	-0.19303	-0.19303	-0.19303	-0.19303	-0.17938	-0.11666	-0.00688	0.23104	-0.12962	-0.19303	-0.1639	-0.17544	-0.19259	-0.19172	-0.15957	188.096	1.47e-32	9.33e-29
JCHAIN	-0.0737	-0.0266	-0.08527	-0.07841	-0.08586	-0.07949	-0.07325	-0.02542	-0.08239	-0.0674	-0.07981	-0.08433	-0.00404	0.43557	1.16004	227.783	1.1e-40	7.21e-37
JOSD1	-0.22417	-0.2	-0.19902	-0.15053	-0.13782	-0.06348	-0.17792	-0.19752	-0.13231	-0.15808	-0.14093	-0.16057	-0.19482	-0.17935	-0.20744	58.3562	2.27e-07	0.000995
JRK	-0.05829	-0.07931	-0.08993	-0.11525	-0.10068	-0.09364	-0.06521	0.04185	-0.09766	-0.09094	-0.09718	-0.10612	-0.09606	-0.07076	-0.08515	60.1985	1.08e-07	0.000483
JTB	-0.31199	-0.26355	-0.25421	-0.20178	-0.28729	-0.0946	-0.30298	-0.34812	-0.2016	-0.17641	0.0531	-0.08626	-0.24164	-0.24991	-0.11848	191.886	2.48e-33	1.58e-29
JUNB	-0.25709	-0.28771	-0.27737	-0.2506	-0.21736	-0.1166	0.15832	-0.22662	-0.11153	-0.17422	-0.16956	0.19521	-0.26712	-0.23502	-0.25221	154.126	1.07e-25	6.63e-22
JUND	-0.01762	-0.02982	-0.17237	0.21103	0.11608	-0.08659	-0.05765	-0.1165	-0.00541	-0.18271	-0.25897	-0.14134	-0.15132	-0.0845	-0.10974	94.0145	6.58e-14	3.61e-10
JUP	-0.08805	-0.12703	-0.08539	-0.16955	-0.15226	-0.17796	-0.18825	-0.16948	-0.18353	-0.11183	-0.17461	-0.17648	-0.02366	0.09937	-0.13884	49.8645	6.43e-06	0.0254
KANK2	-0.17673	-0.15873	-0.1585	-0.14642	-0.15907	-0.08378	0.04888	-0.03128	-0.15244	-0.16627	-0.18404	-0.17314	-0.1692	-0.17983	-0.18217	53.1006	1.83e-06	0.00752
KANSL3	-0.11095	-0.12951	-0.13838	-0.11321	-0.12021	-0.12474	-0.10354	-0.00056	-0.1199	-0.11237	-0.08935	-0.10551	-0.14041	-0.12717	-0.14214	54.3088	1.14e-06	0.00474
KARS	-0.33614	-0.25138	-0.21798	-0.23357	0.01653	0.00312	-0.41886	-0.4582	-0.21475	-0.1305	-0.17277	-0.12199	-0.17008	-0.17586	-0.169	314.964	8.9e-59	6.05e-55
KAT2B	-0.23308	-0.22815	-0.23048	-0.19877	-0.22173	-0.146	0.19047	0.27886	-0.23504	-0.2219	-0.23054	-0.22291	-0.24547	-0.22326	-0.22747	286.339	8.29e-53	5.58e-49
KAT8	-0.08778	-0.10445	-0.10818	-0.1062	-0.11107	-0.10463	0.07698	0.01766	-0.10469	-0.11722	-0.11655	-0.09295	-0.09344	-0.09344	-0.11634	85.1348	3.12e-12	1.65e-08
KBTBD11	-0.17847	-0.20161	-0.1973	-0.23413	-0.22732	-0.23578	-0.18336	-0.24305	-0.18551	0.08934	0.40741	0.18764	-0.20677	-0.21022	-0.20332	526.536	2.18e-103	1.55e-99
KCNAB2	-0.21748	-0.21676	-0.12059	-0.23904	-0.25651	-0.27064	-0.31547	-0.31754	-0.03748	0.02149	0.18504	0.12728	-0.08265	-0.17599	-0.1834	351.244	2.26e-66	1.55e-62
KCNH2	-0.5247	-0.51238	-0.5235	-0.48954	-0.43762	0.51477	-0.08326	-0.32799	-0.04982	-0.50878	-0.48878	-0.50706	-0.51027	-0.50468	-0.4908	2282.16	0	0
KCNK6	-0.05353	-0.04198	-0.04672	-0.07364	-0.07866	-0.08019	0.0017	0.12206	-0.05145	-0.07631	-0.07164	-0.03177	-0.06374	-0.04973	-0.0683	109.535	6.89e-17	3.97e-13
KCNMB1	-0.04661	-0.0633	-0.06163	-0.07986	-0.09218	-0.09551	-0.00887	0.05429	-0.04958	-0.08593	-0.0847	-0.01363	-0.06399	-0.07775	-0.0455	69.3586	2.52e-09	1.22e-05
KDELR1	-0.15535	-0.1626	-0.12358	-0.23396	-0.13195	-0.23056	-0.34678	-0.34353	-0.11601	-0.1216	0.07254	-0.02567	-0.19042	-0.16968	-0.15245	203.9	8.76e-36	5.64e-32
KDELR2	-0.30868	-0.27462	-0.25667	-0.18844	-0.23707	-0.11564	-0.29956	-0.29895	-0.14227	-0.14273	0.08431	-0.04837	-0.28914	-0.23591	-0.13321	190.307	5.21e-33	3.31e-29
KDM1A	-0.29781	-0.21784	-0.22438	-0.1874	-0.12137	-0.03175	-0.33556	-0.33593	-0.21963	-0.13364	-0.26567	-0.20672	-0.19325	-0.23682	-0.24443	195.22	5.19e-34	3.32e-30
KDM4A.AS1	-0.05423	-0.07083	-0.08484	-0.06292	-0.09569	-0.09429	-0.06132	0.0933	-0.07315	-0.06017	-0.03979	-0.03938	-0.07217	-0.05635	-0.08602	79.9427	2.9e-11	1.5e-07
KDM5C	-0.22621	-0.1709	-0.21471	-0.17758	-0.12647	-0.08708	-0.2456	-0.24897	-0.13534	-0.08368	-0.1318	-0.07946	-0.20377	-0.24108	-0.18782	60.6926	8.87e-08	0.000397
KDM7A	-0.12402	-0.11284	-0.14492	-0.13888	-0.14668	-0.1022	-0.05772	0.07286	-0.13163	-0.14409	-0.13622	-0.1252	-0.1423	-0.1116	-0.12636	93.0632	9.98e-14	5.45e-10
KDSR	-0.22199	-0.15201	-0.11135	-0.17159	0.0233	-0.15706	-0.25318	-0.32646	-0.21104	-0.02998	-0.14612	-0.07589	-0.08238	-0.15648	-0.19841	105.557	4.05e-16	2.31e-12
KEAP1	-0.27384	-0.22612	-0.21334	-0.1463	-0.10515	-0.04479	-0.1908	-0.27399	-0.22626	-0.19202	-0.2002	-0.16285	-0.20059	-0.26546	-0.21118	119.381	8.32e-19	4.89e-15
KEL	-0.23425	-0.23936	-0.23573	-0.23147	-0.22813	-0.06411	0.25786	0.00421	-0.21565	-0.23277	-0.22915	-0.2244	-0.21892	-0.22661	-0.21331	166.39	3.67e-28	2.29e-24
KHDRBS1	-0.19736	-0.09588	-0.09118	-0.019	-0.00666	-0.04697	-0.53222	-0.59709	-0.09803	-0.0883	-0.18336	-0.18815	-0.05614	-0.03831	0.12542	456.235	1.71e-88	1.2e-84
KHSRP	-0.39556	-0.27267	-0.2538	-0.19069	-0.1804	0.00819	-0.27069	-0.47528	-0.25818	-0.07997	-0.10181	-0.11517	-0.28387	-0.26697	-0.11938	363.118	7.27e-69	5.01e-65
KIAA0101	-0.63904	-0.4208	-0.30131	-0.21093	-0.26888	0.33961	-0.26096	-0.52725	-0.10897	-0.21283	-0.36276	-0.40928	-0.36066	-0.36854	0.04389	1480.18	8.82155660660049e-308	6.53e-304
KIAA0319L	-0.08272	-0.07656	-0.11093	-0.10387	-0.11441	-0.11376	-0.07271	0.0283	-0.1085	-0.10501	-0.06782	-0.06083	-0.10808	-0.09962	-0.11051	58.0211	2.6e-07	0.00113
KIAA0930	-0.24905	-0.27722	-0.22943	-0.23788	-0.25634	-0.22312	-0.22737	-0.26266	-0.23029	-0.04796	-0.01807	0.57229	-0.14508	-0.17108	-0.00554	320.133	7.4e-60	5.04e-56
KIF1B	-0.02704	-0.07158	-0.07492	-0.0897	-0.07129	-0.09383	-0.03812	0.05903	-0.07293	-0.09184	-0.06678	-0.081	-0.07251	-0.05615	-0.09545	84.994	3.32e-12	1.75e-08
KIF20B	-0.23398	-0.23641	-0.21333	-0.20139	-0.20542	-0.05704	-0.03571	-0.13678	-0.19245	-0.17719	-0.16941	-0.14572	-0.18989	-0.21885	-0.1547	73.1707	5.12e-10	2.55e-06
KIF22	-0.27551	-0.25661	-0.24913	-0.20371	-0.22347	-0.07532	0.04886	-0.14766	-0.2071	-0.2228	-0.20722	-0.18351	-0.26549	-0.22133	-0.15172	93.9764	6.69e-14	3.67e-10
KIF26A	-0.10927	-0.11074	-0.11305	-0.12218	-0.12218	-0.0432	0.03064	-0.03558	-0.11513	-0.10378	-0.11678	-0.0914	-0.12218	-0.00817	-0.07695	127.998	1.69e-20	1.01e-16
KIF5B	-0.23843	-0.18325	-0.20494	-0.07318	-0.11881	-0.11397	-0.19093	-0.2634	-0.10725	-0.12852	-0.09127	-0.0587	-0.2042	-0.22729	-0.08025	56.4516	4.87e-07	0.00209
KIF9	-0.10256	-0.11002	-0.10187	-0.09889	-0.09972	-0.08146	-0.03474	0.04684	-0.11312	-0.10187	-0.08501	-0.11297	-0.08865	-0.10875	-0.10852	75.1641	2.21e-10	1.11e-06
KIFC1	-0.23228	-0.22557	-0.19151	-0.16852	-0.18211	-0.07313	-0.02665	-0.10646	-0.15487	-0.1636	-0.1764	-0.18332	-0.19108	-0.1894	-0.0215	62.9726	3.51e-08	0.000161
KIT	-0.12327	-0.19372	-0.03057	-0.28545	-0.22993	-0.13862	-0.33769	-0.29987	-0.18888	-0.00429	-0.14732	-0.18123	-0.09677	-0.28881	-0.2098	115.086	5.74e-18	3.35e-14
KIZ	-0.05463	-0.02432	-0.07719	-0.03725	-0.06987	-0.08209	0.00691	0.12649	-0.08206	-0.0989	-0.08655	-0.09988	-0.07896	-0.066	-0.07249	123.427	1.34e-19	7.94e-16
KLC3	-0.02861	-0.01816	-0.05659	-0.02964	-0.02524	-0.03831	0.04541	0.08487	-0.0474	-0.03963	-0.02041	-0.04526	-0.06822	-0.04704	-0.05469	106.062	3.23e-16	1.85e-12
KLF1	-0.46373	-0.39588	-0.46394	-0.37783	-0.1984	0.12584	0.62532	0.30119	-0.35158	-0.45075	-0.45453	-0.45705	-0.46048	-0.47029	-0.45085	1309.49	4.91e-271	3.62e-267
KLF13	-0.26771	-0.26362	-0.2644	-0.24994	-0.24956	-0.14114	0.37178	0.13646	-0.21961	-0.24312	-0.23175	-0.18712	-0.24801	-0.24788	-0.16995	241.825	1.41e-43	9.27e-40
KLF16	-0.03268	-0.05277	-0.07957	-0.0895	-0.07794	-0.09199	0.06164	0.02182	-0.07392	-0.0913	-0.09384	-0.09811	-0.0595	-0.05461	-0.06994	85.0529	3.23e-12	1.71e-08
KLF3	-0.23743	-0.23347	-0.24853	-0.25939	-0.23272	-0.114	0.12707	0.3065	-0.22425	-0.23534	-0.22123	-0.21954	-0.23669	-0.21754	-0.25908	322.735	2.11e-60	1.44e-56
KLF6	-0.15957	-0.20372	-0.14077	-0.22596	-0.1829	-0.26587	-0.25862	-0.27801	0.051	0.02745	-0.12311	0.38835	0.01032	0.19298	0.31889	356.201	2.06e-67	1.42e-63
KLHDC3	-0.28071	-0.23274	-0.22043	-0.15645	-0.17232	-0.07717	-0.21709	-0.29635	-0.19802	-0.15428	-0.18995	-0.16469	-0.23611	-0.23214	-0.24769	90.927	2.54e-13	1.37e-09
KLHDC4	-0.02797	-0.0555	-0.06768	-0.08462	-0.07749	-0.08585	-0.06482	0.04907	-0.09099	-0.09551	-0.08975	-0.09738	-0.07877	-0.06674	-0.08711	79.4679	3.55e-11	1.83e-07
KLHDC7A	-0.3261	-0.20718	-0.14465	-0.08538	0.01063	-0.02345	-0.4645	-0.57004	-0.09239	-0.01992	-0.22058	-0.1155	-0.11471	-0.13661	-0.00034	441.788	1.93e-85	1.36e-81
KLHL21	-0.05888	-0.0948	-0.09247	-0.08656	-0.0992	-0.08397	-0.07679	0.11567	-0.09485	-0.08469	-0.1013	-0.10882	-0.08911	-0.09208	-0.10135	119.001	9.87e-19	5.8e-15
KLHL28	-0.04387	-0.08472	-0.08408	-0.08377	-0.08864	-0.08618	0.03046	0.08077	-0.08886	-0.08477	-0.10464	-0.09507	-0.07633	-0.06536	-0.06071	100.938	3.13e-15	1.76e-11
KLHL5	-0.10973	-0.13284	-0.1374	-0.1094	-0.13164	-0.11851	-0.0564	0.01367	-0.13908	-0.11706	-0.10799	-0.09853	-0.13993	-0.10598	-0.14338	78.0021	6.63e-11	3.4e-07
KMT2A	-0.09791	-0.11508	-0.16132	-0.24194	-0.07785	-0.0684	-0.20635	-0.34322	-0.21072	-0.12915	-0.24034	-0.2069	-0.15762	-0.12153	-0.21278	111.876	2.42e-17	1.4e-13
KMT2B	-0.0694	-0.09811	-0.10325	-0.10038	-0.10386	-0.10099	-0.08609	0.01806	-0.10091	-0.09802	-0.09475	-0.10596	-0.09427	-0.09066	-0.11088	53.8231	1.38e-06	0.00572
KPNA3	-0.21921	-0.19593	-0.21355	-0.19752	-0.1362	-0.0333	-0.17942	-0.21898	-0.21438	-0.17256	-0.18086	-0.16707	-0.2041	-0.18515	-0.21454	88.3615	7.73e-13	4.15e-09
KPNB1	-0.23918	-0.1098	-0.10103	0.01043	-0.04425	0.00992	-0.33717	-0.6158	-0.17319	-0.07223	-0.23781	-0.14029	-0.18558	-0.07108	-0.20678	476.164	1.04e-92	7.32e-89
KRT1	-0.11083	-0.08561	-0.11081	-0.11087	-0.07812	-0.09922	-0.0461	0.0957	-0.04127	-0.1129	-0.11159	-0.11312	-0.1093	-0.1133	-0.10017	123.97	1.05e-19	6.21e-16
KRTCAP2	-0.06408	-0.08091	-0.0802	-0.09704	-0.10449	-0.10774	0.02	0.01693	-0.09367	-0.10923	-0.03381	-0.09022	-0.08988	-0.06564	-0.09388	66.2066	9.31e-09	4.39e-05
KTN1	-0.27659	-0.23147	-0.14311	-0.14132	-0.07338	-0.0274	-0.37946	-0.41795	-0.16335	-0.09864	-0.22252	-0.1715	-0.16852	-0.06818	-0.12782	237.046	1.36e-42	8.96e-39
KXD1	-0.22532	-0.20709	-0.20557	-0.13047	-0.15432	-0.09583	-0.26248	-0.28582	-0.20532	-0.18247	-0.12644	-0.11325	-0.22929	-0.23757	-0.15633	64.831	1.64e-08	7.65e-05
L3MBTL2	-0.02924	-0.07509	-0.0803	-0.05932	-0.06166	-0.09246	-0.03261	0.06387	-0.06666	-0.09471	-0.08987	-0.09794	-0.07978	-0.03301	-0.11072	94.3934	5.58e-14	3.06e-10
LA16c.431H6.6	-0.043	-0.08896	-0.06419	-0.07058	-0.05676	-0.07543	-0.03345	0.10304	-0.05516	-0.06413	-0.05093	-0.02941	-0.07411	-0.03587	-0.0651	66.8526	7.13e-09	3.38e-05
LACTB	-0.00559	-0.02104	-0.06579	-0.0822	-0.07292	-0.09932	-0.02455	-0.01273	-0.0745	-0.08877	-0.06544	-0.03968	-0.06456	-0.03996	-0.06279	69.7745	2.12e-09	1.03e-05
LAGE3	-0.33851	-0.31007	-0.21045	-0.12552	-0.17936	-0.0217	-0.31586	-0.38265	-0.2351	-0.16536	-0.14382	-0.20525	-0.19758	-0.3161	-0.27109	230.449	3.12e-41	2.04e-37
LAIR1	-0.19857	-0.2035	-0.19815	-0.31682	-0.28156	-0.33719	-0.32714	-0.28253	0.0606	-0.00812	0.29305	0.23569	-0.01803	0.32066	0.06288	701.439	1.27e-140	9.17e-137
LAMP1	-0.27707	-0.22993	-0.20236	-0.17995	-0.17348	-0.11757	-0.27574	-0.37372	-0.13699	-0.1253	-0.00353	-0.04841	-0.27253	-0.3087	-0.17573	169.272	9.61e-29	6.02e-25
LAMP2	-0.19522	-0.21362	-0.10289	-0.225	-0.22696	-0.21135	-0.34061	-0.33833	-0.24802	-0.08165	0.12121	0.03806	-0.10013	-0.22642	-0.1631	233.682	6.72e-42	4.41e-38
LAMTOR1	-0.18376	-0.16544	-0.11728	0.22858	0.14026	-0.09784	-0.44448	-0.4564	-0.17273	-0.10715	-0.14886	-0.07434	-0.192	-0.3527	-0.20199	253.841	4.61e-46	3.06e-42
LAMTOR2	-0.2413	-0.22237	-0.24046	-0.19252	-0.18784	-0.12472	-0.19869	-0.19519	-0.19927	-0.15438	-0.00714	-0.05795	-0.22803	-0.24127	-0.17337	85.8273	2.32e-12	1.23e-08
LAMTOR5	-0.21104	-0.16596	-0.14345	-0.15053	-0.0724	-0.06424	-0.32638	-0.22574	-0.17016	-0.11369	-0.1453	-0.13034	-0.1786	-0.16664	-0.15099	61.0623	7.63e-08	0.000343
LANCL2	-0.02699	-0.07696	-0.07765	-0.09878	-0.08454	-0.09021	0.03504	0.03574	-0.06556	-0.08767	-0.11088	-0.10992	-0.05756	-0.05009	-0.08812	102.063	1.91e-15	1.08e-11
LAPTM4A	-0.1436	-0.10212	-0.11033	-0.16879	-0.05642	-0.18373	-0.3106	-0.3302	0.02221	-0.14098	-0.11865	-0.04889	-0.14472	-0.20909	-0.11442	97.7924	1.25e-14	6.98e-11
LAPTM4B	0.39876	0.56383	0.2144	1.07009	0.34224	-0.2653	-0.34957	-0.34993	-0.1873	-0.04998	-0.27817	-0.30109	0.00015	-0.30289	-0.27102	754.878	4.91e-152	3.55e-148
LAPTM5	-0.04717	-0.0459	-0.03251	-0.21469	-0.03796	-0.31344	-0.5467	-0.52946	0.38204	-0.13029	0.50195	0.21408	-0.09418	0.03537	-0.03932	1149.47	1.26e-236	9.26e-233
LARP1	-0.33062	-0.32619	-0.23323	-0.18418	-0.10707	-0.06312	-0.08376	-0.25036	-0.2301	-0.08244	-0.14525	-0.1207	-0.22793	-0.21047	-0.30014	111.323	3.1e-17	1.79e-13
LARP4B	-0.22219	-0.2186	-0.20782	-0.15211	-0.18763	-0.11039	-0.15221	-0.19006	-0.19487	-0.10978	-0.04112	-0.06208	-0.19255	-0.20197	-0.21529	58.2166	2.4e-07	0.00105
LARP7	-0.22172	-0.18265	-0.20604	-0.17465	-0.16821	-0.08824	-0.19214	-0.22739	-0.1904	-0.14656	-0.11402	-0.08015	-0.1798	-0.18705	-0.17106	50.5222	4.99e-06	0.0198
LARS	-0.26077	-0.22643	-0.20446	-0.20482	-0.21886	-0.10173	-0.24636	-0.2361	-0.21934	-0.13019	-0.13287	-0.14437	-0.23517	-0.2559	-0.23278	68.5903	3.47e-09	1.67e-05
LASP1	-0.2285	-0.23546	-0.22515	-0.21553	-0.21524	-0.11221	-0.27493	-0.26365	-0.1125	-0.16796	-0.06771	0.10381	-0.16305	-0.08654	-0.08785	118.27	1.37e-18	8.05e-15
LAT2	-0.207	-0.14642	-0.08644	-0.12167	-0.18625	-0.2468	-0.28732	-0.27301	-0.11765	-0.04784	-0.05397	0.18185	-0.01977	0.76212	0.06511	343.494	9.52e-65	6.53e-61
LBH	-0.18377	-0.18663	-0.18332	-0.22687	-0.19771	-0.03642	0.01628	-0.1187	-0.18223	-0.19808	-0.21011	-0.18139	-0.18065	-0.16499	-0.18522	90.0905	3.65e-13	1.97e-09
LBR	-0.34495	-0.33689	-0.27583	-0.3819	-0.34133	-0.09053	1.06426	0.02932	-0.20476	-0.22852	-0.21544	-0.21628	-0.28042	-0.25123	-0.27718	427.095	2.45e-82	1.71e-78
LCORL	-0.02298	-0.04342	-0.08961	-0.09381	-0.10251	-0.10184	-0.00483	0.03016	-0.09269	-0.09565	-0.06939	-0.05179	-0.07636	-0.05147	-0.0929	80.7236	2.08e-11	1.08e-07
LCP1	-0.17463	-0.2229	-0.01009	-0.42621	-0.21696	-0.40096	-0.54078	-0.50496	0.28163	0.21747	0.49208	1.10084	0.19514	0.09796	0.87336	1972.04	0	0
LCP2	-0.07597	-0.076	-0.17036	0.39946	0.06687	-0.20867	-0.3198	-0.32336	-0.11253	-0.13866	-0.17235	-0.10498	-0.11007	-0.21417	-0.25284	114.604	7.13e-18	4.15e-14
LDB1	-0.19368	-0.20762	-0.21581	-0.16968	-0.21095	0.00627	-0.19419	-0.19351	-0.21797	-0.22893	-0.22296	-0.22291	-0.22363	-0.21706	-0.22561	161.579	3.42e-27	2.13e-23
LDHA	-0.27712	-0.19755	-0.10532	-0.02578	-0.08827	-0.14369	-0.36244	-0.30283	-0.16559	0.0054	-0.02121	-0.01873	-0.11821	-0.10689	-0.15722	185.722	4.46e-32	2.83e-28
LDHB	-0.15711	0.16978	0.09298	0.49505	0.35713	-0.02815	-0.77982	-0.79078	-0.11188	0.16781	-0.09632	-0.11159	0.02451	-0.01181	-0.17893	1155.41	6.66e-238	4.89e-234
LDLRAP1	-0.04861	-0.08399	-0.07323	-0.08334	-0.10512	-0.09385	-0.02864	0.07875	-0.09256	-0.10079	-0.10821	-0.08604	-0.08879	-0.08802	-0.13577	95.3151	3.72e-14	2.05e-10
LENG8	-0.06893	-0.09243	-0.10398	-0.09386	-0.0743	-0.11569	-0.04602	0.03241	-0.10443	-0.11401	-0.10409	-0.07968	-0.09828	-0.0949	-0.10665	69.9667	1.96e-09	9.52e-06
LEO1	-0.06995	-0.10499	-0.10553	-0.10176	-0.11033	-0.1044	-0.04713	0.02779	-0.10421	-0.10401	-0.10394	-0.08939	-0.10735	-0.08452	-0.10919	71.4263	1.06e-09	5.24e-06
LEPR	-0.21349	-0.2136	-0.21687	-0.18421	-0.20265	-0.06258	-0.17254	-0.19251	-0.15709	-0.14229	-0.16219	-0.1234	-0.21528	-0.14962	-0.20154	57.386	3.35e-07	0.00145
LEPROT	-0.1377	-0.06574	-0.25106	0.02257	-0.0665	-0.03261	-0.05194	-0.21504	-0.22456	-0.26775	-0.25968	-0.22317	-0.29858	-0.33478	-0.28522	150.95	4.64e-25	2.86e-21
LGALS1	-0.19193	-0.13368	-0.1635	-0.17442	-0.16824	-0.20195	-0.2121	-0.19801	0.22257	-0.05331	-0.15805	1.28261	-0.10356	-0.15094	0.63275	650.85	7.85e-130	5.65e-126
LGALS3	-0.22863	-0.22982	-0.22948	-0.22982	-0.22982	-0.13597	0.02187	0.44925	-0.2281	-0.22901	-0.21117	-0.222	-0.22956	-0.22794	-0.22313	447.329	1.31e-86	9.17e-83
LGALS8	-0.19636	-0.14373	-0.16263	-0.08219	-0.12189	-0.16533	-0.25456	-0.26565	0.07491	-0.1231	-0.11833	-0.03611	-0.17977	-0.23694	-0.17712	67.4003	5.68e-09	2.71e-05
LIG1	-0.21602	-0.22031	-0.1913	-0.20666	-0.22204	-0.08163	-0.04265	-0.2029	-0.16482	-0.14685	-0.16586	-0.17025	-0.20554	-0.18729	-0.19666	52.2169	2.58e-06	0.0105
LIMD1	-0.07081	-0.10812	-0.10739	-0.10905	-0.1085	-0.11773	-0.05592	-0.01214	-0.1126	-0.11622	-0.12269	-0.08624	-0.11216	-0.10356	-0.11041	55.3662	7.49e-07	0.00316
LIMD2	-0.17121	-0.11399	-0.15542	-0.02498	-0.02174	-0.18101	-0.33949	-0.33855	0.04766	-0.16914	-0.20111	-0.04391	-0.13879	-0.22836	-0.20845	92.4396	1.31e-13	7.14e-10
LIMS1	-0.14856	-0.01819	-0.2575	0.69221	0.00359	-0.09014	-0.15035	-0.31387	-0.12816	-0.21785	-0.22987	-0.20299	-0.27315	-0.27254	-0.29121	165.686	5.08e-28	3.17e-24
LIN52	-0.02915	-0.075	-0.08444	-0.09991	-0.1011	-0.10688	-0.06104	-0.01501	-0.10137	-0.10748	-0.09926	-0.08571	-0.08901	-0.0942	-0.10609	51.8337	3e-06	0.0122
LINC00493	-0.13945	-0.11894	-0.13996	-0.13519	-0.19846	-0.16668	-0.32112	-0.30767	-0.17129	-0.16058	-0.11969	-0.15343	-0.17762	-0.14644	-0.11133	78.4341	5.52e-11	2.83e-07
LINC00570	-0.09069	-0.09069	-0.09069	-0.09069	-0.09069	-0.06315	0.02788	0.00139	-0.09069	-0.09069	-0.08156	-0.08566	-0.09069	-0.09069	-0.09069	198.922	9.12e-35	5.84e-31
LINC00667	-0.10097	-0.09962	-0.10395	-0.11546	-0.10466	-0.1176	-0.04554	0.00831	-0.10217	-0.11636	-0.11074	-0.1219	-0.1087	-0.07369	-0.09326	55.5444	6.98e-07	0.00296
LINC01420	-0.20062	-0.15637	-0.16636	-0.10894	-0.13758	-0.1721	-0.29937	-0.28115	-0.21296	-0.11156	-0.08946	-0.10657	-0.12534	-0.10102	-0.20686	72.0978	8.03e-10	3.97e-06
LINC01481	-0.0405	-0.06403	-0.06729	-0.06526	-0.07531	-0.07685	0.02844	0.04555	-0.06076	-0.07655	-0.08341	-0.0897	-0.00837	-0.06283	-0.07635	58.4961	2.15e-07	0.000943
LINS1	-0.0482	-0.07917	-0.09214	-0.08895	-0.10981	-0.09647	-0.06043	0.01588	-0.09361	-0.10593	-0.11501	-0.10811	-0.09103	-0.06675	-0.1036	59.8387	1.25e-07	0.000557
LITAF	-0.20035	-0.17409	-0.0769	-0.22543	-0.16414	-0.27123	-0.31114	-0.27973	0.15809	0.03442	0.10417	0.07198	0.04647	-0.09089	0.08289	336.968	2.22e-63	1.52e-59
LIX1L	-0.20681	-0.17445	-0.16394	-0.14008	-0.16683	-0.13188	-0.26606	-0.25088	-0.16392	-0.14629	-0.14163	-0.13801	-0.17439	-0.1494	-0.18005	48.6869	1.01e-05	0.039
LMAN1	-0.30575	-0.24492	-0.19783	-0.06369	-0.24568	-0.13361	-0.38305	-0.35904	-0.05459	-0.05239	0.04505	-0.0671	-0.20928	-0.26518	-0.06897	251.44	1.45e-45	9.6e-42
LMAN2	-0.30825	-0.27369	-0.26289	-0.19243	-0.25189	-0.1511	-0.29423	-0.31577	-0.1373	-0.09421	0.06781	-0.02126	-0.26387	-0.26408	-0.12774	184.072	9.65e-32	6.12e-28
LMBRD2	-0.039	0.01287	-0.04297	-0.06711	0.01065	-0.07613	-0.00998	0.029	-0.04373	-0.06941	-0.08937	-0.07548	-0.03237	-0.01505	-0.0437	57.5067	3.2e-07	0.00139
LMF2	-0.01137	-0.05043	-0.06483	-0.07683	-0.09023	-0.09591	-0.07505	0.01068	-0.09024	-0.09222	-0.09115	-0.10035	-0.06048	-0.04444	-0.09039	61.0919	7.54e-08	0.000339
LMNA	-0.27634	-0.27912	-0.29733	-0.29125	-0.27686	0.07943	-0.117	-0.16478	-0.25251	-0.27298	-0.28291	-0.27612	-0.28903	-0.29835	-0.30554	364.635	3.49e-69	2.4e-65
LMNB1	-0.29109	-0.24803	-0.20597	-0.17731	-0.15216	-0.13026	-0.19068	-0.27714	-0.05987	-0.06583	-0.07073	0.00307	-0.21372	-0.17064	-0.01926	112.168	2.12e-17	1.23e-13
LMNB2	-0.238	-0.22817	-0.19068	-0.17748	-0.15447	-0.06148	-0.17733	-0.22522	-0.19098	-0.0989	-0.17889	-0.1684	-0.18745	-0.20269	-0.05047	73.4381	4.57e-10	2.28e-06
LMO2	-0.18677	-0.24788	-0.13188	0.09807	0.06864	0.06375	-0.32038	-0.41734	-0.4049	-0.1908	-0.31632	-0.33948	-0.20309	-0.43459	-0.45048	459.48	3.52e-89	2.48e-85
LMO4	-0.11718	-0.07472	-0.13401	-0.10731	-0.10099	-0.11732	-0.17496	-0.16114	1.86149	-0.11974	-0.11047	-0.05778	-0.11589	-0.14918	-0.08383	445.258	3.58e-86	2.51e-82
LNPEP	-0.19387	-0.12834	-0.18043	-0.21923	-0.17011	-0.14776	-0.24872	-0.2369	-0.09952	-0.14477	-0.07333	-0.12255	-0.20477	-0.2029	-0.07567	49.3797	7.75e-06	0.0303
LONP1	-0.05281	-0.13264	-0.08024	-0.10557	-0.09873	-0.10261	0.01627	-0.00834	-0.0823	-0.11964	-0.09744	-0.11673	-0.09748	-0.07192	-0.0935	73.055	5.37e-10	2.67e-06
LPCAT2	-0.12611	-0.141	-0.14958	-0.20409	-0.15131	-0.22477	-0.26663	-0.18762	0.22475	-0.07708	0.13462	-0.03497	-0.18938	-0.19106	-0.20819	231.63	1.78e-41	1.17e-37
LPCAT3	-0.3468	-0.32014	-0.33901	-0.28043	-0.32325	0.11566	-0.08985	-0.2947	-0.2603	-0.3305	-0.29919	-0.30061	-0.33566	-0.35944	-0.33702	512.939	1.67e-100	1.19e-96
LPIN2	-0.12687	-0.11298	-0.13773	-0.11192	-0.10831	-0.10668	-0.09394	0.07653	-0.13354	-0.13438	-0.14538	-0.1511	-0.13694	-0.11597	-0.15185	75.4715	1.94e-10	9.78e-07
LRBA	-0.17519	-0.16589	-0.16511	-0.15895	-0.07507	-0.10685	-0.22085	-0.24325	-0.18312	-0.18596	-0.22966	-0.23923	-0.19473	-0.23592	-0.24098	53.5149	1.55e-06	0.00642
LRCH1	-0.06618	-0.06553	-0.07348	-0.08405	-0.08729	-0.0883	-0.14946	0.07843	-0.07537	-0.08246	-0.0893	-0.08985	-0.07516	-0.06699	-0.07052	65.2268	1.39e-08	6.52e-05
LRIG2	-0.02657	-0.02479	-0.05424	-0.05994	-0.06755	-0.08192	0.02515	0.10049	-0.06963	-0.08102	-0.09111	-0.08779	-0.04102	-0.05082	-0.1262	102.764	1.4e-15	7.91e-12
LRP10	-0.1644	-0.16318	-0.17104	-0.15354	-0.16848	-0.12355	-0.04997	0.06462	-0.14064	-0.18044	-0.13272	-0.14591	-0.17759	-0.17968	-0.19692	66.2057	9.31e-09	4.39e-05
LRP5	-0.0784	-0.09774	-0.11021	-0.10476	-0.12557	-0.09475	-0.04629	0.04557	-0.1144	-0.11296	-0.11077	-0.13257	-0.0859	-0.05804	-0.12034	96.2858	2.43e-14	1.34e-10
LRPAP1	-0.25127	-0.26112	-0.22841	-0.22733	-0.21886	-0.1817	-0.22574	-0.23277	-0.12406	-0.14254	0.07579	-0.00647	-0.20788	-0.21351	-0.22895	136.325	3.81e-22	2.3e-18
LRPPRC	-0.35621	-0.29499	-0.2783	-0.29852	-0.23725	0.01365	-0.3783	-0.43991	-0.28263	-0.10959	-0.12973	-0.18017	-0.24216	-0.2709	-0.31085	364.271	4.16e-69	2.87e-65
LRRC2	-0.04476	-0.01877	-0.04518	-0.04505	-0.04826	-0.05558	0.0181	0.04324	-0.03161	-0.04426	-0.05991	-0.04286	-0.06722	-0.03611	-0.04578	64.1262	2.19e-08	0.000101
LRRC20	-0.03562	-0.10548	-0.08129	-0.04093	-0.07718	-0.08851	-0.01069	0.07961	-0.10369	-0.09471	-0.10151	-0.10306	-0.08471	-0.03789	-0.0592	106.874	2.25e-16	1.29e-12
LRRC41	-0.28751	-0.18221	-0.18493	-0.22067	-0.18778	-0.07635	-0.28458	-0.30425	-0.20688	-0.1251	-0.16044	-0.09962	-0.19295	-0.26774	-0.25304	110.323	4.84e-17	2.79e-13
LRRC58	-0.25626	-0.21455	-0.19203	-0.19905	-0.17888	-0.08821	-0.24017	-0.2521	-0.09372	-0.11133	-0.09097	-0.05342	-0.17485	-0.12685	-0.08485	90.5899	2.94e-13	1.59e-09
LRRC59	-0.20041	-0.21533	-0.22321	-0.16497	-0.2201	-0.10954	-0.21132	-0.1781	-0.19465	-0.16432	-0.07306	-0.14369	-0.22049	-0.22261	-0.20304	48.9099	9.28e-06	0.036
LRRC75A	-0.1869	-0.18927	-0.171	-0.14418	-0.13272	-0.07659	0.00473	-0.16933	-0.19135	-0.15164	-0.18989	-0.19496	-0.1843	-0.18759	-0.18073	48.183	1.23e-05	0.047
LRRC75A.AS1	0.64761	0.60236	0.58302	0.08114	0.48566	0.06472	-1.15104	-1.17427	0.02516	0.28254	-0.11059	-0.25226	0.37786	-0.16843	-0.35894	3392.11	0	0
LRRCC1	-0.22557	-0.20218	-0.19405	-0.19351	-0.20003	-0.02637	-0.10916	-0.20153	-0.20968	-0.17979	-0.18414	-0.16963	-0.18108	-0.2035	-0.22468	94.9172	4.43e-14	2.44e-10
LRRFIP1	-0.06688	-0.05479	-0.097	-0.22363	-0.14373	-0.27653	-0.38184	-0.37161	-0.10549	-0.00698	0.17819	0.31132	-0.06803	0.0431	0.09385	526.676	2.04e-103	1.45e-99
LSM1	-0.24261	-0.21853	-0.22106	-0.17058	-0.22605	-0.04206	-0.23616	-0.22743	-0.18838	-0.20518	-0.19181	-0.18266	-0.21648	-0.19019	-0.14298	97.7701	1.27e-14	7.05e-11
LSM10	-0.06596	-0.09665	-0.10132	-0.10041	-0.09509	-0.10495	-0.0073	0.0474	-0.10522	-0.11495	-0.10092	-0.10689	-0.09848	-0.08736	-0.10068	89.5866	4.54e-13	2.45e-09
LSM12	-0.25293	-0.2078	-0.19354	-0.15866	-0.18494	-0.07297	-0.25769	-0.26968	-0.16892	-0.12897	-0.17184	-0.1052	-0.17092	-0.20929	-0.20752	78.6429	5.05e-11	2.59e-07
LSM2	-0.23996	-0.22708	-0.20711	-0.2141	-0.20834	-0.11175	-0.25992	-0.24589	-0.23461	-0.16958	-0.0998	-0.16693	-0.22617	-0.25433	-0.2368	66.4838	8.3e-09	3.92e-05
LSM3	-0.36462	-0.27102	-0.23684	-0.177	-0.28648	-0.02649	-0.37804	-0.37771	-0.20385	-0.13944	-0.15725	-0.13482	-0.24794	-0.21674	-0.08409	226.5	2.02e-40	1.32e-36
LSM4	-0.33128	-0.29375	-0.16438	-0.10245	-0.21683	-0.03823	-0.34034	-0.40164	-0.14677	-0.12367	-0.11896	-0.12302	-0.14355	-0.15838	-0.04536	234.568	4.42e-42	2.9e-38
LSM5	-0.36949	-0.25047	-0.2086	-0.1234	-0.10812	-0.0027	-0.40235	-0.42713	-0.22555	-0.14811	-0.11756	-0.14959	-0.27002	-0.22756	-0.1004	300.568	9e-56	6.09e-52
LSM6	-0.25896	-0.22193	-0.18625	-0.1746	-0.20131	-0.06158	-0.28666	-0.2886	-0.23269	-0.15731	-0.13456	-0.13824	-0.21871	-0.23127	-0.18268	119.779	6.95e-19	4.09e-15
LSM7	-0.24104	-0.10121	0.04991	0.01017	0.06809	-0.05588	-0.56918	-0.56767	-0.24573	0.04245	-0.17229	-0.22681	-0.07987	0.03114	-0.30181	528.51	8.32e-104	5.92e-100
LSM8	-0.23225	-0.21661	-0.18658	-0.16773	-0.16992	-0.09437	-0.20356	-0.24301	-0.18352	-0.15848	-0.11444	-0.13697	-0.20362	-0.20068	-0.17266	48.0363	1.3e-05	0.0497
LST1	0.08983	-0.00208	0.0407	-0.09695	-0.10074	-0.315	-0.35876	-0.34269	-0.18407	-0.13534	-0.08559	0.20262	0.0138	0.29157	-0.22672	443.288	9.33e-86	6.54e-82
LTA4H	-0.08616	-0.11301	0.00811	-0.09436	-0.15082	-0.21535	-0.48371	-0.42488	-0.35877	0.07724	-0.09281	0.26961	0.00816	-0.08079	-0.15534	418.215	1.83e-80	1.28e-76
LTB	-0.05646	-0.0783	-0.07664	-0.08709	-0.12802	-0.10249	-0.12802	-0.07428	-0.11875	-0.1156	-0.10844	-0.0937	-0.00805	0.66607	-0.07171	220.421	3.6e-39	2.35e-35
LTBP1	-0.24142	-0.20864	-0.22312	0.55199	-0.18267	-0.0621	0.08365	-0.14225	0.17446	-0.22658	-0.22138	-0.23671	-0.24643	-0.2261	-0.25529	215.264	4.12e-38	2.68e-34
LTBP3	-0.11895	-0.13467	-0.10676	-0.13646	-0.14537	-0.14169	-0.11923	-0.00706	-0.13828	-0.11669	-0.13556	-0.12858	-0.12752	-0.13214	-0.12817	53.0003	1.9e-06	0.00781
LTBR	-0.13243	-0.13077	-0.13674	-0.13341	-0.12996	-0.14207	-0.10431	0.03897	-0.13644	-0.08988	-0.04286	0.01163	-0.12563	-0.1248	-0.13132	56.9573	3.98e-07	0.00171
LTV1	-0.23691	-0.23728	-0.23511	-0.21399	-0.21369	-0.08469	-0.23975	-0.1817	-0.22492	-0.15242	-0.01677	-0.06637	-0.2238	-0.23862	-0.22255	98.354	9.8e-15	5.46e-11
LUC7L	-0.08019	-0.09482	-0.10311	-0.11026	-0.10171	-0.09423	-0.00765	0.06	-0.10933	-0.10049	-0.11513	-0.09539	-0.10319	-0.10667	-0.09972	89.2271	5.31e-13	2.86e-09
LUC7L2	-0.23931	-0.22477	-0.18233	-0.16312	-0.16595	-0.08487	-0.11426	-0.22997	-0.17061	-0.1496	-0.14478	-0.10784	-0.22197	-0.19766	-0.20951	51.8745	2.95e-06	0.012
LUC7L3	-0.19546	-0.12743	-0.15265	-0.14564	-0.03216	-0.07203	-0.21281	-0.39116	-0.19673	-0.08548	-0.23284	-0.16518	-0.18909	-0.14041	-0.21741	129.997	6.81e-21	4.07e-17
LXN	-0.13752	-0.15411	-0.17148	-0.16123	-0.1665	-0.05359	-0.14629	-0.15177	-0.17056	-0.17833	-0.1773	-0.19095	-0.17134	-0.15574	-0.19325	48.0341	1.3e-05	0.0497
LY6E	-0.18877	-0.10331	-0.09981	0.20283	-0.03379	-0.19502	-0.32868	-0.30606	-0.17851	-0.05443	-0.19283	-0.14909	-0.05586	-0.02976	-0.25931	96.7288	2e-14	1.11e-10
LYAR	-0.26647	-0.26325	-0.26923	-0.18761	-0.13368	0.05029	-0.24877	-0.25857	-0.25	-0.23456	-0.21251	-0.23601	-0.26318	-0.26263	-0.26311	284.767	1.76e-52	1.18e-48
LYN	-0.02986	0.01495	-0.0956	0.23236	0.07919	-0.16796	-0.36112	-0.29496	-0.16323	-0.14193	-0.24506	-0.01675	-0.12122	-0.30842	0.0345	172.1	2.58e-29	1.62e-25
LYPLA1	-0.28981	-0.22016	-0.19467	-0.08699	0.0074	-0.12862	-0.31809	-0.29775	-0.15102	-0.05703	-0.08769	-0.03241	-0.14341	-0.16149	-0.1613	132.67	2.02e-21	1.21e-17
LYPLAL1	-0.04123	-0.05007	-0.04777	-0.06883	-0.07648	-0.07888	0.05204	0.09854	-0.06397	-0.0807	-0.07958	-0.08037	-0.03652	-0.04714	-0.01372	115.732	4.29e-18	2.51e-14
LYSMD2	-0.06513	-0.02429	-0.0548	-0.06284	-0.03498	-0.19237	-0.24522	-0.22399	-0.19039	-0.07247	-0.13448	-0.13498	-0.11974	-0.04873	-0.10789	61.6089	6.11e-08	0.000276
LYST	-0.19124	-0.20174	-0.20019	-0.19533	-0.20648	-0.2009	-0.18298	-0.16242	-0.19771	-0.08	0.22384	0.26122	-0.20496	-0.21056	-0.20074	306.096	6.32e-57	4.29e-53
LYZ	-0.24685	-0.24536	-0.2431	-0.2471	-0.24264	-0.24213	-0.24436	-0.22896	-0.22209	-0.14599	0.22074	2.7995	-0.24758	-0.2466	-0.19919	1824.17	0	0
LZIC	-0.04695	-0.07458	-0.08764	-0.06559	-0.07807	-0.08834	0.05383	0.02983	-0.09079	-0.09319	-0.07742	-0.09432	-0.08483	-0.06015	-0.08916	66.7046	7.58e-09	3.59e-05
LZTFL1	-0.08707	-0.09834	-0.10914	-0.10133	-0.10247	-0.09801	-0.03682	0.12631	-0.11745	-0.09099	-0.08069	-0.09702	-0.0942	-0.09177	-0.07064	139.573	8.63e-23	5.24e-19
M6PR	-0.30073	-0.21284	-0.2303	-0.02416	-0.207	-0.13145	-0.31109	-0.32269	-0.16493	-0.08499	-0.06907	0.0571	-0.20758	-0.25851	-0.23571	149.387	9.53e-25	5.86e-21
MACF1	-0.16731	-0.14605	-0.13649	-0.12878	-0.09279	-0.21699	-0.31261	-0.28494	-0.10979	-0.036	-0.08942	-0.06615	-0.11866	-0.06387	-0.20751	101.695	2.24e-15	1.26e-11
MAD2L1	-0.29038	-0.26988	-0.21904	-0.15266	-0.18768	-0.04007	-0.2278	-0.26118	-0.16486	-0.17172	-0.16519	-0.177	-0.20519	-0.20939	-0.1438	115.852	4.07e-18	2.38e-14
MAFG	-0.22541	-0.2235	-0.22907	-0.09116	-0.18476	-0.14086	0.004	-0.04968	-0.12319	-0.17445	-0.17365	0.00556	-0.26371	-0.24917	-0.19999	64.2259	2.1e-08	9.75e-05
MAFK	-0.11291	-0.11681	-0.11882	-0.10637	-0.13348	-0.12885	-0.04651	0.06931	-0.11849	-0.04	-0.04663	-0.04062	-0.09474	-0.06258	-0.02225	75.1817	2.19e-10	1.1e-06
MAGED1	-0.30969	-0.20367	-0.2258	-0.22541	-0.18386	-0.09539	-0.40522	-0.38662	-0.20892	-0.1391	-0.06999	-0.05437	-0.09444	-0.13867	-0.08599	211.589	2.34e-37	1.51e-33
MAGED2	-0.14139	-0.11958	-0.17949	0.0088	-0.08483	-0.17821	-0.27573	-0.27819	-0.15818	-0.16251	-0.13361	-0.11405	-0.21848	-0.23563	-0.19678	58.5393	2.11e-07	0.000927
MAGOH	-0.28408	-0.24044	-0.21604	-0.20842	-0.1632	-0.02121	-0.28239	-0.29085	-0.20401	-0.14047	-0.14878	-0.1822	-0.20273	-0.23975	-0.2016	147.368	2.41e-24	1.48e-20
MAGOHB	-0.21415	-0.20085	-0.20346	-0.21303	-0.14781	-0.08292	-0.20826	-0.17453	-0.18585	-0.17255	-0.12387	-0.12487	-0.20708	-0.18212	-0.12962	48.0273	1.3e-05	0.0499
MAGT1	-0.24133	-0.23858	-0.19873	-0.1514	-0.19076	-0.12442	-0.20407	-0.23747	-0.17941	-0.08689	-0.05308	-0.09616	-0.1919	-0.19039	-0.12355	62.3922	4.45e-08	0.000203
MAK16	-0.08885	-0.13164	-0.12688	-0.12826	-0.13779	-0.08668	-0.06333	-0.01341	-0.14589	-0.10887	-0.12071	-0.12336	-0.13711	-0.12636	-0.09184	56.3548	5.06e-07	0.00216
MALAT1	-0.23988	-0.266	-0.29363	-0.27567	-0.27582	-0.28179	0.40195	0.92146	-0.19096	-0.24472	-0.19923	-0.15778	-0.27705	-0.18809	-0.23428	1170.32	4.17e-241	3.06e-237
MAN1A1	-0.10399	-0.13445	-0.14486	-0.19488	-0.16493	-0.18083	-0.18345	-0.01988	-0.16029	-0.09887	-0.02778	-0.13375	-0.04721	-0.0021	-0.05971	64.5691	1.83e-08	8.5e-05
MANBA	-0.17411	-0.15706	-0.17865	-0.16558	-0.15303	-0.17959	-0.16052	-0.19781	-0.14151	-0.12345	0.00341	-0.03097	-0.16069	-0.20404	-0.19164	64.5603	1.83e-08	8.53e-05
MANF	-0.30028	-0.29981	-0.2493	-0.05603	-0.13414	-0.26573	-0.31983	-0.31117	-0.03068	0.06172	0.47465	0.04047	-0.23977	-0.19315	0.00459	685.278	3.57e-137	2.58e-133
MAP2K2	-0.2219	-0.21568	-0.22566	-0.19802	-0.20615	-0.03552	-0.17549	-0.19771	-0.21188	-0.20422	-0.1267	-0.16401	-0.22552	-0.22081	-0.2028	97.2963	1.56e-14	8.66e-11
MAP2K3	-0.28029	-0.26452	-0.28115	-0.23515	-0.27609	-0.16297	0.21681	0.89673	-0.26208	-0.27196	-0.25222	-0.24781	-0.28158	-0.27439	-0.27297	971.914	1.66e-198	1.21e-194
MAP3K12	-0.03515	-0.0433	-0.0665	-0.04991	-0.07545	-0.08198	0.11253	0.10195	-0.06624	-0.07703	-0.07875	-0.07517	-0.06919	-0.04137	-0.07909	110.53	4.42e-17	2.55e-13
MAP3K13	-0.28022	-0.23593	-0.25089	-0.21169	-0.13888	-0.05421	-0.32211	-0.33205	-0.27241	-0.16384	-0.15044	-0.12983	-0.28068	-0.29631	-0.2073	156.099	4.31e-26	2.67e-22
MAP4K4	-0.27584	-0.23564	-0.25566	-0.22156	-0.08532	-0.03536	-0.05575	-0.16723	-0.15177	-0.18618	-0.23353	-0.16969	-0.20473	-0.14903	-0.06093	114.284	8.23e-18	4.79e-14
MAP7	-0.1756	-0.17053	-0.14669	-0.17456	-0.08541	-0.05502	-0.25521	-0.26842	-0.24523	-0.16056	-0.23799	-0.27024	-0.17673	-0.2295	-0.28609	128.982	1.08e-20	6.46e-17
MAPK14	-0.20081	-0.20347	-0.1678	-0.15143	-0.15066	-0.17326	-0.22017	-0.22924	-0.15752	-0.09611	-0.04515	-0.04424	-0.18195	-0.22211	-0.2221	52.3501	2.45e-06	0.01
MAPK1IP1L	-0.26207	-0.23129	-0.23374	-0.11224	-0.09376	-0.04159	-0.23946	-0.34214	-0.23233	-0.11835	-0.17675	-0.15975	-0.19067	-0.22916	-0.14024	141.508	3.56e-23	2.16e-19
MAPK6	-0.07753	-0.10958	-0.10296	-0.10598	-0.11329	-0.10544	-0.08176	0.0116	-0.09793	-0.10543	-0.09206	-0.06667	-0.11189	-0.09904	-0.09664	49.7854	6.63e-06	0.0261
MAPK8	-0.06445	-0.09281	-0.08834	-0.09307	-0.10355	-0.1013	-0.00396	-0.00509	-0.09354	-0.10791	-0.11071	-0.10843	-0.0936	-0.06408	-0.09921	55.7751	6.37e-07	0.00271
MAPKAPK2	-0.24391	-0.24878	-0.22444	-0.26234	-0.24838	-0.22143	-0.25411	-0.21724	-0.14643	-0.06252	0.0889	0.17132	-0.14597	-0.04075	1.78875	384.556	2.26e-73	1.57e-69
MAPKAPK3	-0.19924	-0.21773	-0.11005	-0.17305	-0.19255	-0.24678	-0.315	-0.28289	-0.18433	-0.05247	0.08119	0.03996	-0.04519	-0.17026	-0.13803	195.368	4.85e-34	3.1e-30
MAPRE1	-0.27134	-0.17615	-0.17356	0.00593	-0.02078	-0.03562	-0.36093	-0.3723	0.01699	-0.08846	-0.15222	-0.05866	-0.22751	-0.1427	-0.00458	210.624	3.68e-37	2.39e-33
MAPRE2	-0.1748	-0.10092	-0.17035	0.14401	-0.02344	-0.14461	-0.30694	-0.28197	-0.1083	-0.08091	-0.20018	-0.20692	-0.15413	-0.03019	-0.06367	102.313	1.71e-15	9.65e-12
MARC1	-0.04371	-0.0995	-0.11199	-0.10717	-0.12008	-0.17132	-0.10941	-0.19241	-0.08878	-0.08231	0.17903	0.06878	-0.035	-0.19241	-0.15512	130.692	4.96e-21	2.97e-17
MARCH2	-0.0747	-0.075	-0.11056	-0.07714	-0.11925	-0.08135	-0.05309	-0.01862	-0.08488	-0.10313	-0.08521	-0.10497	-0.1093	-0.09068	-0.07693	63.6219	2.69e-08	0.000124
MARCH3	-0.12279	-0.11377	-0.12739	-0.09888	-0.11866	-0.09158	-0.05136	0.01199	-0.12644	-0.1325	-0.12212	-0.13181	-0.12435	-0.10684	-0.14726	60.7244	8.75e-08	0.000392
MARCH8	-0.19222	-0.20505	-0.21839	-0.2022	-0.20135	-0.16039	-0.08025	0.51899	-0.19235	-0.21388	-0.2179	-0.22572	-0.21515	-0.22271	-0.20322	503.036	2.11e-98	1.49e-94
MARCKS	-0.10006	-0.1088	-0.11858	-0.12155	-0.14013	-0.13598	-0.18062	-0.15523	-0.12287	-0.11114	0.34191	-0.09756	-0.13546	-0.13183	-0.10901	268.545	4.13e-49	2.77e-45
MARCKSL1	-0.28339	-0.0293	-0.21796	0.00023	0.12401	0.05976	-0.36662	-0.38869	-0.1513	-0.26803	-0.37612	-0.36768	-0.29815	-0.29944	-0.0425	491.509	5.84e-96	4.13e-92
MARK3	-0.22603	-0.19296	-0.20839	-0.18552	-0.16321	-0.13332	0.12135	0.24045	-0.18092	-0.18715	-0.2005	-0.16927	-0.19133	-0.2098	-0.1955	224.153	6.16e-40	4.02e-36
MARVELD1	-0.19105	-0.17204	-0.13366	-0.03754	-0.16779	-0.17799	-0.26572	-0.17257	-0.20301	-0.10471	-0.04609	-0.00839	-0.15418	-0.2137	-0.21863	52.3827	2.42e-06	0.00989
MAST1	-0.03119	-0.04914	-0.06488	-0.08036	-0.07646	-0.08923	-0.05867	0.07472	-0.08035	-0.07819	-0.07365	-0.06795	-0.06561	-0.04928	-0.08895	74.9663	2.4e-10	1.21e-06
MAT2A	-0.32838	-0.22288	-0.20204	-0.26444	-0.2345	-0.10365	-0.18991	-0.50616	-0.18691	-0.08766	0.03266	0.00951	-0.25576	-0.18685	-0.19452	308.501	1.99e-57	1.35e-53
MATR3	-0.27602	-0.22695	-0.18469	-0.16141	-0.15742	-0.10168	-0.29545	-0.38262	-0.21562	-0.10183	-0.09934	-0.13472	-0.15009	-0.12834	-0.19901	128.701	1.23e-20	7.33e-17
MAX	-0.08005	0.06656	-0.05846	0.34887	0.08509	-0.25719	-0.32829	-0.3186	0.05363	-0.01883	-0.04359	-0.04883	-0.1097	-0.0659	-0.20802	235.787	2.48e-42	1.63e-38
MAZ	-0.39549	-0.27498	-0.21339	-0.17207	-0.21299	-0.01026	-0.20481	-0.39865	-0.24514	-0.12855	-0.21411	-0.20132	-0.1998	-0.13927	-0.13527	253.488	5.46e-46	3.62e-42
MBD2	-0.25818	-0.24644	-0.23485	-0.25706	-0.16287	-0.04939	-0.22197	-0.25415	-0.20222	-0.17637	-0.14901	-0.06759	-0.23459	-0.17103	-0.09372	101.678	2.26e-15	1.27e-11
MBD3	-0.02136	-0.07666	-0.08845	-0.09728	-0.09418	-0.09967	0.00216	0.03798	-0.08942	-0.11009	-0.09243	-0.10812	-0.0994	-0.08639	-0.09924	87.909	9.41e-13	5.04e-09
MBD4	-0.23029	-0.22892	-0.20718	-0.2125	-0.22722	-0.09569	-0.19978	-0.22529	-0.2105	-0.14558	-0.09008	-0.06164	-0.23738	-0.22642	-0.15915	63.2012	3.2e-08	0.000147
MBIP	-0.0753	-0.11607	-0.12121	-0.11557	-0.12363	-0.10783	-0.07347	0.00421	-0.1126	-0.11859	-0.12227	-0.11987	-0.11493	-0.1008	-0.12248	62.467	4.31e-08	0.000197
MBNL1	-0.20155	-0.21859	-0.26311	-0.11825	-0.19953	-0.13199	-0.20323	-0.33218	-0.18811	-0.17542	-0.02837	0.07271	-0.20015	-0.25708	-0.19066	118.249	1.39e-18	8.13e-15
MBNL3	-0.17862	-0.15363	-0.1399	-0.13309	-0.12114	-0.1199	-0.08713	0.16806	-0.12302	-0.12949	-0.18409	-0.16646	-0.14131	-0.10582	-0.11921	125.254	5.86e-20	3.48e-16
MBOAT2	-0.30775	-0.27514	-0.29752	-0.22257	-0.26437	-0.00927	0.24373	-0.03923	-0.25805	-0.29039	-0.23726	-0.25694	-0.29924	-0.29961	-0.28896	279.121	2.63e-51	1.77e-47
MBOAT7	-0.09547	-0.06324	-0.02256	-0.23487	-0.20045	-0.22911	-0.21986	-0.21702	0.00975	-0.02947	-0.10494	-0.04534	-0.089	-0.21534	-0.17671	101.99	1.97e-15	1.11e-11
MBTD1	-0.1107	-0.12429	-0.12821	-0.1272	-0.12116	-0.12254	-0.06983	-0.00073	-0.13142	-0.12246	-0.10825	-0.11109	-0.12975	-0.12651	-0.10825	56.4239	4.92e-07	0.00211
MBTPS1	-0.23218	-0.21643	-0.2297	-0.05843	-0.12967	-0.13179	-0.224	-0.22876	-0.14234	-0.13884	-0.10334	-0.08493	-0.22599	-0.21343	-0.20618	54.8413	9.22e-07	0.00386
MCAT	-0.04257	-0.10598	-0.11053	-0.09639	-0.11171	-0.11387	0.0013	-0.02796	-0.08603	-0.1146	-0.10455	-0.11922	-0.11282	-0.10606	-0.05546	73.9238	3.73e-10	1.86e-06
MCL1	-0.26064	-0.21088	-0.17177	-0.19764	-0.16886	-0.20517	-0.2992	-0.30852	0.07651	-0.08404	-0.03879	0.33537	-0.23007	-0.26963	-0.09521	235.898	2.35e-42	1.54e-38
MCM10	-0.23238	-0.19428	-0.19912	-0.17566	-0.1836	-0.04307	-0.10431	-0.18526	-0.18794	-0.14226	-0.203	-0.19902	-0.20941	-0.2024	-0.15835	88.7073	6.66e-13	3.57e-09
MCM2	-0.47784	-0.34948	-0.2334	-0.2956	-0.29241	0.04477	0.03924	-0.44909	-0.16599	-0.13907	-0.16038	-0.23366	-0.22437	-0.21194	-0.17363	459.85	2.94e-89	2.07e-85
MCM3	-0.41249	-0.25034	-0.1847	-0.21229	-0.23602	0.04444	-0.21751	-0.43329	-0.17514	-0.10422	-0.30115	-0.28545	-0.20025	-0.16251	-0.07944	419.275	1.1e-80	7.64e-77
MCM4	-0.42502	-0.37141	-0.21957	-0.26963	-0.30093	0.01932	0.22874	-0.37664	-0.16999	-0.11317	-0.27006	-0.18934	-0.24087	-0.24083	-0.17804	382.2	7.08e-73	4.9e-69
MCM5	-0.34539	-0.29973	-0.21162	-0.21586	-0.21068	-0.04095	-0.11608	-0.32881	-0.17075	-0.15528	-0.17215	-0.18825	-0.25116	-0.19009	-0.18533	172.093	2.59e-29	1.62e-25
MCM6	-0.49487	-0.3459	-0.16512	-0.19673	-0.22208	0.13579	-0.25415	-0.53675	-0.1614	-0.11129	-0.3563	-0.26786	-0.23129	-0.1636	-0.08729	785.749	1.23e-158	8.95e-155
MCM7	-0.46171	-0.3134	-0.24728	-0.27664	-0.25287	0.07069	0.75436	-0.41307	-0.17479	-0.12741	-0.26156	-0.30981	-0.29535	-0.26398	-0.15419	592.558	2.04e-117	1.46e-113
MCM8	-0.19874	-0.21714	-0.16442	-0.19805	-0.19925	-0.05971	-0.04198	-0.17454	-0.15869	-0.16989	-0.17205	-0.17634	-0.20096	-0.18306	-0.1672	60.4677	9.71e-08	0.000434
MCMBP	-0.251	-0.21081	-0.18663	-0.16419	-0.19581	-0.09738	-0.23049	-0.23819	-0.06686	-0.16382	-0.19694	-0.02379	-0.20965	-0.15191	-0.09955	76.1194	1.47e-10	7.47e-07
MCPH1	-0.05835	-0.08568	-0.10501	-0.1102	-0.10637	-0.09544	-0.04	0.01062	-0.09565	-0.11587	-0.11361	-0.11407	-0.09377	-0.0827	-0.09038	68.7689	3.22e-09	1.55e-05
MCU	0.00269	0.02617	-0.04295	-0.07243	-0.06956	-0.0767	0.06378	0.03044	-0.0481	-0.0947	-0.00806	-0.07823	-0.03911	-0.05037	-0.13306	61.7253	5.83e-08	0.000264
MCUR1	-0.23214	-0.23382	-0.2058	-0.17817	-0.22782	-0.06388	-0.20676	-0.21225	-0.16313	-0.16705	-0.12666	-0.13705	-0.2269	-0.22084	-0.15418	73.0887	5.3e-10	2.64e-06
MDH1	-0.28451	-0.27016	-0.19238	-0.22301	-0.21369	-0.12416	-0.26663	-0.29868	-0.14927	-0.12833	-0.08825	-0.09991	-0.24302	-0.20109	-0.16648	79.909	2.94e-11	1.52e-07
MDH2	-0.35383	-0.25591	-0.23808	-0.15713	-0.16645	-0.05361	-0.40822	-0.40643	-0.2207	-0.13289	-0.07176	-0.02748	-0.22623	-0.29172	-0.20008	278.488	3.56e-51	2.39e-47
MDK	0.15115	0.0715	0.10534	-0.09703	-0.12683	-0.21734	-0.24207	-0.20628	-0.17814	-0.11267	-0.22218	-0.21309	-0.01478	-0.07352	-0.15232	201.197	3.13e-35	2.01e-31
MDM4	-0.23051	-0.14662	-0.17452	-0.20575	-0.18557	-0.17538	-0.22518	-0.32813	0.00083	-0.08823	-0.21477	-0.00229	-0.13373	-0.06666	0.09345	90.1585	3.54e-13	1.91e-09
MDN1	-0.23634	-0.22334	-0.19503	-0.20402	-0.21257	-0.04802	-0.18414	-0.20598	-0.20464	-0.17446	-0.16328	-0.18589	-0.19927	-0.20882	-0.2058	84.0692	4.94e-12	2.6e-08
MEA1	-0.23489	-0.188	-0.1839	-0.14441	-0.14695	-0.12013	-0.28832	-0.271	-0.14948	-0.1704	-0.11084	-0.13673	-0.19771	-0.19993	-0.16745	65.0121	1.52e-08	7.11e-05
MEAF6	-0.20544	-0.19094	-0.17762	-0.14495	-0.17151	-0.10191	-0.27501	-0.2698	-0.18105	-0.14805	-0.2046	-0.19263	-0.17542	-0.23446	-0.15903	60.7275	8.74e-08	0.000392
MED1	-0.25772	-0.20989	-0.22611	-0.16368	-0.14701	-0.07068	-0.19172	-0.27943	-0.18426	-0.10617	-0.20644	-0.15335	-0.17635	-0.20927	-0.20364	81.7004	1.37e-11	7.11e-08
MED13L	-0.1841	-0.1426	-0.16269	-0.16478	-0.1379	-0.17384	-0.17179	-0.13833	-0.03133	-0.11405	-0.16267	-0.09601	0.00995	0.24297	-0.05398	76.0194	1.54e-10	7.78e-07
MED15	-0.08411	-0.09717	-0.10521	-0.10042	-0.10468	-0.11147	-0.03377	0.01968	-0.09837	-0.10621	-0.08235	-0.09205	-0.10744	-0.09692	-0.10666	55.6674	6.65e-07	0.00282
MED19	-0.02522	-0.07898	-0.07679	-0.0528	-0.09743	-0.08998	0.04314	0.02313	-0.08326	-0.10329	-0.09671	-0.09901	-0.07937	-0.06189	-0.07832	80.7215	2.08e-11	1.08e-07
MED24	-0.27518	-0.27062	-0.2358	-0.13756	-0.21974	-0.05515	-0.18659	-0.26101	-0.20328	-0.19982	-0.15633	-0.14723	-0.2447	-0.24963	-0.13773	100.441	3.9e-15	2.19e-11
MED28	-0.1773	-0.1911	-0.14242	-0.06766	-0.11116	-0.08268	-0.32951	-0.33825	-0.17832	-0.09777	-0.16898	-0.10143	-0.09648	-0.19086	-0.22347	96.6447	2.08e-14	1.15e-10
MED4	-0.27051	-0.25242	-0.1977	-0.18996	-0.12273	-0.05692	-0.23276	-0.30084	-0.19834	-0.17142	-0.2027	-0.19623	-0.12028	-0.19917	-0.22608	108.672	1.01e-16	5.82e-13
MED7	-0.02469	-0.03619	-0.06243	-0.04017	-0.06095	-0.07932	-0.01039	0.05388	-0.05649	-0.058	-0.07616	-0.0826	-0.06126	-0.06068	-0.05146	73.0137	5.46e-10	2.72e-06
MEF2A	-0.06463	-0.07638	-0.10139	-0.11683	-0.07357	-0.11806	-0.03114	0.00843	-0.10309	-0.11186	-0.11002	-0.0523	-0.09321	-0.06836	-0.0165	62.6681	3.97e-08	0.000182
MEF2C	-0.13691	-0.15406	-0.15719	0.36017	-0.02975	-0.15149	-0.27969	-0.26231	-0.23063	-0.18091	-0.2615	-0.1258	-0.09153	0.09736	0.04667	126.598	3.18e-20	1.9e-16
MEF2D	-0.19314	-0.20384	-0.18113	-0.15709	-0.19272	-0.21119	-0.18196	-0.09994	-0.15976	-0.05892	-0.10584	0.43823	-0.15711	-0.046	0.22936	182.907	1.66e-31	1.05e-27
MESDC2	-0.21665	-0.2187	-0.16583	-0.15928	-0.17324	-0.1637	-0.20106	-0.20417	-0.13993	-0.09562	-0.02505	-0.08352	-0.19879	-0.18557	-0.14053	55.8321	6.23e-07	0.00265
MEST	-0.2108	-0.15895	-0.14358	0.08641	-0.02883	-0.11178	-0.35326	-0.33918	-0.20395	-0.00119	-0.19254	-0.23208	-0.18116	-0.28399	-0.28888	123.561	1.26e-19	7.47e-16
METAP2	-0.41969	-0.39431	-0.4074	-0.31532	-0.28659	0.18554	0.19482	-0.26741	-0.3764	-0.32611	-0.36544	-0.33998	-0.37755	-0.29549	-0.33171	837.683	9.56e-170	6.96e-166
METTL15	-0.02252	-0.04152	-0.03774	-0.03343	-0.05569	-0.0934	0.10014	0.00365	-0.06567	-0.09087	-0.09436	-0.09523	-0.04046	-0.00551	-0.08546	93.0619	9.99e-14	5.45e-10
METTL17	-0.21913	-0.20964	-0.21176	-0.22748	-0.16591	-0.08234	-0.16611	-0.19611	-0.19271	-0.1444	-0.11953	-0.1136	-0.20405	-0.21694	-0.18134	52.483	2.33e-06	0.00951
METTL21A	-0.2355	-0.23829	-0.22439	-0.1904	-0.19356	-0.06326	-0.20783	-0.21038	-0.18543	-0.17693	-0.15087	-0.15976	-0.22145	-0.23402	-0.21335	74.346	3.12e-10	1.56e-06
METTL22	-0.0656	-0.07274	-0.06573	-0.04513	-0.10493	-0.08346	0.00224	0.05873	-0.07392	-0.078	-0.06477	-0.0664	-0.07439	-0.06716	-0.06797	54.935	8.88e-07	0.00373
METTL3	-0.03821	-0.06932	-0.06503	-0.0782	-0.07086	-0.08776	0.00473	0.01634	-0.07602	-0.09157	-0.09455	-0.08161	-0.06078	-0.03587	-0.07275	57.3362	3.42e-07	0.00148
METTL5	-0.245	-0.22224	-0.23295	-0.10072	-0.1093	0.01366	-0.29331	-0.29475	-0.19928	-0.17353	-0.14775	-0.17145	-0.20543	-0.22823	-0.21572	181.031	4e-31	2.53e-27
METTL8	-0.11692	-0.12434	-0.14484	-0.13523	-0.1297	-0.10649	-0.1094	-0.01191	-0.14982	-0.1217	-0.10589	-0.11638	-0.13738	-0.13487	-0.14765	51.7559	3.09e-06	0.0125
METTL9	-0.19103	-0.11767	-0.15678	-0.22748	-0.12021	-0.02299	-0.37642	-0.35483	0.10795	-0.11821	-0.29146	0.1037	-0.13948	-0.10059	-0.06417	252.791	7.61e-46	5.05e-42
MFF	-0.22704	-0.19385	-0.19427	-0.0773	-0.18179	-0.10588	-0.28164	-0.2723	-0.17401	-0.16253	-0.13953	-0.15268	-0.19794	-0.21226	-0.17767	64.5392	1.85e-08	8.6e-05
MFHAS1	-0.26164	-0.24234	-0.23018	-0.26441	-0.23303	-0.09099	0.48784	0.04477	-0.22104	-0.23323	-0.27007	-0.24101	-0.23536	-0.22679	-0.22574	252.592	8.36e-46	5.55e-42
MFNG	-0.21215	-0.21112	-0.21877	-0.10233	-0.12289	-0.14621	-0.20815	-0.23579	-0.21267	-0.1298	-0.08361	-0.09558	-0.18409	-0.21329	-0.23032	49.5107	7.37e-06	0.0289
MFSD1	-0.25127	-0.21198	-0.14478	-0.18988	-0.17118	-0.25798	-0.33431	-0.3369	-0.21124	0.02682	0.27078	0.25544	-0.22506	-0.29589	-0.25298	490.273	1.07e-95	7.55e-92
MFSD10	-0.21312	-0.22432	-0.22037	-0.21192	-0.2238	-0.23659	-0.2655	-0.25662	-0.10183	-0.13461	0.47899	0.08558	-0.21912	-0.21026	-0.23785	569.458	1.67e-112	1.19e-108
MFSD12	-0.00848	-0.06069	-0.05546	-0.08319	-0.07307	-0.08515	0.08416	0.04492	-0.02292	-0.08078	-0.0317	-0.04826	-0.0089	-0.06829	-0.08116	97.0489	1.74e-14	9.64e-11
MFSD14B	-0.23257	-0.23343	-0.22316	-0.20498	-0.19734	-0.0974	-0.18156	-0.22195	-0.2146	-0.16223	-0.06248	-0.09241	-0.17527	-0.22527	-0.1871	70.2827	1.72e-09	8.37e-06
MFSD2B	-0.23451	-0.22756	-0.21137	-0.19298	-0.15151	-0.0172	0.01955	-0.06766	-0.19071	-0.19949	-0.18518	-0.21799	-0.23055	-0.22876	-0.23194	126.05	4.08e-20	2.43e-16
MGAT1	-0.24518	-0.22359	-0.18148	-0.20994	-0.19829	-0.1688	-0.23269	-0.22967	-0.14004	-0.09244	-0.09008	0.09	-0.12239	-0.14711	0.04662	82.2613	1.07e-11	5.62e-08
MGAT4B	-0.34431	-0.28118	-0.33537	-0.16119	-0.20439	0.1168	-0.09317	-0.33121	-0.29837	-0.29837	-0.30361	-0.31652	-0.34124	-0.35532	-0.35052	520.394	4.39e-102	3.12e-98
MGAT5	-0.09434	-0.10801	-0.11274	-0.10965	-0.11112	-0.14508	-0.17621	-0.08382	-0.09432	-0.08854	0.13583	-0.01912	-0.11282	-0.10352	-0.1074	95.4159	3.56e-14	1.96e-10
MGST1	-0.28523	-0.27822	-0.08425	-0.33681	-0.32522	-0.32025	-0.38983	-0.31763	-0.21438	0.29706	0.8653	0.59226	-0.22694	-0.35658	-0.32008	1454.63	2.8e-302	2.07e-298
MGST2	-0.32265	-0.3061	-0.30001	-0.24579	-0.24731	-0.04502	-0.31747	-0.26388	-0.28579	-0.18328	-0.00221	-0.05293	-0.24672	-0.33388	-0.2462	248.327	6.38e-45	4.23e-41
MGST3	-0.33175	-0.36587	-0.33043	-0.34882	-0.37028	-0.17632	0.9891	0.40908	-0.34228	-0.2798	-0.30921	-0.22529	-0.3263	-0.36166	-0.31357	771.024	1.74e-155	1.26e-151
MICAL1	-0.08845	-0.09391	-0.10116	-0.08671	-0.10419	-0.15004	-0.17105	-0.13425	-0.09203	-0.09328	-0.08334	0.08067	-0.09158	-0.09512	-0.08864	49.1262	8.55e-06	0.0333
MICAL2	-0.1882	-0.15122	-0.17597	-0.13272	-0.10416	-0.08193	-0.09024	0.14317	-0.16117	-0.18542	-0.17583	-0.16188	-0.18527	-0.17889	-0.18353	128.728	1.21e-20	7.24e-17
MICU2	-0.23659	-0.22087	-0.22081	-0.20715	-0.22025	-0.0507	-0.10458	-0.21078	-0.20614	-0.16676	-0.16406	-0.15834	-0.23309	-0.22126	-0.15104	75.3267	2.06e-10	1.04e-06
MID1IP1	-0.24979	-0.25738	-0.23807	-0.2289	-0.21843	-0.15402	-0.22125	-0.21043	-0.19444	-0.13607	-0.03353	0.02468	-0.22781	-0.11746	-0.22055	71.7845	9.15e-10	4.52e-06
MIEF1	-0.23455	-0.21603	-0.22551	-0.19973	-0.17985	-0.08959	-0.21037	-0.20367	-0.20381	-0.15718	-0.09986	-0.11744	-0.19156	-0.21748	-0.24175	61.2765	7e-08	0.000315
MIEN1	-0.26351	-0.2284	-0.21045	-0.21199	-0.22743	-0.07686	-0.25241	-0.25296	-0.17738	-0.18308	-0.17627	-0.1577	-0.22063	-0.20239	-0.18143	73.5605	4.34e-10	2.17e-06
MIF	-0.4119	-0.26577	-0.08352	-0.08	-0.13797	0.03559	-0.67931	-0.6474	-0.26902	0.11411	0.15878	-0.14767	-0.14968	-0.18457	-0.35753	1061.59	9.47e-218	6.94e-214
MINOS1	-0.32104	-0.30983	-0.27883	-0.21979	-0.28248	-0.02079	-0.32331	-0.30353	-0.26461	-0.1534	-0.09088	-0.11892	-0.25587	-0.2752	-0.19586	226.384	2.14e-40	1.4e-36
MINPP1	-0.35727	-0.223	-0.36063	-0.07717	-0.08838	0.02474	0.35521	0.04433	-0.25064	-0.36166	-0.37207	-0.36159	-0.35	-0.3775	-0.37421	516.35	3.17e-101	2.25e-97
MIPEP	-0.0811	-0.08203	-0.11939	-0.1261	-0.11444	-0.0785	0.05111	-0.04215	-0.13166	-0.1209	-0.1377	-0.13008	-0.1278	-0.12146	-0.13257	57.2803	3.5e-07	0.00151
MIR223	-0.17699	-0.10847	-0.14534	-0.08963	-0.02929	-0.1965	-0.25725	-0.25725	0.11028	-0.10704	0.07783	-0.07311	-0.19459	-0.1812	-0.19107	147.581	2.19e-24	1.34e-20
MIR22HG	-0.0656	-0.08494	-0.07016	-0.08494	-0.07099	-0.0619	-0.00374	0.00289	-0.0624	-0.07126	-0.0807	-0.07722	-0.08494	-0.08494	-0.08494	239.246	4.79e-43	3.15e-39
MIS18A	-0.23582	-0.21365	-0.17967	-0.20806	-0.21935	-0.07662	-0.1951	-0.22487	-0.19715	-0.14104	-0.12815	-0.18865	-0.2054	-0.21621	-0.19407	62.3196	4.58e-08	0.000209
MIS18BP1	-0.25951	-0.23034	-0.1537	-0.18384	-0.13689	-0.15094	-0.11354	-0.24408	-0.13854	-0.08434	-0.08667	-0.03564	-0.1805	-0.20338	-0.0206	50.6282	4.79e-06	0.0191
MKI67	-0.30763	-0.26364	-0.25114	-0.22603	-0.22178	-0.10727	1.19877	0.00535	-0.21591	-0.22614	-0.2262	-0.22365	-0.24201	-0.2265	-0.04457	387.96	4.35e-74	3.01e-70
MKKS	-0.2552	-0.23893	-0.22028	-0.23708	-0.16101	-0.11216	-0.25076	-0.23605	-0.21686	-0.18028	-0.00668	-0.14192	-0.21671	-0.2266	-0.23365	98.7382	8.27e-15	4.62e-11
MKNK2	-0.245	-0.25981	-0.2337	-0.26742	-0.25567	-0.10256	0.27612	0.12939	-0.23381	-0.23169	-0.22112	-0.1903	-0.23049	-0.22788	-0.24397	219.292	6.14e-39	4e-35
MKRN1	-0.18135	-0.18298	-0.18578	-0.1733	-0.17092	-0.17163	-0.12225	0.42069	-0.17219	-0.18951	-0.17965	-0.17585	-0.18755	-0.18588	-0.19273	387.346	5.85e-74	4.05e-70
MLC1	-0.28531	-0.18929	-0.25331	0.00876	-0.08167	-0.09229	-0.40696	-0.36839	-0.31896	-0.17477	0.0825	-0.19665	-0.28867	-0.31668	-0.35223	291.552	6.81e-54	4.59e-50
MLEC	-0.30579	-0.25347	-0.2226	-0.0968	-0.21267	-0.18684	-0.3067	-0.28256	-0.03463	-0.05583	0.11702	0.00344	-0.22363	-0.23252	-0.11263	234.182	5.3e-42	3.48e-38
MLLT3	0.01747	-0.06002	-0.17819	-0.13972	-0.10708	-0.0589	-0.20894	-0.14449	-0.22377	-0.21396	-0.23769	-0.25459	-0.21479	-0.22195	-0.24158	108.958	8.91e-17	5.13e-13
MMADHC	-0.26759	-0.26892	-0.23398	-0.07226	-0.19804	0.01968	-0.3095	-0.29882	-0.26303	-0.24472	-0.28147	-0.27464	-0.24982	-0.24564	-0.17151	238.727	6.13e-43	4.03e-39
MMGT1	-0.09134	-0.1045	-0.11186	-0.12042	-0.10165	-0.12184	-0.02801	-0.00661	-0.116	-0.11878	-0.08689	-0.09813	-0.1084	-0.11036	-0.10604	53.6895	1.45e-06	0.00601
MMRN1	0.07876	0.0125	-0.05762	0.76585	-0.00276	-0.18338	-0.213	-0.1838	-0.15847	-0.14525	-0.18732	-0.17353	-0.07386	-0.11236	-0.14778	171.105	4.1e-29	2.57e-25
MNAT1	-0.04758	-0.07933	-0.08206	-0.07895	-0.09669	-0.09157	-0.00817	-0.00549	-0.07893	-0.09667	-0.08909	-0.10381	-0.08545	-0.02875	-0.08297	54.1608	1.21e-06	0.00501
MNDA	-0.18553	-0.19337	-0.1854	-0.19337	-0.19337	-0.18607	0.02398	-0.14007	-0.14063	-0.11329	0.29708	0.45372	-0.15767	-0.15518	-0.14116	405.685	8.04e-78	5.59e-74
MOB1A	-0.31379	-0.20817	-0.17303	-0.06231	-0.13203	-0.13119	-0.3962	-0.4071	0.01347	-0.13569	-0.15399	0.05492	-0.12312	-0.04349	0.14525	221.076	2.64e-39	1.72e-35
MOB1B	-0.18528	-0.17713	-0.18103	-0.11665	-0.14674	-0.11735	0.03416	0.20537	-0.20937	-0.18394	-0.207	-0.17511	-0.181	-0.15524	-0.13396	178.54	1.28e-30	8.08e-27
MOGS	-0.19822	-0.20283	-0.19223	-0.19064	-0.1776	-0.10258	-0.19261	-0.14854	-0.1771	-0.11425	0.04416	-0.10089	-0.20375	-0.19972	-0.21521	81.8409	1.29e-11	6.71e-08
MORF4L1	-0.16842	-0.0563	-0.00489	-0.00426	-0.03785	-0.04098	-0.43359	-0.56297	-0.18964	0.02164	-0.25972	-0.22661	0.05239	-0.08064	0.00697	388.992	2.64e-74	1.83e-70
MORF4L2	-0.3626	-0.25486	-0.23319	-0.13646	-0.11113	-0.03228	-0.45027	-0.45912	-0.12469	-0.09248	-0.02628	-0.0809	-0.29118	-0.24474	-0.22539	357.675	1.01e-67	6.95e-64
MOSPD1	-0.12204	-0.1186	-0.13121	-0.13536	-0.11538	-0.08787	-0.08583	0.02531	-0.12748	-0.09918	-0.10648	-0.12886	-0.13929	-0.11735	-0.1083	62.1948	4.82e-08	0.000219
MOSPD2	-0.02989	-0.05798	-0.05046	-0.06653	-0.02639	-0.08294	0.0239	0.0497	-0.05638	-0.07699	-0.06122	-0.06716	-0.07241	-0.0415	-0.06701	72.9618	5.59e-10	2.78e-06
MOSPD3	-0.19645	-0.19936	-0.2018	-0.13831	-0.21135	-0.05732	-0.16306	-0.1406	-0.18638	-0.19907	-0.20929	-0.16557	-0.1973	-0.20418	-0.20333	55.505	7.09e-07	0.003
MPC1	-0.25331	-0.25987	-0.2245	-0.22026	-0.26589	-0.08474	-0.24024	-0.23948	-0.25276	-0.14559	-0.0418	-0.10899	-0.20091	-0.16871	-0.1163	94.2795	5.86e-14	3.22e-10
MPC2	-0.43734	-0.37963	-0.38209	-0.30247	-0.22427	0.32661	-0.24953	-0.31937	-0.39113	-0.40023	-0.3712	-0.39757	-0.39065	-0.35812	-0.32572	1303.71	8.6e-270	6.34e-266
MPDU1	-0.22089	-0.22254	-0.22233	-0.21977	-0.20438	-0.09038	0.03142	-0.16487	-0.17174	-0.19283	-0.13602	-0.16786	-0.2148	-0.22127	-0.16559	55.4579	7.22e-07	0.00305
MPG	-0.18788	-0.21804	-0.15423	-0.17998	-0.23871	-0.17721	-0.28947	-0.2947	-0.19179	-0.12245	-0.06227	-0.04147	-0.11695	-0.22447	-0.16986	83.575	6.11e-12	3.21e-08
MPHOSPH6	-0.20674	-0.20986	-0.19731	-0.20062	-0.17772	-0.06643	-0.17629	-0.16276	-0.1935	-0.12454	-0.14852	-0.15716	-0.21608	-0.19346	-0.19867	52.4612	2.35e-06	0.00959
MPHOSPH8	-0.18145	-0.19234	-0.14621	-0.14559	-0.13909	-0.08849	-0.17744	-0.32806	-0.14865	-0.13447	-0.15725	-0.18783	-0.2065	-0.21016	-0.19271	72.4506	6.92e-10	3.43e-06
MPLKIP	-0.27039	-0.24933	-0.20395	-0.12619	-0.13584	-0.09057	-0.3174	-0.32505	-0.20438	-0.16106	-0.12173	-0.15099	-0.21022	-0.26719	-0.28742	110.867	3.8e-17	2.19e-13
MPO	-0.44819	-0.44754	-0.38674	-0.44257	-0.4465	-0.43428	-0.44398	-0.42602	-0.4035	0.49698	2.13356	1.34429	-0.37152	-0.42657	-0.39374	6359.52	0	0
MPP1	-0.24676	-0.15118	-0.25469	-0.06186	-0.06589	-0.10124	0.00155	0.52581	-0.19215	-0.23858	-0.26544	-0.26623	-0.27772	-0.28373	-0.29666	589.218	1.05e-116	7.49e-113
MPST	-0.36362	-0.33695	-0.32455	-0.30733	-0.17678	0.07194	-0.29626	-0.33046	-0.23937	-0.23714	-0.18495	-0.19247	-0.2937	-0.34001	-0.25137	385.476	1.45e-73	1e-69
MPV17L	-0.01951	-0.04006	-0.07091	-0.08551	-0.09256	-0.09655	-0.02397	0.06062	-0.0836	-0.09765	-0.11601	-0.09893	-0.06245	-0.05765	-0.09321	108.576	1.06e-16	6.07e-13
MPZL1	-0.2137	-0.20178	-0.2069	-0.18526	-0.20397	-0.09524	-0.14591	-0.22387	-0.17574	-0.13298	-0.19635	-0.10335	-0.20593	-0.20345	-0.18106	50.9926	4.16e-06	0.0167
MRC2	-0.07933	-0.08345	-0.08096	-0.11548	-0.06736	-0.07938	-0.04801	-0.01428	-0.10462	-0.02262	-0.05711	-0.07112	-0.06488	-0.113	-0.07384	55.6527	6.69e-07	0.00284
MRFAP1	-0.19097	-0.1825	-0.17537	-0.029	-0.14748	-0.08372	-0.31154	-0.24976	-0.19545	-0.12422	-0.15755	-0.15368	-0.13423	-0.14516	-0.20361	50.72	4.62e-06	0.0185
MRGBP	-0.04499	-0.05573	-0.05738	-0.09255	-0.09856	-0.10204	0.00815	-0.02212	-0.09335	-0.10216	-0.10784	-0.10226	-0.08793	-0.07281	-0.09871	65.9667	1.03e-08	4.84e-05
MRPL1	-0.26936	-0.24258	-0.20761	-0.19121	-0.19483	-0.02413	-0.2601	-0.24097	-0.21719	-0.15553	-0.17262	-0.17134	-0.24696	-0.25094	-0.26327	140.225	6.4e-23	3.89e-19
MRPL11	-0.25097	-0.22961	-0.1894	-0.203	-0.24322	-0.11357	-0.21929	-0.19424	-0.23415	-0.16305	-0.09347	-0.13065	-0.19139	-0.21756	-0.23515	52.5058	2.31e-06	0.00943
MRPL16	-0.1793	-0.14946	-0.17478	-0.20498	-0.13889	-0.10512	-0.28304	-0.28042	-0.13643	-0.17416	-0.18594	-0.19761	-0.23409	-0.25483	-0.18247	73.1741	5.11e-10	2.54e-06
MRPL17	-0.22343	-0.22394	-0.21881	-0.19994	-0.19144	-0.09459	-0.21301	-0.15765	-0.19737	-0.18947	-0.07034	-0.15516	-0.22787	-0.22929	-0.23069	54.0572	1.26e-06	0.00522
MRPL18	-0.30853	-0.23572	-0.23617	-0.16515	-0.16751	-0.05319	-0.32267	-0.32397	-0.20955	-0.16406	-0.12789	-0.12282	-0.21151	-0.2476	-0.20153	148.628	1.35e-24	8.31e-21
MRPL20	-0.31452	-0.24066	-0.2819	-0.1626	-0.16129	-0.01816	-0.32263	-0.33717	-0.22414	-0.20637	-0.10187	-0.12369	-0.29539	-0.24029	-0.15057	214.835	5.05e-38	3.28e-34
MRPL3	-0.3408	-0.26606	-0.26271	-0.13217	-0.12364	0.01509	-0.34692	-0.34394	-0.2867	-0.11484	-0.13125	-0.14357	-0.24912	-0.25441	-0.25958	304.675	1.25e-56	8.48e-53
MRPL32	-0.24117	-0.22872	-0.22038	-0.10515	-0.15179	-0.05227	-0.21961	-0.23972	-0.22332	-0.1419	-0.16812	-0.15309	-0.20198	-0.2334	-0.23616	104.778	5.72e-16	3.25e-12
MRPL33	-0.28071	-0.18192	-0.20627	-0.192	-0.21733	-0.15784	-0.29433	-0.26812	-0.02421	-0.08228	0.02745	0.39436	-0.2188	-0.2895	-0.13463	288.847	2.49e-53	1.68e-49
MRPL34	-0.22085	-0.19823	-0.20626	-0.19331	-0.18394	-0.08046	-0.21192	-0.20896	-0.20086	-0.19661	-0.14867	-0.15366	-0.1945	-0.22095	-0.20213	53.4993	1.56e-06	0.00646
MRPL35	-0.17891	-0.17979	-0.19552	-0.19357	-0.17359	-0.04573	-0.16593	-0.15635	-0.18861	-0.16978	-0.13214	-0.14575	-0.18412	-0.18587	-0.18526	58.7517	1.94e-07	0.000852
MRPL36	-0.05898	-0.10598	-0.09314	-0.11126	-0.07903	-0.10596	-0.05692	0.05046	-0.10288	-0.10979	-0.07048	-0.11177	-0.09883	-0.0849	-0.10075	87.032	1.38e-12	7.34e-09
MRPL37	-0.31191	-0.29907	-0.27387	-0.22914	-0.16748	0.01531	-0.20464	-0.30906	-0.29095	-0.20535	-0.20979	-0.19555	-0.26539	-0.29717	-0.27104	234.783	3.99e-42	2.62e-38
MRPL39	-0.01742	-0.07237	-0.05172	-0.05728	-0.05824	-0.06524	-0.01441	0.10084	-0.06609	-0.07093	-0.08208	-0.07953	-0.05191	-0.05202	-0.05013	102.211	1.78e-15	1.01e-11
MRPL4	-0.24943	-0.23428	-0.24327	-0.20011	-0.21385	-0.08816	-0.24206	-0.20235	-0.22667	-0.17586	-0.1174	-0.13489	-0.24963	-0.23587	-0.25094	74.3135	3.16e-10	1.58e-06
MRPL42	-0.24932	-0.20947	-0.22124	-0.1009	-0.16941	-0.04353	-0.22708	-0.2651	-0.19823	-0.14008	-0.15709	-0.14414	-0.18488	-0.21011	-0.20608	98.1639	1.07e-14	5.93e-11
MRPL43	-0.24254	-0.17887	-0.2095	-0.16206	-0.20467	-0.09662	-0.24367	-0.23089	-0.20663	-0.16476	-0.13151	-0.14845	-0.21116	-0.21491	-0.2071	57.4202	3.31e-07	0.00143
MRPL46	-0.08023	-0.11646	-0.1144	-0.11466	-0.12299	-0.09602	-0.04093	-0.002	-0.12091	-0.13456	-0.11384	-0.11412	-0.11493	-0.09294	-0.12303	61.4496	6.52e-08	0.000294
MRPL51	-0.36475	-0.28028	-0.26759	-0.23463	-0.25418	-0.0144	-0.30794	-0.40527	-0.27446	-0.21545	-0.05813	-0.18181	-0.25671	-0.29733	-0.17206	280.308	1.49e-51	1e-47
MRPL54	-0.05952	-0.06624	-0.09218	-0.10586	-0.11556	-0.10477	0.02387	0.04713	-0.10576	-0.12037	-0.09756	-0.10883	-0.10707	-0.07747	-0.10935	101.945	2.01e-15	1.13e-11
MRPL57	-0.30608	-0.26032	-0.17619	-0.06199	-0.12167	-0.09582	-0.41502	-0.44085	-0.27705	-0.12309	0.00342	-0.09318	-0.17946	-0.16828	-0.18121	237.079	1.34e-42	8.82e-39
MRPS14	-0.25824	-0.23829	-0.2141	-0.14904	-0.14448	-0.10692	-0.20394	-0.20995	-0.21315	-0.1124	-0.06695	-0.08211	-0.2129	-0.21693	-0.19713	78.6386	5.06e-11	2.6e-07
MRPS15	-0.25969	-0.24393	-0.24226	-0.21588	-0.12827	-0.02906	-0.2415	-0.23398	-0.21714	-0.16375	-0.05878	-0.16605	-0.25298	-0.2606	-0.22026	146.566	3.49e-24	2.14e-20
MRPS16	-0.27939	-0.24525	-0.2324	-0.19677	-0.15867	-0.06007	-0.26777	-0.30258	-0.21844	-0.13518	-0.11117	-0.1052	-0.24655	-0.24289	-0.2137	118.939	1.02e-18	5.96e-15
MRPS18B	-0.24587	-0.21067	-0.20182	-0.2131	-0.11664	-0.07647	-0.21494	-0.19404	-0.21534	-0.16254	-0.10412	-0.13718	-0.16135	-0.24529	-0.20018	73.3753	4.69e-10	2.34e-06
MRPS18C	-0.24342	-0.21952	-0.22857	-0.17955	-0.19794	-0.07463	-0.23972	-0.23576	-0.19263	-0.14592	-0.0517	-0.11498	-0.23255	-0.24165	-0.14297	88.1493	8.48e-13	4.54e-09
MRPS21	-0.29795	-0.24222	-0.22036	-0.21959	-0.17517	-0.09198	-0.38301	-0.37834	-0.19362	-0.16698	-0.0423	-0.12914	-0.21067	-0.26237	-0.23299	189.137	9.01e-33	5.73e-29
MRPS23	-0.2387	-0.18329	-0.19076	-0.123	-0.17174	-0.07714	-0.2133	-0.16579	-0.17378	-0.11081	-0.10962	-0.07599	-0.21001	-0.23543	-0.17163	60.8245	8.41e-08	0.000377
MRPS24	-0.33844	-0.31089	-0.30437	-0.28994	-0.29287	0.0269	-0.34816	-0.37576	-0.28508	-0.2541	-0.14917	-0.18101	-0.29439	-0.32252	-0.26048	325.313	6.11e-61	4.17e-57
MRPS26	-0.2955	-0.25131	-0.22669	-0.21513	-0.13793	-0.07207	-0.26835	-0.2949	-0.2399	-0.12981	-0.11515	-0.1538	-0.19285	-0.23945	-0.25354	142.877	1.9e-23	1.16e-19
MRPS27	-0.24834	-0.14735	-0.13477	-0.11269	-0.04528	-0.11056	-0.32174	-0.27581	-0.18598	-0.09332	-0.09029	-0.06171	-0.17277	-0.17141	-0.27139	108.409	1.14e-16	6.54e-13
MRPS30	-0.23016	-0.19011	-0.21054	-0.18563	-0.1517	-0.08404	-0.23798	-0.18835	-0.221	-0.15928	-0.14768	-0.17523	-0.15142	-0.22512	-0.24128	53.2561	1.72e-06	0.00709
MRPS33	-0.24887	-0.18866	-0.20345	-0.21383	-0.13051	-0.11522	-0.29801	-0.24439	-0.22286	-0.12524	-0.03781	-0.03943	-0.22473	-0.23938	-0.23076	106.528	2.63e-16	1.5e-12
MRPS34	-0.27449	-0.26974	-0.24918	-0.24796	-0.24055	-0.06336	-0.26208	-0.23086	-0.23349	-0.18309	-0.08336	-0.16676	-0.26068	-0.26474	-0.24656	125.493	5.25e-20	3.12e-16
MRPS35	-0.23782	-0.19492	-0.19637	-0.21505	-0.22124	-0.09836	-0.19472	-0.19675	-0.21987	-0.15468	-0.10783	-0.11775	-0.19766	-0.21252	-0.22483	54.5205	1.05e-06	0.00437
MRPS5	-0.19448	-0.19537	-0.19761	-0.20125	-0.16714	-0.11359	-0.18098	-0.13455	-0.20007	-0.14303	0.00248	-0.08478	-0.1747	-0.18136	-0.18218	50.7175	4.63e-06	0.0185
MRPS6	-0.29477	-0.24949	-0.19276	-0.25001	-0.22929	-0.03577	-0.33437	-0.32894	-0.2609	-0.1738	-0.17983	-0.18912	-0.22568	-0.15747	-0.13078	199.76	6.15e-35	3.94e-31
MS4A2	-0.14153	-0.08066	-0.12298	-0.13463	-0.05452	-0.12314	-0.13958	-0.12945	3.01739	-0.10887	-0.12877	-0.10687	-0.11656	-0.13024	-0.14534	912.065	1.12e-185	8.19e-182
MS4A3	-0.30392	-0.27043	-0.29487	-0.31094	-0.28122	-0.30396	-0.29698	-0.28049	1.36984	-0.14098	0.9032	0.30159	-0.30348	-0.31014	-0.30675	1907.03	0	0
MS4A6A	-0.14559	-0.13626	-0.15541	-0.11006	-0.11417	-0.12579	-0.10821	-0.0271	-0.14351	-0.09532	-0.10109	1.30486	-0.13565	-0.09988	-0.06393	372.683	7.1e-71	4.9e-67
MSH2	-0.29266	-0.25549	-0.21698	-0.18708	-0.1066	0.01969	-0.13699	-0.26428	-0.23379	-0.1737	-0.24668	-0.26131	-0.25227	-0.22161	-0.13312	227.977	1.01e-40	6.58e-37
MSH5	-0.04744	-0.09552	-0.11603	-0.11183	-0.10256	-0.12151	-0.05498	0.03347	-0.11572	-0.09194	-0.0879	-0.08546	-0.11572	-0.11704	-0.10677	82.3877	1.02e-11	5.32e-08
MSH6	-0.3148	-0.2518	-0.19957	-0.23428	-0.18632	-0.05463	-0.18392	-0.32257	-0.20127	-0.14623	-0.2037	-0.20669	-0.20784	-0.23213	-0.20618	138.643	1.32e-22	8.01e-19
MSI2	0.18081	0.21835	0.22571	-0.03999	-0.03408	-0.28137	-0.37596	-0.3523	-0.07752	0.04131	-0.274	-0.23151	0.19842	0.41822	-0.16851	580.482	7.56e-115	5.4e-111
MSL1	-0.24135	-0.19816	-0.19505	-0.09015	-0.17968	-0.12804	-0.27413	-0.32127	-0.12187	-0.13471	-0.12335	0.01327	-0.2041	-0.19675	-0.21382	87.7258	1.02e-12	5.45e-09
MSMO1	-0.03549	-0.07219	-0.09645	-0.0952	-0.08927	-0.10576	0.00633	0.01559	-0.0823	-0.08865	-0.09598	-0.10304	-0.0832	-0.06994	-0.09401	71.3589	1.09e-09	5.38e-06
MSN	-0.07388	0.10594	0.00647	0.26423	0.16896	-0.30667	-0.63429	-0.61495	0.31035	0.25083	0.08069	0.47143	0.07499	0.09485	-0.09936	1083.06	2.32e-222	1.7e-218
MSRB1	-0.09226	-0.10429	-0.09897	-0.12794	-0.11219	-0.13646	-0.16659	-0.1505	-0.11631	-0.12149	0.13475	0.02528	-0.12228	-0.08439	-0.12347	103.494	1.01e-15	5.73e-12
MSRB2	-0.22578	-0.21668	-0.14921	-0.18146	-0.22321	-0.16787	-0.25695	-0.20996	-0.17648	-0.05229	0.05906	-0.05825	-0.2168	-0.26396	-0.23021	122.359	2.17e-19	1.28e-15
MSRB3	0.03684	-0.0472	0.04396	-0.19983	-0.16152	-0.27133	-0.28498	-0.28606	-0.09224	0.03094	0.04561	-0.0705	-0.0547	-0.29672	-0.28068	293.668	2.47e-54	1.67e-50
MT.ATP6	0.15115	-0.04049	-0.0087	0.01246	-0.09123	0.16435	0.57462	-0.83373	-0.00718	-0.10264	-0.22714	-0.02719	-0.11795	-0.10653	-0.49821	979.941	3.14e-200	2.3e-196
MT.ATP8	-0.48808	-0.46503	-0.2774	-0.17562	-0.26188	0.07292	-0.62841	-0.8485	-0.20316	0.03502	0.98009	0.63741	-0.28143	-0.31428	-0.46639	2563.8	0	0
MT.CO1	-0.50739	-0.45587	-0.45595	-0.33929	-0.34117	0.11194	2.24038	0.58469	-0.3994	-0.42516	-0.52664	-0.36148	-0.42683	-0.48451	-0.39631	2465.23	0	0
MT.CO2	-0.6066	-0.38058	-0.32053	0.08144	0.03519	0.41953	0.70016	-0.63312	-0.22349	-0.04447	-0.29391	-0.188	-0.32048	-0.33747	-0.34178	1734.77	0	0
MT.CO3	-0.52505	-0.49639	-0.46122	-0.31944	-0.28278	0.41991	1.77724	-0.35705	-0.36195	-0.35858	-0.39567	-0.32042	-0.49171	-0.48451	-0.53703	2447.99	0	0
MT.CYB	-0.12171	-0.2564	-0.25031	-0.25615	-0.24007	0.1639	1.33899	-0.45695	-0.17994	-0.22629	-0.32549	-0.2394	-0.23507	-0.21904	-0.47579	846.131	1.49e-171	1.08e-167
MT.ND1	-0.05568	-0.38578	-0.47104	-0.33616	-0.39435	0.23943	1.71704	-0.28872	-0.18905	-0.41069	-0.33063	-0.24329	-0.53374	-0.55463	-0.75274	1477.86	2.79e-307	2.06e-303
MT.ND2	0.50383	-0.09358	-0.16038	-0.09529	-0.21397	0.13875	0.43201	-0.76291	-0.18299	-0.10371	-0.17353	-0.21657	-0.2794	-0.41338	-0.72853	1082.53	3.02e-222	2.22e-218
MT.ND3	0.17432	0.05437	0.05139	-0.08966	-0.12192	0.03761	0.65114	-0.78897	0.00627	-0.06092	0.10238	-0.05562	-0.16545	-0.34308	-0.63614	793.854	2.28e-160	1.65e-156
MT.ND4	-0.15417	-0.31967	-0.27086	-0.10218	-0.23568	0.17044	1.32604	-0.44089	-0.16529	-0.21601	-0.24891	-0.13557	-0.30553	-0.288	-0.61305	858.203	3.87e-174	2.82e-170
MT.ND4L	-0.20229	-0.23856	-0.2226	-0.29646	-0.31553	-0.21365	-0.12993	-0.31249	-0.19414	-0.13636	0.36888	0.11812	-0.24664	-0.21438	-0.30653	454.071	4.91e-88	3.45e-84
MT.ND5	-0.28649	-0.36217	-0.27714	-0.33363	-0.40188	-0.07934	0.73611	-0.29437	-0.21578	-0.18479	0.08679	0.08768	-0.27756	-0.24104	-0.43522	378.503	4.25e-72	2.94e-68
MT2A	-0.19259	-0.13935	-0.07328	-0.04678	-0.01634	0.00082	-0.2077	-0.12455	-0.09976	-0.05675	-0.07582	-0.08844	-0.08284	-0.09702	-0.19943	77.9564	6.76e-11	3.46e-07
MTA1	-0.24429	-0.18397	-0.19101	-0.1919	-0.1687	-0.10014	-0.26435	-0.24114	-0.18025	-0.09566	-0.13404	-0.13336	-0.20345	-0.20113	-0.2416	72.5613	6.61e-10	3.27e-06
MTCH2	-0.29375	-0.22471	-0.24339	-0.21752	-0.20662	-0.0316	-0.2704	-0.28405	-0.24356	-0.15933	-0.13757	-0.15345	-0.24318	-0.24276	-0.2144	152.951	1.84e-25	1.14e-21
MTDH	-0.35317	-0.28287	-0.29178	0.00642	-0.20499	-0.12742	-0.1863	-0.53715	0.04844	0.01122	0.46649	0.11787	-0.24677	-0.22111	0.00094	794.971	1.32e-160	9.55e-157
MTERF1	-0.03504	-0.07132	-0.07281	-0.03867	-0.08011	-0.09418	0.00608	0.05242	-0.06463	-0.08569	-0.09339	-0.09013	-0.05004	-0.05318	-0.0879	83.3581	6.71e-12	3.53e-08
MTF2	-0.20655	-0.15908	-0.14708	-0.10116	-0.2124	-0.15718	-0.22254	-0.28214	-0.18472	-0.02664	-0.06511	-0.10308	-0.12706	-0.08581	-0.1857	65.5765	1.21e-08	5.67e-05
MTFR1	-0.03225	-0.06629	-0.09412	-0.08812	-0.10603	-0.07741	-0.00227	0.0365	-0.05347	-0.10935	-0.10929	-0.10947	-0.06132	-0.06675	-0.06268	94.8312	4.6e-14	2.53e-10
MTHFD1	-0.39189	-0.36316	-0.1826	-0.17643	-0.19492	0.02664	-0.27308	-0.4138	-0.20972	-0.10418	-0.21392	-0.16992	-0.24206	-0.2335	-0.23676	350.908	2.65e-66	1.82e-62
MTHFD2	-0.33572	-0.2652	-0.24181	-0.09126	-0.0229	-0.00792	-0.29193	-0.32658	-0.13334	-0.17744	-0.20009	-0.1942	-0.26522	-0.24345	-0.2157	224.18	6.08e-40	3.97e-36
MTIF2	-0.12909	-0.15203	-0.15609	-0.15486	-0.1651	-0.09311	-0.08206	-0.01745	-0.15815	-0.15212	-0.11909	-0.11397	-0.16153	-0.15388	-0.14242	51.0601	4.05e-06	0.0163
MTMR6	-0.04371	-0.06176	-0.0853	-0.09153	-0.07897	-0.10258	0.07543	-0.01815	-0.09213	-0.09756	-0.08643	-0.06269	-0.07373	-0.07107	-0.09603	57.5355	3.16e-07	0.00137
MTPN	-0.11787	-0.11052	-0.15327	0.04238	-0.10815	-0.19551	-0.27928	-0.27006	-0.11344	-0.16913	-0.06782	0.00628	-0.11037	-0.14338	-0.03509	71.5366	1.02e-09	5e-06
MTRNR2L12	-0.16437	-0.22577	-0.25385	-0.23258	-0.24537	-0.1387	0.77358	0.58804	-0.2902	-0.28382	-0.36153	-0.3455	-0.23705	-0.22052	-0.19379	819.795	6.44e-166	4.68e-162
MTRNR2L8	-0.28331	-0.24893	-0.21474	-0.26845	-0.24974	-0.12402	0.54525	-0.06717	-0.24684	-0.2025	-0.19426	-0.15045	-0.16901	-0.18805	0.03478	138.658	1.31e-22	7.96e-19
MTURN	-0.12607	-0.05144	-0.16356	-0.03119	-0.04509	-0.03176	-0.16551	-0.23983	-0.14838	-0.25772	-0.27497	-0.2881	-0.24622	-0.29823	-0.2977	154.102	1.08e-25	6.71e-22
MVP	-0.02942	-0.0495	-0.04732	-0.05007	-0.05275	-0.07195	0.01499	0.14537	-0.03084	-0.06682	-0.06547	0.00125	-0.06285	-0.02433	-0.04991	79.8262	3.05e-11	1.58e-07
MX1	-0.06406	-0.06121	-0.06973	-0.05488	-0.05847	-0.10269	-0.02372	-0.11374	-0.06562	-0.07516	-0.09355	-0.06981	-0.07081	-0.06544	-0.00435	48.7929	9.71e-06	0.0376
MXD1	-0.06477	-0.11648	-0.08192	-0.08459	-0.09512	-0.0466	0.02533	0.04357	-0.09872	-0.11579	-0.10217	-0.09311	-0.09204	-0.08929	-0.04511	70.0218	1.91e-09	9.31e-06
MXI1	-0.20079	-0.21239	-0.22149	-0.23055	-0.21848	-0.14729	0.10333	0.52595	-0.22019	-0.21797	-0.20057	-0.21743	-0.20816	-0.20573	-0.21689	556.274	1.06e-109	7.55e-106
MYADM	-0.22918	-0.17207	-0.19557	-0.12952	-0.18499	-0.17367	-0.34308	-0.34207	-0.05921	-0.05576	-0.0912	0.13485	-0.22586	-0.23495	-0.20255	158.916	1.17e-26	7.28e-23
MYB	-0.20589	-0.05979	-0.12431	-0.1683	-0.16693	-0.12549	-0.51589	-0.50953	-0.07992	0.04174	0.25889	-0.13419	-0.23452	-0.30409	-0.40475	611.842	1.6e-121	1.15e-117
MYBL2	-0.3264	-0.31284	-0.28716	-0.28681	-0.2747	-0.05245	0.4244	-0.14355	-0.236	-0.24253	-0.25699	-0.29407	-0.28182	-0.24647	-0.16645	223.783	7.33e-40	4.79e-36
MYC	-0.35783	-0.29997	-0.14295	-0.27701	-0.14958	0.14811	-0.51093	-0.48474	-0.30659	0.08996	-0.32725	-0.31075	-0.15081	-0.2618	-0.48484	819.597	7.1e-166	5.15e-162
MYCBP2	-0.2074	-0.13551	-0.17392	-0.01817	-0.00784	-0.19871	-0.31956	-0.286	-0.17576	-0.04602	-0.0736	0.04064	-0.1	0.05326	-0.20266	149.009	1.13e-24	6.98e-21
MYCT1	0.04913	-0.03618	-0.12454	0.05339	-0.07128	-0.14103	-0.14467	-0.20105	-0.1403	-0.13716	-0.18954	-0.17423	-0.14641	-0.17229	-0.17077	65.4339	1.28e-08	6e-05
MYDGF	-0.29942	-0.28218	-0.27795	-0.21272	-0.22161	-0.20431	-0.27258	-0.24773	-0.08364	-0.05137	0.26305	0.11039	-0.23475	-0.25454	-0.08348	374.9	2.43e-71	1.68e-67
MYH10	-0.22477	-0.22023	-0.24338	-0.20828	-0.20495	0.039	0.06921	-0.18338	-0.24435	-0.27345	-0.28134	-0.29291	-0.24628	-0.27964	-0.2699	267.965	5.45e-49	3.65e-45
MYH9	-0.17107	-0.18221	-0.11907	0.17751	-0.13406	-0.21106	-0.23885	-0.42908	0.14033	-0.06866	-0.11747	0.17763	-0.06387	0.02095	0.00882	268.186	4.91e-49	3.29e-45
MYL12A	-0.23468	-0.21065	-0.17943	0.04551	-0.06317	-0.13588	-0.40622	-0.38507	-0.01478	-0.14409	-0.0837	0.14384	-0.11606	-0.09661	0.1791	211.944	1.98e-37	1.28e-33
MYL12B	-0.23297	-0.15223	-0.1847	0.04787	0.01126	-0.14262	-0.43957	-0.41805	-0.09506	-0.10588	-0.10515	-0.12556	-0.08252	-0.12243	0.0442	158.01	1.78e-26	1.11e-22
MYL4	-0.20985	-0.21217	-0.21217	-0.20922	-0.20751	-0.06887	0.11113	0.0227	-0.19619	-0.21115	-0.20704	-0.20628	-0.21217	-0.20988	-0.20825	115.852	4.07e-18	2.38e-14
MYL6	-0.34546	-0.2929	-0.24927	-0.1448	-0.18035	-0.1179	-0.31174	-0.22261	-0.01953	-0.23894	0.02875	0.129	-0.26964	-0.1766	0.09757	198.288	1.23e-34	7.87e-31
MYL6B	-0.15415	-0.15409	-0.13881	-0.1415	-0.11357	-0.14227	-0.05131	-0.04115	-0.13126	-0.12207	-0.1364	-0.14426	-0.11688	-0.11971	-0.1643	51.5972	3.29e-06	0.0133
MYO1F	-0.1166	-0.11344	-0.11976	-0.1243	-0.12121	-0.13291	-0.18375	-0.00355	-0.02592	-0.06147	0.05146	0.2074	-0.11685	-0.09577	-0.09296	62.1864	4.83e-08	0.00022
MYO9A	-0.09969	-0.12185	-0.12318	-0.12565	-0.13703	-0.11548	-0.07476	0.00368	-0.11661	-0.11649	-0.11448	-0.0962	-0.12522	-0.11864	-0.12981	54.9907	8.69e-07	0.00365
MZB1	-0.17252	-0.18035	-0.09545	-0.21028	-0.17932	-0.21778	-0.24498	-0.23743	-0.15647	-0.02483	0.06053	-0.17694	0.06419	0.09598	0.09061	169.369	9.19e-29	5.76e-25
MZT2A	-0.24456	-0.2387	-0.19061	-0.20895	-0.22083	-0.14144	-0.23481	-0.24545	-0.20596	-0.11708	-0.0164	-0.12133	-0.19362	-0.21037	-0.22493	71.1403	1.2e-09	5.89e-06
MZT2B	-0.31436	-0.20986	-0.16895	-0.18565	-0.18906	-0.1374	-0.32956	-0.35447	-0.18672	-0.14646	-0.03194	-0.15384	-0.19614	-0.23026	-0.23324	119.758	7.02e-19	4.13e-15
N4BP2L2	-0.12245	-0.12108	-0.14399	-0.12637	-0.16814	-0.18051	-0.23733	-0.31059	-0.02131	-0.05455	-0.19785	-0.09712	-0.12755	-0.06624	-0.18224	59.6145	1.37e-07	0.000608
NAA15	-0.28857	-0.25507	-0.22432	-0.16613	-0.21344	-0.04581	-0.28555	-0.27733	-0.23475	-0.15789	-0.17951	-0.15424	-0.25414	-0.24181	-0.17069	138.64	1.32e-22	8.02e-19
NAA20	-0.24954	-0.21301	-0.20698	-0.18542	-0.19439	-0.10363	-0.2465	-0.18728	-0.23786	-0.10456	-0.0755	-0.04273	-0.20401	-0.2066	-0.23417	70.3632	1.66e-09	8.1e-06
NAA30	-0.02849	-0.04949	-0.06516	-0.07128	0.02248	-0.08202	0.14007	0.11386	-0.07916	-0.0779	-0.08847	-0.08554	-0.06602	-0.05357	-0.04354	144.967	7.27e-24	4.44e-20
NAA35	-0.05444	-0.08662	-0.09758	-0.11337	-0.10138	-0.10379	-0.04181	-0.0152	-0.10468	-0.11478	-0.11989	-0.12079	-0.10967	-0.05127	-0.10893	63.578	2.74e-08	0.000126
NAA38	-0.30194	-0.22457	-0.21651	-0.00155	-0.0774	-0.11071	-0.29279	-0.26879	-0.11168	-0.07333	-0.03037	-0.08136	-0.257	-0.27866	-0.26145	145.425	5.9e-24	3.61e-20
NAA50	-0.3568	-0.27385	-0.26326	-0.11726	-0.26269	0.02695	-0.0636	-0.35985	-0.26195	-0.22885	-0.22032	-0.18307	-0.25594	-0.28593	-0.30241	292.332	4.69e-54	3.16e-50
NAA60	-0.06155	-0.08028	-0.09737	-0.10215	-0.10179	-0.10759	-0.07064	0.04858	-0.10241	-0.10798	-0.08886	-0.09581	-0.09011	-0.08994	-0.09956	85.4758	2.7e-12	1.43e-08
NAALADL1	-0.09994	-0.10684	-0.08796	-0.09662	-0.11739	-0.15132	-0.17564	-0.14208	0.01339	-0.04198	0.07064	-0.01246	-0.10926	-0.06016	-0.14709	81.7126	1.36e-11	7.08e-08
NABP2	-0.03727	-0.06645	-0.04969	-0.02718	-0.08457	-0.09513	-0.03156	0.04528	-0.08018	-0.09875	-0.07869	-0.09112	-0.07316	-0.04069	-0.08162	81.9776	1.21e-11	6.34e-08
NACA	0.96073	0.58068	0.44919	0.11243	0.2986	-0.02115	-1.12872	-1.13868	-0.20826	0.22539	-0.21193	-0.06897	0.46151	0.24473	0.02705	3160.79	0	0
NACC1	-0.08233	-0.11368	-0.12679	-0.13362	-0.13727	-0.12026	-0.07349	-0.02837	-0.13038	-0.13103	-0.10757	-0.10385	-0.13766	-0.12332	-0.13558	56.9863	3.93e-07	0.00169
NADK2	-0.24346	-0.23219	-0.21756	-0.23354	-0.21753	0.05634	-0.22592	-0.15284	-0.20454	-0.1861	-0.14688	-0.16286	-0.21339	-0.22561	-0.22559	209.554	6.1e-37	3.95e-33
NAE1	-0.31211	-0.20746	-0.23294	-0.12907	-0.11851	-0.00932	-0.28854	-0.31951	-0.23986	-0.11899	-0.18991	-0.23226	-0.24379	-0.14984	-0.24303	207.422	1.67e-36	1.08e-32
NAGPA	-0.04022	-0.06956	-0.10959	-0.09869	-0.1087	-0.1274	-0.08031	-0.04605	-0.09867	-0.11795	-0.07708	-0.04841	-0.10596	-0.03836	-0.11644	61.7766	5.71e-08	0.000258
NAIF1	-0.0369	-0.04672	-0.04949	-0.04985	-0.02762	-0.07969	0.02136	0.05662	-0.05296	-0.07615	-0.07745	-0.03413	-0.03475	-0.04205	-0.07394	62.443	4.36e-08	0.000199
NAIP	-0.02301	-0.07777	-0.08511	-0.08802	-0.09517	-0.09576	-0.00568	0.07254	-0.0865	-0.08318	-0.07138	0.18959	-0.07455	-0.07444	-0.09843	57.7653	2.88e-07	0.00125
NANS	-0.18308	-0.20172	-0.18697	-0.19712	-0.2016	-0.15059	-0.17358	-0.10767	-0.18963	-0.07554	0.05537	-0.01522	-0.18792	-0.20096	-0.17603	67.1563	6.29e-09	2.99e-05
[truncated: 1,744 more rows]
