# Supplementary material for: A comprehensive single cell transcriptional landscape of human hematopoietic progenitors
Source: Nat Commun. 2019 Jun 3;10:2395. doi: 10.1038/s41467-019-10291-0 (PMC6546699; doi:10.1038/s41467-019-10291-0)
Supplement: Supplementary file 3 — Source Data [file 41467_2019_10291_MOESM3_ESM.zip › HSPC_GeneExpressionOverBranches.xlsx]

## Sheet: HSPC_Branch_1_AssociatedGenes
Gene	isTF	isCDMarker	StatisticsValue	P-value	Adj P-value	Group1_PT_0	Group1_PT_0.01	Group1_PT_0.02	Group1_PT_0.03	Group1_PT_0.04	Group1_PT_0.05	Group1_PT_0.06	Group1_PT_0.07	Group1_PT_0.08	Group1_PT_0.09	Group1_PT_0.1	Group1_PT_0.11	Group1_PT_0.12	Group1_PT_0.13	Group1_PT_0.14	Group1_PT_0.15	Group1_PT_0.16	Group1_PT_0.17	Group1_PT_0.18	Group1_PT_0.19	Group1_PT_0.2	Group1_PT_0.21	Group1_PT_0.22	Group1_PT_0.23	Group1_PT_0.24	Group1_PT_0.25	Group1_PT_0.26	Group1_PT_0.27	Group1_PT_0.28	Group1_PT_0.29	Group1_PT_0.3	Group1_PT_0.31	Group1_PT_0.32	Group1_PT_0.33	Group1_PT_0.34	Group1_PT_0.35	Group1_PT_0.36	Group1_PT_0.37	Group1_PT_0.38	Group1_PT_0.39	Group1_PT_0.4	Group1_PT_0.41	Group1_PT_0.42	Group1_PT_0.43
RPS2	0	0	68.421	4.8884e-14	3.3139e-10	0.511708	0.516174	0.520603	0.524958	0.5292	0.533294	0.537202	0.540886	0.54431	0.547436	0.550226	0.552645	0.554654	0.556216	0.557294	0.557851	0.55785	0.557253	0.556022	0.554122	0.551515	0.548163	0.544029	0.539076	0.533266	0.526564	0.51893	0.510333	0.500811	0.490462	0.479387	0.467684	0.455455	0.442799	0.429815	0.416604	0.403267	0.389901	0.376609	0.363488	0.350641	0.338165	0.326162	0.314731
MT-ND1	0	0	55.898	2.1067e-11	1.4279e-07	0.498466	0.490202	0.481997	0.473908	0.465996	0.458318	0.450933	0.4439	0.437276	0.431122	0.425495	0.420454	0.416057	0.412364	0.409433	0.407322	0.406089	0.405795	0.406497	0.408253	0.411123	0.415165	0.420437	0.426999	0.434908	0.444224	0.455004	0.467303	0.481069	0.49617	0.512469	0.529831	0.548119	0.567197	0.586929	0.60718	0.627812	0.64869	0.669678	0.690639	0.711438	0.731938	0.752004	0.771498
TSC22D3	1	0	31.612	2.2957e-06	0.015532	-0.112481	-0.111467	-0.110447	-0.109413	-0.10836	-0.10728	-0.106167	-0.105014	-0.103814	-0.102562	-0.10125	-0.099871	-0.09842	-0.096889	-0.095271	-0.0935609	-0.0917512	-0.0898352	-0.0878065	-0.085658	-0.083384	-0.080977	-0.078431	-0.0757387	-0.0728939	-0.0698898	-0.0667199	-0.0633767	-0.059841	-0.0560822	-0.052071	-0.047778	-0.0431715	-0.0382229	-0.0329018	-0.0271781	-0.0210218	-0.0144031	-0.0072917	0.00034211	0.0085285	0.017297	0.026679	0.036703
EIF1	0	0	38.77	7.7732e-08	0.00052609	-0.166494	-0.165459	-0.164389	-0.163253	-0.162015	-0.160642	-0.1591	-0.157356	-0.155376	-0.153125	-0.150571	-0.147679	-0.144416	-0.140749	-0.136642	-0.132063	-0.126978	-0.121352	-0.115153	-0.108347	-0.100899	-0.092777	-0.083945	-0.0743714	-0.0640214	-0.0528614	-0.0408577	-0.0279813	-0.014282	0.00012356	0.015119	0.030585	0.0464062	0.0624634	0.0786393	0.0948164	0.110877	0.126704	0.142178	0.157184	0.171602	0.185316	0.198208	0.21016
MT-ND2	0	0	43.388	8.5965e-09	5.8207e-05	0.25611	0.264227	0.272356	0.280512	0.288707	0.296955	0.305269	0.313662	0.322148	0.330738	0.339448	0.348289	0.357275	0.366419	0.375734	0.385234	0.394931	0.40484	0.414972	0.425342	0.435962	0.446845	0.458006	0.469456	0.481209	0.493278	0.505677	0.518417	0.531471	0.544786	0.558306	0.571974	0.585735	0.599533	0.613312	0.627015	0.640589	0.653976	0.66712	0.679966	0.692457	0.704539	0.716155	0.727249
HLA-DRB1	0	0	47.47	1.2169e-09	8.2406e-06	-0.208603	-0.204399	-0.200172	-0.195901	-0.191564	-0.18714	-0.182605	-0.177938	-0.173118	-0.168121	-0.162927	-0.157512	-0.151856	-0.145935	-0.139729	-0.133215	-0.126371	-0.119175	-0.111605	-0.103639	-0.095255	-0.086432	-0.077146	-0.0673766	-0.0571014	-0.0462982	-0.0349452	-0.0230227	-0.010552	0.00241105	0.015811	0.029591	0.0436955	0.0580678	0.0726517	0.0873911	0.10223	0.117111	0.131979	0.146778	0.161451	0.175942	0.190195	0.204154
RPL36AL	0	0	34.268	6.5674e-07	0.0044441	-0.332896	-0.320795	-0.308681	-0.296543	-0.284366	-0.272139	-0.259849	-0.247484	-0.235031	-0.222477	-0.20981	-0.197017	-0.184086	-0.171004	-0.157759	-0.144337	-0.130727	-0.116916	-0.102891	-0.088639	-0.074149	-0.059407	-0.044401	-0.0291183	-0.0135464	0.0023273	0.0185154	0.0350266	0.051806	0.0687463	0.085738	0.102672	0.11944	0.135932	0.15204	0.167653	0.182664	0.196962	0.210439	0.222986	0.234493	0.244852	0.253953	0.261688
VIM	0	0	50.255	3.1946e-10	2.164e-06	-0.183362	-0.172333	-0.161316	-0.150321	-0.13936	-0.128443	-0.117582	-0.106788	-0.096072	-0.085446	-0.07492	-0.064505	-0.054214	-0.044057	-0.034044	-0.0241885	-0.0145002	-0.0049905	0.0043293	0.013448	0.022355	0.031038	0.039487	0.0476899	0.0556361	0.0633143	0.0707132	0.0778241	0.084675	0.0913231	0.097829	0.104251	0.110648	0.117081	0.123607	0.130286	0.137178	0.144341	0.151835	0.159719	0.168052	0.176893	0.186302	0.196337
FTH1	0	0	54.916	3.3833e-11	2.2925e-07	-0.172026	-0.171173	-0.170275	-0.169285	-0.168158	-0.166848	-0.16531	-0.163498	-0.161365	-0.158868	-0.155958	-0.152592	-0.148723	-0.144306	-0.139294	-0.133643	-0.127306	-0.120239	-0.112394	-0.103726	-0.094191	-0.083741	-0.072331	-0.0599163	-0.0464503	-0.0318875	-0.0161822	0.00070433	0.018693	0.0376059	0.057264	0.077488	0.0980977	0.118913	0.139754	0.160442	0.180796	0.200637	0.219784	0.238059	0.255281	0.27127	0.285847	0.298832
CD74	0	1	55.27	2.8525e-11	1.9331e-07	-0.267605	-0.258413	-0.249215	-0.240005	-0.230776	-0.221524	-0.212242	-0.202924	-0.193563	-0.184155	-0.174693	-0.165171	-0.155583	-0.145922	-0.136184	-0.126362	-0.11645	-0.106442	-0.0963319	-0.086114	-0.075782	-0.06533	-0.054752	-0.0440419	-0.0331939	-0.022202	-0.0110602	0.00023682	0.011679	0.0232453	0.034913	0.04666	0.0584637	0.0703027	0.0821544	0.0939967	0.105807	0.117564	0.129245	0.140828	0.152291	0.163611	0.174766	0.185735
MCL1	0	0	41.874	1.7717e-08	0.00011993	-0.289592	-0.27373	-0.257908	-0.242164	-0.226538	-0.211068	-0.195795	-0.180757	-0.165993	-0.151542	-0.137445	-0.123739	-0.110465	-0.097661	-0.085366	-0.0736208	-0.0624631	-0.0519327	-0.0420685	-0.03291	-0.024496	-0.016866	-0.01006	-0.0041155	0.00092718	0.0050291	0.0081511	0.0102598	0.01142	0.0117791	0.011485	0.010687	0.0095334	0.0081738	0.0067568	0.0054312	0.00434597	0.0036499	0.0034919	0.00402087	0.0053856	0.007735	0.011218	0.015983
JUN	1	0	42.73	1.1772e-08	7.9697e-05	0.0083351	0.00087431	-0.0065483	-0.013895	-0.021126	-0.028206	-0.035094	-0.041753	-0.048145	-0.054232	-0.059975	-0.065337	-0.070279	-0.074763	-0.07875	-0.0822033	-0.085084	-0.087354	-0.0889751	-0.089909	-0.090118	-0.089564	-0.088208	-0.0860122	-0.0829387	-0.0789492	-0.0740054	-0.0680746	-0.061211	-0.0535395	-0.045189	-0.036289	-0.0269651	-0.0173471	-0.0075627	0.0022598	0.0119924	0.0215069	0.030675	0.0393688	0.04746	0.05482	0.061322	0.066836
JUND	1	0	52.448	1.1119e-10	7.533e-07	-0.078634	-0.0747138	-0.0707727	-0.06679	-0.062744	-0.058614	-0.05438	-0.05002	-0.045513	-0.040839	-0.035976	-0.030904	-0.025601	-0.020047	-0.01422	-0.0081008	-0.0016669	0.005102	0.0122271	0.019729	0.027629	0.035948	0.044707	0.0539272	0.0636288	0.0738331	0.0845611	0.09583	0.107597	0.119768	0.132248	0.144943	0.157757	0.170597	0.183366	0.19597	0.208313	0.220302	0.231842	0.242836	0.253191	0.262811	0.271602	0.279468
FOS	1	0	152.687	5.4065e-32	3.6667e-28	0.0598854	0.0619826	0.0640862	0.066203	0.068338	0.070499	0.072692	0.074924	0.0772	0.079528	0.081913	0.084362	0.086881	0.089477	0.092156	0.094925	0.0977897	0.100757	0.103832	0.107023	0.110336	0.113776	0.117351	0.121066	0.124928	0.128944	0.13312	0.137466	0.142052	0.147	0.152431	0.158468	0.165233	0.172848	0.181436	0.191118	0.202018	0.214257	0.227957	0.243241	0.260231	0.279049	0.299818	0.32266
DUSP1	0	0	148.419	4.4418e-31	3.012e-27	0.0114618	0.0199152	0.0283686	0.036822	0.045275	0.053728	0.062181	0.070634	0.079087	0.087539	0.095991	0.104443	0.112894	0.121345	0.129796	0.138246	0.146696	0.155146	0.163594	0.172043	0.18049	0.188937	0.197384	0.20583	0.214275	0.222719	0.231163	0.239608	0.248096	0.256702	0.265501	0.274567	0.283977	0.293805	0.304127	0.315017	0.326551	0.338804	0.351852	0.365769	0.380632	0.396514	0.413491	0.431639
FOSB	1	0	86.444	7.4915e-18	5.0792e-14	-0.0763863	-0.0821893	-0.0879525	-0.093636	-0.0992	-0.104605	-0.109811	-0.114778	-0.119467	-0.123836	-0.127848	-0.131462	-0.134637	-0.137335	-0.139515	-0.141138	-0.142164	-0.142553	-0.142265	-0.141261	-0.1395	-0.136943	-0.13355	-0.129282	-0.124097	-0.117957	-0.110822	-0.102657	-0.093511	-0.0835031	-0.072753	-0.061382	-0.0495103	-0.0372587	-0.0247479	-0.0120985	0.00056901	0.0131339	0.0254756	0.0374735	0.049007	0.059955	0.070198	0.079615
KLF2	1	0	49.034	5.7429e-10	3.8897e-06	-0.04228	-0.0481165	-0.0539171	-0.059646	-0.065266	-0.070743	-0.07604	-0.081121	-0.08595	-0.090491	-0.094708	-0.098565	-0.102027	-0.105057	-0.107619	-0.109677	-0.111195	-0.112138	-0.112469	-0.112152	-0.111152	-0.109432	-0.106956	-0.103688	-0.0995933	-0.0946346	-0.0887763	-0.0819888	-0.074348	-0.0660195	-0.057169	-0.047962	-0.0385678	-0.0291516	-0.0198805	-0.0109212	-0.00244055	0.0053948	0.012418	0.0184623	0.023361	0.026947	0.029055	0.029516
[truncated: 57 more columns]

## Sheet: HSPC_Branch_2_AssociatedGenes
Gene	isTF	isCDMarker	StatisticsValue	P-value	Adj P-value	Group2_PT_0	Group2_PT_0.01	Group2_PT_0.02	Group2_PT_0.03	Group2_PT_0.04	Group2_PT_0.05	Group2_PT_0.06	Group2_PT_0.07	Group2_PT_0.08	Group2_PT_0.09	Group2_PT_0.1	Group2_PT_0.11	Group2_PT_0.12	Group2_PT_0.13	Group2_PT_0.14	Group2_PT_0.15	Group2_PT_0.16	Group2_PT_0.17	Group2_PT_0.18	Group2_PT_0.19	Group2_PT_0.2	Group2_PT_0.21	Group2_PT_0.22	Group2_PT_0.23	Group2_PT_0.24	Group2_PT_0.25	Group2_PT_0.26	Group2_PT_0.27	Group2_PT_0.28	Group2_PT_0.29	Group2_PT_0.3	Group2_PT_0.31	Group2_PT_0.32	Group2_PT_0.33	Group2_PT_0.34	Group2_PT_0.35	Group2_PT_0.36	Group2_PT_0.37	Group2_PT_0.38	Group2_PT_0.39	Group2_PT_0.4	Group2_PT_0.41	Group2_PT_0.42	Group2_PT_0.43
HINT1	0	0	30.916	3.1853e-06	0.021526	0.296939	0.281636	0.266356	0.251118	0.235945	0.220858	0.205879	0.191029	0.17633	0.161803	0.14747	0.133352	0.119471	0.105849	0.0925068	0.079466	0.066748	0.054375	0.042368	0.030749	0.019539	0.0087592	-0.0015679	-0.011421	-0.020791	-0.0297233	-0.03828	-0.046522	-0.0545114	-0.0623105	-0.069981	-0.077584	-0.085181	-0.092835	-0.100607	-0.108559	-0.116752	-0.125249	-0.13411	-0.143399	-0.153176	-0.163503	-0.174442	-0.186056
TPT1	0	0	35.996	2.8989e-07	0.0019608	0.290368	0.285751	0.281123	0.276474	0.271792	0.267068	0.262289	0.257447	0.252529	0.247525	0.242425	0.237217	0.231892	0.226437	0.220843	0.215098	0.209193	0.203116	0.196856	0.190403	0.183746	0.176874	0.169777	0.162444	0.154865	0.147041	0.138972	0.130661	0.122109	0.113317	0.104288	0.095023	0.085523	0.075791	0.0658275	0.0556347	0.045214	0.034567	0.023696	0.012602	0.0012866	-0.010248	-0.0220012	-0.03397
MT-ND2	0	0	50.983	2.2503e-10	1.5244e-06	0.46887	0.450349	0.431864	0.413452	0.395147	0.376988	0.359009	0.341248	0.323739	0.30652	0.289626	0.273094	0.25696	0.241259	0.226029	0.211305	0.197124	0.183521	0.170533	0.158196	0.146546	0.135619	0.125452	0.116081	0.107524	0.0997233	0.092597	0.086065	0.0800448	0.0744553	0.069215	0.064243	0.059457	0.054777	0.0501207	0.045407	0.040555	0.035482	0.030108	0.024351	0.0181299	0.011363	0.0039698	-0.004132
RPL30	0	0	54.107	4.9982e-11	3.3863e-07	0.452414	0.450109	0.44781	0.445525	0.44326	0.441021	0.438815	0.43665	0.43453	0.432464	0.430458	0.428518	0.426651	0.424864	0.423163	0.421555	0.420047	0.418645	0.417356	0.416187	0.415144	0.414233	0.413462	0.412837	0.412358	0.411993	0.411699	0.411436	0.411161	0.410833	0.41041	0.409851	0.409115	0.408158	0.406941	0.405421	0.403556	0.401306	0.398627	0.39548	0.391821	0.38761	0.382805	0.377364
GAS5	0	0	30.069	4.7379e-06	0.032014	0.425954	0.443122	0.460211	0.477144	0.493841	0.510226	0.526218	0.541741	0.556715	0.571063	0.584706	0.597565	0.609563	0.620621	0.63066	0.639603	0.647371	0.653885	0.659068	0.662841	0.665126	0.665844	0.664917	0.662267	0.657848	0.651766	0.64417	0.635211	0.625039	0.613802	0.601651	0.588735	0.575204	0.561207	0.546896	0.532418	0.517925	0.503564	0.489488	0.475844	0.462783	0.450455	0.439008	0.428594
RPL11	0	0	40.744	3.0362e-08	0.00020549	0.394577	0.406699	0.418775	0.430761	0.442612	0.454283	0.465729	0.476906	0.487768	0.498269	0.508366	0.518014	0.527166	0.535779	0.543806	0.551205	0.557928	0.563932	0.569171	0.573601	0.577176	0.579851	0.581582	0.582323	0.582041	0.580759	0.578513	0.575342	0.571282	0.566372	0.560649	0.554151	0.546915	0.538979	0.53038	0.521157	0.511346	0.500985	0.490113	0.478766	0.466982	0.454799	0.442254	0.429385
RPL34	0	0	44.856	4.2592e-09	2.8839e-05	0.364451	0.371062	0.377654	0.384208	0.390705	0.397125	0.403449	0.40966	0.415736	0.42166	0.427412	0.432973	0.438324	0.443446	0.448319	0.452926	0.457246	0.46126	0.46495	0.468296	0.47128	0.473882	0.476082	0.477863	0.479205	0.480088	0.480494	0.480405	0.4798	0.478661	0.476969	0.474705	0.47185	0.468386	0.464292	0.45955	0.454141	0.448047	0.441247	0.433724	0.425458	0.41643	0.406621	0.396012
RPS12	0	0	33.185	1.0947e-06	0.0074023	0.160936	0.174889	0.188802	0.202634	0.216344	0.229893	0.243239	0.256342	0.269162	0.281658	0.29379	0.305517	0.316799	0.327595	0.337864	0.347567	0.356663	0.365111	0.372871	0.379902	0.386164	0.391617	0.396219	0.399931	0.40272	0.404593	0.405567	0.405661	0.404891	0.403275	0.400832	0.397578	0.393531	0.388709	0.38313	0.376812	0.369771	0.362025	0.353593	0.344491	0.334738	0.324351	0.313348	0.301746
RPL31	0	0	47.378	1.2721e-09	8.616e-06	0.298381	0.310207	0.322	0.33373	0.345365	0.356872	0.368221	0.379379	0.390314	0.400995	0.41139	0.421468	0.431195	0.440541	0.449475	0.457963	0.465974	0.473477	0.480439	0.48683	0.492616	0.497767	0.50225	0.506034	0.509091	0.511412	0.512993	0.513829	0.513918	0.513254	0.511835	0.509656	0.506713	0.503003	0.498521	0.493264	0.487228	0.480408	0.472801	0.464404	0.455211	0.445219	0.434425	0.422824
RPS14	0	0	29.35	6.637e-06	0.044833	0.439466	0.452764	0.466031	0.479235	0.492345	0.50533	0.518159	0.5308	0.543221	0.555393	0.567282	0.578859	0.590091	0.600947	0.611397	0.621408	0.63095	0.639991	0.6485	0.656445	0.663796	0.67052	0.676588	0.681966	0.686628	0.69056	0.693755	0.696203	0.697895	0.698825	0.698982	0.69836	0.696948	0.694739	0.691724	0.687895	0.683244	0.677761	0.671439	0.664268	0.656241	0.647349	0.637583	0.626936
RPS3A	0	0	44.667	4.6635e-09	3.1572e-05	0.417358	0.420117	0.422884	0.425667	0.428474	0.431314	0.434193	0.437121	0.440104	0.443152	0.446272	0.449472	0.45276	0.456144	0.459633	0.463234	0.466955	0.470804	0.474789	0.478919	0.483201	0.487643	0.492254	0.497041	0.501995	0.50703	0.512034	0.516898	0.521513	0.525767	0.529551	0.532754	0.535268	0.536981	0.537784	0.537566	0.536218	0.53363	0.529691	0.524291	0.517321	0.508671	0.498229	0.485887
RPL35A	0	0	36.605	2.1723e-07	0.0014698	0.481047	0.484233	0.487421	0.490614	0.493814	0.497024	0.500245	0.503481	0.506734	0.510006	0.5133	0.516617	0.519961	0.523334	0.526738	0.530175	0.533648	0.53716	0.540712	0.544308	0.547949	0.551638	0.555377	0.559169	0.563006	0.566833	0.570581	0.574183	0.577569	0.580671	0.583421	0.58575	0.587589	0.58887	0.589525	0.589485	0.588682	0.587046	0.58451	0.581005	0.576463	0.570814	0.563991	0.555926
RPL39	0	0	56.468	1.5993e-11	1.084e-07	0.376336	0.373699	0.371087	0.368524	0.366037	0.36365	0.361389	0.359278	0.357342	0.355606	0.354096	0.352836	0.351852	0.351169	0.350811	0.350804	0.351172	0.351942	0.353137	0.354783	0.356905	0.359528	0.362677	0.366377	0.37063	0.375327	0.380328	0.385493	0.390683	0.395757	0.400575	0.404998	0.408885	0.412097	0.414494	0.415935	0.41628	0.415391	0.413126	0.409346	0.403911	0.39668	0.387515	0.376274
ZFAS1	0	0	41.249	2.3869e-08	0.00016157	0.305105	0.31147	0.317849	0.324256	0.330706	0.337212	0.343789	0.350452	0.357213	0.364088	0.371091	0.378235	0.385535	0.393006	0.40066	0.408513	0.416579	0.424871	0.433405	0.442193	0.451251	0.460592	0.470231	0.480182	0.490442	0.500934	0.511558	0.522214	0.532801	0.54322	0.553371	0.563153	0.572468	0.581215	0.589294	0.596605	0.603048	0.608524	0.612931	0.616172	0.618144	0.618749	0.617887	0.615457
EEF1A1	1	0	31.929	1.9783e-06	0.013373	0.283011	0.274372	0.2658	0.257364	0.24913	0.241167	0.233541	0.226321	0.219573	0.213366	0.207767	0.202844	0.198663	0.195294	0.192802	0.191256	0.190724	0.191273	0.19297	0.195883	0.20008	0.205627	0.212594	0.221047	0.231014	0.242346	0.254839	0.268291	0.282498	0.297259	0.312369	0.327627	0.342829	0.357773	0.372256	0.386074	0.399027	0.410909	0.42152	0.430655	0.438112	0.443688	0.447181	0.448388
CPPED1	0	0	65.714	1.8202e-13	1.2341e-09	-0.224394	-0.208503	-0.192613	-0.176728	-0.160849	-0.144977	-0.129115	-0.113265	-0.097429	-0.081608	-0.0658049	-0.0500216	-0.03426	-0.0185215	-0.0028087	0.012877	0.028532	0.044157	0.059748	0.075304	0.090823	0.106302	0.12174	0.137135	0.152495	0.167879	0.183356	0.198999	0.21488	0.231069	0.247639	0.26466	0.282204	0.300344	0.319149	0.338692	0.359044	0.380277	0.402461	0.42567	0.449973	0.475443	0.502151	0.530169
CYTL1	0	0	31.914	1.9919e-06	0.013463	0.067237	0.063488	0.059765	0.056091	0.052492	0.048992	0.045617	0.042391	0.039338	0.036485	0.0338557	0.0314748	0.029367	0.0275584	0.0260727	0.024935	0.02417	0.023803	0.023859	0.024362	0.025338	0.0268109	0.0288059	0.031348	0.034466	0.0382047	0.042616	0.04775	0.0536587	0.0603917	0.068	0.076535	0.086048	0.096588	0.108207	0.120956	0.134885	0.150046	0.166489	0.184265	0.203425	0.224019	0.246099	0.269716
FCER1A	0	0	119.671	6.2796e-25	4.2588e-21	-0.331491	-0.301071	-0.270677	-0.240335	-0.210071	-0.179913	-0.149885	-0.120014	-0.090327	-0.060848	-0.0316056	-0.0026245	0.026069	0.0544481	0.0824872	0.11016	0.13744	0.164302	0.190719	0.216665	0.242113	0.267039	0.291414	0.315214	0.338431	0.361137	0.383432	0.405414	0.42718	0.448829	0.47046	0.49217	0.514058	0.536221	0.558758	0.581767	0.605347	0.629595	0.654609	0.680488	0.70733	0.735234	0.764296	0.794616
CPA3	0	0	35.011	4.6213e-07	0.0031254	-0.264309	-0.261855	-0.259407	-0.25697	-0.254552	-0.252157	-0.249792	-0.247463	-0.245175	-0.242934	-0.240747	-0.238619	-0.236557	-0.234565	-0.23265	-0.230819	-0.229076	-0.227428	-0.225881	-0.224441	-0.223113	-0.221904	-0.220819	-0.219864	-0.219032	-0.218244	-0.217405	-0.216418	-0.215187	-0.213616	-0.211608	-0.209068	-0.205898	-0.202003	-0.197285	-0.19165	-0.185	-0.177239	-0.168271	-0.157999	-0.146328	-0.13316	-0.1184	-0.101952
MPP1	0	0	54.935	3.3524e-11	2.2719e-07	-0.363614	-0.347716	-0.331844	-0.316023	-0.300279	-0.284636	-0.269122	-0.25376	-0.238578	-0.223599	-0.208851	-0.194357	-0.180145	-0.166239	-0.152665	-0.139448	-0.126615	-0.11419	-0.102199	-0.090667	-0.079621	-0.0690853	-0.0590859	-0.049648	-0.040777	-0.0323772	-0.024328	-0.016506	-0.0087895	-0.0010563	0.006816	0.01495	0.023467	0.03249	0.0421409	0.0525423	0.063816	0.076085	0.089471	0.104097	0.120083	0.137554	0.156631	0.177436
SOD2	0	0	36.174	2.6644e-07	0.0018024	-0.072584	-0.067628	-0.062663	-0.057678	-0.052665	-0.047614	-0.042516	-0.03736	-0.032138	-0.02684	-0.0214568	-0.0159781	-0.010395	-0.0046977	0.0011231	0.007077	0.013173	0.019422	0.025832	0.032413	0.039175	0.0461268	0.0532782	0.060639	0.068219	0.0760356	0.084106	0.092449	0.101082	0.110023	0.11929	0.128901	0.138874	0.149227	0.159978	0.171145	0.182746	0.194799	0.207322	0.220332	0.233849	0.247889	0.262471	0.277613
MT-CO3	0	0	38.754	7.8321e-08	0.00053	-0.157283	-0.177799	-0.198298	-0.218763	-0.239176	-0.259521	-0.279781	-0.299938	-0.319976	-0.339876	-0.359623	-0.379199	-0.398587	-0.41777	-0.436731	-0.455452	-0.473917	-0.492108	-0.510009	-0.527603	-0.544871	-0.561798	-0.578366	-0.594558	-0.610347	-0.625663	-0.640424	-0.654546	-0.667947	-0.680544	-0.692253	-0.702992	-0.712679	-0.721229	-0.728561	-0.734591	-0.739237	-0.742415	-0.744043	-0.744038	-0.742317	-0.738797	-0.733395	-0.726029
SERPINB1	0	0	54.294	4.5676e-11	3.095e-07	0.195309	0.173472	0.15177	0.130338	0.109312	0.088828	0.069019	0.050021	0.03197	0.015001	-0.00075049	-0.0151502	-0.028062	-0.0393518	-0.0488833	-0.056522	-0.062131	-0.065578	-0.066725	-0.065438	-0.061582	-0.0550217	-0.0456213	-0.033246	-0.017815	0.00050322	0.021465	0.044828	0.0703514	0.0977915	0.126906	0.157454	0.189192	0.221878	0.25527	0.289125	0.323201	0.357257	0.391048	0.424335	0.456873	0.488421	0.518737	0.547578
RNF130	0	0	31.969	1.9413e-06	0.013125	-0.309579	-0.303885	-0.298171	-0.292418	-0.286607	-0.280716	-0.274728	-0.268623	-0.26238	-0.25598	-0.249404	-0.242632	-0.235645	-0.228422	-0.220945	-0.213193	-0.205148	-0.196789	-0.188097	-0.179052	-0.169634	-0.159825	-0.149605	-0.138953	-0.127861	-0.116365	-0.104516	-0.092364	-0.0799607	-0.0673554	-0.054599	-0.041742	-0.028835	-0.015928	-0.0030715	0.0096832	0.022286	0.034687	0.046835	0.058679	0.07017	0.081256	0.0918882	0.102015
HNRNPA1L2	0	0	29.529	6.1024e-06	0.041228	-0.258531	-0.251956	-0.245412	-0.238929	-0.232537	-0.226267	-0.220149	-0.214214	-0.208492	-0.203014	-0.19781	-0.192911	-0.188347	-0.184148	-0.180346	-0.176969	-0.17405	-0.171618	-0.169704	-0.168339	-0.167552	-0.167374	-0.167836	-0.168968	-0.170787	-0.173243	-0.176267	-0.179792	-0.183748	-0.188068	-0.192683	-0.197525	-0.202525	-0.207614	-0.212726	-0.21779	-0.222739	-0.227505	-0.232018	-0.236211	-0.240015	-0.243362	-0.246183	-0.24841
MT-CO2	0	0	60.328	2.4755e-12	1.6781e-08	-0.382672	-0.373023	-0.363437	-0.35398	-0.344714	-0.335705	-0.327016	-0.318711	-0.310854	-0.303509	-0.29674	-0.290612	-0.285188	-0.280532	-0.276709	-0.273782	-0.271815	-0.270872	-0.271018	-0.272317	-0.274832	-0.278627	-0.283767	-0.290315	-0.298294	-0.307535	-0.317813	-0.328903	-0.340581	-0.35262	-0.364798	-0.376888	-0.388666	-0.399907	-0.410387	-0.41988	-0.428161	-0.435006	-0.440191	-0.443489	-0.444677	-0.443529	-0.439821	-0.433328
PLEK	0	0	82.683	4.7024e-17	3.1887e-13	-0.203408	-0.20981	-0.216165	-0.222425	-0.228542	-0.234469	-0.240158	-0.245562	-0.250632	-0.255322	-0.259584	-0.263369	-0.266632	-0.269323	-0.271396	-0.272803	-0.273497	-0.273429	-0.272552	-0.270818	-0.268181	-0.264592	-0.260004	-0.25437	-0.247658	-0.239924	-0.231244	-0.221696	-0.211356	-0.200302	-0.188611	-0.176361	-0.163629	-0.150492	-0.137027	-0.123313	-0.109424	-0.095441	-0.081438	-0.067495	-0.0536872	-0.040093	-0.0267893	-0.013854
PDLIM1	1	0	46.217	2.2195e-09	1.503e-05	-0.152093	-0.160328	-0.168511	-0.17659	-0.184512	-0.192227	-0.199681	-0.206822	-0.213599	-0.21996	-0.225852	-0.231223	-0.236022	-0.240196	-0.243693	-0.246461	-0.248448	-0.249602	-0.24987	-0.249202	-0.247544	-0.244845	-0.241053	-0.236115	-0.23001	-0.222855	-0.214807	-0.206025	-0.196667	-0.186889	-0.17685	-0.166707	-0.156619	-0.146742	-0.137236	-0.128256	-0.119962	-0.112511	-0.10606	-0.100768	-0.0967916	-0.094289	-0.0934185	-0.094337
[truncated: 57 more columns]

## Sheet: HSPC_Branch_3_AssociatedGenes
Gene	isTF	isCDMarker	StatisticsValue	P-value	Adj P-value	Group3_PT_0	Group3_PT_0.01	Group3_PT_0.02	Group3_PT_0.03	Group3_PT_0.04	Group3_PT_0.05	Group3_PT_0.06	Group3_PT_0.07	Group3_PT_0.08	Group3_PT_0.09	Group3_PT_0.1	Group3_PT_0.11	Group3_PT_0.12	Group3_PT_0.13	Group3_PT_0.14	Group3_PT_0.15	Group3_PT_0.16	Group3_PT_0.17	Group3_PT_0.18	Group3_PT_0.19	Group3_PT_0.2	Group3_PT_0.21	Group3_PT_0.22	Group3_PT_0.23	Group3_PT_0.24	Group3_PT_0.25	Group3_PT_0.26	Group3_PT_0.27	Group3_PT_0.28	Group3_PT_0.29	Group3_PT_0.3	Group3_PT_0.31	Group3_PT_0.32	Group3_PT_0.33	Group3_PT_0.34	Group3_PT_0.35	Group3_PT_0.36	Group3_PT_0.37	Group3_PT_0.38	Group3_PT_0.39	Group3_PT_0.4	Group3_PT_0.41	Group3_PT_0.42	Group3_PT_0.43
RPL13A	0	0	29.741	5.5268e-06	0.03704	0.224509	0.22035	0.216174	0.211961	0.207695	0.203358	0.198931	0.194397	0.189739	0.184937	0.179975	0.174835	0.169498	0.163947	0.158164	0.152131	0.14583	0.139244	0.132356	0.125176	0.117729	0.110041	0.102137	0.0940441	0.0857878	0.0773939	0.0688883	0.060297	0.0516459	0.0429607	0.034267	0.025592	0.01696	0.0083982	-6.8725e-05	-0.0084252	-0.0166711	-0.0248073	-0.0328345	-0.0407537	-0.0485658	-0.0562716	-0.0638719	-0.071368
RPL38	0	0	36.721	2.0561e-07	0.0013821	0.348479	0.340065	0.331653	0.323245	0.314842	0.306448	0.298063	0.28969	0.281331	0.272988	0.264662	0.256356	0.248071	0.23981	0.231574	0.223366	0.215187	0.20704	0.198925	0.190836	0.182758	0.174678	0.166583	0.15846	0.150294	0.142072	0.133781	0.125407	0.116936	0.108356	0.099652	0.090811	0.08182	0.0726645	0.063332	0.0538225	0.0441551	0.0343506	0.0244296	0.0144128	0.0043206	-0.00582613	-0.0160069	-0.026201
RPL10	0	0	42.01	1.6605e-08	0.00011182	0.285595	0.276922	0.268265	0.259642	0.25107	0.242566	0.234146	0.225827	0.217626	0.209561	0.201647	0.193903	0.186344	0.178988	0.171851	0.164951	0.158304	0.151928	0.145835	0.139988	0.134321	0.128761	0.12324	0.117689	0.112037	0.106215	0.100152	0.0937806	0.0870295	0.0798294	0.072111	0.063804	0.054838	0.0451455	0.034656	0.0233563	0.011306	-0.0014277	-0.0147782	-0.0286789	-0.0430631	-0.0578643	-0.0730157	-0.088451
H3F3B	0	0	42.038	1.6381e-08	0.00011033	0.101663	0.085371	0.069141	0.0530391	0.0371275	0.02147	0.0061302	-0.0088285	-0.023342	-0.037348	-0.050782	-0.063581	-0.07568	-0.087018	-0.097529	-0.107151	-0.115821	-0.123473	-0.130054	-0.135611	-0.140261	-0.144122	-0.147314	-0.149954	-0.152161	-0.154054	-0.155751	-0.157371	-0.159033	-0.160854	-0.162954	-0.16545	-0.168462	-0.172108	-0.1765	-0.181705	-0.187669	-0.194351	-0.201704	-0.209682	-0.21824	-0.22733	-0.236906	-0.246923
CD37	0	1	39.345	5.9118e-08	0.00039786	0.196836	0.184929	0.173032	0.161155	0.14931	0.137505	0.125751	0.114059	0.102438	0.0909	0.079454	0.06811	0.056879	0.04577	0.034795	0.0239637	0.013286	0.0027717	-0.0075691	-0.01774	-0.0277524	-0.037618	-0.0473486	-0.0569559	-0.0664515	-0.0758473	-0.0851548	-0.0943859	-0.103552	-0.112665	-0.121737	-0.130779	-0.139804	-0.148822	-0.15785	-0.166878	-0.175911	-0.184937	-0.193947	-0.202933	-0.211886	-0.220798	-0.229659	-0.238462
RPS27A	0	0	43.689	7.4461e-09	5.0187e-05	0.30042	0.288823	0.277259	0.265765	0.254375	0.243122	0.232043	0.22117	0.21054	0.200186	0.190143	0.180445	0.171128	0.162225	0.153771	0.145801	0.138349	0.13145	0.125133	0.119351	0.114012	0.109019	0.104276	0.0996872	0.0951576	0.0905913	0.0858924	0.0809654	0.0757144	0.0700438	0.063858	0.057061	0.049557	0.041251	0.032048	0.0219186	0.0109243	-0.0008666	-0.0133858	-0.026565	-0.0403357	-0.0546298	-0.0693788	-0.084514
RPL31	0	0	33.933	7.6926e-07	0.0051679	0.524889	0.508879	0.49293	0.477103	0.46146	0.446063	0.430972	0.416249	0.401955	0.388152	0.3749	0.362262	0.350298	0.339069	0.328638	0.319065	0.310412	0.30274	0.296102	0.290455	0.285686	0.281684	0.278338	0.275534	0.273161	0.271107	0.269259	0.267506	0.265736	0.263836	0.261695	0.259199	0.256238	0.2527	0.24847	0.243506	0.237835	0.231501	0.224544	0.217005	0.208926	0.200347	0.191309	0.181853
RPL34	0	0	42.52	1.3012e-08	8.7652e-05	0.222396	0.222237	0.221999	0.221606	0.220979	0.22004	0.218712	0.216915	0.214574	0.211609	0.207942	0.203496	0.198193	0.191954	0.184703	0.17636	0.166848	0.156089	0.144016	0.130693	0.116272	0.100908	0.0847568	0.0679717	0.0507077	0.0331196	0.0153619	-0.0024106	-0.0200435	-0.0373819	-0.054271	-0.070557	-0.086085	-0.100699	-0.11425	-0.126661	-0.137983	-0.148269	-0.157574	-0.165952	-0.173457	-0.180146	-0.18607	-0.191286
RPL11	0	0	46.418	2.0156e-09	1.3595e-05	0.417726	0.398214	0.37876	0.359423	0.340263	0.321337	0.302705	0.284425	0.266555	0.249155	0.232284	0.215999	0.20036	0.185425	0.171252	0.157902	0.145432	0.1339	0.123359	0.11377	0.105032	0.097045	0.0897081	0.0829194	0.0765782	0.0705835	0.0648343	0.0592296	0.0536682	0.0480492	0.042271	0.036234	0.029836	0.0229758	0.015554	0.0075273	-0.00106903	-0.010193	-0.0198029	-0.0298569	-0.0403134	-0.0511306	-0.0622668	-0.07368
MT-ND1	0	0	48.87	6.2142e-10	4.1934e-06	0.244283	0.237551	0.230791	0.223974	0.21707	0.210052	0.20289	0.195557	0.188022	0.180259	0.172237	0.163928	0.155304	0.146337	0.136996	0.127254	0.117082	0.106451	0.0953369	0.083767	0.0718022	0.059506	0.0469419	0.0341715	0.0212577	0.0082634	-0.0047489	-0.0177162	-0.0305761	-0.0432656	-0.055722	-0.067883	-0.079686	-0.0910672	-0.10197	-0.112353	-0.122248	-0.131674	-0.140654	-0.149211	-0.157368	-0.165148	-0.172574	-0.179668
HLA-E	0	0	64.225	3.7474e-13	2.5355e-09	0.187597	0.185089	0.182541	0.179912	0.17716	0.174246	0.171128	0.167767	0.164121	0.16015	0.155813	0.15107	0.145879	0.140201	0.133994	0.127218	0.119832	0.111796	0.103074	0.093684	0.0836844	0.073133	0.0620869	0.0506048	0.0387442	0.0265632	0.0141196	0.0014712	-0.0113241	-0.0242084	-0.037124	-0.050012	-0.062816	-0.0754777	-0.087939	-0.100168	-0.112168	-0.123944	-0.135502	-0.146846	-0.157983	-0.168917	-0.179656	-0.190203
RPS14	0	0	36.193	2.6404e-07	0.0017746	0.466885	0.453612	0.440375	0.427212	0.414157	0.401248	0.388521	0.376012	0.363759	0.351796	0.340161	0.32889	0.31802	0.307586	0.297626	0.288175	0.27927	0.270948	0.26324	0.25613	0.249567	0.243498	0.237874	0.232642	0.22775	0.223147	0.218782	0.214603	0.210558	0.206596	0.202666	0.198716	0.194694	0.190549	0.18623	0.181707	0.176983	0.172062	0.166948	0.161645	0.156157	0.150488	0.144643	0.138626
RPS27	0	0	71.844	9.2589e-15	6.2683e-11	0.256071	0.25439	0.252643	0.250761	0.248676	0.246323	0.243633	0.240539	0.236974	0.23287	0.228161	0.222778	0.216655	0.209724	0.201917	0.193169	0.18341	0.172575	0.160603	0.147538	0.133491	0.118575	0.102902	0.086587	0.0697413	0.0524782	0.0349106	0.0171515	-0.00068625	-0.0184897	-0.036146	-0.053542	-0.070565	-0.0871028	-0.10304	-0.118326	-0.132971	-0.146999	-0.160434	-0.173298	-0.185614	-0.197405	-0.208693	-0.2195
RPS11	0	0	49.959	3.6821e-10	2.485e-06	0.569379	0.545913	0.522499	0.499191	0.476041	0.453102	0.430428	0.40807	0.386081	0.364515	0.343424	0.32286	0.302877	0.283528	0.264864	0.24694	0.229808	0.21352	0.198123	0.183595	0.169866	0.156862	0.144514	0.13275	0.121499	0.110688	0.100247	0.0901034	0.0801868	0.0704254	0.060748	0.051082	0.041358	0.0315029	0.021447	0.0111581	0.00066085	-0.010017	-0.0208475	-0.0318024	-0.0428539	-0.0539738	-0.0651341	-0.076307
NACA	0	0	61.261	1.5756e-12	1.0657e-08	0.402064	0.38346	0.36489	0.346388	0.327986	0.309719	0.29162	0.273723	0.256062	0.238669	0.22158	0.204827	0.188444	0.172464	0.156922	0.141851	0.127285	0.113257	0.0997969	0.086881	0.0744518	0.062449	0.0508144	0.0394881	0.028411	0.0175239	0.0067676	-0.003917	-0.0145893	-0.0253084	-0.036134	-0.047124	-0.058339	-0.0698375	-0.081678	-0.0938812	-0.106412	-0.119233	-0.132306	-0.145593	-0.159056	-0.172657	-0.186357	-0.200119
RPS24	0	0	31.003	3.0574e-06	0.020515	0.691969	0.649516	0.607259	0.565398	0.524129	0.48365	0.444158	0.40585	0.368925	0.333579	0.30001	0.268415	0.238992	0.211938	0.187451	0.165728	0.146966	0.131363	0.119094	0.110039	0.103885	0.100312	0.0990018	0.0996358	0.101895	0.10546	0.110014	0.115236	0.120809	0.126412	0.131729	0.136439	0.140225	0.142767	0.14375	0.143023	0.14067	0.136788	0.131477	0.124836	0.116964	0.107962	0.0979276	0.086961
TPT1	0	0	53.959	5.367e-11	3.6248e-07	0.319748	0.311722	0.303666	0.295549	0.287342	0.279014	0.270535	0.261875	0.253004	0.24389	0.234506	0.224819	0.2148	0.204418	0.193644	0.182447	0.170797	0.158664	0.146022	0.132905	0.119385	0.105536	0.0914314	0.0771451	0.0627506	0.0483215	0.0339315	0.019654	0.00556285	-0.0082685	-0.021766	-0.034857	-0.047467	-0.0595229	-0.070952	-0.081723	-0.0918663	-0.101415	-0.110404	-0.118865	-0.126834	-0.134343	-0.141427	-0.148119
RPL30	0	0	55.489	2.5658e-11	1.7332e-07	0.52688	0.504369	0.481917	0.459583	0.437425	0.415502	0.393874	0.372598	0.351734	0.331341	0.311476	0.2922	0.273571	0.255648	0.238489	0.222154	0.206701	0.192188	0.17867	0.166118	0.154452	0.143592	0.133456	0.123963	0.115031	0.10658	0.0985271	0.0907923	0.0832939	0.0759508	0.068682	0.061405	0.05404	0.0465051	0.03872	0.0306443	0.0222941	0.0136897	0.0048513	-0.0042006	-0.0134459	-0.0228641	-0.0324349	-0.042138
MT-ND2	0	0	61.76	1.2372e-12	8.3699e-09	0.313417	0.292028	0.270661	0.24934	0.228088	0.206927	0.18588	0.164969	0.144219	0.123651	0.103288	0.083153	0.06327	0.04366	0.024346	0.0053523	-0.0133	-0.0315864	-0.0494859	-0.066982	-0.0840642	-0.10072	-0.116939	-0.13271	-0.14802	-0.16286	-0.177217	-0.19108	-0.204438	-0.21728	-0.229594	-0.241369	-0.252594	-0.263256	-0.27335	-0.282868	-0.291847	-0.30031	-0.308285	-0.315799	-0.32288	-0.329554	-0.335849	-0.341793
RPL35A	0	0	78.574	3.4916e-16	2.3649e-12	0.510003	0.498586	0.48716	0.475714	0.46424	0.452727	0.441166	0.429548	0.417862	0.4061	0.394251	0.382306	0.370256	0.35809	0.3458	0.333375	0.320806	0.308084	0.2952	0.282174	0.269043	0.255843	0.242612	0.229386	0.216202	0.203098	0.19011	0.177276	0.164633	0.152217	0.140065	0.128215	0.116703	0.105567	0.094843	0.0845428	0.0746423	0.0651158	0.0559369	0.0470796	0.0385177	0.030225	0.0221753	0.014342
EIF3E	0	0	37.78	1.2437e-07	0.00083665	0.199258	0.199518	0.199712	0.199772	0.19963	0.199221	0.198476	0.197329	0.195713	0.193561	0.190805	0.187379	0.183215	0.178248	0.172408	0.165631	0.157848	0.148992	0.139005	0.127931	0.115883	0.102975	0.0893235	0.0750421	0.0602459	0.0450496	0.029568	0.0139158	-0.00179214	-0.0174411	-0.032916	-0.048103	-0.062887	-0.0771519	-0.090786	-0.103729	-0.115998	-0.127616	-0.138607	-0.148994	-0.158799	-0.168046	-0.176757	-0.184957
MT-ND3	0	0	56.728	1.411e-11	9.5344e-08	0.364489	0.36487	0.365224	0.365521	0.365733	0.365834	0.365794	0.365586	0.365181	0.364552	0.36367	0.362507	0.361035	0.359227	0.357054	0.354487	0.3515	0.348063	0.344152	0.339774	0.334958	0.329734	0.324132	0.318183	0.311916	0.305361	0.298548	0.291506	0.284267	0.27686	0.269315	0.261662	0.25393	0.24615	0.23835	0.23055	0.22274	0.214915	0.207067	0.199191	0.191279	0.183325	0.175322	0.167264
CRHBP	0	0	44.499	5.0527e-09	3.406e-05	0.133736	0.135352	0.136891	0.138276	0.139429	0.140274	0.140732	0.140728	0.140183	0.139021	0.137165	0.134537	0.13106	0.126657	0.12125	0.114764	0.107119	0.0982401	0.0880598	0.076645	0.0641506	0.050736	0.0365582	0.0217755	0.0065459	-0.008973	-0.024623	-0.0402464	-0.0556852	-0.0707814	-0.085377	-0.099315	-0.112436	-0.124583	-0.1356	-0.145419	-0.154098	-0.161704	-0.168304	-0.173965	-0.178753	-0.182735	-0.185979	-0.188551
ZFAS1	0	0	84.663	1.7885e-17	1.2115e-13	0.382716	0.38586	0.38892	0.391813	0.394455	0.396762	0.39865	0.400037	0.400837	0.400968	0.400346	0.398887	0.396507	0.393123	0.388651	0.383007	0.376108	0.367869	0.358217	0.347176	0.334844	0.321318	0.306695	0.291073	0.27455	0.257222	0.239187	0.220544	0.201388	0.181818	0.161932	0.141826	0.121598	0.101345	0.081165	0.0611249	0.0412509	0.0215662	0.0020939	-0.0171428	-0.0361209	-0.0548172	-0.0732085	-0.091272
CD164	0	1	61.048	1.7468e-12	1.1814e-08	0.201545	0.210629	0.219594	0.228318	0.236683	0.244568	0.251854	0.258421	0.264149	0.268917	0.272607	0.275098	0.276271	0.276005	0.274181	0.270678	0.265378	0.258159	0.248919	0.237747	0.224867	0.210506	0.194887	0.178237	0.160783	0.142748	0.124359	0.105843	0.0874229	0.0693261	0.051778	0.035004	0.01923	0.0046814	-0.0084186	-0.0199722	-0.0300576	-0.0387666	-0.0461905	-0.0524211	-0.0575499	-0.0616685	-0.0648685	-0.067241
SNHG7	0	0	43.123	9.755e-09	6.5729e-05	-0.038575	-0.028584	-0.018696	-0.0090129	0.0003615	0.0093249	0.0177746	0.0256078	0.032722	0.039013	0.044381	0.04872	0.051929	0.053906	0.054546	0.0537478	0.051408	0.0474249	0.0417058	0.034298	0.0253409	0.014978	0.0033503	-0.0093994	-0.0231291	-0.0376967	-0.0529601	-0.068777	-0.0850055	-0.101503	-0.118128	-0.134738	-0.151191	-0.167345	-0.18306	-0.198249	-0.212918	-0.22707	-0.240712	-0.253851	-0.266492	-0.278641	-0.290305	-0.30149
GAS5	0	0	68.204	5.4333e-14	3.6778e-10	0.272173	0.281583	0.290903	0.30004	0.308903	0.317401	0.325443	0.332937	0.339792	0.345917	0.35122	0.355611	0.358998	0.36129	0.362395	0.362222	0.36068	0.357678	0.353133	0.347082	0.339637	0.330916	0.321034	0.310107	0.29825	0.285581	0.272213	0.258264	0.243849	0.229084	0.214085	0.198967	0.183848	0.168841	0.15406	0.13958	0.125391	0.11149	0.0978702	0.0845257	0.0714504	0.058638	0.0460824	0.033777
PABPC1	0	0	37.474	1.4385e-07	0.00096726	0.166788	0.182211	0.197516	0.212585	0.227301	0.241544	0.255198	0.268144	0.280265	0.291442	0.301558	0.310494	0.318132	0.324355	0.329045	0.332084	0.333354	0.332736	0.330126	0.325573	0.319234	0.311266	0.301826	0.291072	0.279162	0.266253	0.252503	0.23807	0.223111	0.207783	0.192245	0.176654	0.161167	0.145942	0.13114	0.116837	0.103039	0.0897291	0.0768945	0.0645221	0.0525986	0.0411111	0.0300466	0.019392
C6orf48	0	0	40.546	3.3371e-08	0.00022462	0.085405	0.093931	0.102404	0.110772	0.118983	0.126983	0.13472	0.142141	0.149195	0.155827	0.161987	0.16762	0.172676	0.1771	0.18084	0.183845	0.18606	0.187434	0.187918	0.187505	0.186217	0.184079	0.181112	0.17734	0.172786	0.167473	0.161425	0.154664	0.147214	0.139097	0.130337	0.120957	0.11098	0.100428	0.089327	0.0777052	0.0656066	0.0530738	0.0401499	0.0268781	0.0133013	-0.00053725	-0.0145945	-0.028827
SNRPB	1	0	51.501	1.7536e-10	1.1837e-06	-0.361343	-0.355626	-0.349933	-0.344288	-0.338715	-0.333238	-0.327882	-0.322669	-0.317626	-0.312774	-0.308139	-0.303745	-0.299614	-0.295773	-0.292244	-0.289052	-0.28622	-0.283773	-0.281729	-0.280027	-0.278557	-0.277205	-0.275859	-0.274405	-0.27273	-0.270723	-0.268269	-0.265256	-0.261571	-0.257102	-0.251735	-0.245357	-0.237856	-0.229119	-0.21903	-0.207574	-0.194828	-0.180894	-0.16587	-0.149854	-0.132944	-0.115238	-0.0968342	-0.077831
MIF	0	0	64.424	3.4032e-13	2.303e-09	-0.142181	-0.155073	-0.167883	-0.180528	-0.192927	-0.204996	-0.216655	-0.227821	-0.238411	-0.248344	-0.257537	-0.265908	-0.273375	-0.279855	-0.285267	-0.289529	-0.292557	-0.29427	-0.294592	-0.293519	-0.291099	-0.287379	-0.282407	-0.276231	-0.268898	-0.260455	-0.250952	-0.240435	-0.228952	-0.216551	-0.20328	-0.189186	-0.174317	-0.158721	-0.14245	-0.125543	-0.108074	-0.0900992	-0.0716782	-0.0528717	-0.0337403	-0.0143442	0.005256	0.025
TUBB	0	0	128.332	8.8546e-27	6.0025e-23	-0.438001	-0.429946	-0.421935	-0.414011	-0.406218	-0.398598	-0.391196	-0.384055	-0.377219	-0.37073	-0.364634	-0.358972	-0.353789	-0.349128	-0.345032	-0.341546	-0.338712	-0.336574	-0.335165	-0.334385	-0.334043	-0.333946	-0.333904	-0.333724	-0.333213	-0.332179	-0.330431	-0.327776	-0.324022	-0.318977	-0.312448	-0.304245	-0.294173	-0.282042	-0.26766	-0.250982	-0.232141	-0.211295	-0.188599	-0.16421	-0.138282	-0.11097	-0.0824303	-0.052818
STMN1	0	0	131.956	1.4862e-27	1.0077e-23	-0.511578	-0.498564	-0.485583	-0.472668	-0.459854	-0.447173	-0.434658	-0.422343	-0.410261	-0.398445	-0.386929	-0.375745	-0.364928	-0.35451	-0.344525	-0.335006	-0.325987	-0.317499	-0.309571	-0.302134	-0.29506	-0.288219	-0.281481	-0.274715	-0.267791	-0.260579	-0.252949	-0.244771	-0.235914	-0.226248	-0.215644	-0.20397	-0.191097	-0.176895	-0.16123	-0.144083	-0.125541	-0.105718	-0.0847248	-0.0626713	-0.0396679	-0.0158247	0.008748	0.03394
TUBA1B	0	0	234.278	1.5831e-49	1.0737e-45	-0.453785	-0.44571	-0.437681	-0.429741	-0.421936	-0.414311	-0.40691	-0.399779	-0.392963	-0.386506	-0.380454	-0.374851	-0.369742	-0.365173	-0.361188	-0.357832	-0.35515	-0.353187	-0.351975	-0.351388	-0.351191	-0.35115	-0.351027	-0.350586	-0.349593	-0.34781	-0.345002	-0.340933	-0.335366	-0.328067	-0.318798	-0.307324	-0.293409	-0.276816	-0.25731	-0.234843	-0.209584	-0.181738	-0.151505	-0.119087	-0.0846831	-0.0484944	-0.0107212	0.028436
HMGB1	0	0	66.123	1.4924e-13	1.0101e-09	-0.434365	-0.424204	-0.414103	-0.404122	-0.394321	-0.38476	-0.375499	-0.366598	-0.358118	-0.350118	-0.342658	-0.335798	-0.329599	-0.32412	-0.319421	-0.315563	-0.312605	-0.310607	-0.309619	-0.309554	-0.310233	-0.311474	-0.313099	-0.314925	-0.316772	-0.31846	-0.319808	-0.320636	-0.320762	-0.320007	-0.318189	-0.315128	-0.310643	-0.304554	-0.29668	-0.286967	-0.275514	-0.262441	-0.247865	-0.231904	-0.214675	-0.196296	-0.176884	-0.156556
MTHFD1	0	0	34.221	6.7122e-07	0.0045099	-0.249836	-0.254326	-0.258774	-0.26314	-0.267382	-0.271458	-0.275328	-0.27895	-0.282284	-0.285286	-0.287917	-0.290135	-0.291899	-0.293167	-0.293898	-0.29405	-0.293584	-0.292456	-0.290629	-0.2881	-0.284892	-0.281025	-0.276522	-0.271406	-0.265699	-0.259422	-0.252599	-0.245251	-0.2374	-0.229068	-0.220279	-0.211053	-0.201413	-0.191382	-0.18098	-0.170238	-0.159187	-0.147861	-0.136296	-0.124524	-0.112582	-0.100502	-0.0883205	-0.07607
SRSF2	0	0	32.298	1.6628e-06	0.011164	-0.45296	-0.441632	-0.430338	-0.41911	-0.407981	-0.396986	-0.386156	-0.375525	-0.365126	-0.354993	-0.345158	-0.335655	-0.326517	-0.317777	-0.309469	-0.301624	-0.294278	-0.287462	-0.281205	-0.275474	-0.270196	-0.265295	-0.260696	-0.256325	-0.252107	-0.247967	-0.243829	-0.23962	-0.235264	-0.230686	-0.225812	-0.220566	-0.214875	-0.208662	-0.20185	-0.194424	-0.186413	-0.177865	-0.168824	-0.159337	-0.149447	-0.139199	-0.128639	-0.117811
DEK	1	0	37.756	1.258e-07	0.00084614	-0.400745	-0.383959	-0.367261	-0.350742	-0.33449	-0.318595	-0.303144	-0.288229	-0.273937	-0.260358	-0.24758	-0.235693	-0.224787	-0.214949	-0.20627	-0.198838	-0.192742	-0.188072	-0.184903	-0.183156	-0.182643	-0.183175	-0.184564	-0.18662	-0.189155	-0.19198	-0.194905	-0.197741	-0.200301	-0.202394	-0.203832	-0.204425	-0.203986	-0.202324	-0.19925	-0.194697	-0.188729	-0.181436	-0.172905	-0.163223	-0.152477	-0.140754	-0.128139	-0.114721
HNRNPAB	0	0	32.514	1.5015e-06	0.010083	-0.360054	-0.349742	-0.339494	-0.329377	-0.319455	-0.309793	-0.300456	-0.29151	-0.283019	-0.275048	-0.267663	-0.260928	-0.254909	-0.249671	-0.245278	-0.241795	-0.239289	-0.237823	-0.237453	-0.238108	-0.239632	-0.241867	-0.244656	-0.247842	-0.251267	-0.254773	-0.258203	-0.2614	-0.264206	-0.266462	-0.268013	-0.2687	-0.268366	-0.266853	-0.26401	-0.259764	-0.254196	-0.247385	-0.23941	-0.230353	-0.220295	-0.209316	-0.197498	-0.184921
RAN	0	0	53.154	7.9125e-11	5.3425e-07	-0.240356	-0.246886	-0.253366	-0.259747	-0.26598	-0.272016	-0.277806	-0.2833	-0.288448	-0.293202	-0.297513	-0.30133	-0.304605	-0.307287	-0.309329	-0.310681	-0.311293	-0.311116	-0.310103	-0.308247	-0.305561	-0.302064	-0.297772	-0.292701	-0.286867	-0.280288	-0.27298	-0.264959	-0.256242	-0.246845	-0.236785	-0.226079	-0.214742	-0.202792	-0.19025	-0.177132	-0.163497	-0.14939	-0.134857	-0.119949	-0.104712	-0.0891947	-0.0734451	-0.057511
HMGB2	1	0	35.936	2.9834e-07	0.0020049	-0.287054	-0.28655	-0.286058	-0.285591	-0.285161	-0.28478	-0.284461	-0.284216	-0.284058	-0.283999	-0.28405	-0.284226	-0.284537	-0.284996	-0.285616	-0.28641	-0.287388	-0.288564	-0.289946	-0.291489	-0.293113	-0.294737	-0.296279	-0.297658	-0.298794	-0.299605	-0.30001	-0.299928	-0.299277	-0.297978	-0.295948	-0.293107	-0.289374	-0.284667	-0.27891	-0.27207	-0.26422	-0.255421	-0.24574	-0.235245	-0.224	-0.212073	-0.199531	-0.18644
MCM7	1	0	71.956	8.7698e-15	5.938e-11	-0.37768	-0.374831	-0.371965	-0.369066	-0.366119	-0.363107	-0.360013	-0.356823	-0.353518	-0.350084	-0.346504	-0.342761	-0.33884	-0.334725	-0.330398	-0.325844	-0.321046	-0.315989	-0.310656	-0.305026	-0.299078	-0.292789	-0.286137	-0.2791	-0.271655	-0.26378	-0.255452	-0.24665	-0.23735	-0.227532	-0.217171	-0.206246	-0.194735	-0.182616	-0.16987	-0.156492	-0.142543	-0.128069	-0.113121	-0.0977504	-0.0820073	-0.0659429	-0.049608	-0.033053
NUCKS1	0	0	37.378	1.5053e-07	0.001012	-0.370367	-0.361623	-0.352943	-0.344395	-0.336044	-0.327954	-0.320192	-0.312823	-0.305912	-0.299525	-0.293727	-0.288585	-0.284163	-0.280527	-0.277742	-0.275874	-0.274988	-0.27515	-0.276415	-0.278705	-0.281854	-0.285692	-0.290051	-0.294762	-0.299657	-0.304566	-0.309322	-0.313755	-0.317696	-0.320978	-0.323431	-0.324887	-0.325176	-0.324131	-0.32158	-0.317472	-0.311871	-0.304871	-0.29656	-0.287028	-0.276363	-0.264654	-0.25199	-0.23846
NCL	0	0	31.02	3.0322e-06	0.020349	-0.403306	-0.393498	-0.383714	-0.373981	-0.364322	-0.354762	-0.345328	-0.336042	-0.326931	-0.31802	-0.309333	-0.300895	-0.292731	-0.284866	-0.277324	-0.270132	-0.263314	-0.256894	-0.250893	-0.245287	-0.240016	-0.235021	-0.230243	-0.225625	-0.221106	-0.216628	-0.212133	-0.20756	-0.202852	-0.19795	-0.192794	-0.187326	-0.181487	-0.175218	-0.16846	-0.161196	-0.153455	-0.145274	-0.13669	-0.12774	-0.118459	-0.108885	-0.0990531	-0.089001
DHFR	0	0	59.294	4.0825e-12	2.7598e-08	-0.326787	-0.321369	-0.315992	-0.310698	-0.305525	-0.300516	-0.295712	-0.291153	-0.28688	-0.282934	-0.279355	-0.276186	-0.273466	-0.271237	-0.269538	-0.268413	-0.2679	-0.268041	-0.268869	-0.270313	-0.272232	-0.274484	-0.276929	-0.279423	-0.281826	-0.283995	-0.285788	-0.287064	-0.287681	-0.287497	-0.28637	-0.284158	-0.280721	-0.275914	-0.2696	-0.26173	-0.252389	-0.241668	-0.229661	-0.216461	-0.202161	-0.186854	-0.170633	-0.153591
PCNA	0	0	52.147	1.285e-10	8.6753e-07	-0.28492	-0.285564	-0.286204	-0.286836	-0.287458	-0.288065	-0.288654	-0.28922	-0.289762	-0.290274	-0.290753	-0.291196	-0.291598	-0.291957	-0.292268	-0.292529	-0.292734	-0.292881	-0.292964	-0.292945	-0.29277	-0.292379	-0.291717	-0.290726	-0.289348	-0.287528	-0.285207	-0.282328	-0.278835	-0.274671	-0.269777	-0.264097	-0.257574	-0.250151	-0.24177	-0.232427	-0.222174	-0.211076	-0.199196	-0.186596	-0.173339	-0.159487	-0.145103	-0.13025
HSPD1	0	0	30.23	4.394e-06	0.029462	-0.42609	-0.413781	-0.40151	-0.389313	-0.377228	-0.365293	-0.353544	-0.342018	-0.330754	-0.319788	-0.309158	-0.298902	-0.289055	-0.279656	-0.270742	-0.262351	-0.254519	-0.247284	-0.240678	-0.234671	-0.229191	-0.224164	-0.219517	-0.215176	-0.211069	-0.207123	-0.203263	-0.199417	-0.195511	-0.191472	-0.187227	-0.182703	-0.177826	-0.172523	-0.16672	-0.160392	-0.153566	-0.14628	-0.138567	-0.130464	-0.122008	-0.113232	-0.104174	-0.094867
TMPO	0	0	30.822	3.3284e-06	0.022327	-0.254802	-0.256151	-0.257486	-0.258795	-0.260063	-0.261278	-0.262426	-0.263494	-0.264468	-0.265335	-0.266081	-0.266694	-0.267159	-0.267464	-0.267594	-0.267538	-0.26728	-0.266809	-0.266109	-0.265163	-0.263948	-0.262444	-0.260628	-0.258478	-0.255973	-0.25309	-0.249808	-0.246105	-0.241959	-0.237349	-0.232252	-0.226646	-0.220511	-0.213824	-0.20656	-0.198732	-0.190367	-0.181508	-0.172192	-0.162461	-0.152352	-0.141905	-0.13116	-0.120154
TYMS	0	0	96.127	6.562e-20	4.4471e-16	-0.332549	-0.330384	-0.328224	-0.326073	-0.323936	-0.321819	-0.319726	-0.317661	-0.31563	-0.313637	-0.311687	-0.309784	-0.307935	-0.306143	-0.304413	-0.30275	-0.301158	-0.299643	-0.298206	-0.296795	-0.295327	-0.293717	-0.29188	-0.289729	-0.287181	-0.284151	-0.280553	-0.276302	-0.271313	-0.265501	-0.258781	-0.251067	-0.242276	-0.232321	-0.22112	-0.208652	-0.194994	-0.180225	-0.164426	-0.147679	-0.130064	-0.111662	-0.0925536	-0.07282
HMGN2	1	0	95.794	7.7232e-20	5.2332e-16	-0.513348	-0.500769	-0.488237	-0.4758	-0.463504	-0.451397	-0.439525	-0.427937	-0.416679	-0.405798	-0.395341	-0.385357	-0.375891	-0.366991	-0.358704	-0.351078	-0.344159	-0.337995	-0.332624	-0.327985	-0.323945	-0.320371	-0.317131	-0.314092	-0.311121	-0.308086	-0.304852	-0.301288	-0.297261	-0.292637	-0.287284	-0.281069	-0.27386	-0.265523	-0.25593	-0.245025	-0.232889	-0.219598	-0.205234	-0.189876	-0.173604	-0.156499	-0.13864	-0.120109
MCM6	1	0	56.693	1.4348e-11	9.6936e-08	-0.441166	-0.42555	-0.410022	-0.394671	-0.379584	-0.364851	-0.350558	-0.336796	-0.323652	-0.311214	-0.29957	-0.288809	-0.27902	-0.270289	-0.262707	-0.25636	-0.251338	-0.247728	-0.245606	-0.244887	-0.245375	-0.246874	-0.249187	-0.252117	-0.255469	-0.259045	-0.262649	-0.266083	-0.269152	-0.271658	-0.273405	-0.274196	-0.273835	-0.272125	-0.26887	-0.263992	-0.257566	-0.24968	-0.240426	-0.229891	-0.218165	-0.205337	-0.191496	-0.176732
KIAA0101	0	0	85.452	1.2164e-17	8.2411e-14	-0.379515	-0.375473	-0.371451	-0.367468	-0.363545	-0.3597	-0.355954	-0.352327	-0.348838	-0.345507	-0.342354	-0.339399	-0.33666	-0.334159	-0.331915	-0.329947	-0.328275	-0.32692	-0.325894	-0.325144	-0.324565	-0.324056	-0.323511	-0.322829	-0.321905	-0.320636	-0.318918	-0.316649	-0.313724	-0.31004	-0.305495	-0.299983	-0.293402	-0.285649	-0.27662	-0.266288	-0.254721	-0.241999	-0.2282	-0.213401	-0.197682	-0.181121	-0.163797	-0.145787
MCM4	1	0	30.175	4.5093e-06	0.03023	-0.222388	-0.225583	-0.228751	-0.231867	-0.234904	-0.237835	-0.240635	-0.243277	-0.245734	-0.247981	-0.24999	-0.251737	-0.253193	-0.254334	-0.255132	-0.255562	-0.255596	-0.25521	-0.254377	-0.253091	-0.251359	-0.249188	-0.246583	-0.243551	-0.240099	-0.236234	-0.231961	-0.227288	-0.22222	-0.216764	-0.210927	-0.204715	-0.198135	-0.191193	-0.1839	-0.176258	-0.168303	-0.160055	-0.15154	-0.142783	-0.133808	-0.12464	-0.115304	-0.105826
PAICS	0	0	31.879	2.0252e-06	0.013595	-0.276225	-0.278844	-0.28142	-0.283909	-0.286266	-0.288448	-0.290413	-0.292114	-0.29351	-0.294557	-0.29521	-0.295426	-0.295162	-0.294373	-0.293016	-0.291048	-0.288423	-0.2851	-0.281038	-0.276252	-0.270793	-0.264711	-0.258059	-0.250887	-0.243248	-0.235192	-0.22677	-0.218035	-0.209038	-0.199829	-0.190461	-0.180984	-0.171451	-0.161912	-0.15242	-0.143003	-0.13367	-0.124423	-0.115266	-0.106201	-0.0972323	-0.0883629	-0.0795961	-0.070935
NASP	0	0	39.336	5.9377e-08	0.00039954	-0.325137	-0.324736	-0.324313	-0.323844	-0.323306	-0.322675	-0.32193	-0.321047	-0.320002	-0.318774	-0.317338	-0.315673	-0.313754	-0.311559	-0.309065	-0.306249	-0.303088	-0.299559	-0.29564	-0.291328	-0.286631	-0.281558	-0.276118	-0.27032	-0.264172	-0.257684	-0.250864	-0.243721	-0.236264	-0.228502	-0.220443	-0.212096	-0.20347	-0.194574	-0.18542	-0.176012	-0.166382	-0.156547	-0.146529	-0.13635	-0.12603	-0.115593	-0.10506	-0.094451
PFN1	0	0	30.673	3.5686e-06	0.023935	-0.364206	-0.365206	-0.366164	-0.367037	-0.367783	-0.368358	-0.368722	-0.368831	-0.368644	-0.368116	-0.367207	-0.365874	-0.364073	-0.361764	-0.358903	-0.355448	-0.351357	-0.346586	-0.341099	-0.334918	-0.328102	-0.320716	-0.312821	-0.304479	-0.295754	-0.286706	-0.2774	-0.267896	-0.258258	-0.248547	-0.238827	-0.229159	-0.219606	-0.21023	-0.20109	-0.192228	-0.183628	-0.175283	-0.167182	-0.159317	-0.151676	-0.14425	-0.137028	-0.130001
RRM1	0	0	31.784	2.1174e-06	0.014212	-0.323289	-0.318364	-0.313448	-0.308546	-0.303668	-0.298821	-0.294013	-0.289251	-0.284544	-0.279899	-0.275323	-0.270826	-0.266413	-0.262094	-0.257876	-0.253766	-0.249773	-0.245904	-0.242165	-0.238537	-0.234986	-0.231476	-0.227972	-0.224439	-0.220841	-0.217143	-0.21331	-0.209306	-0.205096	-0.200645	-0.195918	-0.190879	-0.185493	-0.179725	-0.17354	-0.166927	-0.159911	-0.152517	-0.144773	-0.136705	-0.128339	-0.119702	-0.11082	-0.10172
MCM3	1	0	48.858	6.2517e-10	4.218e-06	-0.279006	-0.279123	-0.279236	-0.279345	-0.279446	-0.279537	-0.279614	-0.279677	-0.279722	-0.279746	-0.279747	-0.279722	-0.27967	-0.279586	-0.27947	-0.279317	-0.279126	-0.278895	-0.278617	-0.278263	-0.277784	-0.277129	-0.276251	-0.2751	-0.273627	-0.271782	-0.269517	-0.266782	-0.263529	-0.259707	-0.255267	-0.250162	-0.244341	-0.237754	-0.23036	-0.222133	-0.213135	-0.20341	-0.193009	-0.181981	-0.170376	-0.158245	-0.145637	-0.132602
CFL1	0	0	30.564	3.7573e-06	0.025196	-0.268513	-0.279224	-0.289844	-0.300281	-0.310446	-0.320245	-0.329589	-0.338386	-0.346545	-0.353975	-0.360585	-0.366284	-0.37098	-0.374582	-0.376999	-0.378141	-0.377915	-0.376232	-0.373009	-0.368294	-0.36222	-0.354921	-0.346532	-0.337188	-0.327024	-0.316174	-0.304774	-0.292957	-0.280858	-0.268613	-0.256356	-0.244221	-0.232344	-0.220859	-0.2099	-0.199534	-0.189744	-0.180501	-0.171777	-0.163545	-0.155778	-0.148449	-0.141529	-0.134992
MCM2	1	0	43.145	9.6534e-09	6.5054e-05	-0.310492	-0.309913	-0.309311	-0.308661	-0.30794	-0.307123	-0.306188	-0.305111	-0.303866	-0.302432	-0.300784	-0.298898	-0.296751	-0.294319	-0.291578	-0.288504	-0.285074	-0.281263	-0.27705	-0.272433	-0.267425	-0.262039	-0.256288	-0.250184	-0.24374	-0.23697	-0.229885	-0.2225	-0.214826	-0.206877	-0.198665	-0.190203	-0.181505	-0.172583	-0.16345	-0.15412	-0.144611	-0.134939	-0.125122	-0.115175	-0.105118	-0.094965	-0.0847348	-0.074444
CDCA7	0	0	45.305	3.4355e-09	2.3166e-05	-0.286042	-0.28339	-0.280736	-0.278075	-0.275407	-0.272727	-0.270033	-0.267323	-0.264593	-0.26184	-0.259063	-0.256257	-0.25342	-0.25055	-0.247644	-0.244699	-0.241711	-0.238679	-0.235598	-0.232448	-0.2292	-0.225822	-0.222285	-0.218557	-0.214609	-0.210409	-0.205928	-0.201134	-0.195998	-0.190488	-0.184575	-0.178228	-0.171416	-0.164109	-0.15628	-0.147914	-0.139054	-0.129728	-0.11997	-0.109815	-0.0992947	-0.0884443	-0.0772967	-0.065886
PTMA	1	0	38.734	7.9045e-08	0.00053181	-0.375667	-0.379379	-0.383033	-0.386567	-0.389923	-0.393042	-0.395864	-0.39833	-0.40038	-0.401956	-0.402998	-0.403445	-0.40324	-0.402323	-0.400634	-0.398114	-0.394704	-0.390344	-0.384982	-0.378647	-0.371425	-0.363403	-0.354666	-0.345303	-0.335398	-0.32504	-0.314314	-0.303308	-0.292107	-0.280798	-0.269469	-0.258205	-0.247094	-0.236221	-0.22567	-0.215496	-0.205678	-0.196204	-0.18706	-0.17823	-0.1697	-0.161454	-0.153478	-0.145755
GSTP1	0	0	33.304	1.0352e-06	0.0069521	-0.07309	-0.086244	-0.099346	-0.112342	-0.125179	-0.137803	-0.150163	-0.162204	-0.173875	-0.185121	-0.19589	-0.206129	-0.215785	-0.224805	-0.233135	-0.240723	-0.247516	-0.253461	-0.258508	-0.262651	-0.265913	-0.268319	-0.26989	-0.270652	-0.270628	-0.269842	-0.268317	-0.266077	-0.263146	-0.259547	-0.255305	-0.250442	-0.244983	-0.238951	-0.23237	-0.225266	-0.217664	-0.209594	-0.201083	-0.192157	-0.182845	-0.173174	-0.163172	-0.152865
TXN	0	0	29.742	5.5227e-06	0.037019	-0.16747	-0.17741	-0.187283	-0.197021	-0.206557	-0.215824	-0.224754	-0.23328	-0.241335	-0.248851	-0.255762	-0.261999	-0.267495	-0.272183	-0.275996	-0.278866	-0.280726	-0.281509	-0.281154	-0.279686	-0.277188	-0.273743	-0.269435	-0.264347	-0.258563	-0.252167	-0.245242	-0.237872	-0.230142	-0.222133	-0.21393	-0.205617	-0.197277	-0.188994	-0.18085	-0.172892	-0.165111	-0.157497	-0.150038	-0.142722	-0.13554	-0.128478	-0.121526	-0.114673
B2M	0	0	29.149	7.2896e-06	0.048847	-0.313988	-0.313338	-0.312666	-0.311952	-0.311173	-0.310308	-0.309335	-0.308233	-0.306981	-0.305557	-0.303939	-0.302106	-0.300036	-0.297708	-0.295101	-0.292192	-0.288961	-0.285385	-0.281447	-0.277155	-0.27254	-0.267632	-0.262462	-0.257061	-0.251458	-0.245684	-0.239769	-0.233744	-0.22764	-0.221486	-0.215314	-0.209153	-0.203034	-0.196988	-0.19104	-0.185216	-0.179495	-0.173871	-0.168332	-0.162868	-0.157468	-0.152121	-0.146816	-0.141543
HNRNPF	0	0	41.998	1.6697e-08	0.00011242	-0.429555	-0.419218	-0.408909	-0.398656	-0.388486	-0.378428	-0.368509	-0.358757	-0.3492	-0.339866	-0.330782	-0.321977	-0.313479	-0.305314	-0.297512	-0.290099	-0.283104	-0.276555	-0.270475	-0.264835	-0.25957	-0.254616	-0.249906	-0.245376	-0.240959	-0.236591	-0.232206	-0.227739	-0.223124	-0.218296	-0.21319	-0.20774	-0.201881	-0.195547	-0.18867	-0.181238	-0.17327	-0.164806	-0.155884	-0.146538	-0.136807	-0.126724	-0.116328	-0.105653
SRSF1	0	0	30.953	3.1293e-06	0.020994	-0.352621	-0.347362	-0.342106	-0.336854	-0.331608	-0.32637	-0.321143	-0.315928	-0.310727	-0.305543	-0.300377	-0.295232	-0.29011	-0.285013	-0.279942	-0.2749	-0.269889	-0.264911	-0.259968	-0.255057	-0.250174	-0.245314	-0.240471	-0.235641	-0.230818	-0.225998	-0.221176	-0.216347	-0.211506	-0.206647	-0.201766	-0.196858	-0.191918	-0.186941	-0.18192	-0.176857	-0.171743	-0.166579	-0.161363	-0.156091	-0.150761	-0.145372	-0.139921	-0.134406
ACTB	0	0	44.616	4.7772e-09	3.2208e-05	-0.459059	-0.458213	-0.457331	-0.456377	-0.455314	-0.454106	-0.452717	-0.451112	-0.449253	-0.447106	-0.444632	-0.441797	-0.438565	-0.434898	-0.430761	-0.426118	-0.420932	-0.415168	-0.408793	-0.401826	-0.394317	-0.38632	-0.377887	-0.369071	-0.359924	-0.350498	-0.340846	-0.331022	-0.321076	-0.311062	-0.301032	-0.291039	-0.281135	-0.271372	-0.2618	-0.252456	-0.243323	-0.234396	-0.225665	-0.217122	-0.208757	-0.20056	-0.192524	-0.184638
NUCB2	0	0	33.458	9.6227e-07	0.0064636	-0.438631	-0.427372	-0.416127	-0.404912	-0.393741	-0.382629	-0.371591	-0.360641	-0.349794	-0.339065	-0.328469	-0.31802	-0.307733	-0.297622	-0.287703	-0.277991	-0.268499	-0.259243	-0.250236	-0.241476	-0.232948	-0.22464	-0.216537	-0.208626	-0.200893	-0.193324	-0.185906	-0.178624	-0.171465	-0.164416	-0.157462	-0.15059	-0.143786	-0.137037	-0.13033	-0.123651	-0.117006	-0.110393	-0.10381	-0.0972574	-0.0907355	-0.0842436	-0.0777814	-0.071349
NAP1L1	0	0	45.84	2.6593e-09	1.7935e-05	-0.118807	-0.117388	-0.115945	-0.114455	-0.112893	-0.111236	-0.109459	-0.107539	-0.105452	-0.103175	-0.100682	-0.097951	-0.094958	-0.091678	-0.088088	-0.0841639	-0.079882	-0.0752183	-0.0701507	-0.064678	-0.058813	-0.052569	-0.0459591	-0.0389965	-0.0316945	-0.0240662	-0.0161248	-0.0078835	0.00064445	0.0094459	0.018508	0.027817	0.037359	0.0471229	0.057094	0.0672581	0.0775996	0.0881024	0.0987505	0.109528	0.120419	0.131407	0.142476	0.153611
RANBP1	0	0	40.727	3.062e-08	0.00020613	-0.393084	-0.389265	-0.385435	-0.38158	-0.37769	-0.373754	-0.369758	-0.365691	-0.361542	-0.357299	-0.352949	-0.348482	-0.343885	-0.339146	-0.334254	-0.329197	-0.323964	-0.318541	-0.31292	-0.307102	-0.301099	-0.294924	-0.288589	-0.282107	-0.275488	-0.268746	-0.261893	-0.254941	-0.247902	-0.240789	-0.233613	-0.226387	-0.219122	-0.211832	-0.20453	-0.197218	-0.189899	-0.182573	-0.175237	-0.16789	-0.160532	-0.153161	-0.145776	-0.138376
YBX1	1	0	56.972	1.2537e-11	8.4728e-08	-0.309915	-0.315306	-0.320633	-0.325831	-0.330836	-0.335584	-0.340011	-0.344052	-0.347642	-0.350718	-0.353215	-0.35507	-0.356216	-0.356591	-0.356131	-0.35477	-0.352444	-0.349089	-0.344647	-0.339135	-0.33262	-0.32517	-0.316854	-0.307741	-0.297899	-0.287396	-0.2763	-0.264682	-0.252607	-0.240147	-0.227367	-0.214338	-0.201128	-0.187805	-0.17444	-0.161069	-0.147713	-0.13438	-0.12108	-0.107824	-0.0946201	-0.0814797	-0.0684128	-0.055429
HSPA8	0	0	53.407	7.0034e-11	4.7294e-07	-0.159464	-0.18085	-0.202107	-0.223105	-0.243713	-0.263803	-0.283245	-0.301909	-0.319665	-0.336384	-0.351936	-0.366191	-0.37902	-0.390293	-0.39988	-0.407652	-0.413479	-0.417232	-0.418793	-0.418208	-0.415632	-0.411219	-0.405128	-0.397514	-0.388534	-0.378344	-0.367101	-0.354962	-0.342082	-0.328618	-0.314726	-0.300564	-0.286287	-0.272052	-0.25801	-0.244263	-0.2308	-0.217617	-0.204706	-0.192061	-0.179674	-0.167539	-0.155647	-0.143992
SLC25A5	0	0	42.671	1.2106e-08	8.1558e-05	-0.330252	-0.327514	-0.324737	-0.321883	-0.318913	-0.315788	-0.31247	-0.30892	-0.305099	-0.300968	-0.296489	-0.291623	-0.286332	-0.280576	-0.274317	-0.267517	-0.260137	-0.252137	-0.243485	-0.234206	-0.224369	-0.214043	-0.203295	-0.192194	-0.180809	-0.169209	-0.157461	-0.145634	-0.133797	-0.122019	-0.110368	-0.098912	-0.08772	-0.0768599	-0.0664	-0.0563741	-0.0467645	-0.0375513	-0.0287147	-0.0202344	-0.0120903	-0.00426243	0.0032694	0.010525
FABP5	0	0	37.646	1.3256e-07	0.00089147	-0.371931	-0.367179	-0.362421	-0.357648	-0.352855	-0.348032	-0.343174	-0.338274	-0.333324	-0.328317	-0.323246	-0.318104	-0.312884	-0.307579	-0.302181	-0.296684	-0.29108	-0.285363	-0.279527	-0.273579	-0.267541	-0.261432	-0.25527	-0.249077	-0.24287	-0.23667	-0.230496	-0.224368	-0.218306	-0.212328	-0.206455	-0.200706	-0.1951	-0.189657	-0.1844	-0.179323	-0.174416	-0.169657	-0.165026	-0.160503	-0.156068	-0.151702	-0.147383	-0.143093
MT-CO2	0	0	46.474	1.9624e-09	1.3238e-05	-0.116497	-0.132975	-0.149326	-0.165424	-0.18114	-0.196349	-0.210923	-0.224736	-0.23766	-0.249568	-0.260334	-0.26983	-0.27793	-0.284507	-0.289433	-0.292583	-0.293828	-0.293042	-0.290112	-0.285102	-0.278193	-0.26957	-0.259417	-0.24792	-0.235262	-0.221628	-0.207203	-0.192171	-0.176716	-0.161023	-0.145277	-0.129662	-0.114363	-0.0995633	-0.085447	-0.0721073	-0.0595169	-0.0476371	-0.0364297	-0.0258568	-0.0158801	-0.00646151	0.002437	0.010854
PPIA	0	0	58.053	7.4383e-12	5.0275e-08	-0.08752	-0.108341	-0.129	-0.149333	-0.169178	-0.188372	-0.206753	-0.224157	-0.240422	-0.255386	-0.268885	-0.280758	-0.29084	-0.29897	-0.304984	-0.308721	-0.310016	-0.308709	-0.304654	-0.29794	-0.288812	-0.277519	-0.264309	-0.249432	-0.233134	-0.215666	-0.197275	-0.17821	-0.158719	-0.139052	-0.119455	-0.100179	-0.081471	-0.0635805	-0.046753	-0.0311123	-0.0166132	-0.0031964	0.0091973	0.0206269	0.0311516	0.0408305	0.0497226	0.057887
DUT	0	0	59.655	3.4275e-12	2.3173e-08	-0.337302	-0.333947	-0.330591	-0.32723	-0.323864	-0.320489	-0.317104	-0.313706	-0.310295	-0.306866	-0.30342	-0.299953	-0.296463	-0.292949	-0.289408	-0.285838	-0.282238	-0.278605	-0.274936	-0.271219	-0.267435	-0.263564	-0.259587	-0.255485	-0.251239	-0.246829	-0.242235	-0.23744	-0.232423	-0.227165	-0.221647	-0.215849	-0.209753	-0.203339	-0.19659	-0.189493	-0.182062	-0.174305	-0.166232	-0.157853	-0.149179	-0.140219	-0.130983	-0.121481
H2AFZ	0	0	109.617	8.7841e-23	5.9539e-19	-0.396185	-0.395125	-0.39406	-0.392985	-0.391895	-0.390784	-0.389648	-0.388481	-0.387279	-0.386036	-0.384747	-0.383408	-0.382012	-0.380556	-0.379033	-0.377439	-0.375769	-0.374017	-0.372177	-0.370208	-0.368052	-0.365648	-0.362935	-0.359853	-0.356342	-0.352341	-0.34779	-0.342629	-0.336797	-0.330234	-0.322879	-0.314672	-0.305553	-0.295462	-0.28434	-0.27217	-0.259012	-0.244924	-0.229963	-0.214191	-0.197665	-0.180445	-0.162591	-0.144162
IGLL1	0	0	76.02	1.2126e-15	8.2116e-12	-0.379951	-0.382251	-0.384492	-0.386618	-0.388569	-0.390288	-0.391718	-0.392799	-0.393475	-0.393686	-0.393376	-0.392485	-0.390957	-0.388732	-0.385754	-0.381963	-0.377303	-0.371715	-0.365148	-0.357656	-0.349358	-0.340377	-0.330834	-0.320852	-0.310551	-0.300054	-0.289484	-0.278961	-0.268607	-0.258545	-0.248897	-0.239784	-0.231328	-0.223651	-0.21687	-0.211037	-0.206075	-0.20191	-0.198469	-0.195673	-0.193448	-0.191718	-0.190407	-0.189439
ENO1	1	0	60.416	2.372e-12	1.6039e-08	-0.438884	-0.413468	-0.388106	-0.362852	-0.337761	-0.312887	-0.288285	-0.264008	-0.240112	-0.216649	-0.193676	-0.171245	-0.149411	-0.128229	-0.107752	-0.0880354	-0.069133	-0.0510992	-0.033984	-0.017784	-0.0024604	0.012027	0.025718	0.0386524	0.0508702	0.0624112	0.0733153	0.0836225	0.0933725	0.102605	0.111361	0.119679	0.127599	0.135161	0.14241	0.149366	0.156062	0.162518	0.168755	0.174795	0.180661	0.186373	0.191954	0.197426
GAPDH	0	0	195.087	4.2757e-41	2.8993e-37	-0.491369	-0.480924	-0.470418	-0.459793	-0.448986	-0.437939	-0.426591	-0.414881	-0.40275	-0.390136	-0.376981	-0.363224	-0.348804	-0.333662	-0.317736	-0.300968	-0.283296	-0.264661	-0.245009	-0.224389	-0.202912	-0.180695	-0.15785	-0.134494	-0.110742	-0.0867062	-0.0625032	-0.0382472	-0.0140529	0.009965	0.033692	0.057013	0.079813	0.101978	0.12339	0.144009	0.163853	0.182965	0.201382	0.219142	0.236282	0.252842	0.268858	0.284368
[truncated: 57 more columns]

## Sheet: HSPC_Branch_4_AssociatedGenes
Gene	isTF	isCDMarker	StatisticsValue	P-value	Adj P-value	Group4_PT_0	Group4_PT_0.01	Group4_PT_0.02	Group4_PT_0.03	Group4_PT_0.04	Group4_PT_0.05	Group4_PT_0.06	Group4_PT_0.07	Group4_PT_0.08	Group4_PT_0.09	Group4_PT_0.1	Group4_PT_0.11	Group4_PT_0.12	Group4_PT_0.13	Group4_PT_0.14	Group4_PT_0.15	Group4_PT_0.16	Group4_PT_0.17	Group4_PT_0.18	Group4_PT_0.19	Group4_PT_0.2	Group4_PT_0.21	Group4_PT_0.22	Group4_PT_0.23	Group4_PT_0.24	Group4_PT_0.25	Group4_PT_0.26	Group4_PT_0.27	Group4_PT_0.28	Group4_PT_0.29	Group4_PT_0.3	Group4_PT_0.31	Group4_PT_0.32	Group4_PT_0.33	Group4_PT_0.34	Group4_PT_0.35	Group4_PT_0.36	Group4_PT_0.37	Group4_PT_0.38	Group4_PT_0.39	Group4_PT_0.4	Group4_PT_0.41	Group4_PT_0.42	Group4_PT_0.43
DAD1	0	0	39.196	6.3476e-08	0.00043018	5.46797	5.19095	4.91451	4.63924	4.36571	4.09451	3.82622	3.56142	3.30069	3.04462	2.79379	2.54877	2.31016	2.07854	1.85447	1.63856	1.43138	1.2335	1.04552	0.86802	0.70157	0.54677	0.40418	0.2744	0.158	0.055576	-0.032303	-0.10505	-0.1621	-0.20363	-0.2308	-0.244848	-0.24702	-0.238547	-0.220675	-0.19464	-0.16168	-0.12303	-0.07994	-0.03364	0.014628	0.063627	0.11212	0.15886
SLC44A1	0	0	36.577	2.2013e-07	0.0014916	-0.242753	-0.086686	0.068795	0.223105	0.375657	0.525866	0.673146	0.816911	0.956575	1.09155	1.22126	1.3451	1.46251	1.57288	1.67564	1.7702	1.85597	1.93236	1.9988	2.05469	2.09946	2.1325	2.15325	2.16111	2.15549	2.13581	2.10149	2.05194	1.98659	1.90593	1.81181	1.70622	1.59113	1.46852	1.34034	1.20859	1.07523	0.94223	0.81157	0.68522	0.565152	0.453342	0.35176	0.26239
C6orf25	0	0	30.029	4.8277e-06	0.032707	-0.278482	-0.232073	-0.185643	-0.139171	-0.092637	-0.04602	0.00070171	0.047548	0.0945396	0.141698	0.189043	0.236596	0.284378	0.33241	0.380712	0.429306	0.478211	0.527449	0.57704	0.62701	0.67737	0.72815	0.77936	0.83103	0.88318	0.935831	0.989	1.04271	1.09698	1.1517	1.20662	1.26144	1.31589	1.36969	1.42256	1.47422	1.52439	1.5728	1.61916	1.66319	1.70462	1.74316	1.77854	1.81047
PLEK	0	0	52.592	1.037e-10	7.03e-07	2.49502	2.45633	2.41796	2.38019	2.34334	2.30771	2.27361	2.24134	2.21122	2.18353	2.1586	2.13672	2.1182	2.10334	2.09246	2.08586	2.08383	2.0867	2.09476	2.10831	2.12768	2.15315	2.18504	2.22364	2.26928	2.32225	2.38285	2.4514	2.52818	2.61296	2.70476	2.80256	2.90535	3.01209	3.12177	3.23337	3.34586	3.45823	3.56945	3.6785	3.78437	3.88602	3.98244	4.0726
TMSB4X	0	0	87.318	4.8866e-18	3.3136e-14	-0.049474	-0.045391	-0.041171	-0.036676	-0.031767	-0.026307	-0.0201575	-0.013182	-0.0052411	0.0038018	0.014085	0.025746	0.038922	0.053753	0.070374	0.088925	0.109543	0.132365	0.15753	0.18518	0.21544	0.24846	0.28437	0.32332	0.36543	0.41085	0.459716	0.51216	0.56833	0.62809	0.691	0.756576	0.82435	0.893838	0.964568	1.03606	1.10785	1.17944	1.25038	1.32017	1.38834	1.45443	1.51794	1.57841
LTBP1	0	0	48.223	8.4814e-10	5.7487e-06	-0.386667	-0.234654	-0.083004	0.06792	0.217757	0.366144	0.512717	0.657116	0.798976	0.937935	1.07363	1.2057	1.33378	1.45751	1.57653	1.69047	1.79897	1.90168	1.99821	2.08822	2.17135	2.24722	2.31547	2.37575	2.42769	2.47093	2.5051	2.52985	2.54482	2.55028	2.54735	2.53718	2.52094	2.49981	2.47494	2.44751	2.41868	2.38961	2.36147	2.33543	2.31266	2.29432	2.28158	2.2756
ITGA2B	0	1	99.595	1.1999e-20	8.1375e-17	2.64343	2.50098	2.35899	2.21791	2.07818	1.94027	1.80463	1.67171	1.54197	1.41585	1.29382	1.17632	1.06381	0.956747	0.855579	0.76076	0.672745	0.591987	0.51894	0.45406	0.39779	0.3506	0.31294	0.28525	0.26799	0.261621	0.266591	0.28335	0.31235	0.3534	0.40551	0.467608	0.53863	0.617511	0.70319	0.7946	0.89068	0.99036	1.09258	1.19627	1.30038	1.40383	1.50556	1.60451
PF4	0	0	71.015	1.386e-14	9.3968e-11	0.793695	0.731436	0.669395	0.607793	0.546848	0.48678	0.427807	0.370149	0.314024	0.259653	0.207254	0.157045	0.109248	0.064079	0.021759	-0.017493	-0.053459	-0.085919	-0.11465	-0.13944	-0.16007	-0.17632	-0.18796	-0.19478	-0.19657	-0.193094	-0.184141	-0.16949	-0.14893	-0.1227	-0.09162	-0.056554	-0.01837	0.022062	0.063877	0.10621	0.14819	0.18894	0.22761	0.26333	0.295229	0.322437	0.34409	0.35932
[truncated: 57 more columns]

## Sheet: HSPC_Branch_5_AssociatedGenes
Gene	isTF	isCDMarker	StatisticsValue	P-value	Adj P-value	Group5_PT_0	Group5_PT_0.01	Group5_PT_0.02	Group5_PT_0.03	Group5_PT_0.04	Group5_PT_0.05	Group5_PT_0.06	Group5_PT_0.07	Group5_PT_0.08	Group5_PT_0.09	Group5_PT_0.1	Group5_PT_0.11	Group5_PT_0.12	Group5_PT_0.13	Group5_PT_0.14	Group5_PT_0.15	Group5_PT_0.16	Group5_PT_0.17	Group5_PT_0.18	Group5_PT_0.19	Group5_PT_0.2	Group5_PT_0.21	Group5_PT_0.22	Group5_PT_0.23	Group5_PT_0.24	Group5_PT_0.25	Group5_PT_0.26	Group5_PT_0.27	Group5_PT_0.28	Group5_PT_0.29	Group5_PT_0.3	Group5_PT_0.31	Group5_PT_0.32	Group5_PT_0.33	Group5_PT_0.34	Group5_PT_0.35	Group5_PT_0.36	Group5_PT_0.37	Group5_PT_0.38	Group5_PT_0.39	Group5_PT_0.4	Group5_PT_0.41	Group5_PT_0.42	Group5_PT_0.43
CNRIP1	0	0	46.075	2.376e-09	1.6107e-05	-1.10573	-0.956508	-0.807616	-0.659396	-0.512182	-0.366311	-0.222118	-0.079939	0.0598915	0.197037	0.331162	0.461931	0.589008	0.712058	0.830745	0.944734	1.05369	1.15727	1.25515	1.34699	1.43246	1.51121	1.58291	1.64723	1.70383	1.75237	1.79253	1.82396	1.84633	1.85946	1.86403	1.86096	1.85117	1.8356	1.81518	1.79082	1.76347	1.73404	1.70348	1.6727	1.64263	1.6142	1.58834	1.56599
ZFP36L1	1	0	33.817	8.1248e-07	0.0055062	0.073281	0.0745404	0.075792	0.077026	0.078236	0.079413	0.080549	0.081635	0.0826635	0.083626	0.084514	0.085319	0.086034	0.086649	0.087157	0.087549	0.087818	0.087955	0.087951	0.087798	0.087489	0.0870141	0.086366	0.085536	0.084517	0.083299	0.081875	0.080236	0.078374	0.07631	0.074216	0.07231	0.070811	0.069937	0.069908	0.070942	0.073257	0.0770724	0.082607	0.090079	0.099708	0.111712	0.12631	0.14372
MT-CO3	0	0	33.078	1.1515e-06	0.0078026	0.180644	0.178975	0.177401	0.176014	0.17491	0.174181	0.173923	0.174229	0.175193	0.17691	0.179472	0.182975	0.187512	0.193178	0.200066	0.20827	0.217885	0.229004	0.241721	0.256131	0.272327	0.290404	0.310456	0.332576	0.356858	0.383398	0.412288	0.443622	0.477496	0.51395	0.552761	0.593621	0.636224	0.680261	0.725426	0.77141	0.817906	0.864606	0.911204	0.957391	1.00286	1.0473	1.09041	1.13188
NFIA	1	0	31.065	2.9693e-06	0.020117	-0.148222	-0.158959	-0.169628	-0.18016	-0.190484	-0.200533	-0.210238	-0.219529	-0.228338	-0.236596	-0.244234	-0.251183	-0.257375	-0.262739	-0.267209	-0.270714	-0.273185	-0.274555	-0.274753	-0.273712	-0.271362	-0.267634	-0.262459	-0.255769	-0.247495	-0.237568	-0.225918	-0.212477	-0.197177	-0.179992	-0.161128	-0.14086	-0.119466	-0.09722	-0.0744	-0.051283	-0.028143	-0.0052585	0.017095	0.038641	0.059103	0.078205	0.09567	0.11122
S100A6	0	0	34.52	5.8277e-07	0.00395	0.120663	0.129847	0.139073	0.148387	0.157831	0.167449	0.177284	0.187379	0.197778	0.208525	0.219662	0.231234	0.243283	0.255854	0.268988	0.282731	0.297125	0.312214	0.328041	0.34465	0.362084	0.380386	0.3996	0.419769	0.440937	0.463147	0.486443	0.510867	0.536465	0.563241	0.591022	0.619571	0.648656	0.678041	0.707493	0.736776	0.765657	0.793902	0.821276	0.847544	0.872473	0.895828	0.91737	0.93688
REXO2	0	0	48.819	6.3687e-10	4.3186e-06	0.025069	0.0056887	-0.01357	-0.032587	-0.051241	-0.069412	-0.086977	-0.103816	-0.119809	-0.134834	-0.14877	-0.161496	-0.172892	-0.182835	-0.191206	-0.197884	-0.202747	-0.205674	-0.206544	-0.205237	-0.201632	-0.195606	-0.187041	-0.175813	-0.161804	-0.144891	-0.124953	-0.10187	-0.075521	-0.045867	-0.01329	0.021695	0.058574	0.096832	0.135953	0.175423	0.214727	0.253351	0.29078	0.326498	0.359991	0.390744	0.41824	0.44197
BLVRB	0	0	48.558	7.2182e-10	4.8939e-06	-0.281331	-0.266344	-0.251379	-0.236458	-0.2216	-0.20683	-0.192167	-0.177634	-0.163251	-0.149042	-0.135027	-0.121227	-0.107665	-0.094362	-0.08134	-0.06862	-0.056224	-0.044173	-0.032489	-0.021194	-0.010308	0.00014499	0.010145	0.01967	0.028699	0.03721	0.045181	0.052591	0.059417	0.065658	0.071401	0.076763	0.081861	0.086815	0.09174	0.096754	0.101975	0.10752	0.113507	0.120053	0.127276	0.135293	0.14422	0.15418
HBB	0	0	127.907	1.0913e-26	7.4011e-23	0.30349	0.262832	0.222356	0.182245	0.142682	0.103848	0.065925	0.029097	-0.0064545	-0.040547	-0.072998	-0.103626	-0.132247	-0.15868	-0.182742	-0.204251	-0.223024	-0.23888	-0.251635	-0.261107	-0.267114	-0.269474	-0.268004	-0.262522	-0.252846	-0.238792	-0.220179	-0.196825	-0.168546	-0.135311	-0.097847	-0.057126	-0.014116	0.030211	0.074888	0.118943	0.161406	0.201308	0.237679	0.269549	0.295947	0.315905	0.32845	0.33262
[truncated: 57 more columns]

## Sheet: HSPC_Branch_6_AssociatedGenes
Gene	isTF	isCDMarker	StatisticsValue	P-value	Adj P-value	Group6_PT_0	Group6_PT_0.01	Group6_PT_0.02	Group6_PT_0.03	Group6_PT_0.04	Group6_PT_0.05	Group6_PT_0.06	Group6_PT_0.07	Group6_PT_0.08	Group6_PT_0.09	Group6_PT_0.1	Group6_PT_0.11	Group6_PT_0.12	Group6_PT_0.13	Group6_PT_0.14	Group6_PT_0.15	Group6_PT_0.16	Group6_PT_0.17	Group6_PT_0.18	Group6_PT_0.19	Group6_PT_0.2	Group6_PT_0.21	Group6_PT_0.22	Group6_PT_0.23	Group6_PT_0.24	Group6_PT_0.25	Group6_PT_0.26	Group6_PT_0.27	Group6_PT_0.28	Group6_PT_0.29	Group6_PT_0.3	Group6_PT_0.31	Group6_PT_0.32	Group6_PT_0.33	Group6_PT_0.34	Group6_PT_0.35	Group6_PT_0.36	Group6_PT_0.37	Group6_PT_0.38	Group6_PT_0.39	Group6_PT_0.4	Group6_PT_0.41	Group6_PT_0.42	Group6_PT_0.43
MT-CYB	0	0	31.416	2.5173e-06	0.017037	0.0019646	-0.0283911	-0.0586745	-0.0888135	-0.118736	-0.148369	-0.177641	-0.20648	-0.234813	-0.262568	-0.289672	-0.316055	-0.341643	-0.366363	-0.390145	-0.412915	-0.434602	-0.455133	-0.474436	-0.492438	-0.509068	-0.52428	-0.538169	-0.550872	-0.562527	-0.573273	-0.583248	-0.59259	-0.601437	-0.609927	-0.618198	-0.626388	-0.634636	-0.643079	-0.651855	-0.661104	-0.670962	-0.68157	-0.69306	-0.70558	-0.71925	-0.73423	-0.75065	-0.76864
MT-ATP6	0	0	31.016	3.0392e-06	0.020566	0.383996	0.35841	0.33287	0.30742	0.282107	0.256976	0.232071	0.207439	0.183124	0.159173	0.13563	0.112542	0.0899525	0.0679081	0.0464538	0.0256352	0.0054975	-0.0139138	-0.0325532	-0.0503755	-0.0673352	-0.0834038	-0.0986398	-0.113129	-0.126957	-0.140209	-0.152973	-0.165332	-0.177374	-0.189184	-0.200848	-0.212452	-0.224081	-0.235821	-0.247759	-0.25998	-0.27257	-0.28561	-0.2992	-0.31341	-0.32833	-0.34406	-0.36066	-0.37824
ORC4	0	0	36.699	2.078e-07	0.0014068	-0.282963	-0.266472	-0.249963	-0.233415	-0.216811	-0.20013	-0.183354	-0.166463	-0.149439	-0.132263	-0.114915	-0.097376	-0.0796285	-0.0616518	-0.0434274	-0.0249362	-0.0061591	0.0129228	0.0323286	0.0520775	0.0721884	0.0926769	0.113541	0.134771	0.156361	0.178302	0.200586	0.223204	0.246149	0.269413	0.292987	0.316863	0.341034	0.365491	0.390226	0.415231	0.440498	0.46602	0.49179	0.51779	0.54402	0.57048	0.59715	0.62402
GRN	0	0	29.316	6.7435e-06	0.045626	-0.0231365	-0.0130397	-0.00297707	0.0070173	0.0169094	0.026665	0.03625	0.04563	0.054771	0.06364	0.072201	0.080421	0.0882656	0.0957008	0.102692	0.109206	0.115208	0.120664	0.12554	0.129802	0.133415	0.136374	0.138815	0.140919	0.142867	0.144841	0.147023	0.149594	0.152735	0.156629	0.161455	0.167397	0.174635	0.183351	0.193726	0.205942	0.22018	0.23662	0.25545	0.27684	0.30099	0.32806	0.35824	0.39172
P4HB	0	0	57.474	9.8386e-12	6.6627e-08	-0.0187545	-0.0197332	-0.0206096	-0.0212812	-0.0216457	-0.021601	-0.021044	-0.019873	-0.017985	-0.015278	-0.01165	-0.006998	-0.00122	0.0057866	0.014124	0.0238947	0.035201	0.0481454	0.0628301	0.0793576	0.0978302	0.118319	0.140732	0.164929	0.190768	0.218106	0.246801	0.276711	0.307695	0.339611	0.372316	0.405669	0.439527	0.47375	0.508193	0.542717	0.577179	0.61144	0.64535	0.67877	0.71156	0.74358	0.77469	0.80474
HSPA5	0	0	35.279	4.0709e-07	0.0027556	-0.0578231	-0.0142475	0.0292789	0.0727068	0.115987	0.15907	0.201907	0.244448	0.286645	0.328448	0.369807	0.410674	0.450999	0.490734	0.529828	0.568232	0.605898	0.642776	0.678817	0.713971	0.748189	0.781426	0.813651	0.84484	0.874969	0.904013	0.931947	0.958747	0.984389	1.00885	1.0321	1.05412	1.07488	1.09436	1.11254	1.12939	1.14488	1.15899	1.1717	1.18298	1.19281	1.20116	1.20801	1.21334
CALR	0	0	76.65	8.9192e-16	6.041e-12	0.303885	0.360086	0.416188	0.472092	0.527698	0.582908	0.637623	0.691743	0.745169	0.797803	0.849545	0.900295	0.949956	0.998428	1.04561	1.09141	1.13572	1.17844	1.21948	1.25874	1.29611	1.33153	1.3651	1.39695	1.42724	1.45609	1.48367	1.51011	1.53556	1.56016	1.58406	1.6074	1.63032	1.65297	1.67549	1.69803	1.72073	1.74374	1.76719	1.79124	1.81603	1.8417	1.86839	1.89625
LYZ	0	0	83.666	2.9108e-17	1.9718e-13	-0.0079871	-0.0044687	-0.00091995	0.0026896	0.0063904	0.010213	0.014187	0.018344	0.022713	0.027326	0.032212	0.037402	0.0429263	0.0488155	0.0550998	0.0618096	0.0689753	0.0766273	0.0847961	0.093512	0.102805	0.112709	0.123268	0.134531	0.146548	0.159366	0.173036	0.187606	0.203125	0.219642	0.237205	0.255865	0.275669	0.296667	0.318908	0.34244	0.367313	0.39358	0.42128	0.45046	0.48119	0.5135	0.54744	0.58307
MS4A3	0	0	134.46	4.3295e-28	2.9336e-24	-0.0990942	-0.0946548	-0.0902268	-0.0858215	-0.0814502	-0.077124	-0.072855	-0.068654	-0.064533	-0.060502	-0.056573	-0.052758	-0.0490676	-0.0455134	-0.0421067	-0.038859	-0.0357814	-0.0328854	-0.0301824	-0.0276836	-0.0254005	-0.0233163	-0.0212722	-0.0190638	-0.0164867	-0.0133367	-0.0094094	-0.0045004	0.0015945	0.0090797	0.0181595	0.029038	0.04192	0.05701	0.074512	0.094629	0.117568	0.14353	0.17272	0.20535	0.24161	0.28172	0.32587	0.37428
RNASE2	0	0	140.936	1.7795e-29	1.2059e-25	0.156872	0.161562	0.166374	0.171431	0.176853	0.182765	0.189287	0.196541	0.204651	0.213738	0.223924	0.235331	0.248082	0.262299	0.278103	0.295618	0.314964	0.336265	0.359642	0.385217	0.413113	0.443413	0.476002	0.510701	0.547332	0.585718	0.625679	0.667038	0.709616	0.753236	0.797719	0.842886	0.88856	0.934562	0.980714	1.02684	1.07276	1.11829	1.16326	1.20749	1.2508	1.29301	1.33395	1.37343
CST7	0	0	95.758	7.8611e-20	5.3259e-16	0.0288074	0.0259856	0.0232332	0.0206197	0.0182144	0.016087	0.014306	0.012942	0.012064	0.011742	0.012044	0.01304	0.0148003	0.0173933	0.0208888	0.0253562	0.0308649	0.0374844	0.045284	0.0543332	0.0647014	0.0764393	0.0895029	0.103818	0.119309	0.135903	0.153525	0.172101	0.191555	0.211815	0.232805	0.25445	0.276678	0.299412	0.322579	0.346105	0.369915	0.39393	0.41809	0.4423	0.4665	0.49062	0.51457	0.53828
CTSG	0	0	50.691	2.5901e-10	1.7538e-06	0.0938581	0.0847742	0.0757943	0.0670225	0.0585628	0.050519	0.042996	0.036097	0.029926	0.024588	0.020186	0.016824	0.0146067	0.0136379	0.0140217	0.015862	0.0192629	0.0243285	0.0311627	0.0398697	0.0505535	0.0632725	0.0778535	0.0940493	0.111613	0.130297	0.149854	0.170037	0.1906	0.211294	0.231873	0.252089	0.271696	0.290446	0.308092	0.324387	0.339084	0.35194	0.36269	0.37111	0.37695	0.37994	0.37986	0.37645
MPO	0	0	464.314	3.4925e-99	2.3686e-95	-0.0604284	0.0166834	0.093869	0.171202	0.248757	0.326608	0.404828	0.483492	0.562672	0.642444	0.722881	0.804056	0.886045	0.96892	1.05276	1.13763	1.2236	1.31076	1.39918	1.48893	1.58008	1.67268	1.76667	1.86194	1.95837	2.05586	2.15431	2.25359	2.35361	2.45426	2.55543	2.657	2.75888	2.86095	2.9631	3.06523	3.16723	3.26899	3.37041	3.47136	3.57175	3.67147	3.77041	3.86846
ELANE	0	0	231.561	6.0895e-49	4.1275e-45	-0.053544	-0.0551413	-0.0567062	-0.0582067	-0.0596104	-0.060885	-0.061998	-0.062918	-0.063612	-0.064048	-0.064194	-0.064017	-0.063485	-0.0625661	-0.0612279	-0.059438	-0.0571642	-0.0543744	-0.0510361	-0.0471172	-0.0425854	-0.0374139	-0.0316039	-0.0251654	-0.0181084	-0.0104431	-0.0021794	0.0066726	0.0161028	0.0261012	0.0366578	0.047762	0.059405	0.071576	0.084265	0.097462	0.111156	0.12534	0.14	0.15513	0.17071	0.18675	0.20322	0.22011
SRGN	0	0	427.443	3.2636e-91	2.2131e-87	-0.462137	-0.421673	-0.381321	-0.341189	-0.301391	-0.262036	-0.223235	-0.185098	-0.147738	-0.111264	-0.075787	-0.041419	-0.0082699	0.0235495	0.0539282	0.0827554	0.10992	0.135312	0.15882	0.180333	0.19974	0.216998	0.232398	0.246341	0.259229	0.271461	0.283439	0.295562	0.308231	0.321848	0.336811	0.353523	0.372384	0.393793	0.418152	0.445862	0.477322	0.51293	0.5531	0.59821	0.64868	0.70491	0.76728	0.83622
PRTN3	0	0	321.698	2.2558e-68	1.5292e-64	-0.0854414	-0.078085	-0.070768	-0.0635295	-0.056409	-0.049446	-0.042679	-0.036148	-0.029892	-0.023951	-0.018364	-0.013169	-0.0084071	-0.0041168	-0.00033756	0.0028914	0.0055307	0.0075411	0.0088833	0.0095178	0.0094056	0.0085477	0.0071527	0.0054948	0.0038483	0.0024874	0.0016865	0.0017198	0.0028615	0.005386	0.0095676	0.01568	0.023999	0.034797	0.04835	0.064931	0.084814	0.10827	0.13559	0.16702	0.20286	0.24337	0.28883	0.33951
AZU1	0	0	348.366	3.9508e-74	2.6787e-70	-0.0987132	-0.0986693	-0.0985608	-0.0983228	-0.0978907	-0.0972	-0.096185	-0.094782	-0.092926	-0.090553	-0.087597	-0.083994	-0.0796786	-0.074587	-0.0686541	-0.0618152	-0.0540055	-0.0451604	-0.0352151	-0.0241049	-0.0117652	0.0018667	0.0168423	0.0332097	0.0510169	0.0703121	0.0911432	0.113558	0.137606	0.163333	0.190789	0.220021	0.251077	0.284006	0.318855	0.355673	0.394508	0.43541	0.47842	0.52359	0.57097	0.62061	0.67256	0.72685
[truncated: 57 more columns]

## Sheet: HSPC_Branch_7_AssociatedGenes
Gene	isTF	isCDMarker	StatisticsValue	P-value	Adj P-value	Group7_PT_0	Group7_PT_0.01	Group7_PT_0.02	Group7_PT_0.03	Group7_PT_0.04	Group7_PT_0.05	Group7_PT_0.06	Group7_PT_0.07	Group7_PT_0.08	Group7_PT_0.09	Group7_PT_0.1	Group7_PT_0.11	Group7_PT_0.12	Group7_PT_0.13	Group7_PT_0.14	Group7_PT_0.15	Group7_PT_0.16	Group7_PT_0.17	Group7_PT_0.18	Group7_PT_0.19	Group7_PT_0.2	Group7_PT_0.21	Group7_PT_0.22	Group7_PT_0.23	Group7_PT_0.24	Group7_PT_0.25	Group7_PT_0.26	Group7_PT_0.27	Group7_PT_0.28	Group7_PT_0.29	Group7_PT_0.3	Group7_PT_0.31	Group7_PT_0.32	Group7_PT_0.33	Group7_PT_0.34	Group7_PT_0.35	Group7_PT_0.36	Group7_PT_0.37	Group7_PT_0.38	Group7_PT_0.39	Group7_PT_0.4	Group7_PT_0.41	Group7_PT_0.42	Group7_PT_0.43
NLN	0	0	33.912	7.7664e-07	0.0052672	0.61992	0.54866	0.47758	0.40681	0.33654	0.26692	0.19812	0.1303	0.063624	-0.0017464	-0.065646	-0.12791	-0.18838	-0.24689	-0.30327	-0.35737	-0.40901	-0.45804	-0.50429	-0.5476	-0.58781	-0.62475	-0.65826	-0.68817	-0.71432	-0.73656	-0.7547	-0.7686	-0.77809	-0.783	-0.78318	-0.77845	-0.76866	-0.75364	-0.73322	-0.70725	-0.67556	-0.63799	-0.59459	-0.54585	-0.49235	-0.43465	-0.37331	-0.3089
[truncated: 57 more columns]

## Sheet: HSPC_Branch_10_AssociatedGenes
Gene	isTF	isCDMarker	StatisticsValue	P-value	Adj P-value	Group10_PT_0	Group10_PT_0.01	Group10_PT_0.02	Group10_PT_0.03	Group10_PT_0.04	Group10_PT_0.05	Group10_PT_0.06	Group10_PT_0.07	Group10_PT_0.08	Group10_PT_0.09	Group10_PT_0.1	Group10_PT_0.11	Group10_PT_0.12	Group10_PT_0.13	Group10_PT_0.14	Group10_PT_0.15	Group10_PT_0.16	Group10_PT_0.17	Group10_PT_0.18	Group10_PT_0.19	Group10_PT_0.2	Group10_PT_0.21	Group10_PT_0.22	Group10_PT_0.23	Group10_PT_0.24	Group10_PT_0.25	Group10_PT_0.26	Group10_PT_0.27	Group10_PT_0.28	Group10_PT_0.29	Group10_PT_0.3	Group10_PT_0.31	Group10_PT_0.32	Group10_PT_0.33	Group10_PT_0.34	Group10_PT_0.35	Group10_PT_0.36	Group10_PT_0.37	Group10_PT_0.38	Group10_PT_0.39	Group10_PT_0.4	Group10_PT_0.41	Group10_PT_0.42	Group10_PT_0.43
RPLP1	0	0	34.787	5.1376e-07	0.0034792	1.27773	1.22601	1.17432	1.12268	1.0711	1.01963	0.968268	0.917054	0.866009	0.815155	0.764517	0.714118	0.663984	0.614137	0.564601	0.515402	0.466562	0.418106	0.370057	0.32244	0.275278	0.228596	0.182418	0.136767	0.091667	0.047143	0.0032184	-0.0400829	-0.082737	-0.124719	-0.166007	-0.206575	-0.246399	-0.285457	-0.323723	-0.361174	-0.397786	-0.433535	-0.468396	-0.502347	-0.535362	-0.567418	-0.598492	-0.628575
SC5D	0	0	38.756	7.8253e-08	0.00053017	0.65524	0.65559	0.6559	0.65615	0.65629	0.656305	0.65615	0.655795	0.655206	0.65435	0.653193	0.651703	0.649844	0.647585	0.644891	0.64173	0.638067	0.63387	0.629105	0.623739	0.617738	0.611068	0.603697	0.595591	0.586717	0.577041	0.56653	0.555149	0.542867	0.52965	0.515463	0.500274	0.48405	0.466756	0.44836	0.428828	0.408127	0.386223	0.363082	0.338673	0.31296	0.285911	0.257492	0.227731
SNHG7	0	0	29.176	7.2e-06	0.048744	-0.2571	-0.21959	-0.18213	-0.14475	-0.1075	-0.070424	-0.033566	0.0030314	0.0393251	0.075272	0.110827	0.145949	0.180593	0.214717	0.248276	0.281227	0.313528	0.345133	0.376001	0.406088	0.43535	0.463743	0.491226	0.517753	0.543282	0.567769	0.591171	0.613444	0.634545	0.654431	0.673059	0.690384	0.706363	0.720953	0.734111	0.745793	0.755956	0.764557	0.771551	0.776896	0.780547	0.782463	0.782599	0.780902
CD52	0	0	39.123	6.5712e-08	0.00044526	-0.36262	-0.31804	-0.27351	-0.22907	-0.18478	-0.140674	-0.096812	-0.0532381	-0.0099995	0.032856	0.07528	0.117224	0.158642	0.199484	0.239703	0.279252	0.318081	0.356144	0.393392	0.429777	0.465251	0.499767	0.533277	0.565732	0.597085	0.627288	0.656292	0.684051	0.710515	0.735638	0.75937	0.781665	0.802474	0.82175	0.839444	0.855508	0.869895	0.882557	0.893445	0.902512	0.90971	0.914991	0.918307	0.919591
FAM30A	0	0	51.809	1.512e-10	1.025e-06	1.1632	1.16116	1.15916	1.15723	1.15539	1.1537	1.15217	1.15085	1.14977	1.14896	1.14845	1.14829	1.1485	1.14911	1.15017	1.1517	1.15375	1.15634	1.15951	1.16329	1.16771	1.17282	1.17864	1.1852	1.19255	1.20072	1.20973	1.21963	1.23045	1.24222	1.25498	1.26876	1.28359	1.29951	1.31655	1.33474	1.35413	1.37474	1.39661	1.41978	1.44426	1.47011	1.49735	1.52589
CEP192	0	0	55.61	2.4204e-11	1.6411e-07	-0.58748	-0.56032	-0.53321	-0.50618	-0.47928	-0.452553	-0.426044	-0.399794	-0.373848	-0.348247	-0.323037	-0.298259	-0.273958	-0.250176	-0.226957	-0.204344	-0.18238	-0.161109	-0.140574	-0.120818	-0.101884	-0.083817	-0.066658	-0.050452	-0.035242	-0.02107	-0.007981	0.0039826	0.014777	0.02436	0.032687	0.039716	0.045402	0.049703	0.052576	0.053977	0.053862	0.052189	0.048915	0.043995	0.0373869	0.0290473	0.0189327	0.0071193
MRPL27	0	0	45.704	2.8376e-09	1.9233e-05	-0.46301	-0.44867	-0.43436	-0.42008	-0.40588	-0.39176	-0.377753	-0.363878	-0.350157	-0.336613	-0.323268	-0.310144	-0.297262	-0.284646	-0.272316	-0.260296	-0.248607	-0.237271	-0.22631	-0.215747	-0.205603	-0.195901	-0.186663	-0.177911	-0.169666	-0.161951	-0.154788	-0.148199	-0.142207	-0.136832	-0.132098	-0.128027	-0.124639	-0.121959	-0.120007	-0.118805	-0.118377	-0.118743	-0.119927	-0.121949	-0.124832	-0.128599	-0.133271	-0.138782
TRIB2	0	0	40.967	2.7306e-08	0.00018505	0.98126	0.94333	0.90546	0.8677	0.8301	0.792722	0.755619	0.718846	0.682457	0.646507	0.611052	0.576147	0.541845	0.508203	0.475275	0.443116	0.411782	0.381326	0.351804	0.323271	0.295781	0.269391	0.244154	0.220125	0.197361	0.175914	0.155841	0.137196	0.120035	0.104411	0.090381	0.077999	0.06732	0.058399	0.051291	0.04605	0.042732	0.041392	0.042085	0.044865	0.0497874	0.0569073	0.0662796	0.0780061
TSC22D1	1	0	35.986	2.9126e-07	0.0019727	0.37259	0.35429	0.33605	0.31795	0.30004	0.282383	0.265054	0.248114	0.231626	0.215656	0.200269	0.185529	0.1715	0.158249	0.145839	0.134335	0.123801	0.114304	0.105906	0.0986736	0.092671	0.087962	0.084613	0.082688	0.082251	0.083367	0.0861019	0.0905191	0.096684	0.104661	0.114514	0.12631	0.140112	0.155984	0.173993	0.194202	0.216677	0.241481	0.26868	0.298338	0.330521	0.365292	0.402717	0.442794
DDIT4	0	0	38.11	1.0634e-07	0.00072034	-0.22352	-0.2109	-0.19829	-0.18571	-0.17315	-0.160636	-0.148174	-0.135776	-0.123451	-0.11121	-0.099064	-0.087023	-0.075097	-0.063298	-0.051635	-0.040119	-0.028761	-0.017571	-0.0065591	0.0042633	0.014886	0.025299	0.035491	0.045452	0.055171	0.064639	0.0738431	0.0827745	0.091422	0.099776	0.107825	0.115558	0.122966	0.130038	0.136764	0.143131	0.149132	0.154754	0.159987	0.164821	0.169246	0.17325	0.176823	0.180019
RUNX2	1	0	29.372	6.5685e-06	0.044475	0.43349	0.4192	0.40493	0.39071	0.37655	0.362486	0.348533	0.334715	0.321055	0.307574	0.294296	0.281243	0.268437	0.255901	0.243657	0.231728	0.220136	0.208904	0.198055	0.18761	0.177592	0.168024	0.158928	0.150327	0.142244	0.134699	0.127717	0.12132	0.11553	0.110369	0.105861	0.102027	0.09889	0.096473	0.094797	0.093887	0.093763	0.094449	0.095966	0.098339	0.101588	0.105737	0.110807	0.116828
LINC00865	0	0	88.531	2.7015e-18	1.8322e-14	0.3229	0.31575	0.3086	0.30147	0.29436	0.287282	0.280234	0.273228	0.26627	0.259366	0.252525	0.245751	0.239054	0.232438	0.225912	0.219482	0.213154	0.206937	0.200836	0.194858	0.189011	0.1833	0.177734	0.172319	0.167062	0.161969	0.157047	0.152304	0.147746	0.14338	0.139213	0.135252	0.131503	0.127974	0.124671	0.121602	0.118772	0.116189	0.11386	0.111792	0.109991	0.108464	0.107219	0.106293
MAF	1	0	58.86	5.0348e-12	3.4141e-08	-0.17146	-0.16769	-0.16392	-0.16015	-0.15637	-0.152584	-0.148794	-0.144994	-0.141185	-0.137364	-0.133529	-0.12968	-0.125815	-0.121933	-0.118031	-0.114109	-0.110165	-0.106198	-0.102206	-0.0981875	-0.094141	-0.090066	-0.08596	-0.081822	-0.077651	-0.073444	-0.0692008	-0.0649197	-0.060599	-0.056238	-0.051834	-0.047387	-0.042894	-0.038354	-0.033767	-0.029129	-0.024441	-0.0197	-0.014905	-0.010055	-0.0051475	-0.00018174	0.0048438	0.0099199
[truncated: 57 more columns]

## Sheet: HSPC_Branch_8_AssociatedGenes
Gene	isTF	isCDMarker	StatisticsValue	P-value	Adj P-value	Group8_PT_0	Group8_PT_0.01	Group8_PT_0.02	Group8_PT_0.03	Group8_PT_0.04	Group8_PT_0.05	Group8_PT_0.06	Group8_PT_0.07	Group8_PT_0.08	Group8_PT_0.09	Group8_PT_0.1	Group8_PT_0.11	Group8_PT_0.12	Group8_PT_0.13	Group8_PT_0.14	Group8_PT_0.15	Group8_PT_0.16	Group8_PT_0.17	Group8_PT_0.18	Group8_PT_0.19	Group8_PT_0.2	Group8_PT_0.21	Group8_PT_0.22	Group8_PT_0.23	Group8_PT_0.24	Group8_PT_0.25	Group8_PT_0.26	Group8_PT_0.27	Group8_PT_0.28	Group8_PT_0.29	Group8_PT_0.3	Group8_PT_0.31	Group8_PT_0.32	Group8_PT_0.33	Group8_PT_0.34	Group8_PT_0.35	Group8_PT_0.36	Group8_PT_0.37	Group8_PT_0.38	Group8_PT_0.39	Group8_PT_0.4	Group8_PT_0.41	Group8_PT_0.42	Group8_PT_0.43
DNTT	0	0	44.609	4.795e-09	3.24e-05	1.42281	1.37901	1.33525	1.29158	1.24804	1.2047	1.16153	1.11865	1.07608	1.03385	0.99202	0.950626	0.909713	0.869326	0.829507	0.790301	0.751752	0.713903	0.676798	0.64048	0.604995	0.570384	0.536693	0.503964	0.472242	0.44157	0.411963	0.383407	0.355885	0.329382	0.303881	0.279365	0.255819	0.233227	0.211571	0.190835	0.171004	0.15206	0.133989	0.116772	0.100395	0.0848399	0.0700916	0.056133
SPINK2	0	0	29.906	5.1158e-06	0.034465	0.989538	0.945073	0.90068	0.856433	0.812404	0.76867	0.725293	0.682357	0.63993	0.598086	0.556897	0.516436	0.476777	0.437991	0.400152	0.363332	0.327604	0.293042	0.259718	0.227704	0.197074	0.1679	0.140256	0.114213	0.089845	0.067223	0.0463471	0.0271395	0.0095176	-0.006601	-0.021299	-0.0346588	-0.0467631	-0.0576944	-0.0675351	-0.076368	-0.084275	-0.09134	-0.0976443	-0.103271	-0.108302	-0.112821	-0.116909	-0.12065
RPL7A	0	0	32.544	1.4808e-06	0.0099853	-0.521026	-0.499362	-0.477801	-0.456446	-0.435399	-0.41476	-0.394645	-0.375143	-0.356361	-0.338404	-0.321373	-0.305372	-0.290503	-0.27687	-0.264576	-0.253723	-0.244414	-0.236753	-0.230842	-0.226785	-0.224683	-0.224641	-0.226762	-0.231147	-0.237901	-0.247122	-0.258779	-0.272697	-0.288689	-0.306572	-0.32616	-0.347268	-0.369711	-0.393304	-0.417862	-0.443201	-0.469134	-0.495478	-0.522047	-0.548656	-0.575121	-0.601256	-0.626876	-0.651796
RPS2	0	0	40.308	3.738e-08	0.00025235	-0.641009	-0.630837	-0.620708	-0.610665	-0.600753	-0.59101	-0.58149	-0.572227	-0.563267	-0.554653	-0.546429	-0.538638	-0.531322	-0.524527	-0.518294	-0.512667	-0.507689	-0.503404	-0.499855	-0.497085	-0.495138	-0.494056	-0.493883	-0.494663	-0.496439	-0.499252	-0.503107	-0.507965	-0.513785	-0.520527	-0.528147	-0.536607	-0.545863	-0.555876	-0.566604	-0.578006	-0.59004	-0.602666	-0.615842	-0.629528	-0.643681	-0.658262	-0.673227	-0.688538
RPL3	0	0	33.413	9.8294e-07	0.0066299	-0.560884	-0.538146	-0.515477	-0.492949	-0.470629	-0.44859	-0.426899	-0.405627	-0.384844	-0.364619	-0.345023	-0.326126	-0.307996	-0.290705	-0.274321	-0.258915	-0.244556	-0.231314	-0.21926	-0.208462	-0.198992	-0.190918	-0.18431	-0.179238	-0.175773	-0.173981	-0.173864	-0.175344	-0.178343	-0.182779	-0.188573	-0.195644	-0.203912	-0.213297	-0.223718	-0.235095	-0.247348	-0.260397	-0.274161	-0.288561	-0.303515	-0.318944	-0.334768	-0.350905
TMED10	0	0	30.344	4.165e-06	0.028064	0.14053	0.129004	0.117571	0.106322	0.095352	0.084751	0.074614	0.065032	0.0560985	0.0479054	0.0405456	0.0341115	0.028696	0.024391	0.02129	0.019485	0.019069	0.020134	0.0227731	0.027079	0.033143	0.041059	0.05092	0.062817	0.076844	0.0930888	0.111544	0.132088	0.154595	0.178936	0.204985	0.232616	0.2617	0.29211	0.323721	0.356404	0.390033	0.424481	0.45962	0.495323	0.531464	0.567916	0.60455	0.641241
CFL1	0	0	48.012	9.3853e-10	6.3435e-06	0.168091	0.184487	0.200893	0.217319	0.233775	0.25027	0.266818	0.283426	0.300103	0.316861	0.33371	0.350659	0.367719	0.3849	0.402212	0.419664	0.437268	0.455033	0.472968	0.491085	0.509393	0.527903	0.546623	0.565566	0.584739	0.604155	0.623835	0.643817	0.664138	0.684835	0.705945	0.727508	0.749559	0.772136	0.795277	0.81902	0.843401	0.868459	0.894231	0.920754	0.948065	0.976203	1.00521	1.03511
FAM129C	0	0	30.914	3.1877e-06	0.021485	-0.308071	-0.272222	-0.236515	-0.201095	-0.166105	-0.13169	-0.097983	-0.065139	-0.033296	-0.0025979	0.0268125	0.054792	0.081198	0.105886	0.128715	0.14954	0.168219	0.184608	0.198565	0.209947	0.21861	0.224411	0.227207	0.226856	0.223213	0.216146	0.205813	0.192705	0.177333	0.160205	0.141832	0.122724	0.103391	0.084342	0.0660873	0.049137	0.034	0.021188	0.0112087	0.0045734	0.0017915	0.0033729	0.0098274	0.021665
LCP1	0	0	30.843	3.2951e-06	0.022206	0.5154	0.511622	0.507909	0.504328	0.500943	0.49782	0.495028	0.492629	0.490689	0.489275	0.488452	0.488285	0.488841	0.490185	0.492383	0.4955	0.499602	0.504754	0.511023	0.518474	0.527173	0.537186	0.548577	0.561413	0.575759	0.591679	0.609163	0.628116	0.648439	0.670034	0.692803	0.716645	0.741464	0.767159	0.793632	0.820785	0.848518	0.876734	0.905332	0.934215	0.963284	0.99244	1.02158	1.05062
JCHAIN	0	0	42.505	1.311e-08	8.8542e-05	0.515482	0.525103	0.534627	0.543957	0.552995	0.56164	0.569807	0.577386	0.584284	0.590404	0.595649	0.599921	0.603123	0.605159	0.605929	0.605339	0.603289	0.599683	0.594424	0.587414	0.578556	0.567753	0.554908	0.539922	0.5227	0.50315	0.481357	0.45761	0.432208	0.405452	0.37764	0.349073	0.32005	0.29087	0.261833	0.233239	0.205388	0.178578	0.15311	0.129283	0.107397	0.0877511	0.0706452	0.056379
FTH1	0	0	31.214	2.7689e-06	0.018665	-0.230859	-0.219427	-0.20802	-0.19666	-0.185373	-0.17418	-0.163114	-0.152189	-0.141434	-0.130872	-0.120528	-0.110426	-0.100589	-0.091042	-0.08181	-0.072916	-0.064385	-0.05624	-0.0485061	-0.041207	-0.034368	-0.028012	-0.022164	-0.0168468	-0.012086	-0.0079044	-0.0042928	-0.0012056	0.0014046	0.0035856	0.005385	0.0068503	0.0080292	0.0089694	0.0097183	0.010324	0.010833	0.011294	0.0117546	0.0122619	0.0128637	0.0136076	0.0145413	0.015712
LGALS1	0	0	40.96	2.7401e-08	0.00018501	-0.318416	-0.250703	-0.183092	-0.115684	-0.048583	0.01811	0.084294	0.149866	0.214724	0.278766	0.34189	0.403995	0.464978	0.524738	0.583171	0.640178	0.695654	0.749499	0.801611	0.851887	0.900226	0.946525	0.990683	1.0326	1.07217	1.10929	1.14396	1.17625	1.20627	1.2341	1.25983	1.28356	1.30537	1.32536	1.34362	1.36024	1.37531	1.38892	1.40117	1.41214	1.42193	1.43063	1.43834	1.44513
STMN1	0	0	49.285	5.0906e-10	3.4413e-06	0.909002	0.922988	0.936987	0.951011	0.965074	0.97919	0.993363	1.00761	1.02196	1.0364	1.05096	1.06564	1.08046	1.09544	1.11058	1.1259	1.1414	1.15711	1.17304	1.18919	1.20559	1.22224	1.23915	1.25634	1.27383	1.29162	1.30973	1.32817	1.34696	1.36611	1.38564	1.40556	1.42589	1.44665	1.46784	1.48949	1.5116	1.5342	1.5573	1.58091	1.60505	1.62973	1.65497	1.68079
ARPC1B	0	0	32.044	1.8738e-06	0.012633	-0.406107	-0.389599	-0.373081	-0.356541	-0.33997	-0.32335	-0.306686	-0.289953	-0.273144	-0.25625	-0.239258	-0.22216	-0.204942	-0.187596	-0.170111	-0.152474	-0.134677	-0.116707	-0.0985544	-0.080208	-0.061658	-0.042893	-0.023902	-0.0046741	0.014801	0.0345316	0.0544617	0.0744598	0.0943908	0.114119	0.13351	0.152428	0.170738	0.188304	0.204992	0.220665	0.23519	0.248429	0.26025	0.270514	0.279089	0.285838	0.290627	0.293319
PDIA4	0	0	33.073	1.1542e-06	0.0077841	-0.249857	-0.242991	-0.23612	-0.229239	-0.222343	-0.21542	-0.208481	-0.201506	-0.194495	-0.187442	-0.180342	-0.173189	-0.16598	-0.158708	-0.151368	-0.143955	-0.136464	-0.12889	-0.121227	-0.113471	-0.105615	-0.097655	-0.089585	-0.0814014	-0.073097	-0.0646688	-0.0561221	-0.047477	-0.0387541	-0.0299736	-0.021156	-0.012322	-0.0034918	0.0053142	0.0140755	0.022772	0.031382	0.039887	0.0482647	0.0564958	0.0645595	0.0724355	0.0801033	0.087542
HLA-DRA	0	0	36.587	2.1913e-07	0.0014789	0.0078099	0.0330287	0.058247	0.083465	0.108682	0.1339	0.159111	0.184323	0.209532	0.234739	0.259943	0.285144	0.31034	0.335533	0.360722	0.385906	0.411085	0.436259	0.461427	0.486589	0.511745	0.536894	0.562036	0.587171	0.612298	0.637416	0.662484	0.687415	0.712122	0.736516	0.760507	0.784009	0.806932	0.829187	0.850687	0.871343	0.891066	0.909768	0.927361	0.943755	0.958863	0.972595	0.984865	0.995582
TMSB10	0	0	43.216	9.3348e-09	6.3056e-05	1.10083	1.09097	1.08118	1.07152	1.06206	1.0529	1.04399	1.03552	1.02751	1.02003	1.01314	1.00691	1.00141	0.996702	0.992851	0.989924	0.987987	0.987107	0.987348	0.988778	0.991462	0.995466	1.00086	1.0077	1.01606	1.026	1.03751	1.05048	1.06481	1.08037	1.09707	1.11479	1.13343	1.15287	1.173	1.19372	1.21491	1.23646	1.25828	1.28023	1.30223	1.32415	1.34588	1.36732
CORO1A	0	0	36.075	2.7928e-07	0.0018846	0.996171	0.980131	0.964229	0.948607	0.933403	0.91876	0.904807	0.891695	0.879558	0.868537	0.858771	0.850399	0.84356	0.838395	0.835043	0.833642	0.834333	0.837255	0.842547	0.850348	0.860799	0.874039	0.890207	0.909442	0.931883	0.957665	0.98671	1.01871	1.05333	1.09025	1.12914	1.16967	1.21153	1.25438	1.29789	1.34175	1.38562	1.42918	1.4721	1.51406	1.55473	1.59378	1.63088	1.66572
CNPY3	0	0	45.48	3.1593e-09	2.135e-05	-0.580838	-0.505721	-0.430835	-0.356406	-0.282666	-0.20984	-0.138167	-0.067867	0.00082812	0.0676886	0.132485	0.194989	0.254969	0.312198	0.366446	0.417483	0.465081	0.509009	0.549038	0.58494	0.616485	0.643444	0.665586	0.682683	0.694507	0.700836	0.70176	0.697717	0.689164	0.676561	0.660365	0.641033	0.619024	0.594797	0.568808	0.541516	0.51338	0.484856	0.456403	0.428479	0.401541	0.376049	0.35246	0.331232
ACTR2	0	0	33.488	9.4885e-07	0.006401	0.0601679	0.0731635	0.086118	0.098989	0.111735	0.12431	0.136687	0.14881	0.160641	0.17214	0.183265	0.193974	0.204226	0.213979	0.223191	0.231822	0.239829	0.24717	0.253805	0.259692	0.264789	0.269054	0.272446	0.274923	0.276445	0.27697	0.276504	0.275104	0.272829	0.26974	0.265895	0.261356	0.25618	0.25043	0.244163	0.23744	0.23032	0.222863	0.21513	0.207179	0.199071	0.190864	0.18262	0.174397
B2M	0	0	58.246	6.7758e-12	4.5845e-08	0.916047	0.913366	0.910648	0.907857	0.904958	0.90191	0.898685	0.895239	0.891538	0.887545	0.883225	0.87854	0.873455	0.867933	0.861937	0.855432	0.84838	0.840745	0.832491	0.823582	0.81398	0.80365	0.792555	0.780659	0.767925	0.75432	0.739892	0.724789	0.709159	0.693152	0.676919	0.660611	0.644377	0.628368	0.612733	0.597623	0.583189	0.56958	0.556948	0.54544	0.535209	0.526405	0.519177	0.513676
PIK3AP1	0	0	56.995	1.24e-11	8.3889e-08	0.0441454	0.0628071	0.081472	0.100145	0.118829	0.13753	0.156246	0.174986	0.193753	0.212549	0.231379	0.250246	0.269154	0.288107	0.307109	0.326163	0.345274	0.364444	0.383677	0.402978	0.42235	0.441796	0.461321	0.480929	0.500622	0.520405	0.540277	0.560234	0.58027	0.600381	0.620561	0.640806	0.661111	0.681471	0.70188	0.722335	0.742829	0.763357	0.783916	0.8045	0.825103	0.845721	0.86635	0.886983
PLP2	0	0	52.487	1.0909e-10	7.3768e-07	-0.244187	-0.197011	-0.149989	-0.103277	-0.057028	-0.011397	0.03346	0.077391	0.120239	0.161851	0.202071	0.240746	0.277721	0.31284	0.345951	0.376897	0.405525	0.43168	0.455207	0.475952	0.49376	0.508477	0.519947	0.528018	0.532533	0.533346	0.530528	0.524404	0.51531	0.503582	0.489559	0.473577	0.455972	0.437082	0.417245	0.396796	0.376073	0.355413	0.335152	0.315628	0.297179	0.280139	0.264848	0.251641
LSP1	0	0	39.84	4.6715e-08	0.00031533	0.198745	0.203332	0.207897	0.212419	0.216877	0.22125	0.225515	0.229652	0.233639	0.237455	0.241078	0.244487	0.24766	0.250576	0.253214	0.255552	0.257569	0.259244	0.260554	0.261479	0.261997	0.262087	0.261727	0.260896	0.259572	0.257736	0.255404	0.252634	0.249486	0.246023	0.242304	0.23839	0.234342	0.23022	0.226086	0.222	0.218023	0.214216	0.210639	0.207353	0.204419	0.201897	0.199849	0.198334
CD74	0	1	68.205	5.4293e-14	3.6751e-10	0.241915	0.274513	0.307035	0.339405	0.371548	0.40339	0.434847	0.465852	0.496325	0.526192	0.555376	0.583802	0.611393	0.638073	0.663768	0.6884	0.711895	0.734175	0.755166	0.774792	0.792976	0.809643	0.824717	0.838122	0.849782	0.859626	0.867689	0.874136	0.879135	0.882856	0.885469	0.887144	0.888049	0.888355	0.88823	0.887845	0.88737	0.886973	0.886824	0.887093	0.88795	0.889563	0.892104	0.89574
IDH3A	0	0	40.971	2.7255e-08	0.00018406	0.0036678	0.0148418	0.026002	0.037134	0.048225	0.05926	0.070226	0.081109	0.091894	0.102568	0.113118	0.123528	0.133786	0.143878	0.153789	0.163505	0.173014	0.1823	0.191351	0.200151	0.208688	0.216947	0.224915	0.232577	0.239921	0.246931	0.253613	0.259988	0.26608	0.271913	0.27751	0.282895	0.288092	0.293124	0.298015	0.302789	0.307469	0.312078	0.316641	0.321181	0.325722	0.330288	0.334901	0.339586
HLA-B	0	0	60.71	2.0568e-12	1.3919e-08	-0.123218	-0.0948813	-0.066611	-0.038471	-0.010528	0.017153	0.044505	0.071464	0.0979646	0.12394	0.149326	0.174055	0.198063	0.221285	0.243654	0.265104	0.285571	0.304989	0.323292	0.340415	0.356292	0.370857	0.384045	0.39579	0.406028	0.414693	0.421796	0.427428	0.431685	0.434662	0.436456	0.437162	0.436877	0.435695	0.433714	0.431029	0.427735	0.42393	0.419708	0.415165	0.410398	0.405502	0.400573	0.395708
SEC61B	0	0	61.091	1.7108e-12	1.1579e-08	-0.210213	-0.189202	-0.168209	-0.147252	-0.126349	-0.10552	-0.084774	-0.064139	-0.0436293	-0.0232626	-0.0030568	0.0169701	0.0368	0.056416	0.075798	0.094931	0.113795	0.132373	0.150646	0.168598	0.18621	0.203464	0.220342	0.236826	0.2529	0.268544	0.283761	0.298573	0.313005	0.327079	0.340819	0.35425	0.367396	0.380279	0.392924	0.405354	0.417594	0.429667	0.441597	0.453407	0.465122	0.476765	0.48836	0.499932
ACTB	0	0	69.136	3.455e-14	2.339e-10	0.399072	0.43958	0.480042	0.520409	0.560634	0.60067	0.64047	0.679986	0.719172	0.75798	0.796363	0.834273	0.871664	0.908488	0.944698	0.980246	1.01509	1.04917	1.08245	1.11488	1.14641	1.177	1.2066	1.23516	1.26263	1.28897	1.31417	1.33827	1.36132	1.38336	1.40443	1.42458	1.44385	1.46228	1.47991	1.4968	1.51298	1.52849	1.54339	1.5577	1.57149	1.58478	1.59762	1.61006
TCF4	1	0	50.028	3.5621e-10	2.4083e-06	0.157232	0.158762	0.160307	0.161885	0.16351	0.1652	0.166965	0.168828	0.170801	0.1729	0.175142	0.177543	0.180117	0.182882	0.185852	0.189044	0.192473	0.196155	0.200106	0.204343	0.20888	0.213733	0.218919	0.224453	0.230351	0.236628	0.243272	0.250238	0.257481	0.264956	0.272618	0.280421	0.288319	0.296267	0.30422	0.312132	0.319958	0.327652	0.335169	0.342463	0.349489	0.356201	0.362555	0.368503
CDK2AP2	0	0	43.903	6.7193e-09	4.5395e-05	-0.22915	-0.206851	-0.184623	-0.162534	-0.140654	-0.11905	-0.097801	-0.076968	-0.0566222	-0.0368349	-0.0176753	0.00078672	0.018482	0.035339	0.05129	0.066265	0.080193	0.093006	0.104632	0.115003	0.124049	0.1317	0.137886	0.142537	0.145585	0.146961	0.146694	0.144919	0.141775	0.137405	0.131949	0.125548	0.118342	0.110473	0.102082	0.093308	0.084294	0.075179	0.0661053	0.0572131	0.0486434	0.0405369	0.0330346	0.026277
PLD4	0	0	102.737	2.5702e-21	1.7408e-17	-0.357738	-0.318494	-0.279355	-0.240427	-0.201816	-0.16363	-0.125964	-0.088935	-0.0526443	-0.0171972	0.0173005	0.0507434	0.083026	0.114043	0.143689	0.171858	0.198445	0.223344	0.24645	0.267657	0.286861	0.303954	0.318833	0.331391	0.341523	0.34913	0.354295	0.357312	0.358483	0.358115	0.356512	0.353977	0.350816	0.347332	0.343831	0.340617	0.337994	0.336266	0.335739	0.336716	0.339501	0.344401	0.351718	0.361757
ZDHHC17	0	0	33.782	8.258e-07	0.0055717	-0.0172717	-0.0376645	-0.057956	-0.078043	-0.097826	-0.1172	-0.136068	-0.154324	-0.171868	-0.188598	-0.204412	-0.219209	-0.232887	-0.245344	-0.256478	-0.266188	-0.274372	-0.280928	-0.285754	-0.288749	-0.289811	-0.288838	-0.285728	-0.28038	-0.272692	-0.262568	-0.250097	-0.235577	-0.219317	-0.201629	-0.182821	-0.163205	-0.143089	-0.122784	-0.1026	-0.082847	-0.063834	-0.045873	-0.0292717	-0.0143416	-0.0013922	0.0092663	0.0173242	0.022471
SAMHD1	0	0	54.928	3.3634e-11	2.275e-07	0.0082627	-0.0033235	-0.014787	-0.026005	-0.036855	-0.047213	-0.056958	-0.065966	-0.074114	-0.0812802	-0.0873414	-0.0921748	-0.095658	-0.097667	-0.09808	-0.096775	-0.093627	-0.088515	-0.0813162	-0.071907	-0.060165	-0.045967	-0.029191	-0.0097143	0.012587	0.0378276	0.0659118	0.0965009	0.129243	0.163786	0.199778	0.236868	0.274703	0.312931	0.3512	0.389159	0.426456	0.462739	0.497655	0.530853	0.561982	0.590688	0.61662	0.639427
APP	0	0	70.021	2.2468e-14	1.5213e-10	-0.134701	-0.136568	-0.138416	-0.140224	-0.141972	-0.14364	-0.14521	-0.14666	-0.14797	-0.149121	-0.150093	-0.150867	-0.151421	-0.151736	-0.151792	-0.15157	-0.15105	-0.15021	-0.149033	-0.147497	-0.145583	-0.143271	-0.140542	-0.137374	-0.133748	-0.129646	-0.125095	-0.12017	-0.114951	-0.109519	-0.103954	-0.0983341	-0.0927401	-0.0872518	-0.0819488	-0.076911	-0.072218	-0.067949	-0.0641856	-0.0610059	-0.0584903	-0.0567184	-0.0557701	-0.055725
RNASE6	0	0	54.799	3.5805e-11	2.4215e-07	0.0565209	0.0634711	0.070418	0.07736	0.084292	0.091213	0.09812	0.105008	0.111877	0.118721	0.12554	0.132329	0.139086	0.145807	0.152491	0.159133	0.165732	0.172284	0.178786	0.185235	0.191628	0.197963	0.204237	0.210446	0.216587	0.22266	0.228697	0.234776	0.240975	0.24737	0.254042	0.261066	0.268523	0.276489	0.285044	0.294264	0.304229	0.315016	0.326704	0.33937	0.353092	0.36795	0.38402	0.401382
PLAC8	0	0	182.563	2.0987e-38	1.4223e-34	-0.013217	0.0023812	0.018097	0.034049	0.050353	0.067129	0.084493	0.102564	0.121458	0.141295	0.162191	0.184265	0.207634	0.232415	0.258727	0.286688	0.316414	0.348024	0.381636	0.417367	0.455335	0.495657	0.538452	0.583837	0.63193	0.682843	0.736514	0.792681	0.851073	0.911418	0.973444	1.03688	1.10145	1.16688	1.23291	1.29926	1.36566	1.43183	1.49751	1.56242	1.6263	1.68886	1.74984	1.80896
MPEG1	0	0	245.42	6.3129e-52	4.2808e-48	-0.0614151	-0.0613492	-0.06118	-0.060802	-0.060114	-0.059011	-0.057389	-0.055144	-0.0521733	-0.0483725	-0.0436379	-0.0378659	-0.030953	-0.022794	-0.013287	-0.002328	0.010188	0.024363	0.0403028	0.05811	0.077888	0.099741	0.123773	0.150087	0.178787	0.209976	0.243707	0.279981	0.318792	0.360137	0.404013	0.450416	0.499341	0.550786	0.604746	0.661218	0.720197	0.781681	0.845665	0.912146	0.98112	1.05258	1.12653	1.20296
C12orf75	0	0	95.293	9.8717e-20	6.6851e-16	0.108608	0.116222	0.123976	0.132012	0.140471	0.14949	0.159223	0.169796	0.181357	0.194045	0.208003	0.223369	0.240287	0.258896	0.279338	0.301753	0.326283	0.353068	0.38225	0.413969	0.448367	0.485584	0.525762	0.56904	0.615562	0.665457	0.718579	0.774463	0.832625	0.892582	0.953851	1.01595	1.07839	1.1407	1.20239	1.26297	1.32197	1.37889	1.43327	1.48461	1.53243	1.57624	1.61557	1.64994
IRF7	1	0	149.298	2.8778e-31	1.9495e-27	0.0025111	-0.0045116	-0.011505	-0.018442	-0.025292	-0.032027	-0.038618	-0.045036	-0.0512536	-0.0572407	-0.0629688	-0.0684092	-0.073533	-0.078312	-0.082717	-0.086719	-0.090289	-0.0934	-0.0960209	-0.098124	-0.099681	-0.100663	-0.10104	-0.100784	-0.099867	-0.0982597	-0.0959392	-0.0928893	-0.089094	-0.0845374	-0.079204	-0.0730764	-0.0661401	-0.0583787	-0.0497761	-0.040316	-0.029984	-0.018762	-0.0066356	0.0064119	0.0203963	0.0353334	0.0512393	0.06813
SPIB	1	0	221.932	7.1966e-47	4.8786e-43	-0.116511	-0.105162	-0.093819	-0.082488	-0.071174	-0.059884	-0.048623	-0.037397	-0.0262114	-0.0150729	-0.003987	0.00704038	0.018004	0.028897	0.039714	0.050449	0.061096	0.07165	0.0821052	0.092455	0.102693	0.112815	0.122814	0.132684	0.14242	0.152019	0.161555	0.171194	0.181107	0.191464	0.202436	0.214192	0.226903	0.24074	0.255872	0.272471	0.290706	0.310749	0.332769	0.356936	0.383422	0.412396	0.444029	0.478491
MAPKAPK2	0	0	166.528	5.8147e-35	3.9401e-31	-0.0788769	-0.045059	-0.011309	0.022304	0.055713	0.08885	0.121646	0.154033	0.185943	0.217308	0.248059	0.27813	0.307451	0.335954	0.363572	0.390235	0.415877	0.440429	0.463822	0.485989	0.506861	0.52637	0.544449	0.561029	0.576041	0.589422	0.601204	0.611533	0.620559	0.628436	0.635314	0.641345	0.64668	0.651472	0.655871	0.66003	0.664099	0.668231	0.672577	0.677288	0.682516	0.688414	0.695131	0.70282
IRF8	1	0	321.049	3.1139e-68	2.1119e-64	-0.193206	-0.124448	-0.055772	0.012739	0.081003	0.14894	0.216462	0.283492	0.349946	0.415741	0.480796	0.545028	0.608355	0.670695	0.731965	0.792082	0.850965	0.908532	0.9647	1.01939	1.07251	1.12399	1.17374	1.22167	1.26772	1.3118	1.35398	1.39451	1.43365	1.47166	1.50879	1.54529	1.58144	1.61748	1.65367	1.69026	1.72752	1.7657	1.80506	1.84585	1.88834	1.93277	1.97941	2.02852
CCDC50	0	0	210.544	2.0292e-44	1.3754e-40	-0.0660428	-0.063064	-0.060067	-0.057033	-0.053945	-0.050783	-0.04753	-0.044167	-0.0406761	-0.0370389	-0.0332371	-0.0292525	-0.025067	-0.020661	-0.016018	-0.011119	-0.005946	-0.00048	0.0052969	0.011403	0.017856	0.024676	0.031879	0.0394847	0.047511	0.0559759	0.0648904	0.0742574	0.0840793	0.0943584	0.105097	0.116298	0.127963	0.140095	0.152696	0.165769	0.179315	0.193338	0.20784	0.222823	0.238289	0.254241	0.270681	0.287612
UGCG	0	0	155.017	1.7117e-32	1.1597e-28	-0.0517923	-0.0601345	-0.068399	-0.07651	-0.084388	-0.091958	-0.099141	-0.10586	-0.112039	-0.117599	-0.122464	-0.126556	-0.129798	-0.132113	-0.133423	-0.133651	-0.13272	-0.130553	-0.127072	-0.1222	-0.11586	-0.107974	-0.098465	-0.0872566	-0.074271	-0.0594352	-0.0428331	-0.0247246	-0.0053796	0.0149322	0.035941	0.0573763	0.0789689	0.100449	0.121546	0.14199	0.161512	0.179842	0.19671	0.211845	0.224979	0.23584	0.24416	0.249668
IGKC	0	0	243.331	1.7785e-51	1.2058e-47	0.0935684	0.0742306	0.055051	0.036187	0.017797	3.8105e-05	-0.016931	-0.032952	-0.0478674	-0.0615195	-0.0737503	-0.0844016	-0.093316	-0.100334	-0.1053	-0.108055	-0.10844	-0.106299	-0.101472	-0.093803	-0.083133	-0.069305	-0.052159	-0.0315394	-0.007287	0.0207461	0.0524192	0.0872604	0.12478	0.164487	0.205893	0.248507	0.29184	0.335401	0.3787	0.421249	0.462555	0.502131	0.539485	0.574128	0.605569	0.63332	0.65689	0.675788
[truncated: 57 more columns]

## Sheet: HSPC_Branch_11_AssociatedGenes
Gene	isTF	isCDMarker	StatisticsValue	P-value	Adj P-value	Group11_PT_0	Group11_PT_0.01	Group11_PT_0.02	Group11_PT_0.03	Group11_PT_0.04	Group11_PT_0.05	Group11_PT_0.06	Group11_PT_0.07	Group11_PT_0.08	Group11_PT_0.09	Group11_PT_0.1	Group11_PT_0.11	Group11_PT_0.12	Group11_PT_0.13	Group11_PT_0.14	Group11_PT_0.15	Group11_PT_0.16	Group11_PT_0.17	Group11_PT_0.18	Group11_PT_0.19	Group11_PT_0.2	Group11_PT_0.21	Group11_PT_0.22	Group11_PT_0.23	Group11_PT_0.24	Group11_PT_0.25	Group11_PT_0.26	Group11_PT_0.27	Group11_PT_0.28	Group11_PT_0.29	Group11_PT_0.3	Group11_PT_0.31	Group11_PT_0.32	Group11_PT_0.33	Group11_PT_0.34	Group11_PT_0.35	Group11_PT_0.36	Group11_PT_0.37	Group11_PT_0.38	Group11_PT_0.39	Group11_PT_0.4	Group11_PT_0.41	Group11_PT_0.42	Group11_PT_0.43
SPINK2	0	0	44.945	4.0814e-09	2.7659e-05	1.32043	1.30689	1.29334	1.27977	1.26617	1.25253	1.23884	1.2251	1.21128	1.19739	1.18341	1.16934	1.15515	1.14085	1.12642	1.11186	1.09715	1.08228	1.06725	1.05204	1.03664	1.02106	1.00526	0.989255	0.973024	0.956558	0.939848	0.922885	0.905659	0.88816	0.870378	0.852303	0.833927	0.815238	0.796228	0.776886	0.757203	0.737169	0.716774	0.696009	0.674864	0.653328	0.631393	0.609049
HMGB1	0	0	36.963	1.8331e-07	0.0012419	-0.14557	-0.137516	-0.129449	-0.121358	-0.11323	-0.105054	-0.096817	-0.088506	-0.08011	-0.071616	-0.063012	-0.054287	-0.045427	-0.036421	-0.027256	-0.01792	-0.0084012	0.0013129	0.011234	0.021376	0.031749	0.042366	0.053239	0.064381	0.075804	0.08752	0.09954	0.111878	0.124545	0.137555	0.150918	0.164647	0.178754	0.193252	0.208153	0.223468	0.239211	0.255393	0.272027	0.289124	0.306698	0.324759	0.343321	0.362395
UHRF1	0	0	48.038	9.2652e-10	6.2809e-06	-0.411181	-0.363459	-0.315755	-0.268089	-0.220477	-0.172938	-0.125491	-0.078153	-0.030944	0.016118	0.063016	0.109731	0.156245	0.202539	0.248595	0.294394	0.339919	0.385151	0.430072	0.474664	0.518907	0.562785	0.606278	0.649368	0.692037	0.734267	0.776039	0.817336	0.858138	0.898427	0.938186	0.977395	1.01604	1.05409	1.09154	1.12837	1.16456	1.20009	1.23495	1.2691	1.30255	1.33526	1.36722	1.39841
CD99	0	1	39.332	5.9483e-08	0.00040306	0.376306	0.389536	0.402775	0.416028	0.429304	0.44261	0.455954	0.469343	0.482785	0.496287	0.509857	0.523503	0.537232	0.551051	0.564969	0.578992	0.593129	0.607386	0.621772	0.636293	0.650958	0.665774	0.680749	0.69589	0.711204	0.726699	0.742384	0.758264	0.774348	0.790644	0.807159	0.8239	0.840875	0.858092	0.875558	0.893281	0.911267	0.929526	0.948064	0.966889	0.986008	1.00543	1.02516	1.04521
VPREB1	0	1	34.531	5.7986e-07	0.0039274	-0.032328	-0.013573	0.0051774	0.02392	0.042649	0.061361	0.080052	0.098717	0.117352	0.135953	0.154515	0.173034	0.191506	0.209927	0.228292	0.246597	0.264838	0.28301	0.301109	0.319132	0.337072	0.354927	0.372692	0.390363	0.407935	0.425405	0.442767	0.460017	0.477152	0.494167	0.511058	0.52782	0.54445	0.560942	0.577292	0.593497	0.609552	0.625453	0.641195	0.656774	0.672186	0.687427	0.702492	0.717377
GAPDH	0	0	47.104	1.4509e-09	9.8344e-06	-0.101619	-0.111464	-0.121284	-0.131053	-0.140744	-0.150334	-0.159795	-0.169102	-0.17823	-0.187153	-0.195845	-0.204281	-0.212436	-0.220282	-0.227796	-0.234951	-0.241721	-0.248081	-0.254006	-0.259469	-0.264446	-0.26891	-0.272836	-0.276198	-0.278971	-0.281129	-0.282646	-0.283497	-0.283655	-0.283097	-0.281795	-0.279725	-0.27686	-0.273175	-0.268644	-0.263242	-0.256943	-0.249722	-0.241553	-0.232409	-0.222267	-0.211099	-0.198881	-0.185586
ZCCHC7	0	0	67.121	9.1914e-14	6.2327e-10	-0.189445	-0.187073	-0.184688	-0.18228	-0.179835	-0.177343	-0.174791	-0.172167	-0.169459	-0.166656	-0.163744	-0.160713	-0.15755	-0.154244	-0.150781	-0.147152	-0.143342	-0.139341	-0.135137	-0.130716	-0.126069	-0.121182	-0.116043	-0.110641	-0.104963	-0.098999	-0.092734	-0.086159	-0.07926	-0.072026	-0.064444	-0.056504	-0.048192	-0.0394971	-0.0304069	-0.02091	-0.010993	-0.00064576	0.010145	0.02139	0.033103	0.045294	0.057977	0.071162
CD79A	0	1	63.649	4.9552e-13	3.3596e-09	0.091191	0.096787	0.1024	0.108048	0.113748	0.119518	0.125375	0.131336	0.137419	0.143641	0.15002	0.156572	0.163316	0.170268	0.177447	0.184869	0.192552	0.200513	0.20877	0.21734	0.226241	0.235489	0.245102	0.255098	0.265494	0.276308	0.287556	0.299257	0.311427	0.324084	0.337245	0.350928	0.365151	0.37993	0.395282	0.411227	0.427779	0.444958	0.462781	0.481264	0.500426	0.520283	0.540853	0.562154
GLRX	0	0	36.814	1.9672e-07	0.0013326	0.11327	0.111051	0.108853	0.106699	0.104609	0.102605	0.100709	0.098943	0.097327	0.095884	0.094635	0.093602	0.092806	0.092268	0.092011	0.092055	0.0924232	0.0931361	0.094215	0.095683	0.09756	0.099868	0.102629	0.105865	0.109596	0.113844	0.118632	0.12398	0.12991	0.136444	0.143603	0.151409	0.159883	0.169048	0.178923	0.189532	0.200895	0.213034	0.225971	0.239728	0.254325	0.269784	0.286128	0.303377
CYGB	0	0	184.194	9.3714e-39	6.3557e-35	-0.068554	-0.070895	-0.0732122	-0.075482	-0.07768	-0.079784	-0.081769	-0.083612	-0.085289	-0.086777	-0.088051	-0.089088	-0.089864	-0.090356	-0.09054	-0.090391	-0.0898875	-0.0890044	-0.087718	-0.086006	-0.083842	-0.081205	-0.07807	-0.074413	-0.070212	-0.065441	-0.060077	-0.054098	-0.047478	-0.040194	-0.032223	-0.023541	-0.014124	-0.0039489	0.0070089	0.018773	0.031366	0.044813	0.059137	0.074362	0.090511	0.107608	0.125678	0.144743
[truncated: 57 more columns]
