# Supplementary material for: A comprehensive single cell transcriptional landscape of human hematopoietic progenitors
Source: Nat Commun. 2019 Jun 3;10:2395. doi: 10.1038/s41467-019-10291-0 (PMC6546699; doi:10.1038/s41467-019-10291-0)
Supplement: Supplementary file 3 — Source Data [file 41467_2019_10291_MOESM3_ESM.zip › HSPC_GeneExpressionOverDivergentBranches.xlsx]

## Sheet: HSPC_Branching_6_7AssociatedGen
Gene	isTF	isCDMarker	StatisticsValue	P-value	Adj P-value	Group6_PT_1	Group6_PT_0.99	Group6_PT_0.98	Group6_PT_0.97	Group6_PT_0.96	Group6_PT_0.95	Group6_PT_0.94	Group6_PT_0.93	Group6_PT_0.92	Group6_PT_0.91	Group6_PT_0.9	Group6_PT_0.89	Group6_PT_0.88	Group6_PT_0.87	Group6_PT_0.86	Group6_PT_0.85	Group6_PT_0.84	Group6_PT_0.83	Group6_PT_0.82	Group6_PT_0.81	Group6_PT_0.8	Group6_PT_0.79	Group6_PT_0.78	Group6_PT_0.77	Group6_PT_0.76	Group6_PT_0.75	Group6_PT_0.74	Group6_PT_0.73	Group6_PT_0.72	Group6_PT_0.71	Group6_PT_0.7	Group6_PT_0.69	Group6_PT_0.68	Group6_PT_0.67	Group6_PT_0.66	Group6_PT_0.65	Group6_PT_0.64	Group6_PT_0.63	Group6_PT_0.62	Group6_PT_0.61	Group6_PT_0.6	Group6_PT_0.59	Group6_PT_0.58	Group6_PT_0.57
PDIA4	0	0	32.249	1.7018e-06	0.011477	0.749977	0.734929	0.71991	0.70495	0.69008	0.67533	0.66073	0.64631	0.6321	0.61812	0.60441	0.59101	0.57792	0.5652	0.55287	0.54095	0.52948	0.51849	0.508	0.49805	0.48867	0.47988	0.47172	0.46421	0.45739	0.45129	0.44593	0.44135	0.43757	0.434628	0.43255	0.431366	0.431106	0.431801	0.433479	0.436171	0.439907	0.444716	0.450628	0.457673	0.465881	0.475282	0.485905	0.497757
CAT	0	0	41.35	2.275e-08	0.00015358	0.912863	0.90732	0.901774	0.89622	0.89065	0.88507	0.87946	0.87383	0.86818	0.86249	0.85676	0.85099	0.84518	0.83931	0.8334	0.82742	0.82138	0.81528	0.80911	0.80286	0.79654	0.79013	0.78364	0.77705	0.77038	0.7636	0.75672	0.74973	0.74263	0.735419	0.728086	0.720629	0.713045	0.705329	0.697477	0.689486	0.68135	0.673066	0.66463	0.656037	0.647284	0.638366	0.629279	0.620019
CSF3R	0	1	35.651	3.4144e-07	0.0023044	1.58034	1.5533	1.52628	1.49929	1.47233	1.44541	1.41856	1.39179	1.36509	1.3385	1.31201	1.28564	1.25941	1.23332	1.2074	1.18164	1.15606	1.13068	1.1055	1.08054	1.05582	1.03133	1.0071	0.98314	0.95945	0.93606	0.91297	0.8902	0.86775	0.845648	0.823893	0.802503	0.781489	0.760863	0.740638	0.720825	0.701438	0.682487	0.663984	0.645944	0.628376	0.611294	0.594709	0.578631
RAB32	0	0	46.997	1.5271e-09	1.0314e-05	1.67497	1.64584	1.61673	1.58766	1.55863	1.52968	1.50081	1.47204	1.44339	1.41488	1.38652	1.35833	1.33033	1.30253	1.27496	1.24762	1.22054	1.19373	1.16721	1.141	1.11511	1.08957	1.06438	1.03956	1.01514	0.99113	0.96754	0.9444	0.92171	0.899507	0.877795	0.856595	0.835923	0.815796	0.796231	0.777247	0.758858	0.741084	0.72394	0.707443	0.691612	0.676462	0.662011	0.648272
SERPINB1	0	0	48.554	7.2322e-10	4.8868e-06	1.44396	1.427	1.41003	1.39305	1.37603	1.35898	1.34188	1.32472	1.3075	1.29021	1.27283	1.25536	1.23779	1.2201	1.2023	1.18437	1.16629	1.14807	1.12969	1.11115	1.09243	1.07352	1.05442	1.03512	1.0156	0.99586	0.97589	0.95567	0.93521	0.914487	0.893496	0.872227	0.850671	0.828818	0.806659	0.784186	0.761388	0.738257	0.714782	0.690956	0.666769	0.64221	0.617272	0.591953
ENO1	1	0	55.168	2.9964e-11	2.0253e-07	1.03011	1.02508	1.02005	1.01504	1.01003	1.00505	1.0001	0.99518	0.9903	0.98546	0.98067	0.97593	0.97125	0.96663	0.96209	0.95762	0.95323	0.94893	0.94472	0.9406	0.93659	0.93269	0.92889	0.92522	0.92167	0.91825	0.91496	0.91182	0.90881	0.905963	0.903267	0.900733	0.898365	0.896169	0.894151	0.892316	0.890668	0.889214	0.887959	0.886909	0.886068	0.885441	0.885036	0.884856
KBTBD11	0	0	41.437	2.1824e-08	0.00014736	1.93832	1.9138	1.88927	1.86474	1.84021	1.81567	1.79112	1.76656	1.74199	1.71741	1.69281	1.6682	1.64357	1.61892	1.59424	1.56955	1.54483	1.52008	1.49531	1.47051	1.44568	1.42081	1.39591	1.37098	1.34601	1.321	1.29594	1.27085	1.24571	1.22053	1.1953	1.17002	1.1447	1.11931	1.09388	1.06839	1.04285	1.01724	0.991577	0.965852	0.940063	0.914209	0.888289	0.862305
PDIA6	0	0	59.809	3.1819e-12	2.1513e-08	1.8958	1.86207	1.82836	1.7947	1.76113	1.72766	1.69432	1.66114	1.62814	1.59536	1.56281	1.53053	1.49853	1.46685	1.43552	1.40456	1.37399	1.34384	1.31414	1.28492	1.25619	1.228	1.20035	1.17329	1.14684	1.12102	1.09585	1.07138	1.04761	1.02459	1.00232	0.980855	0.960202	0.940394	0.921456	0.903415	0.886297	0.870128	0.854935	0.840745	0.827583	0.815476	0.80445	0.794522
PRSS57	0	0	92.563	3.7581e-19	2.545e-15	1.97319	1.95073	1.92829	1.9059	1.88358	1.86136	1.83925	1.81728	1.79547	1.77385	1.75244	1.73127	1.71035	1.68972	1.66938	1.64938	1.62972	1.61044	1.59156	1.5731	1.55508	1.53753	1.52047	1.50392	1.48792	1.47247	1.45761	1.44335	1.42973	1.41676	1.40447	1.39288	1.38202	1.3719	1.36256	1.35401	1.34628	1.33939	1.33336	1.32822	1.324	1.32071	1.31838	1.31701
CEBPA	1	0	62.577	8.3285e-13	5.6326e-09	2.25914	2.24278	2.22638	2.20992	2.19337	2.17669	2.15985	2.14283	2.12558	2.10809	2.09031	2.07222	2.05378	2.03497	2.01574	1.99608	1.97595	1.95531	1.93414	1.91241	1.89008	1.86712	1.8435	1.81919	1.79416	1.76837	1.7418	1.71442	1.68618	1.65707	1.62704	1.59608	1.56414	1.53119	1.49721	1.46216	1.42601	1.38873	1.35029	1.31066	1.2698	1.22769	1.18429	1.13959
P4HB	0	0	67.224	8.7421e-14	5.9132e-10	2.14985	2.12528	2.10072	2.07616	2.05161	2.02707	2.00256	1.97806	1.95359	1.92915	1.90474	1.88037	1.85603	1.83174	1.8075	1.7833	1.75916	1.73507	1.71104	1.68708	1.66319	1.63936	1.61561	1.59194	1.56835	1.54485	1.52143	1.49811	1.47488	1.45176	1.42873	1.40581	1.38301	1.36031	1.33773	1.31528	1.29294	1.27074	1.24867	1.22673	1.20493	1.18327	1.16176	1.14039
HSPA5	0	0	95.949	7.1615e-20	4.8505e-16	2.2789	2.24296	2.20706	2.17123	2.13552	2.09995	2.06456	2.0294	1.99449	1.95988	1.9256	1.89169	1.85818	1.82512	1.79253	1.76046	1.72894	1.69801	1.6677	1.63806	1.60912	1.58092	1.55348	1.52686	1.50109	1.4762	1.45222	1.42921	1.40719	1.3862	1.36628	1.34746	1.32979	1.31329	1.29801	1.28398	1.27124	1.25982	1.24977	1.24111	1.23389	1.22815	1.22391	1.2212
HSP90B1	0	0	79.032	2.793e-16	1.8903e-12	2.16979	2.13866	2.10755	2.0765	2.04551	2.01463	1.98386	1.95325	1.9228	1.89255	1.86252	1.83274	1.80322	1.774	1.7451	1.71654	1.68835	1.66055	1.63317	1.60623	1.57975	1.55376	1.52829	1.50336	1.47899	1.4552	1.43203	1.4095	1.38763	1.36644	1.34597	1.32622	1.30724	1.28904	1.27165	1.2551	1.2394	1.22458	1.21067	1.19769	1.18566	1.17462	1.16457	1.15554
CALR	0	0	217.223	7.4214e-46	5.0295e-42	3.39339	3.37309	3.35277	3.33243	3.31205	3.29163	3.27115	3.25059	3.22995	3.20921	3.18836	3.16739	3.14629	3.12504	3.10363	3.08206	3.0603	3.03835	3.01619	2.99382	2.97121	2.94836	2.92526	2.90189	2.87825	2.85431	2.83007	2.80551	2.78063	2.75541	2.72983	2.7039	2.67758	2.65088	2.62378	2.59627	2.56833	2.53996	2.51114	2.48186	2.45211	2.42187	2.39113	2.3599
LYZ	0	0	86.627	6.8504e-18	4.6377e-14	3.73951	3.67693	3.61435	3.5518	3.48929	3.42684	3.36444	3.30212	3.23989	3.17777	3.11576	3.05387	2.99213	2.93054	2.86911	2.80786	2.74681	2.68596	2.62532	2.56492	2.50476	2.44485	2.38521	2.32585	2.26678	2.20802	2.14958	2.09147	2.03371	1.9763	1.91926	1.86261	1.80635	1.7505	1.69507	1.64007	1.58552	1.53143	1.47781	1.42467	1.37204	1.31991	1.26831	1.21724
MS4A3	0	0	123.404	1.0009e-25	6.7809e-22	4.63321	4.55849	4.48377	4.40904	4.33429	4.25953	4.18475	4.10994	4.0351	3.96023	3.88532	3.81037	3.73537	3.66031	3.58521	3.51004	3.43481	3.35951	3.28414	3.20869	3.13316	3.05754	2.98183	2.90603	2.83014	2.75413	2.67803	2.60181	2.52547	2.44902	2.37244	2.29574	2.2189	2.14192	2.06481	1.98755	1.91014	1.83257	1.75485	1.67696	1.59891	1.52069	1.44229	1.36373
RNASE2	0	0	204.99	3.1765e-43	2.1524e-39	5.40043	5.3017	5.20301	5.10444	5.00604	4.90786	4.80995	4.71239	4.61521	4.51848	4.42225	4.32658	4.23153	4.13714	4.04348	3.9506	3.85856	3.76741	3.67721	3.58801	3.49987	3.41285	3.32701	3.24239	3.15905	3.07705	2.99645	2.9173	2.83965	2.76357	2.68911	2.61632	2.54526	2.47599	2.40855	2.34302	2.27944	2.21787	2.15836	2.10097	2.04576	1.99278	1.94209	1.89372
CST7	0	0	103.684	1.6153e-21	1.0942e-17	6.09495	5.94493	5.79501	5.6453	5.4959	5.34691	5.19843	5.05057	4.90343	4.75711	4.61172	4.46736	4.32412	4.18213	4.04147	3.90224	3.76457	3.62853	3.49425	3.36182	3.23134	3.10291	2.97665	2.85265	2.73102	2.61185	2.49525	2.38133	2.27019	2.16192	2.05664	1.95444	1.85543	1.75972	1.66739	1.57856	1.49334	1.41181	1.33409	1.26028	1.19048	1.12479	1.06332	1.00614
CTSG	0	0	54.934	3.3543e-11	2.2668e-07	6.21513	6.02315	5.83134	5.6399	5.44899	5.2588	5.0695	4.88128	4.69432	4.50879	4.32487	4.14275	3.9626	3.7846	3.60892	3.43576	3.26529	3.09769	2.93313	2.7718	2.61387	2.45954	2.30896	2.16233	2.01982	1.88162	1.74789	1.61883	1.4946	1.3754	1.26139	1.15276	1.04969	0.952357	0.860937	0.775612	0.696561	0.623964	0.557999	0.498845	0.446683	0.401691	0.364049	0.333871
MPO	0	0	665.077	1.2693e-142	8.6086e-139	7.10155	7.06835	7.03511	7.00177	6.96831	6.93467	6.90082	6.8667	6.83227	6.7975	6.76233	6.72672	6.69064	6.65403	6.61685	6.57906	6.54061	6.50147	6.46158	6.42091	6.3794	6.33702	6.29373	6.24947	6.2042	6.15789	6.11048	6.06194	6.01222	5.96128	5.90906	5.85554	5.80066	5.74438	5.68666	5.62746	5.56672	5.50441	5.44049	5.3749	5.30761	5.23857	5.16774	5.09507
ELANE	0	0	220.596	1.395e-46	9.4555e-43	10.5694	10.2728	9.97633	9.68036	9.38507	9.09068	8.79742	8.50552	8.2152	7.9267	7.64022	7.35601	7.07428	6.79527	6.51919	6.24629	5.97677	5.71087	5.44881	5.19083	4.93714	4.68797	4.44355	4.2041	3.96985	3.74103	3.51786	3.30057	3.08939	2.88454	2.68624	2.49472	2.31022	2.13295	1.96314	1.80101	1.6468	1.50073	1.36303	1.23392	1.11362	1.00237	0.900389	0.807842
SRGN	0	0	413.596	3.2087e-88	2.1758e-84	11.3829	11.1436	10.9045	10.6656	10.427	10.1888	9.9511	9.71401	9.47763	9.24205	9.00738	8.77372	8.54118	8.30984	8.07982	7.85122	7.62413	7.39866	7.1749	6.95297	6.73295	6.51495	6.29908	6.08543	5.8741	5.6652	5.45883	5.25508	5.05406	4.85587	4.66061	4.46838	4.27928	4.09342	3.91089	3.73179	3.55624	3.38432	3.21614	3.0518	2.8914	2.73504	2.58282	2.43485
PRTN3	0	0	307.633	2.4445e-65	1.6571e-61	12.4961	12.1903	11.8846	11.5793	11.2746	10.9705	10.6674	10.3653	10.0644	9.76495	9.4671	9.17101	8.87687	8.58486	8.29515	8.00792	7.72334	7.4416	7.16287	6.88732	6.61514	6.3465	6.08158	5.82055	5.5636	5.3109	5.06262	4.81895	4.58005	4.34612	4.11732	3.89383	3.67583	3.46349	3.257	3.05653	2.86226	2.67436	2.49301	2.31839	2.15068	1.99005	1.83667	1.69071
AZU1	0	0	332.311	1.1551e-70	7.8318e-67	13.9586	13.6106	13.2628	12.9155	12.5688	12.2231	11.8785	11.5352	11.1935	10.8536	10.5157	10.1801	9.84701	9.51659	9.1891	8.86476	8.54381	8.22647	7.91296	7.6035	7.29833	6.99767	6.70175	6.41078	6.12501	5.84464	5.56991	5.30104	5.03826	4.78179	4.53186	4.28869	4.05252	3.82355	3.60203	3.38818	3.18222	2.98437	2.79486	2.61393	2.44178	2.27866	2.12478	1.98032
APLP2	0	0	74.648	2.3653e-15	1.6006e-11	1.30173	1.30412	1.30648	1.30877	1.31098	1.31305	1.31498	1.31671	1.31823	1.3195	1.32049	1.32117	1.3215	1.32146	1.32102	1.32014	1.3188	1.31695	1.31458	1.31165	1.30812	1.30398	1.29918	1.29369	1.28749	1.28055	1.27282	1.26429	1.25491	1.24467	1.23352	1.22144	1.20839	1.19435	1.17928	1.16315	1.14593	1.12759	1.1081	1.08743	1.06555	1.04242	1.01801	0.992314
MGST1	0	0	87.876	3.7196e-18	2.5185e-14	1.52891	1.53262	1.53629	1.53989	1.54338	1.54672	1.54987	1.55279	1.55545	1.55781	1.55983	1.56147	1.5627	1.56348	1.56377	1.56354	1.56274	1.56134	1.5593	1.55659	1.55316	1.54898	1.54401	1.53821	1.53155	1.52398	1.51548	1.506	1.4955	1.48395	1.47131	1.45755	1.44262	1.42648	1.40911	1.39045	1.37049	1.34916	1.32645	1.30231	1.27671	1.2496	1.22095	1.19074
COTL1	0	0	42.865	1.1036e-08	7.4523e-05	0.876826	0.878412	0.879989	0.88155	0.88307	0.88456	0.886	0.88738	0.88869	0.88993	0.89107	0.89212	0.89306	0.89388	0.89457	0.89513	0.89553	0.89579	0.89587	0.89578	0.8955	0.89502	0.89434	0.89345	0.89232	0.89096	0.88936	0.8875	0.88538	0.882978	0.880295	0.877316	0.874034	0.870437	0.866517	0.862262	0.857664	0.852713	0.847398	0.841711	0.83564	0.829177	0.822311	0.815035
ANXA1	0	0	29.198	7.1249e-06	0.048022	0.54793	0.551004	0.554068	0.55711	0.56012	0.56309	0.56601	0.56887	0.57165	0.57435	0.57695	0.57945	0.58184	0.5841	0.58622	0.5882	0.59003	0.59168	0.59316	0.59446	0.59555	0.59643	0.5971	0.59754	0.59774	0.59768	0.59737	0.59678	0.59592	0.594761	0.593301	0.591529	0.589433	0.587004	0.584231	0.581103	0.577611	0.573743	0.56949	0.56484	0.559785	0.554312	0.548412	0.542079
CLEC11A	0	0	34.507	5.866e-07	0.0039584	0.905077	0.921485	0.937843	0.9541	0.97022	0.98614	1.00182	1.0172	1.03225	1.0469	1.06111	1.07484	1.08804	1.10064	1.11262	1.12391	1.13448	1.14426	1.15321	1.16129	1.16845	1.17462	1.17978	1.18387	1.18683	1.18862	1.1892	1.18851	1.18651	1.18314	1.17836	1.17212	1.16437	1.15506	1.14414	1.13157	1.11729	1.10126	1.08343	1.06374	1.04216	1.01863	0.993098	0.965551
GRN	0	0	47.662	1.1098e-09	7.4979e-06	0.698921	0.72929	0.759585	0.78973	0.81965	0.84927	0.87851	0.9073	0.93557	0.96324	0.99023	1.01647	1.04188	1.0664	1.08994	1.11242	1.13379	1.15395	1.17283	1.19036	1.20647	1.22107	1.2341	1.24548	1.25513	1.26298	1.26895	1.27298	1.27497	1.27486	1.27258	1.26804	1.26118	1.25191	1.24017	1.22588	1.20895	1.18933	1.16693	1.14167	1.11349	1.0823	1.04804	1.01066
DDX21	0	0	59.596	3.5276e-12	2.3847e-08	0.400879	0.422883	0.444847	0.46673	0.4885	0.5101	0.53151	0.55267	0.57356	0.59412	0.61433	0.63413	0.6535	0.67239	0.69075	0.70856	0.72577	0.74234	0.75822	0.77339	0.7878	0.80141	0.81418	0.82608	0.83705	0.84706	0.85608	0.86405	0.87094	0.876721	0.881338	0.884756	0.886934	0.887834	0.887414	0.885636	0.882458	0.877842	0.871747	0.864132	0.854959	0.844187	0.831777	0.817714
TNFSF13B	0	1	31.902	2.0039e-06	0.013512	0.284724	0.342061	0.399301	0.45635	0.51311	0.56948	0.62537	0.68068	0.73531	0.78917	0.84216	0.89419	0.94516	0.99496	1.04352	1.09072	1.13647	1.18068	1.22324	1.26407	1.30307	1.34013	1.37516	1.40808	1.43877	1.46714	1.4931	1.51656	1.5374	1.55554	1.57088	1.58333	1.59278	1.59915	1.60232	1.60222	1.59873	1.59177	1.58124	1.56704	1.54908	1.52725	1.50147	1.47167
ORC4	0	0	47.437	1.2363e-09	8.3514e-06	-0.016504	0.022968	0.062383	0.10169	0.14082	0.17973	0.21836	0.25665	0.29455	0.332	0.36895	0.40533	0.44109	0.47618	0.51054	0.54412	0.57685	0.60868	0.63956	0.66943	0.69823	0.72591	0.7524	0.77766	0.80163	0.82425	0.84547	0.86523	0.88347	0.900136	0.915175	0.928529	0.940141	0.949956	0.957918	0.963969	0.968055	0.970119	0.970105	0.967956	0.963617	0.957031	0.948142	0.936911
CPA3	0	0	62.297	9.539e-13	6.4503e-09	1.1249	1.12837	1.13183	1.13529	1.13873	1.14216	1.14556	1.14893	1.15228	1.15558	1.15885	1.16207	1.16524	1.16836	1.17142	1.17442	1.17735	1.18021	1.18299	1.18569	1.1883	1.19083	1.19326	1.19559	1.19782	1.19994	1.20194	1.20383	1.2056	1.20724	1.20876	1.21013	1.21137	1.21247	1.21341	1.2142	1.21484	1.21531	1.21562	1.21575	1.21571	1.21549	1.21509	1.21449
PLAC8	0	0	37.089	1.7267e-07	0.0011655	0.783812	0.793218	0.802614	0.81199	0.82133	0.83063	0.83987	0.84906	0.85816	0.86718	0.87611	0.88492	0.89362	0.90219	0.91062	0.91891	0.92703	0.93498	0.94274	0.95032	0.95769	0.96484	0.97177	0.97847	0.98492	0.99111	0.99703	1.00268	1.00804	1.01309	1.01784	1.02226	1.02635	1.0301	1.0335	1.03653	1.03918	1.04145	1.04333	1.04479	1.04584	1.04646	1.04664	1.04637
RPL10	0	0	29.514	6.1451e-06	0.041424	-0.884368	-0.883281	-0.882196	-0.88111	-0.88003	-0.87896	-0.87789	-0.87683	-0.87578	-0.87474	-0.87371	-0.87269	-0.87169	-0.8707	-0.86973	-0.86877	-0.86784	-0.86692	-0.86603	-0.86515	-0.86431	-0.86348	-0.86269	-0.86192	-0.86118	-0.86047	-0.85979	-0.85914	-0.85853	-0.857948	-0.857407	-0.856903	-0.856437	-0.856012	-0.855629	-0.855287	-0.85499	-0.854738	-0.854532	-0.854373	-0.854264	-0.854204	-0.854196	-0.854236
SPINK2	0	0	84.097	2.3584e-17	1.5964e-13	-0.652824	-0.656216	-0.65959	-0.66293	-0.66621	-0.66942	-0.67253	-0.67553	-0.67841	-0.68114	-0.6837	-0.68607	-0.68824	-0.69019	-0.6919	-0.69335	-0.69453	-0.6954	-0.69597	-0.6962	-0.69607	-0.69558	-0.6947	-0.69342	-0.69171	-0.68955	-0.68693	-0.68383	-0.68023	-0.676119	-0.671467	-0.66626	-0.66048	-0.654107	-0.647125	-0.639514	-0.631256	-0.622331	-0.612723	-0.602412	-0.59138	-0.579608	-0.567077	-0.553782
DNTT	0	0	73.373	4.3995e-15	2.9767e-11	-0.310851	-0.311382	-0.311912	-0.31244	-0.31296	-0.31347	-0.31398	-0.31447	-0.31495	-0.31542	-0.31587	-0.31631	-0.31672	-0.31712	-0.31749	-0.31783	-0.31815	-0.31844	-0.3187	-0.31893	-0.31913	-0.31929	-0.31941	-0.31949	-0.31954	-0.31954	-0.3195	-0.31941	-0.31927	-0.319083	-0.318846	-0.318555	-0.318209	-0.317807	-0.317347	-0.316826	-0.316244	-0.315598	-0.314886	-0.314107	-0.31326	-0.312341	-0.311351	-0.310286
FAM30A	0	0	69.553	2.8203e-14	1.9079e-10	-0.636479	-0.636732	-0.636983	-0.63723	-0.63747	-0.6377	-0.63792	-0.63813	-0.63832	-0.63849	-0.63865	-0.63878	-0.63889	-0.63897	-0.63902	-0.63904	-0.63903	-0.63899	-0.6389	-0.63878	-0.63862	-0.63841	-0.63815	-0.63785	-0.6375	-0.63709	-0.63663	-0.63611	-0.63553	-0.634891	-0.634188	-0.633418	-0.632581	-0.631673	-0.630693	-0.629637	-0.628505	-0.627294	-0.626001	-0.624625	-0.623163	-0.621613	-0.619973	-0.618241
CD99	0	1	32.966	1.2138e-06	0.0081871	-0.47215	-0.466592	-0.461036	-0.45548	-0.44993	-0.44438	-0.43884	-0.43331	-0.42778	-0.42226	-0.41675	-0.41125	-0.40576	-0.40028	-0.39482	-0.38937	-0.38394	-0.37853	-0.37313	-0.36775	-0.36239	-0.35705	-0.35174	-0.34645	-0.34118	-0.33593	-0.33072	-0.32553	-0.32036	-0.315232	-0.31013	-0.305059	-0.300021	-0.295016	-0.290046	-0.285111	-0.280213	-0.275353	-0.270531	-0.265749	-0.261008	-0.256309	-0.251653	-0.247041
HOPX	0	0	30.783	3.3899e-06	0.022855	-0.493234	-0.493914	-0.494593	-0.49527	-0.49594	-0.4966	-0.49725	-0.4979	-0.49853	-0.49915	-0.49975	-0.50034	-0.5009	-0.50145	-0.50197	-0.50247	-0.50294	-0.50339	-0.5038	-0.50419	-0.50454	-0.50486	-0.50514	-0.50538	-0.50558	-0.50574	-0.50586	-0.50594	-0.50596	-0.505942	-0.50587	-0.505747	-0.505569	-0.505337	-0.505047	-0.504699	-0.50429	-0.503819	-0.503284	-0.502683	-0.502015	-0.501278	-0.50047	-0.499589
TPT1	0	0	33.331	1.022e-06	0.0068945	-1.26888	-1.25545	-1.24203	-1.22865	-1.21531	-1.20204	-1.18884	-1.17575	-1.16276	-1.1499	-1.13718	-1.12463	-1.11225	-1.10006	-1.08807	-1.07631	-1.06479	-1.05352	-1.04253	-1.03182	-1.02141	-1.01132	-1.00156	-0.99216	-0.98312	-0.97446	-0.96621	-0.95836	-0.95095	-0.943978	-0.93747	-0.93144	-0.925904	-0.920877	-0.916375	-0.912414	-0.909011	-0.906181	-0.90394	-0.902303	-0.901288	-0.900909	-0.901183	-0.902119
NREP	0	0	34.293	6.4893e-07	0.0043783	-0.310961	-0.303625	-0.296288	-0.28895	-0.28161	-0.27427	-0.26693	-0.25959	-0.25224	-0.24489	-0.23754	-0.23018	-0.22283	-0.21546	-0.20809	-0.20072	-0.19334	-0.18596	-0.17857	-0.17117	-0.16377	-0.15636	-0.14895	-0.14152	-0.13409	-0.12665	-0.1192	-0.11174	-0.10428	-0.096799	-0.089312	-0.081814	-0.074306	-0.066786	-0.059255	-0.051713	-0.044158	-0.036591	-0.029011	-0.021417	-0.013811	-0.0061899	0.0014449	0.009092
[truncated: 158 more columns]

## Sheet: HSPC_Branching_5_4AssociatedGen
Gene	isTF	isCDMarker	StatisticsValue	P-value	Adj P-value	Group5_PT_1	Group5_PT_0.99	Group5_PT_0.98	Group5_PT_0.97	Group5_PT_0.96	Group5_PT_0.95	Group5_PT_0.94	Group5_PT_0.93	Group5_PT_0.92	Group5_PT_0.91	Group5_PT_0.9	Group5_PT_0.89	Group5_PT_0.88	Group5_PT_0.87	Group5_PT_0.86	Group5_PT_0.85	Group5_PT_0.84	Group5_PT_0.83	Group5_PT_0.82	Group5_PT_0.81	Group5_PT_0.8	Group5_PT_0.79	Group5_PT_0.78	Group5_PT_0.77	Group5_PT_0.76	Group5_PT_0.75	Group5_PT_0.74	Group5_PT_0.73	Group5_PT_0.72	Group5_PT_0.71	Group5_PT_0.7	Group5_PT_0.69	Group5_PT_0.68	Group5_PT_0.67	Group5_PT_0.66	Group5_PT_0.65	Group5_PT_0.64	Group5_PT_0.63	Group5_PT_0.62	Group5_PT_0.61	Group5_PT_0.6	Group5_PT_0.59	Group5_PT_0.58	Group5_PT_0.57
MT-CO3	0	0	51.407	1.8352e-10	1.2419e-06	1.66628	1.66087	1.65547	1.65009	1.64472	1.63939	1.6341	1.62884	1.62364	1.6185	1.61342	1.60842	1.6035	1.59866	1.59392	1.58929	1.58476	1.58035	1.57607	1.57191	1.5679	1.56403	1.56032	1.55677	1.55339	1.55018	1.54716	1.54432	1.54169	1.53926	1.53704	1.53503	1.53316	1.53128	1.52926	1.52695	1.52422	1.52092	1.5169	1.51209	1.50627	1.49934	1.49114	1.48155
TFRC	0	1	31.464	2.4619e-06	0.01662	1.81626	1.78678	1.7573	1.72783	1.69837	1.66892	1.63948	1.61005	1.58065	1.55126	1.52189	1.49256	1.46324	1.43396	1.40472	1.3755	1.34633	1.3172	1.28811	1.25906	1.23006	1.20112	1.17223	1.14339	1.11461	1.08589	1.05724	1.02865	1.00013	0.971677	0.943301	0.915001	0.886798	0.858719	0.830794	0.803051	0.77552	0.748229	0.72121	0.694484	0.668089	0.64205	0.616396	0.591156
HNRNPAB	0	0	31.9	2.0054e-06	0.01354	1.89732	1.84205	1.7869	1.73198	1.6774	1.62329	1.56975	1.51691	1.46487	1.41376	1.36368	1.31476	1.26711	1.22084	1.17608	1.13293	1.09151	1.05193	1.01432	0.978789	0.945448	0.914416	0.885807	0.859737	0.836321	0.815675	0.797915	0.783155	0.771511	0.763098	0.758033	0.756407	0.758027	0.762506	0.769449	0.778466	0.789164	0.801149	0.81403	0.827416	0.840913	0.854128	0.86667	0.878145
REXO2	0	0	33.715	8.5253e-07	0.005758	4.12985	3.9604	3.79124	3.62265	3.45494	3.28839	3.12328	2.95992	2.79858	2.63957	2.48316	2.32965	2.17934	2.0325	1.88943	1.75042	1.61576	1.48574	1.36064	1.24077	1.12641	1.01784	0.91536	0.81926	0.729829	0.647357	0.572133	0.504447	0.444589	0.39285	0.349519	0.314843	0.288538	0.269953	0.258431	0.253316	0.253949	0.259675	0.26983	0.283773	0.300832	0.320355	0.341685	0.364164
BLVRB	0	0	46.84	1.6464e-09	1.1135e-05	4.25952	4.136	4.0126	3.88944	3.76664	3.64431	3.52257	3.40155	3.28136	3.16211	3.04393	2.92694	2.81125	2.69699	2.58427	2.47321	2.36392	2.25654	2.15117	2.04794	1.94696	1.84836	1.75224	1.65874	1.56796	1.48003	1.39506	1.31318	1.2345	1.15914	1.08723	1.01886	0.954018	0.892603	0.834504	0.779615	0.727828	0.679035	0.63313	0.590005	0.549552	0.511665	0.476236	0.443157
TST	0	0	31.113	2.9028e-06	0.019594	4.87294	4.65951	4.44646	4.23418	4.02306	3.81347	3.6058	3.40044	3.19776	2.99816	2.80202	2.60971	2.42163	2.23816	2.05968	1.88658	1.71924	1.55805	1.40338	1.25563	1.11518	0.982408	0.857702	0.741446	0.634023	0.535819	0.447217	0.368601	0.300355	0.242864	0.196511	0.161625	0.13783	0.124269	0.120078	0.124389	0.136337	0.155056	0.17968	0.209343	0.243179	0.280323	0.319908	0.361068
HBB	0	0	107.517	2.4624e-22	1.669e-18	15.5747	14.9044	14.2352	13.568	12.904	12.2442	11.5896	10.9413	10.3004	9.66784	9.04472	8.4321	7.83101	7.2425	6.66763	6.10744	5.56297	5.03529	4.52543	4.03445	3.56339	3.1133	2.68524	2.28024	1.89937	1.54366	1.21417	0.911947	0.638035	0.393484	0.179345	-0.0034694	-0.155729	-0.279357	-0.3763	-0.448503	-0.497913	-0.526476	-0.53614	-0.528843	-0.506539	-0.471172	-0.424686	-0.369029
ZFP36L1	1	0	31.083	2.9438e-06	0.019868	1.65651	1.66246	1.6683	1.67393	1.67926	1.68417	1.68856	1.69232	1.69537	1.69758	1.69886	1.6991	1.6982	1.69606	1.69257	1.68763	1.68113	1.67298	1.66306	1.65128	1.63752	1.62169	1.60369	1.5834	1.56073	1.53557	1.50782	1.47738	1.44413	1.40798	1.36883	1.32658	1.2814	1.2336	1.1835	1.13143	1.07771	1.02267	0.96662	0.909878	0.852778	0.79564	0.738783	0.682532
CNRIP1	0	0	99.256	1.4168e-20	9.6005e-17	2.14376	2.16973	2.19558	2.2212	2.24645	2.27122	2.29539	2.31885	2.34146	2.36312	2.38369	2.40307	2.42113	2.43775	2.45281	2.46619	2.47777	2.48744	2.49506	2.50053	2.50372	2.50451	2.50278	2.49842	2.4913	2.4813	2.4683	2.45218	2.43283	2.41012	2.38393	2.35417	2.32104	2.28495	2.24632	2.20555	2.16306	2.11927	2.0746	2.02943	1.9842	1.93933	1.89522	1.85228
CSF2RB	0	1	35.476	3.7078e-07	0.0025046	-0.169779	-0.065872	0.037744	0.140777	0.242936	0.34393	0.443468	0.541257	0.637008	0.730428	0.821227	0.909113	0.993794	1.07498	1.15238	1.2257	1.29465	1.35894	1.41828	1.47237	1.52093	1.56367	1.60029	1.6305	1.654	1.67052	1.67976	1.68142	1.67522	1.66086	1.63805	1.60655	1.56675	1.51946	1.46548	1.40566	1.3408	1.27173	1.1993	1.12423	1.04743	0.969703	0.891859	0.814722
FLI1	1	0	42.28	1.4596e-08	9.8672e-05	-0.536378	-0.532811	-0.529245	-0.525681	-0.522118	-0.518557	-0.515	-0.511446	-0.507896	-0.504351	-0.500811	-0.497277	-0.49375	-0.49023	-0.486718	-0.483214	-0.479719	-0.476233	-0.472758	-0.469293	-0.46584	-0.462398	-0.45897	-0.455554	-0.452152	-0.448764	-0.445391	-0.442033	-0.438692	-0.435367	-0.432059	-0.42877	-0.425508	-0.422285	-0.419115	-0.41601	-0.412985	-0.410051	-0.40722	-0.404512	-0.401932	-0.399497	-0.397219	-0.395112
SERPINB1	0	0	38.787	7.7088e-08	0.00052088	-0.799863	-0.780257	-0.760673	-0.741132	-0.721657	-0.702269	-0.68299	-0.663841	-0.644845	-0.626024	-0.607399	-0.588991	-0.570824	-0.552917	-0.535295	-0.517977	-0.500986	-0.484344	-0.468073	-0.452194	-0.436729	-0.421699	-0.407128	-0.393036	-0.379445	-0.366378	-0.353855	-0.341899	-0.330531	-0.319774	-0.309648	-0.300172	-0.291305	-0.282967	-0.275079	-0.26756	-0.260329	-0.253306	-0.24641	-0.239565	-0.232686	-0.225694	-0.218509	-0.21105
CD164	0	1	47.539	1.1774e-09	7.9641e-06	-0.891549	-0.890399	-0.889239	-0.888061	-0.886856	-0.885613	-0.884325	-0.882982	-0.881575	-0.880094	-0.87853	-0.876875	-0.875119	-0.873252	-0.871266	-0.869152	-0.8669	-0.864501	-0.861946	-0.859226	-0.856331	-0.853253	-0.849982	-0.846508	-0.842824	-0.83892	-0.834786	-0.830413	-0.825792	-0.820914	-0.81577	-0.810354	-0.804691	-0.79883	-0.792821	-0.786713	-0.780555	-0.774397	-0.76829	-0.762277	-0.756413	-0.750747	-0.745327	-0.740202
PBX1	1	0	99.661	1.1614e-20	7.871e-17	-0.280029	-0.290081	-0.300089	-0.31001	-0.319799	-0.329413	-0.338808	-0.34794	-0.356766	-0.36524	-0.373321	-0.380963	-0.388123	-0.394757	-0.400821	-0.406273	-0.411066	-0.415159	-0.418507	-0.421066	-0.422792	-0.423642	-0.423572	-0.422537	-0.420495	-0.417401	-0.413212	-0.407883	-0.401372	-0.393633	-0.384623	-0.374308	-0.362762	-0.350138	-0.336587	-0.322263	-0.307319	-0.291907	-0.27618	-0.26029	-0.244391	-0.228636	-0.213177	-0.198167
FERMT3	0	0	44.352	5.422e-09	3.6658e-05	-0.258892	-0.25996	-0.261008	-0.262019	-0.262973	-0.263852	-0.264637	-0.265309	-0.265849	-0.266239	-0.266459	-0.266491	-0.266316	-0.265916	-0.26527	-0.264361	-0.26317	-0.261678	-0.259866	-0.257715	-0.255206	-0.252321	-0.249041	-0.245347	-0.241219	-0.236641	-0.231591	-0.226053	-0.220006	-0.213432	-0.206313	-0.198632	-0.190425	-0.181758	-0.172699	-0.163316	-0.153675	-0.143846	-0.1339	-0.123893	-0.113904	-0.103997	-0.0942393	-0.0847
RNF130	0	0	40.388	3.5973e-08	0.00024311	0.026296	0.025278	0.024249	0.0231953	0.022105	0.020967	0.019769	0.018497	0.017142	0.0156894	0.014128	0.012446	0.010632	0.0086719	0.0065551	0.0042692	0.001802	-0.00085842	-0.0037243	-0.0068076	-0.01012	-0.013675	-0.017483	-0.021557	-0.025909	-0.030551	-0.035494	-0.040752	-0.046336	-0.052259	-0.058532	-0.0651631	-0.072117	-0.079326	-0.086723	-0.094239	-0.101807	-0.109359	-0.11683	-0.124144	-0.131242	-0.138052	-0.144507	-0.150539
PDLIM1	1	0	74.83	2.1647e-15	1.4655e-11	0.54865	0.51949	0.490407	0.461479	0.432783	0.404397	0.376399	0.348865	0.321873	0.295501	0.269825	0.244924	0.220875	0.197755	0.175642	0.154613	0.134746	0.116118	0.0988057	0.0828878	0.068441	0.055544	0.044272	0.034704	0.026918	0.02099	0.016998	0.015019	0.015132	0.017412	0.021939	0.0287735	0.037792	0.048741	0.061365	0.07541	0.090619	0.106737	0.12351	0.140681	0.157995	0.175197	0.192031	0.208243
H3F3A	0	0	38.722	7.9516e-08	0.00053721	0.069346	0.043991	0.018702	-0.0064526	-0.031407	-0.056093	-0.080446	-0.104397	-0.12788	-0.150828	-0.173174	-0.194852	-0.215794	-0.235934	-0.255204	-0.273538	-0.29087	-0.307131	-0.322255	-0.336176	-0.348827	-0.36014	-0.370049	-0.378487	-0.385386	-0.390681	-0.394305	-0.396189	-0.396269	-0.394476	-0.390744	-0.385015	-0.377351	-0.367896	-0.356794	-0.34419	-0.330229	-0.315055	-0.29881	-0.28165	-0.263708	-0.245133	-0.226069	-0.206662
MAX	1	0	56.416	1.6404e-11	1.1102e-07	-0.266611	-0.272017	-0.277405	-0.282759	-0.288061	-0.293294	-0.29844	-0.303483	-0.308404	-0.313188	-0.317815	-0.32227	-0.326535	-0.330592	-0.334425	-0.338015	-0.341347	-0.344401	-0.347162	-0.349612	-0.351733	-0.353509	-0.354921	-0.355954	-0.356589	-0.356808	-0.356596	-0.355934	-0.354806	-0.353194	-0.35108	-0.348451	-0.34534	-0.341811	-0.337928	-0.333757	-0.329361	-0.324806	-0.32016	-0.315476	-0.310831	-0.306285	-0.301904	-0.297751
SLC44A1	0	0	96.453	5.5924e-20	3.7888e-16	-0.065684	-0.068155	-0.070639	-0.0731453	-0.075687	-0.078274	-0.08092	-0.083636	-0.086432	-0.0893214	-0.092315	-0.095425	-0.098662	-0.102039	-0.105566	-0.109256	-0.113119	-0.117168	-0.121415	-0.12587	-0.130545	-0.135453	-0.140604	-0.14601	-0.151683	-0.157635	-0.163876	-0.170419	-0.177275	-0.184456	-0.191974	-0.199835	-0.208004	-0.216412	-0.224991	-0.233672	-0.242386	-0.251065	-0.25964	-0.268043	-0.276205	-0.284057	-0.291531	-0.298558
ARPC1B	0	0	32.403	1.5826e-06	0.010687	-0.383683	-0.379626	-0.375584	-0.371568	-0.367592	-0.363671	-0.359817	-0.356044	-0.352365	-0.348795	-0.345345	-0.342031	-0.338865	-0.335861	-0.333033	-0.330393	-0.327956	-0.325735	-0.323743	-0.321994	-0.320502	-0.319279	-0.31834	-0.317697	-0.317365	-0.317357	-0.317686	-0.318366	-0.319411	-0.320833	-0.322646	-0.324861	-0.32744	-0.330317	-0.333422	-0.336688	-0.340045	-0.343425	-0.34676	-0.349983	-0.353023	-0.355813	-0.358285	-0.360369
SOD2	0	0	44.939	4.0931e-09	2.7678e-05	-0.379389	-0.384153	-0.388883	-0.393547	-0.398112	-0.402545	-0.406812	-0.410879	-0.414715	-0.418286	-0.421559	-0.4245	-0.427077	-0.429256	-0.431005	-0.432289	-0.433077	-0.433334	-0.433028	-0.432126	-0.430594	-0.4284	-0.42551	-0.42189	-0.417509	-0.412332	-0.406327	-0.399461	-0.391699	-0.383011	-0.373361	-0.362725	-0.351186	-0.338896	-0.326011	-0.312686	-0.299077	-0.285339	-0.27163	-0.258098	-0.244905	-0.232204	-0.220151	-0.208902
GSN	0	0	66.237	1.4119e-13	9.5573e-10	-0.477743	-0.472815	-0.467902	-0.463018	-0.458177	-0.453395	-0.448686	-0.444065	-0.439545	-0.435143	-0.430871	-0.426746	-0.422781	-0.418991	-0.41539	-0.411994	-0.408817	-0.405873	-0.403177	-0.400744	-0.398588	-0.396724	-0.395166	-0.393929	-0.393027	-0.392476	-0.392289	-0.392482	-0.393068	-0.394063	-0.395481	-0.397334	-0.399597	-0.402222	-0.405158	-0.408358	-0.41177	-0.415346	-0.41904	-0.422791	-0.42656	-0.430296	-0.433948	-0.437467
VCL	0	0	87.77	3.9191e-18	2.6544e-14	-0.417503	-0.409047	-0.400609	-0.392207	-0.383859	-0.375582	-0.367395	-0.359314	-0.351359	-0.343546	-0.335895	-0.328422	-0.321145	-0.314083	-0.307253	-0.300673	-0.294362	-0.288336	-0.282614	-0.277213	-0.272152	-0.267448	-0.263119	-0.259183	-0.255658	-0.252562	-0.249912	-0.247727	-0.246025	-0.244822	-0.244138	-0.243986	-0.244348	-0.24518	-0.246436	-0.248072	-0.250045	-0.252309	-0.25482	-0.257535	-0.260408	-0.263395	-0.266452	-0.269534
MMRN1	0	0	51.127	2.0994e-10	1.4205e-06	-0.361447	-0.37125	-0.381018	-0.390713	-0.400301	-0.409744	-0.419007	-0.428054	-0.436848	-0.445354	-0.453535	-0.461356	-0.46878	-0.475772	-0.482295	-0.488314	-0.493791	-0.498692	-0.50298	-0.506619	-0.509574	-0.511807	-0.513283	-0.513966	-0.51382	-0.512809	-0.510896	-0.508046	-0.504223	-0.49939	-0.493512	-0.486561	-0.478604	-0.469777	-0.460216	-0.450058	-0.439439	-0.428495	-0.41736	-0.406179	-0.395079	-0.3842	-0.373677	-0.363649
ACTB	0	0	48.941	6.0077e-10	4.0642e-06	0.146758	0.129904	0.11311	0.0964328	0.079932	0.063667	0.047696	0.032079	0.016873	0.0021375	-0.012068	-0.025685	-0.038655	-0.0509194	-0.0624185	-0.0730938	-0.082887	-0.0917378	-0.0995888	-0.106381	-0.112055	-0.116552	-0.119813	-0.12178	-0.122394	-0.121596	-0.119326	-0.115527	-0.110139	-0.103104	-0.094362	-0.083867	-0.071716	-0.058105	-0.043233	-0.027299	-0.010501	0.0069618	0.024891	0.0430884	0.0613551	0.0794925	0.097302	0.114585
VWF	0	0	40.39	3.5944e-08	0.00024295	-0.176682	-0.175498	-0.174313	-0.173123	-0.171927	-0.170722	-0.169507	-0.168279	-0.167035	-0.165774	-0.164495	-0.163193	-0.161868	-0.160517	-0.159138	-0.157729	-0.156288	-0.154812	-0.1533	-0.151749	-0.150157	-0.148523	-0.146843	-0.145116	-0.143339	-0.141511	-0.139629	-0.137691	-0.135695	-0.133639	-0.13152	-0.129338	-0.1271	-0.124821	-0.122516	-0.1202	-0.117886	-0.115591	-0.11333	-0.111114	-0.108961	-0.106885	-0.104901	-0.103024
C6orf25	0	0	89.199	1.9482e-18	1.3197e-14	-0.221896	-0.211172	-0.200479	-0.189848	-0.179309	-0.168892	-0.15863	-0.148552	-0.138689	-0.129073	-0.119733	-0.1107	-0.102006	-0.093681	-0.0857556	-0.0782607	-0.071227	-0.0646853	-0.0586663	-0.0532008	-0.04832	-0.044053	-0.040433	-0.037489	-0.035252	-0.033753	-0.033023	-0.033093	-0.033993	-0.035753	-0.038406	-0.0419734	-0.04639	-0.051526	-0.057252	-0.063438	-0.069954	-0.0766703	-0.083457	-0.0901849	-0.0967232	-0.102942	-0.108713	-0.113904
RAP1B	0	0	76.432	9.9188e-16	6.716e-12	-0.079204	-0.086476	-0.093744	-0.101006	-0.108258	-0.115497	-0.122719	-0.129921	-0.1371	-0.144253	-0.151375	-0.158465	-0.165518	-0.172531	-0.179501	-0.186425	-0.193299	-0.20012	-0.206884	-0.213589	-0.220231	-0.226806	-0.233312	-0.239745	-0.246102	-0.252379	-0.258573	-0.264681	-0.2707	-0.276625	-0.282455	-0.288182	-0.293771	-0.299161	-0.304294	-0.309112	-0.313553	-0.317561	-0.32107	-0.324036	-0.326386	-0.328064	-0.329013	-0.329172
LTBP1	0	0	203.95	5.3148e-43	3.6034e-39	-0.141269	-0.140071	-0.138862	-0.137631	-0.136367	-0.135059	-0.133696	-0.132267	-0.130762	-0.129169	-0.127477	-0.125675	-0.123753	-0.121699	-0.119502	-0.117152	-0.114637	-0.111947	-0.10907	-0.105996	-0.102713	-0.099211	-0.095478	-0.091504	-0.087277	-0.082788	-0.078024	-0.072974	-0.067629	-0.061976	-0.056005	-0.0497074	-0.04311	-0.036262	-0.029214	-0.022017	-0.014721	-0.0073751	-3.1209e-05	0.0072609	0.0144509	0.0214884	0.028323	0.034904
TMSB4X	0	0	220.449	1.5006e-46	1.0175e-42	-0.775823	-0.770539	-0.765259	-0.759988	-0.754731	-0.749492	-0.744277	-0.739088	-0.733933	-0.728813	-0.723736	-0.718704	-0.713722	-0.708796	-0.70393	-0.699128	-0.694394	-0.689735	-0.685153	-0.680654	-0.676243	-0.671923	-0.6677	-0.663578	-0.659561	-0.655655	-0.651864	-0.648192	-0.644645	-0.641225	-0.63794	-0.63479	-0.631765	-0.628841	-0.625993	-0.623199	-0.620434	-0.617675	-0.6149	-0.612081	-0.609199	-0.606228	-0.603144	-0.599925
PLEK	0	0	421.368	6.7119e-90	4.552e-86	-0.380981	-0.377529	-0.374086	-0.370658	-0.367255	-0.363884	-0.360553	-0.357271	-0.354045	-0.350884	-0.347796	-0.344789	-0.34187	-0.339049	-0.336332	-0.333729	-0.331247	-0.328894	-0.326678	-0.324608	-0.322691	-0.320936	-0.319351	-0.317944	-0.316722	-0.315694	-0.314868	-0.314253	-0.313855	-0.313684	-0.313747	-0.314051	-0.314577	-0.315291	-0.316159	-0.317145	-0.318216	-0.319336	-0.32047	-0.321584	-0.322644	-0.323614	-0.324459	-0.325146
ITGA2B	0	1	154.431	2.2853e-32	1.5492e-28	0.144368	0.14714	0.149915	0.152695	0.155482	0.15828	0.16109	0.163915	0.166758	0.169621	0.172506	0.175417	0.178356	0.181325	0.184327	0.187364	0.190439	0.193554	0.196713	0.199916	0.203168	0.20647	0.209825	0.213235	0.216703	0.220232	0.223825	0.227482	0.231208	0.235004	0.238874	0.242817	0.246803	0.250781	0.254701	0.258511	0.26216	0.265596	0.26877	0.271628	0.274121	0.276197	0.277805	0.278893
PF4	0	0	77.5	5.8952e-16	3.9922e-12	-0.013629	-0.018373	-0.023096	-0.0277784	-0.0324	-0.036939	-0.041376	-0.045691	-0.049863	-0.0538716	-0.057696	-0.061317	-0.064713	-0.0678634	-0.0707486	-0.073348	-0.075641	-0.0776072	-0.0792263	-0.0804777	-0.081341	-0.081796	-0.081822	-0.081399	-0.080506	-0.079123	-0.077229	-0.074805	-0.071829	-0.068281	-0.064141	-0.0593934	-0.054089	-0.048322	-0.042189	-0.035787	-0.029211	-0.0225564	-0.01592	-0.0093987	-0.0030873	0.0029178	0.0085205	0.013625
[truncated: 158 more columns]

## Sheet: HSPC_Branching_2_3AssociatedGen
Gene	isTF	isCDMarker	StatisticsValue	P-value	Adj P-value	Group2_PT_1	Group2_PT_0.99	Group2_PT_0.98	Group2_PT_0.97	Group2_PT_0.96	Group2_PT_0.95	Group2_PT_0.94	Group2_PT_0.93	Group2_PT_0.92	Group2_PT_0.91	Group2_PT_0.9	Group2_PT_0.89	Group2_PT_0.88	Group2_PT_0.87	Group2_PT_0.86	Group2_PT_0.85	Group2_PT_0.84	Group2_PT_0.83	Group2_PT_0.82	Group2_PT_0.81	Group2_PT_0.8	Group2_PT_0.79	Group2_PT_0.78	Group2_PT_0.77	Group2_PT_0.76	Group2_PT_0.75	Group2_PT_0.74	Group2_PT_0.73	Group2_PT_0.72	Group2_PT_0.71	Group2_PT_0.7	Group2_PT_0.69	Group2_PT_0.68	Group2_PT_0.67	Group2_PT_0.66	Group2_PT_0.65	Group2_PT_0.64	Group2_PT_0.63	Group2_PT_0.62	Group2_PT_0.61	Group2_PT_0.6	Group2_PT_0.59	Group2_PT_0.58	Group2_PT_0.57
YWHAQ	0	0	29.391	6.5099e-06	0.043408	0.156957	0.139346	0.121749	0.104183	0.0866602	0.0691965	0.0518064	0.0345045	0.0173058	0.0002247	-0.0167239	-0.0335253	-0.050165	-0.066628	-0.082899	-0.098965	-0.11481	-0.130419	-0.145778	-0.160872	-0.175687	-0.190207	-0.204418	-0.218306	-0.231854	-0.24505	-0.257878	-0.270323	-0.28237	-0.294006	-0.305215	-0.315982	-0.326293	-0.336133	-0.345487	-0.354341	-0.36268	-0.370489	-0.377754	-0.384461	-0.390612	-0.39622	-0.401295	-0.405849
LIMS1	0	0	40.008	4.3121e-08	0.00028908	0.500859	0.488407	0.475966	0.463546	0.451159	0.438816	0.426526	0.414302	0.402154	0.390092	0.378128	0.366272	0.354536	0.34293	0.331465	0.320151	0.309001	0.298023	0.287231	0.276633	0.266241	0.256067	0.24612	0.236411	0.226952	0.217753	0.208826	0.20018	0.191827	0.183778	0.176043	0.168634	0.16156	0.154834	0.148466	0.142466	0.136846	0.131616	0.126788	0.122368	0.118338	0.114662	0.111304	0.108228
H3F3A	0	0	30.726	3.4819e-06	0.023249	0.82106	0.805398	0.789746	0.774114	0.758513	0.742953	0.727443	0.711994	0.696616	0.681319	0.666114	0.65101	0.636017	0.621146	0.606407	0.59181	0.577366	0.563083	0.548973	0.535046	0.521311	0.50778	0.494461	0.481365	0.468503	0.455884	0.443519	0.431417	0.41959	0.408046	0.396796	0.385851	0.375221	0.364915	0.354943	0.345317	0.336045	0.327139	0.318608	0.310461	0.302691	0.295282	0.288219	0.281486
RNF130	0	0	44.2	5.8317e-09	3.916e-05	0.871493	0.853347	0.83521	0.817092	0.799	0.780944	0.762933	0.744975	0.72708	0.709257	0.691514	0.673861	0.656306	0.638859	0.621528	0.604322	0.587251	0.570323	0.553547	0.536932	0.520488	0.504222	0.488144	0.472264	0.456589	0.441129	0.425893	0.41089	0.396128	0.381617	0.367366	0.353383	0.339677	0.326259	0.313135	0.300316	0.28781	0.275627	0.263775	0.252261	0.241074	0.230192	0.219594	0.209258
SOD2	0	0	93.162	2.8026e-19	1.8948e-15	0.884381	0.879459	0.874526	0.869569	0.864579	0.859544	0.854452	0.849292	0.844053	0.838723	0.833291	0.827746	0.822076	0.816271	0.810318	0.804206	0.797925	0.791463	0.784807	0.777949	0.770874	0.763574	0.756035	0.748247	0.740199	0.731879	0.723276	0.714378	0.705174	0.695653	0.685804	0.675615	0.665075	0.654173	0.642896	0.631235	0.619177	0.606711	0.593826	0.580514	0.566792	0.552695	0.538256	0.523509
PBX1	1	0	119.304	7.5212e-25	5.0919e-21	1.13409	1.12341	1.11272	1.10199	1.09121	1.08036	1.06942	1.05838	1.04722	1.03592	1.02447	1.01285	1.00103	0.989013	0.976769	0.964284	0.95154	0.938521	0.92521	0.911588	0.89764	0.883347	0.868693	0.85366	0.838232	0.82239	0.806117	0.789398	0.772213	0.754547	0.736381	0.717699	0.698483	0.678717	0.658382	0.637463	0.61594	0.593799	0.57102	0.547595	0.523596	0.499138	0.47434	0.449317
PLEK	0	0	82.629	4.829e-17	3.262e-13	1.93808	1.88505	1.83206	1.77914	1.72634	1.67369	1.62123	1.569	1.51704	1.46538	1.41406	1.36312	1.3126	1.26254	1.21297	1.16394	1.11548	1.06762	1.02042	0.973893	0.928094	0.883057	0.838818	0.795417	0.752891	0.711279	0.670618	0.630947	0.592303	0.554725	0.518251	0.482919	0.448767	0.415832	0.384154	0.353769	0.324717	0.297035	0.270761	0.245927	0.222497	0.2004	0.179563	0.159914
PDLIM1	1	0	43.211	9.3533e-09	6.276e-05	2.17333	2.09008	2.00691	1.92393	1.84122	1.75887	1.67698	1.59563	1.51492	1.43494	1.35578	1.27752	1.20027	1.12411	1.04913	0.97542	0.903076	0.832188	0.762846	0.695141	0.629163	0.565004	0.502755	0.442507	0.38435	0.328376	0.274675	0.223339	0.174458	0.128123	0.084426	0.043457	0.0053068	-0.0299332	-0.0621722	-0.091319	-0.117283	-0.139974	-0.159299	-0.175189	-0.187764	-0.197253	-0.203888	-0.2079
SERPINB1	0	0	141.779	1.1743e-29	7.9569e-26	1.03377	1.03402	1.03426	1.03445	1.03458	1.03463	1.03458	1.03441	1.03411	1.03364	1.03299	1.03214	1.03107	1.02976	1.02819	1.02634	1.02419	1.02172	1.01891	1.01574	1.01219	1.00824	1.00387	0.999056	0.993784	0.988031	0.981779	0.975006	0.967693	0.959819	0.951365	0.942311	0.932636	0.92232	0.911345	0.899689	0.887332	0.874255	0.860437	0.845862	0.830543	0.81451	0.797792	0.78042
HBD	0	0	29.906	5.1159e-06	0.034139	0.411198	0.411723	0.412224	0.412678	0.413062	0.413352	0.413525	0.413557	0.413425	0.413105	0.412574	0.411808	0.410784	0.409478	0.407868	0.405929	0.403638	0.400971	0.397906	0.394418	0.390484	0.386081	0.381185	0.375773	0.369821	0.363306	0.356205	0.348493	0.340148	0.331146	0.321463	0.311076	0.299962	0.288097	0.275457	0.26202	0.247761	0.232658	0.216686	0.199831	0.182163	0.163798	0.144854	0.125449
SRGN	0	0	51.406	1.8357e-10	1.2352e-06	0.18944	0.193653	0.197854	0.202028	0.206163	0.210245	0.214261	0.218198	0.222043	0.225783	0.229404	0.232893	0.236238	0.239424	0.242439	0.24527	0.247903	0.250325	0.252524	0.254485	0.256196	0.257644	0.258815	0.259696	0.260275	0.260537	0.26047	0.26006	0.259295	0.258161	0.256645	0.254734	0.252414	0.249673	0.246497	0.242874	0.238789	0.23423	0.229184	0.223641	0.217624	0.211176	0.20434	0.197157
TLN1	0	0	29.924	5.0709e-06	0.033843	0.108445	0.119281	0.130081	0.14081	0.151433	0.161915	0.172219	0.182312	0.192156	0.201717	0.21096	0.219848	0.228347	0.236421	0.244035	0.251154	0.257741	0.263762	0.269181	0.273963	0.278072	0.281473	0.284131	0.28601	0.287075	0.28729	0.28662	0.285029	0.282483	0.278945	0.274381	0.268754	0.262031	0.254174	0.245149	0.234921	0.223453	0.210711	0.196659	0.181273	0.164642	0.146916	0.128249	0.108792
CNRIP1	0	0	32.08	1.8421e-06	0.012307	0.0567387	0.073439	0.0900975	0.106673	0.123125	0.13941	0.155489	0.171318	0.186858	0.202066	0.216901	0.231321	0.245285	0.258752	0.271681	0.284029	0.295755	0.306818	0.317176	0.326788	0.335613	0.343608	0.350734	0.356947	0.362207	0.366472	0.369701	0.371852	0.372885	0.372756	0.371426	0.368852	0.364993	0.359807	0.353254	0.345292	0.335879	0.324973	0.312534	0.298532	0.283047	0.266226	0.248214	0.229156
MPP1	0	0	82.083	6.3039e-17	4.257e-13	0.362476	0.383883	0.405238	0.426487	0.447579	0.46846	0.489078	0.50938	0.529314	0.548827	0.567866	0.586379	0.604313	0.621615	0.638233	0.654114	0.669206	0.683456	0.696811	0.709218	0.720626	0.730981	0.740231	0.748323	0.755204	0.760822	0.765125	0.768059	0.769572	0.769612	0.768125	0.765059	0.760362	0.753981	0.745862	0.735955	0.724205	0.710561	0.694969	0.67739	0.657915	0.636705	0.613925	0.589738
IRF2BP2	0	0	42.06	1.6212e-08	0.00010875	-0.133295	-0.115342	-0.0974205	-0.0795632	-0.0618019	-0.0441687	-0.0266956	-0.0094146	0.0076424	0.0244432	0.040956	0.0571485	0.072989	0.088445	0.103485	0.118077	0.132189	0.145788	0.158843	0.171322	0.183193	0.194424	0.204982	0.214836	0.223953	0.232302	0.239851	0.246567	0.25242	0.257375	0.261402	0.264469	0.266544	0.267594	0.267587	0.266492	0.264277	0.260909	0.256357	0.250595	0.243674	0.235683	0.226714	0.216857
GATA2	1	0	115.626	4.588e-24	3.1047e-20	0.0071007	0.041245	0.0753285	0.109289	0.143067	0.1766	0.209827	0.242686	0.275118	0.30706	0.338452	0.369232	0.399339	0.428712	0.45729	0.485012	0.511815	0.53764	0.562426	0.586109	0.608631	0.62993	0.649943	0.668611	0.685872	0.701665	0.715928	0.728601	0.739623	0.748931	0.756466	0.762165	0.765968	0.767814	0.76764	0.765387	0.760993	0.754397	0.745537	0.734368	0.720992	0.705594	0.688361	0.669479
TESPA1	0	0	47.59	1.1491e-09	7.7205e-06	-0.178205	-0.155194	-0.132221	-0.109322	-0.0865362	-0.0638999	-0.0414509	-0.0192266	0.0027355	0.024398	0.0457235	0.0666744	0.087213	0.107303	0.126906	0.145984	0.164501	0.182418	0.199699	0.216306	0.232201	0.247347	0.261706	0.275242	0.287916	0.299691	0.310531	0.320396	0.32925	0.337056	0.343775	0.349371	0.353806	0.357043	0.359044	0.359771	0.359187	0.357256	0.353938	0.349206	0.343116	0.335772	0.327277	0.317738
SLC40A1	0	0	69.943	2.3338e-14	1.5739e-10	-0.300286	-0.266332	-0.232432	-0.198638	-0.165004	-0.131583	-0.098429	-0.0655944	-0.0331328	-0.0010975	0.0304583	0.0614812	0.091918	0.121715	0.15082	0.179178	0.206738	0.233445	0.259245	0.284087	0.307916	0.33068	0.352325	0.372797	0.392044	0.410012	0.426648	0.441898	0.45571	0.468029	0.478804	0.487979	0.495503	0.501322	0.505382	0.507631	0.508015	0.50648	0.502974	0.497456	0.490012	0.480797	0.469971	0.457689
FTH1	0	0	180.644	5.4241e-38	3.6765e-34	-0.21407	-0.180005	-0.145992	-0.112087	-0.0783419	-0.0448109	-0.0115474	0.0213951	0.0539632	0.0861034	0.117762	0.148886	0.179421	0.209315	0.238513	0.266962	0.294609	0.3214	0.347282	0.372201	0.396103	0.418936	0.440645	0.461177	0.48048	0.498498	0.515179	0.530469	0.544315	0.556663	0.56746	0.576653	0.584187	0.590009	0.594066	0.596304	0.59667	0.595111	0.591572	0.586014	0.578529	0.569282	0.558442	0.546174
CYTL1	0	0	78.721	3.2505e-16	2.1947e-12	-0.593717	-0.537708	-0.481787	-0.426038	-0.370551	-0.315412	-0.260707	-0.206524	-0.152949	-0.100069	-0.047972	0.0032559	0.053528	0.102756	0.150855	0.197737	0.243315	0.287502	0.330211	0.371356	0.410849	0.448604	0.484533	0.51855	0.550568	0.5805	0.608258	0.633757	0.656909	0.677626	0.695823	0.711412	0.724307	0.73442	0.741664	0.745954	0.7472	0.745318	0.740219	0.731838	0.720301	0.705849	0.68872	0.669154
FCER1A	0	0	287.337	5.8329e-61	3.9559e-57	-0.204567	-0.14021	-0.075951	-0.0118884	0.0518798	0.115256	0.178141	0.240438	0.302048	0.362874	0.422817	0.481778	0.539661	0.596367	0.651798	0.705855	0.758441	0.809457	0.858806	0.906389	0.952109	0.995867	1.03756	1.0771	1.11439	1.14932	1.1818	1.21172	1.239	1.26353	1.28522	1.30396	1.31967	1.33223	1.34156	1.34755	1.35011	1.34914	1.34454	1.33623	1.32434	1.30909	1.29073	1.26949
CPPED1	0	0	132.394	1.1976e-27	8.1099e-24	-0.78185	-0.709499	-0.637251	-0.565209	-0.493477	-0.422157	-0.351353	-0.281169	-0.211707	-0.14307	-0.0753621	-0.0086859	0.056855	0.121158	0.18412	0.245637	0.305606	0.363924	0.420488	0.475195	0.527941	0.578624	0.627139	0.673385	0.717257	0.758653	0.797469	0.833603	0.86695	0.897408	0.924874	0.949244	0.970416	0.988286	1.00275	1.01371	1.02105	1.02468	1.02449	1.02041	1.01255	1.00117	0.986509	0.968825
PCDH9	0	0	43.723	7.324e-09	4.9166e-05	-0.0811636	-0.072355	-0.0635559	-0.0547741	-0.0460188	-0.0372988	-0.028623	-0.0200002	-0.0114393	-0.002949	0.0054618	0.0137843	0.02201	0.030129	0.038133	0.046014	0.0537623	0.0613693	0.068826	0.0761238	0.0832537	0.0902069	0.0969747	0.103548	0.109918	0.116076	0.122014	0.127722	0.133191	0.138413	0.143378	0.148079	0.152506	0.15665	0.160503	0.164055	0.167298	0.170223	0.172822	0.175085	0.177018	0.178628	0.179925	0.18092
FTL	0	0	92.813	3.3255e-19	2.248e-15	0.264881	0.266034	0.267185	0.268336	0.269484	0.270628	0.271769	0.272905	0.274036	0.27516	0.276277	0.277386	0.278487	0.279578	0.280659	0.281728	0.282786	0.283832	0.284864	0.285881	0.286884	0.287871	0.288841	0.289794	0.290729	0.291645	0.292542	0.293417	0.294272	0.295104	0.295913	0.296699	0.297461	0.298197	0.298907	0.29959	0.300246	0.300873	0.301471	0.302039	0.302575	0.303079	0.303548	0.30398
H3F3B	0	0	83.224	3.611e-17	2.4396e-13	-0.161551	-0.152361	-0.143166	-0.13396	-0.124737	-0.115493	-0.106221	-0.0969171	-0.087575	-0.0781895	-0.0687551	-0.0592664	-0.049718	-0.040104	-0.03042	-0.02066	-0.0108183	-0.00088973	0.0091312	0.0192498	0.0294716	0.039802	0.0502465	0.06081	0.0714993	0.0823185	0.0932734	0.10437	0.115612	0.127007	0.13856	0.150275	0.162158	0.174216	0.186452	0.198873	0.211485	0.224291	0.237299	0.250506	0.263842	0.277198	0.290464	0.303531
RPL36AL	0	0	36.718	2.0586e-07	0.0013776	0.101879	0.090648	0.0794462	0.0683031	0.0572477	0.0463092	0.0355169	0.0248999	0.0144876	0.0043092	-0.0056062	-0.0152292	-0.024531	-0.033481	-0.042052	-0.050214	-0.0579366	-0.0651918	-0.0719501	-0.0781822	-0.083859	-0.088951	-0.0934293	-0.097264	-0.100427	-0.102888	-0.104619	-0.105589	-0.10577	-0.105133	-0.103648	-0.101286	-0.0980173	-0.0938136	-0.0886452	-0.082483	-0.075298	-0.06706	-0.057741	-0.047321	-0.0358859	-0.023578	-0.0105405	0.0030828
RPL19	0	0	37.631	1.3353e-07	0.00089423	0.10619	0.102358	0.0985503	0.0947924	0.091109	0.0875249	0.0840651	0.0807542	0.0776172	0.0746789	0.0719641	0.0694977	0.067305	0.065409	0.063837	0.062612	0.0617604	0.0613058	0.0612734	0.061688	0.0625746	0.0639578	0.0658627	0.068314	0.0713364	0.074955	0.0791945	0.0840797	0.089636	0.095887	0.102858	0.110575	0.119062	0.128343	0.138444	0.149389	0.161204	0.173913	0.18754	0.202102	0.217515	0.233642	0.250346	0.267488
RPS11	0	0	89.747	1.49e-18	1.007e-14	0.169729	0.173948	0.17818	0.182438	0.186735	0.191083	0.195496	0.199986	0.204568	0.209252	0.214053	0.218983	0.224056	0.229283	0.234679	0.240256	0.246026	0.252004	0.258201	0.264632	0.271308	0.278242	0.285448	0.292939	0.300727	0.308825	0.317246	0.326004	0.335111	0.34458	0.354424	0.364656	0.375289	0.386335	0.397808	0.409721	0.422087	0.434918	0.448227	0.462021	0.476238	0.490779	0.505543	0.520432
RPL10	0	0	110.403	5.97e-23	4.0387e-19	0.069024	0.076412	0.0838109	0.0912326	0.0986883	0.106189	0.113747	0.121372	0.129077	0.136872	0.144768	0.152778	0.160913	0.169183	0.1776	0.186176	0.194921	0.203847	0.212966	0.222288	0.231825	0.241588	0.251589	0.261839	0.272349	0.28313	0.294194	0.305553	0.317217	0.329197	0.341506	0.354154	0.367152	0.380513	0.394247	0.408365	0.42288	0.437802	0.453142	0.468905	0.485031	0.50142	0.517975	0.534597
ZFAS1	0	0	66.365	1.3267e-13	8.9444e-10	-0.836124	-0.802268	-0.768428	-0.734618	-0.700852	-0.667147	-0.633517	-0.599977	-0.566542	-0.533227	-0.500047	-0.467017	-0.434152	-0.401468	-0.368978	-0.336699	-0.304644	-0.27283	-0.241271	-0.209982	-0.178978	-0.148274	-0.117886	-0.087827	-0.0581138	-0.0287607	0.00021727	0.028805	0.056988	0.08475	0.112077	0.138954	0.165366	0.191297	0.216733	0.241659	0.26606	0.28992	0.313226	0.335959	0.35809	0.37958	0.400389	0.42048
PRKACB	0	0	39.435	5.6642e-08	0.00037956	0.232571	0.218117	0.203695	0.189338	0.17508	0.160953	0.146989	0.133222	0.119684	0.106407	0.0934247	0.0807696	0.068474	0.056572	0.045094	0.034075	0.0235466	0.0135415	0.0040925	-0.0047676	-0.0130061	-0.0205902	-0.0274874	-0.033665	-0.0390898	-0.0437296	-0.0475515	-0.0505228	-0.052611	-0.053783	-0.054006	-0.053248	-0.0514753	-0.048656	-0.044757	-0.039746	-0.033589	-0.026255	-0.017711	-0.0079335	0.0029983	0.014949	0.0277836	0.0413654
RPL27A	0	0	40.056	4.2153e-08	0.00028268	-0.100066	-0.095182	-0.090289	-0.0853773	-0.0804377	-0.075461	-0.0704379	-0.065359	-0.0602152	-0.0549971	-0.0496954	-0.0443008	-0.038804	-0.033196	-0.027467	-0.021608	-0.0156103	-0.00946357	-0.003159	0.0033126	0.0099607	0.0167945	0.0238233	0.031056	0.0385031	0.0461726	0.0540742	0.0622173	0.070611	0.079265	0.0881879	0.09739	0.106879	0.116666	0.126759	0.137167	0.147901	0.158969	0.170381	0.182141	0.194212	0.206533	0.219043	0.231679
RPS24	0	0	33.413	9.8315e-07	0.0065724	-0.241513	-0.232947	-0.224368	-0.215763	-0.207121	-0.198428	-0.189672	-0.180839	-0.171918	-0.162896	-0.15376	-0.144497	-0.135095	-0.12554	-0.115821	-0.105925	-0.0958391	-0.0855504	-0.0750463	-0.0643142	-0.0533416	-0.0421156	-0.0306237	-0.018853	-0.0067913	0.0055745	0.0182569	0.0312686	0.044622	0.058331	0.0724061	0.086862	0.10171	0.116963	0.132634	0.148736	0.165281	0.182282	0.199752	0.217697	0.236064	0.254767	0.273719	0.292834
RPL9P9	0	0	55.501	2.5509e-11	1.718e-07	-0.281648	-0.282108	-0.282542	-0.282927	-0.283237	-0.283447	-0.283532	-0.283467	-0.283227	-0.282787	-0.282123	-0.281208	-0.280019	-0.27853	-0.276716	-0.274553	-0.272015	-0.269077	-0.265715	-0.261902	-0.257615	-0.252829	-0.247518	-0.241657	-0.235222	-0.228187	-0.220528	-0.212219	-0.203235	-0.193552	-0.183145	-0.171988	-0.160057	-0.147326	-0.133771	-0.119367	-0.104088	-0.08791	-0.070808	-0.0527645	-0.0338493	-0.014178	0.00613183	0.0269642
CTD-2090I13.1	0	0	51.889	1.4549e-10	9.7913e-07	-0.149111	-0.147261	-0.145397	-0.143504	-0.141567	-0.139572	-0.137504	-0.13535	-0.133094	-0.130721	-0.128219	-0.125571	-0.122763	-0.119782	-0.116612	-0.113238	-0.109647	-0.105824	-0.101754	-0.097423	-0.0928163	-0.0879193	-0.0827177	-0.077197	-0.0713422	-0.0651393	-0.0585737	-0.0516309	-0.044296	-0.036555	-0.0283936	-0.019797	-0.0107497	-0.0012386	0.0087514	0.019235	0.030226	0.04174	0.05379	0.0663865	0.0794867	0.093019	0.106912	0.121093
RPL35A	0	0	39.11	6.6111e-08	0.00044294	-0.619946	-0.596705	-0.573468	-0.55024	-0.527023	-0.503823	-0.480642	-0.457486	-0.434358	-0.411261	-0.388201	-0.365181	-0.342205	-0.319277	-0.296401	-0.273581	-0.250822	-0.228126	-0.205499	-0.182944	-0.160465	-0.138066	-0.115751	-0.093524	-0.07139	-0.0493518	-0.0274138	-0.0055801	0.016145	0.037759	0.0592559	0.080633	0.101885	0.12301	0.144002	0.164857	0.185573	0.206144	0.226567	0.246836	0.266921	0.286784	0.306383	0.325678
RPL13	0	0	29.838	5.2803e-06	0.03523	-0.359706	-0.350078	-0.34044	-0.330783	-0.321096	-0.31137	-0.301594	-0.29176	-0.281857	-0.271875	-0.261805	-0.251636	-0.241359	-0.230964	-0.220441	-0.209781	-0.198973	-0.188008	-0.176875	-0.165566	-0.154069	-0.142376	-0.130477	-0.118361	-0.106019	-0.0934408	-0.0806169	-0.0675373	-0.054192	-0.040572	-0.026666	-0.012465	0.0020402	0.0168605	0.0320052	0.047484	0.063308	0.079485	0.096026	0.112936	0.130173	0.147669	0.165353	0.183159
RPL13A	0	0	62.725	7.7534e-13	5.2258e-09	0.237768	0.233559	0.229369	0.225218	0.221125	0.217111	0.213194	0.209395	0.205732	0.202226	0.198895	0.195759	0.192839	0.190153	0.18772	0.185561	0.183696	0.182142	0.180921	0.180051	0.179552	0.179444	0.179746	0.180477	0.181658	0.183308	0.185446	0.188091	0.191264	0.194984	0.19927	0.204143	0.20962	0.215723	0.22247	0.229881	0.237976	0.246774	0.256294	0.266551	0.277502	0.289074	0.301193	0.313785
RPS14	0	0	39.83	4.6927e-08	0.00031455	-0.292731	-0.277834	-0.262933	-0.248023	-0.233099	-0.218158	-0.203195	-0.188206	-0.173187	-0.158132	-0.143038	-0.1279	-0.112714	-0.097475	-0.08218	-0.066823	-0.0514008	-0.0359084	-0.0203416	-0.0046959	0.0110328	0.0268491	0.0427574	0.058762	0.0748671	0.0910773	0.107397	0.12383	0.140382	0.157056	0.173857	0.19079	0.207858	0.225066	0.242419	0.25992	0.277575	0.295387	0.313361	0.331498	0.349764	0.368106	0.38647	0.404803
RPL39	0	0	34.815	5.0712e-07	0.0033906	-0.833945	-0.81677	-0.799585	-0.782382	-0.765151	-0.747883	-0.730569	-0.7132	-0.695766	-0.678259	-0.660668	-0.642985	-0.625201	-0.607306	-0.589291	-0.571147	-0.552865	-0.534435	-0.515848	-0.497096	-0.478168	-0.459055	-0.439749	-0.42024	-0.400519	-0.380576	-0.360403	-0.33999	-0.319328	-0.298408	-0.27722	-0.255756	-0.234005	-0.21196	-0.18961	-0.166946	-0.14396	-0.120641	-0.096982	-0.0729769	-0.0486737	-0.024148	0.00052446	0.0252673
FAU	0	0	41.86	1.7834e-08	0.00011961	-0.147432	-0.140446	-0.133458	-0.126462	-0.119457	-0.112438	-0.105402	-0.0983464	-0.0912671	-0.084161	-0.0770247	-0.0698549	-0.062648	-0.055401	-0.048111	-0.040773	-0.0333855	-0.0259441	-0.0184457	-0.0108869	-0.0032644	0.0044252	0.0121851	0.020019	0.0279298	0.0359211	0.0439963	0.0521587	0.060412	0.068758	0.0772024	0.085747	0.0943956	0.103151	0.112018	0.120999	0.130096	0.139315	0.148658	0.158127	0.16771	0.177391	0.187149	0.196967
RPL34	0	0	45.461	3.1878e-09	2.1413e-05	-0.779511	-0.754987	-0.730471	-0.70597	-0.681492	-0.657045	-0.632637	-0.608276	-0.583968	-0.559722	-0.535546	-0.511447	-0.487433	-0.463512	-0.439691	-0.415979	-0.392382	-0.368909	-0.345567	-0.322365	-0.299309	-0.276408	-0.253669	-0.2311	-0.208708	-0.186503	-0.16449	-0.142678	-0.121075	-0.099689	-0.0785262	-0.057595	-0.0369042	-0.0164603	0.0037287	0.023655	0.043311	0.062688	0.08178	0.100578	0.119074	0.13726	0.155126	0.172666
RPL11	0	0	52.467	1.1017e-10	7.4158e-07	-0.575562	-0.555991	-0.536424	-0.516863	-0.497311	-0.477771	-0.458245	-0.438738	-0.419252	-0.39979	-0.380356	-0.360951	-0.341579	-0.322244	-0.302948	-0.283693	-0.264484	-0.245323	-0.226214	-0.207158	-0.18816	-0.169221	-0.150346	-0.131538	-0.112798	-0.0941309	-0.0755388	-0.057025	-0.038592	-0.020244	-0.0019832	0.016187	0.0342648	0.0522459	0.0701276	0.087907	0.105581	0.123147	0.140601	0.15794	0.175153	0.192224	0.209138	0.22588
RPL24	0	0	36.787	1.9931e-07	0.0013342	-0.0620423	-0.058575	-0.0551022	-0.0516175	-0.0481151	-0.0445893	-0.0410341	-0.0374438	-0.0338123	-0.0301339	-0.0264027	-0.0226128	-0.018758	-0.014833	-0.010832	-0.006749	-0.0025777	0.00168759	0.0060526	0.0105232	0.0151054	0.0198049	0.0246277	0.02958	0.0346664	0.039894	0.0452684	0.0507954	0.056481	0.062331	0.0683505	0.074546	0.0809244	0.0874901	0.0942494	0.101208	0.108373	0.115748	0.123341	0.131155	0.139185	0.147419	0.155842	0.164443
RPS4X	0	0	43.567	7.8931e-09	5.2978e-05	-0.420693	-0.395198	-0.369723	-0.344289	-0.318914	-0.293619	-0.268425	-0.243351	-0.218417	-0.193643	-0.16905	-0.144657	-0.120485	-0.096553	-0.072882	-0.049491	-0.0264006	-0.00363095	0.018798	0.0408663	0.0625538	0.0838405	0.104706	0.125131	0.145096	0.164579	0.183561	0.202022	0.219942	0.237301	0.254079	0.270256	0.285811	0.300726	0.314979	0.32855	0.34142	0.353569	0.364977	0.375627	0.385549	0.394796	0.403423	0.411482
RPS27	0	0	117.094	2.2294e-24	1.5088e-20	-0.595239	-0.557257	-0.519316	-0.481458	-0.443724	-0.406154	-0.368792	-0.331676	-0.29485	-0.258354	-0.22223	-0.186518	-0.15126	-0.116498	-0.082272	-0.048624	-0.015595	0.0167735	0.0484403	0.0793642	0.109504	0.138818	0.167265	0.194805	0.221394	0.246994	0.271561	0.295056	0.317436	0.33866	0.358687	0.377476	0.394985	0.411174	0.426	0.439424	0.451402	0.461895	0.47086	0.478268	0.484189	0.488752	0.492087	0.494325
GAS5	0	0	39.538	5.3933e-08	0.00036146	-0.629466	-0.596426	-0.563417	-0.530472	-0.497623	-0.4649	-0.432337	-0.399964	-0.367814	-0.335919	-0.304309	-0.273018	-0.242076	-0.211516	-0.181369	-0.151667	-0.122443	-0.0937266	-0.0655511	-0.037948	-0.010949	0.0154141	0.0411094	0.066105	0.0903698	0.113871	0.136578	0.158457	0.179479	0.19961	0.218819	0.237074	0.254343	0.270595	0.285797	0.299919	0.312927	0.324791	0.335479	0.344967	0.353316	0.360634	0.367032	0.372617
RPS27A	0	0	35.614	3.4733e-07	0.0023236	-0.632969	-0.603256	-0.573573	-0.54395	-0.514419	-0.485008	-0.45575	-0.426673	-0.397809	-0.369188	-0.340839	-0.312794	-0.285082	-0.257735	-0.230782	-0.204253	-0.17818	-0.152592	-0.127519	-0.102993	-0.0790425	-0.055699	-0.0329926	-0.010953	0.010388	0.0310015	0.0508566	0.069923	0.08817	0.105569	0.122087	0.137695	0.152364	0.166061	0.178757	0.190422	0.201026	0.210537	0.218926	0.226169	0.232307	0.237417	0.241577	0.244864
HINT1	0	0	53.285	7.4298e-11	5.0018e-07	-0.425424	-0.431834	-0.438222	-0.444564	-0.450837	-0.457019	-0.463086	-0.469016	-0.474786	-0.480372	-0.485753	-0.490904	-0.495804	-0.50043	-0.504757	-0.508765	-0.512429	-0.515726	-0.518635	-0.521132	-0.523194	-0.524798	-0.525921	-0.526541	-0.526635	-0.526179	-0.525151	-0.523528	-0.521287	-0.518405	-0.514859	-0.510627	-0.505685	-0.50001	-0.493581	-0.486373	-0.478364	-0.469531	-0.459852	-0.449308	-0.43794	-0.425818	-0.413014	-0.3996
MT-ND4	0	0	37.657	1.319e-07	0.0008835	-0.772259	-0.747313	-0.722401	-0.697556	-0.672812	-0.648203	-0.623764	-0.599527	-0.575526	-0.551795	-0.528369	-0.50528	-0.482563	-0.460251	-0.438378	-0.416978	-0.396084	-0.375731	-0.355952	-0.33678	-0.318251	-0.300397	-0.283252	-0.26685	-0.251225	-0.236411	-0.22244	-0.209348	-0.197168	-0.185933	-0.175678	-0.166436	-0.158241	-0.151126	-0.145127	-0.140275	-0.136605	-0.134152	-0.132947	-0.133018	-0.134301	-0.136686	-0.140062	-0.144317
RPL30	0	0	31.47	2.4548e-06	0.016393	-1.11496	-1.07659	-1.03824	-0.999933	-0.961701	-0.923564	-0.885547	-0.847673	-0.809966	-0.77245	-0.735148	-0.698085	-0.661285	-0.624771	-0.588566	-0.552696	-0.517184	-0.482053	-0.447328	-0.413032	-0.37919	-0.345824	-0.31296	-0.28062	-0.248829	-0.217611	-0.186989	-0.156987	-0.127629	-0.098939	-0.0709412	-0.043659	-0.017116	0.0086635	0.0336558	0.057837	0.081183	0.103671	0.125276	0.145976	0.165774	0.184682	0.202714	0.219885
HOPX	0	0	74.468	2.5813e-15	1.7419e-11	-0.561454	-0.562418	-0.563379	-0.564333	-0.565278	-0.56621	-0.567125	-0.568021	-0.568895	-0.569742	-0.57056	-0.571346	-0.572095	-0.572806	-0.573475	-0.574098	-0.574672	-0.575194	-0.575662	-0.57607	-0.576417	-0.576699	-0.576912	-0.577054	-0.577122	-0.577111	-0.577019	-0.576843	-0.576579	-0.576223	-0.575774	-0.575227	-0.57458	-0.573828	-0.572969	-0.572	-0.570917	-0.569717	-0.568396	-0.566953	-0.565392	-0.563723	-0.561953	-0.560093
SELL	0	1	123.429	9.8888e-26	6.6957e-22	-0.739731	-0.739658	-0.739574	-0.739465	-0.73932	-0.739126	-0.738873	-0.738548	-0.738138	-0.737632	-0.737017	-0.736283	-0.735416	-0.734404	-0.733236	-0.7319	-0.730383	-0.728674	-0.72676	-0.72463	-0.722271	-0.719671	-0.716819	-0.713702	-0.710308	-0.706625	-0.702642	-0.698345	-0.693724	-0.688766	-0.683459	-0.677791	-0.67175	-0.665324	-0.658501	-0.651269	-0.643615	-0.635529	-0.626997	-0.618012	-0.608604	-0.598824	-0.588726	-0.57836
CD34	0	1	54.858	3.48e-11	2.3434e-07	-0.52715	-0.525679	-0.524204	-0.522721	-0.521226	-0.519715	-0.518184	-0.516629	-0.515046	-0.51343	-0.511779	-0.510088	-0.508353	-0.50657	-0.504735	-0.502843	-0.500892	-0.498877	-0.496793	-0.494638	-0.492407	-0.490095	-0.4877	-0.485216	-0.48264	-0.479969	-0.477197	-0.474321	-0.471337	-0.468241	-0.465029	-0.461697	-0.458241	-0.454657	-0.450941	-0.447088	-0.443096	-0.438959	-0.434675	-0.430239	-0.425653	-0.420922	-0.416051	-0.411044
RPS19	0	0	72.169	7.9052e-15	5.3328e-11	-0.234327	-0.241428	-0.248514	-0.255572	-0.262589	-0.269549	-0.27644	-0.283246	-0.289955	-0.296552	-0.303023	-0.309354	-0.315531	-0.32154	-0.327367	-0.332999	-0.338421	-0.343619	-0.348579	-0.353287	-0.35773	-0.361893	-0.365762	-0.369323	-0.372563	-0.375466	-0.378021	-0.380211	-0.382024	-0.383445	-0.38446	-0.385056	-0.385219	-0.384933	-0.384186	-0.382964	-0.381251	-0.379036	-0.376302	-0.373042	-0.369292	-0.365113	-0.360569	-0.355722
CD52	0	0	82.479	5.1943e-17	3.5082e-13	-0.694045	-0.690643	-0.687234	-0.683815	-0.680378	-0.676919	-0.673433	-0.669912	-0.666352	-0.662748	-0.659093	-0.655381	-0.651609	-0.647768	-0.643855	-0.639864	-0.635788	-0.631623	-0.627362	-0.623	-0.618532	-0.613952	-0.609254	-0.604433	-0.599482	-0.594397	-0.589172	-0.583801	-0.578279	-0.572599	-0.566757	-0.560747	-0.554563	-0.5482	-0.541651	-0.534912	-0.527977	-0.520839	-0.513495	-0.50594	-0.498206	-0.49034	-0.482391	-0.474408
C1orf186	0	0	35.308	4.0152e-07	0.0026849	-0.322818	-0.320727	-0.318639	-0.316557	-0.314485	-0.312426	-0.310384	-0.308361	-0.306361	-0.304387	-0.302442	-0.30053	-0.298654	-0.296818	-0.295023	-0.293275	-0.291575	-0.289928	-0.288336	-0.286803	-0.285332	-0.283926	-0.282589	-0.281323	-0.280133	-0.279021	-0.277991	-0.277046	-0.276188	-0.275423	-0.274752	-0.274179	-0.273707	-0.273339	-0.27308	-0.272931	-0.272897	-0.27298	-0.273184	-0.273511	-0.273952	-0.274489	-0.275108	-0.275792
MT-CYB	0	0	46.558	1.885e-09	1.2663e-05	-0.826273	-0.805532	-0.784817	-0.764156	-0.743575	-0.7231	-0.702758	-0.682577	-0.662582	-0.6428	-0.623258	-0.603983	-0.585001	-0.566339	-0.548023	-0.530081	-0.512538	-0.495422	-0.478759	-0.462576	-0.4469	-0.431756	-0.417173	-0.403175	-0.389791	-0.377047	-0.364969	-0.353584	-0.342919	-0.333	-0.323854	-0.315508	-0.307988	-0.301321	-0.295534	-0.290653	-0.286706	-0.283717	-0.281716	-0.280719	-0.280677	-0.281496	-0.283085	-0.285352
PRDX1	0	0	104.775	9.4591e-22	6.3972e-18	-0.403771	-0.413759	-0.423725	-0.433651	-0.443514	-0.453295	-0.462972	-0.472526	-0.481935	-0.491179	-0.500236	-0.509087	-0.517711	-0.526087	-0.534194	-0.542013	-0.549521	-0.556699	-0.563525	-0.56998	-0.576042	-0.581691	-0.586906	-0.591666	-0.595952	-0.599742	-0.603015	-0.605751	-0.607929	-0.609528	-0.610529	-0.61091	-0.61065	-0.60973	-0.608127	-0.605822	-0.602794	-0.599023	-0.594487	-0.589172	-0.583126	-0.576432	-0.569173	-0.561432
HSPB1	0	0	49.132	5.4803e-10	3.6855e-06	-0.389811	-0.392783	-0.395749	-0.398707	-0.401652	-0.404578	-0.407482	-0.410359	-0.413204	-0.416014	-0.418783	-0.421508	-0.424183	-0.426804	-0.429367	-0.431866	-0.434299	-0.43666	-0.438944	-0.441148	-0.443266	-0.445295	-0.447229	-0.449065	-0.450797	-0.452422	-0.453934	-0.45533	-0.456604	-0.457753	-0.458772	-0.459656	-0.460401	-0.461002	-0.461455	-0.461755	-0.461899	-0.46188	-0.461696	-0.461342	-0.460821	-0.46014	-0.459306	-0.458326
MIF	0	0	69.395	3.0456e-14	2.0537e-10	-0.0851636	-0.094952	-0.104732	-0.114495	-0.124231	-0.133931	-0.143588	-0.153192	-0.162734	-0.172205	-0.181597	-0.190902	-0.200109	-0.20921	-0.218197	-0.227061	-0.235792	-0.244383	-0.252823	-0.261105	-0.26922	-0.277158	-0.284912	-0.292471	-0.299828	-0.306973	-0.313899	-0.320595	-0.327053	-0.333264	-0.33922	-0.344911	-0.35033	-0.355466	-0.360312	-0.364858	-0.369095	-0.373016	-0.37661	-0.379871	-0.382806	-0.385432	-0.387763	-0.389816
TUBB	0	0	106.033	5.1026e-22	3.4514e-18	-0.226146	-0.231911	-0.237671	-0.24342	-0.249152	-0.254863	-0.260547	-0.266198	-0.271811	-0.277381	-0.282902	-0.288369	-0.293776	-0.299118	-0.304389	-0.309584	-0.314698	-0.319725	-0.32466	-0.329497	-0.334231	-0.338857	-0.343368	-0.34776	-0.352027	-0.356164	-0.360166	-0.364026	-0.367739	-0.371301	-0.374705	-0.377947	-0.38102	-0.38392	-0.38664	-0.389176	-0.391522	-0.393673	-0.395622	-0.397367	-0.398909	-0.400258	-0.401421	-0.402406
STMN1	0	0	139.89	2.9799e-29	2.0186e-25	-0.401986	-0.402652	-0.403318	-0.403986	-0.404656	-0.40533	-0.406008	-0.40669	-0.407379	-0.408074	-0.408776	-0.409487	-0.410207	-0.410937	-0.411678	-0.41243	-0.413195	-0.413973	-0.414764	-0.415571	-0.416394	-0.417233	-0.418089	-0.418964	-0.419858	-0.420771	-0.421705	-0.422661	-0.423639	-0.42464	-0.425665	-0.426715	-0.427791	-0.428893	-0.430022	-0.43118	-0.432366	-0.433583	-0.434829	-0.436108	-0.437417	-0.438758	-0.440129	-0.44153
TUBA1B	0	0	219.848	2.0211e-46	1.3703e-42	-0.409414	-0.412021	-0.414624	-0.41722	-0.419804	-0.422375	-0.424927	-0.427457	-0.429962	-0.432437	-0.434879	-0.437286	-0.439652	-0.441974	-0.444248	-0.446472	-0.448641	-0.450751	-0.4528	-0.454782	-0.456695	-0.458536	-0.4603	-0.461983	-0.463583	-0.465094	-0.466515	-0.467841	-0.469068	-0.470193	-0.471212	-0.472122	-0.472918	-0.473598	-0.474157	-0.474592	-0.4749	-0.475076	-0.475117	-0.47502	-0.474795	-0.474459	-0.474025	-0.473511
HMGB1	0	0	37.106	1.7129e-07	0.001147	0.0327533	0.022942	0.0131346	0.0033338	-0.0064565	-0.016233	-0.0259922	-0.0357307	-0.045445	-0.0551316	-0.0647871	-0.074408	-0.083991	-0.093532	-0.103029	-0.112477	-0.121873	-0.131214	-0.140495	-0.149715	-0.158869	-0.167954	-0.176967	-0.185903	-0.19476	-0.203533	-0.21222	-0.220818	-0.229322	-0.237729	-0.246036	-0.254239	-0.262335	-0.27032	-0.278191	-0.285945	-0.293577	-0.301085	-0.308465	-0.315714	-0.322824	-0.329787	-0.336595	-0.34324
SRSF2	0	0	31.958	1.951e-06	0.013033	-0.143612	-0.150301	-0.156988	-0.163669	-0.170342	-0.177004	-0.183652	-0.190284	-0.196895	-0.203485	-0.21005	-0.216587	-0.223093	-0.229566	-0.236003	-0.242401	-0.248758	-0.25507	-0.261335	-0.267549	-0.273712	-0.279818	-0.285867	-0.291854	-0.297777	-0.303634	-0.309421	-0.315136	-0.320777	-0.326339	-0.331821	-0.33722	-0.342532	-0.347756	-0.352888	-0.357926	-0.362866	-0.367707	-0.372445	-0.377077	-0.381594	-0.385984	-0.390234	-0.394334
DEK	1	0	56.425	1.633e-11	1.1001e-07	-0.25848	-0.2634	-0.268317	-0.273226	-0.278124	-0.283008	-0.287872	-0.292714	-0.29753	-0.302316	-0.307069	-0.311784	-0.316458	-0.321087	-0.325668	-0.330196	-0.334669	-0.339081	-0.343431	-0.347713	-0.351924	-0.35606	-0.360118	-0.364094	-0.367984	-0.371784	-0.375491	-0.379101	-0.38261	-0.386015	-0.389311	-0.392495	-0.395564	-0.398513	-0.401338	-0.404037	-0.406605	-0.409039	-0.411335	-0.413489	-0.415503	-0.417381	-0.419127	-0.420745
RAN	0	0	48.511	7.3837e-10	4.9633e-06	-0.220727	-0.22316	-0.225594	-0.228032	-0.230476	-0.232928	-0.23539	-0.237863	-0.240349	-0.242851	-0.245371	-0.247909	-0.250469	-0.253052	-0.255661	-0.258296	-0.26096	-0.263656	-0.266384	-0.269147	-0.271946	-0.274785	-0.277664	-0.280585	-0.283551	-0.286563	-0.289624	-0.292734	-0.295897	-0.299114	-0.302388	-0.305719	-0.30911	-0.312563	-0.316079	-0.319661	-0.323311	-0.327031	-0.330822	-0.334686	-0.338615	-0.342597	-0.346621	-0.350674
DHFR	0	0	47.707	1.0862e-09	7.2992e-06	-0.280616	-0.281218	-0.28182	-0.282422	-0.283023	-0.283624	-0.284225	-0.284825	-0.285424	-0.286023	-0.286621	-0.287218	-0.287814	-0.288408	-0.289002	-0.289595	-0.290186	-0.290775	-0.291363	-0.291949	-0.292534	-0.293117	-0.293698	-0.294277	-0.294854	-0.295428	-0.296001	-0.296571	-0.297138	-0.297703	-0.298265	-0.298825	-0.299382	-0.299936	-0.300486	-0.301034	-0.301579	-0.30212	-0.302658	-0.303192	-0.303721	-0.304243	-0.304756	-0.305257
MCM7	1	0	62.934	7.006e-13	4.7227e-09	-0.101285	-0.112784	-0.124269	-0.135724	-0.147135	-0.158486	-0.169764	-0.180953	-0.192038	-0.203005	-0.213838	-0.224524	-0.235047	-0.245392	-0.255545	-0.265491	-0.275214	-0.284701	-0.293936	-0.302905	-0.311593	-0.319985	-0.328066	-0.335821	-0.343236	-0.350296	-0.356986	-0.363291	-0.369197	-0.374688	-0.37975	-0.384368	-0.388527	-0.392213	-0.39541	-0.398104	-0.400281	-0.401924	-0.40302	-0.403557	-0.403558	-0.403066	-0.402124	-0.400774
PCNA	0	0	40.051	4.2241e-08	0.00028323	-0.291056	-0.291749	-0.29244	-0.29313	-0.293816	-0.294498	-0.295174	-0.295843	-0.296505	-0.297157	-0.2978	-0.298431	-0.299049	-0.299654	-0.300245	-0.30082	-0.301377	-0.301917	-0.302438	-0.302938	-0.303417	-0.303873	-0.304306	-0.304714	-0.305096	-0.305451	-0.305778	-0.306075	-0.306342	-0.306578	-0.306781	-0.30695	-0.307084	-0.307182	-0.307243	-0.307265	-0.307248	-0.307191	-0.307092	-0.30695	-0.306769	-0.306554	-0.30631	-0.306042
TMPO	0	0	32.75	1.3437e-06	0.0089815	-0.183111	-0.18941	-0.195702	-0.201979	-0.208234	-0.21446	-0.22065	-0.226796	-0.232892	-0.238929	-0.2449	-0.250799	-0.256618	-0.26235	-0.267988	-0.273523	-0.278949	-0.284259	-0.289446	-0.294502	-0.299419	-0.304191	-0.30881	-0.31327	-0.317562	-0.32168	-0.325616	-0.329363	-0.332913	-0.33626	-0.339397	-0.342315	-0.345007	-0.347467	-0.349688	-0.35166	-0.353379	-0.354836	-0.356023	-0.356937	-0.35759	-0.358007	-0.358213	-0.358233
TYMS	0	0	84.338	2.0962e-17	1.4164e-13	-0.374987	-0.375014	-0.375042	-0.37507	-0.375099	-0.37513	-0.375163	-0.375197	-0.375234	-0.375274	-0.375318	-0.375364	-0.375415	-0.37547	-0.375529	-0.375594	-0.375664	-0.375739	-0.375821	-0.375909	-0.376003	-0.376105	-0.376215	-0.376332	-0.376457	-0.376591	-0.376734	-0.376886	-0.377047	-0.377219	-0.377401	-0.377593	-0.377797	-0.378012	-0.378238	-0.378477	-0.378729	-0.378993	-0.37927	-0.37956	-0.379863	-0.380174	-0.380491	-0.380812
LCP1	0	0	50.151	3.3584e-10	2.2589e-06	-0.589287	-0.585359	-0.58144	-0.577537	-0.57366	-0.569817	-0.566016	-0.562266	-0.558576	-0.554953	-0.551407	-0.547945	-0.544577	-0.541311	-0.538155	-0.535118	-0.532208	-0.529433	-0.526803	-0.524326	-0.522009	-0.519863	-0.517894	-0.516112	-0.514525	-0.513142	-0.511971	-0.51102	-0.510299	-0.509815	-0.509576	-0.509593	-0.509872	-0.510423	-0.511254	-0.512373	-0.513789	-0.51551	-0.517545	-0.519899	-0.522539	-0.525412	-0.528465	-0.531645
HMGN2	1	0	77.27	6.5926e-16	4.4507e-12	-0.0920834	-0.106748	-0.121392	-0.135998	-0.150544	-0.165012	-0.179382	-0.193634	-0.207749	-0.221706	-0.235487	-0.249072	-0.26244	-0.275573	-0.288451	-0.301054	-0.313362	-0.325357	-0.337017	-0.348324	-0.359258	-0.3698	-0.379929	-0.389626	-0.398872	-0.407647	-0.41593	-0.423704	-0.430947	-0.43764	-0.443765	-0.4493	-0.454226	-0.458525	-0.462175	-0.465158	-0.467454	-0.469043	-0.469906	-0.470027	-0.46944	-0.468205	-0.466382	-0.46403
HSPD1	0	0	35.516	3.6399e-07	0.0024347	0.0365728	0.023215	0.0098658	-0.0034642	-0.0167658	-0.0300298	-0.0432467	-0.056407	-0.0695014	-0.0825204	-0.0954546	-0.108295	-0.121031	-0.133654	-0.146155	-0.158524	-0.170751	-0.182828	-0.194744	-0.206491	-0.218059	-0.229439	-0.24062	-0.251595	-0.262352	-0.272884	-0.28318	-0.293231	-0.303027	-0.31256	-0.321819	-0.330796	-0.33948	-0.347863	-0.355936	-0.363687	-0.371109	-0.378192	-0.384926	-0.391303	-0.397319	-0.402976	-0.408272	-0.41321
MCM6	1	0	48.132	8.8565e-10	5.9525e-06	-0.265082	-0.267489	-0.269897	-0.272305	-0.274713	-0.277121	-0.279529	-0.281938	-0.284346	-0.286754	-0.289162	-0.291571	-0.293979	-0.296388	-0.298797	-0.301206	-0.303615	-0.306024	-0.308434	-0.310843	-0.313253	-0.315663	-0.318073	-0.320484	-0.322894	-0.325305	-0.327717	-0.330128	-0.33254	-0.334952	-0.337364	-0.339777	-0.342189	-0.344603	-0.347016	-0.34943	-0.351844	-0.354259	-0.356674	-0.359088	-0.361494	-0.363879	-0.366231	-0.368536
KIAA0101	0	0	48.682	6.804e-10	4.575e-06	-0.0933522	-0.101219	-0.109081	-0.11693	-0.12476	-0.132566	-0.140341	-0.14808	-0.155776	-0.163422	-0.171014	-0.178544	-0.186007	-0.193396	-0.200706	-0.20793	-0.215061	-0.222095	-0.229025	-0.235845	-0.242547	-0.249128	-0.25558	-0.261897	-0.268072	-0.274101	-0.279977	-0.285693	-0.291244	-0.296624	-0.301825	-0.306843	-0.311671	-0.316303	-0.320732	-0.324954	-0.32896	-0.332746	-0.336306	-0.339633	-0.342731	-0.345605	-0.348263	-0.350712
MCM3	1	0	35.439	3.7741e-07	0.0025241	-0.165534	-0.170902	-0.176264	-0.181616	-0.186952	-0.192268	-0.197557	-0.202814	-0.208035	-0.213215	-0.218347	-0.223427	-0.228449	-0.233409	-0.2383	-0.243119	-0.247858	-0.252515	-0.257082	-0.261555	-0.265929	-0.270198	-0.274357	-0.278401	-0.282325	-0.286124	-0.289791	-0.293323	-0.296713	-0.299957	-0.303049	-0.305985	-0.308758	-0.311363	-0.313797	-0.316052	-0.318124	-0.320008	-0.321698	-0.323191	-0.324487	-0.325594	-0.326516	-0.327261
CORO1A	0	0	36.168	2.6729e-07	0.0017884	-0.438452	-0.43806	-0.437669	-0.43728	-0.436896	-0.436517	-0.436146	-0.435782	-0.435428	-0.435085	-0.434754	-0.434437	-0.434135	-0.433849	-0.433581	-0.433332	-0.433104	-0.432898	-0.432715	-0.432556	-0.432424	-0.432319	-0.432242	-0.432196	-0.432181	-0.4322	-0.432252	-0.43234	-0.432465	-0.432628	-0.43283	-0.433074	-0.43336	-0.43369	-0.434066	-0.434487	-0.434957	-0.435476	-0.436045	-0.436666	-0.437333	-0.438039	-0.438774	-0.439531
KLF6	1	0	30.007	4.8779e-06	0.03256	-0.606496	-0.598776	-0.591067	-0.583382	-0.575732	-0.56813	-0.560586	-0.553113	-0.545722	-0.538426	-0.531235	-0.524162	-0.517219	-0.510417	-0.503768	-0.497283	-0.490976	-0.484856	-0.478937	-0.47323	-0.467747	-0.462498	-0.457498	-0.452756	-0.448285	-0.444096	-0.440202	-0.436614	-0.433344	-0.430403	-0.427804	-0.425558	-0.423677	-0.422173	-0.421057	-0.420341	-0.420038	-0.420158	-0.420714	-0.421715	-0.423143	-0.424968	-0.427159	-0.429683
IFITM3	0	0	31.487	2.4356e-06	0.016268	-0.238611	-0.245029	-0.251437	-0.257829	-0.264195	-0.270527	-0.276816	-0.283055	-0.289233	-0.295344	-0.301377	-0.307326	-0.31318	-0.318933	-0.324574	-0.330097	-0.335491	-0.340749	-0.345862	-0.350822	-0.35562	-0.360247	-0.364695	-0.368956	-0.373021	-0.376881	-0.380528	-0.383953	-0.387149	-0.390105	-0.392815	-0.395268	-0.397458	-0.399375	-0.40101	-0.402356	-0.403403	-0.404143	-0.404568	-0.404672	-0.404467	-0.403981	-0.403239	-0.402267
FLT3	0	1	38.604	8.4088e-08	0.0005633	-0.426874	-0.426186	-0.425497	-0.424807	-0.424116	-0.423423	-0.422727	-0.422029	-0.421328	-0.420623	-0.419913	-0.419199	-0.41848	-0.417756	-0.417025	-0.416288	-0.415544	-0.414793	-0.414033	-0.413266	-0.412489	-0.411703	-0.410908	-0.410102	-0.409286	-0.408459	-0.407619	-0.406768	-0.405905	-0.405028	-0.404138	-0.403234	-0.402316	-0.401383	-0.400435	-0.399471	-0.39849	-0.397493	-0.396479	-0.395448	-0.394402	-0.393347	-0.392286	-0.391226
LSM4	0	0	30.275	4.302e-06	0.02872	-0.306929	-0.305713	-0.304504	-0.303309	-0.302136	-0.300992	-0.299883	-0.298818	-0.297804	-0.296847	-0.295955	-0.295136	-0.294396	-0.293742	-0.293182	-0.292723	-0.292373	-0.292138	-0.292025	-0.292043	-0.292197	-0.292496	-0.292946	-0.293555	-0.29433	-0.295278	-0.296407	-0.297723	-0.299234	-0.300947	-0.302869	-0.305008	-0.307371	-0.309964	-0.312795	-0.315872	-0.319201	-0.32279	-0.326646	-0.330773	-0.335144	-0.339714	-0.344439	-0.349273
CDK2AP1	0	0	44.635	4.7355e-09	3.1804e-05	-0.0438056	-0.053475	-0.0631398	-0.0727943	-0.0824339	-0.0920534	-0.101648	-0.111212	-0.120742	-0.130231	-0.139675	-0.149069	-0.158408	-0.167687	-0.176901	-0.186045	-0.195113	-0.204102	-0.213005	-0.221818	-0.230536	-0.239154	-0.247667	-0.256069	-0.264356	-0.272523	-0.280565	-0.288477	-0.296253	-0.303889	-0.31138	-0.318721	-0.325906	-0.332932	-0.339792	-0.346481	-0.352995	-0.359329	-0.365478	-0.371436	-0.377196	-0.382747	-0.38808	-0.393186
PAICS	0	0	32.089	1.835e-06	0.012261	-0.0853806	-0.096951	-0.108506	-0.120029	-0.131506	-0.142919	-0.154254	-0.165495	-0.176626	-0.187631	-0.198495	-0.209202	-0.219736	-0.230081	-0.240223	-0.250144	-0.259831	-0.269265	-0.278433	-0.287318	-0.295905	-0.304178	-0.312121	-0.319719	-0.326955	-0.333815	-0.340281	-0.34634	-0.351974	-0.357169	-0.361909	-0.366177	-0.369959	-0.373238	-0.375999	-0.378225	-0.379903	-0.381015	-0.381546	-0.381484	-0.380857	-0.379714	-0.378106	-0.376083
NASP	0	0	36.762	2.0165e-07	0.0013496	-0.10253	-0.111499	-0.120459	-0.129405	-0.138327	-0.147219	-0.156073	-0.164881	-0.173635	-0.182328	-0.190953	-0.199501	-0.207965	-0.216337	-0.22461	-0.232776	-0.240827	-0.248757	-0.256556	-0.264218	-0.271734	-0.279098	-0.286301	-0.293336	-0.300196	-0.306872	-0.313357	-0.319643	-0.325723	-0.331589	-0.337233	-0.342649	-0.347827	-0.352761	-0.357443	-0.361864	-0.366019	-0.369898	-0.373495	-0.376802	-0.379824	-0.382569	-0.385048	-0.387268
CDCA7	0	0	43.535	8.0114e-09	5.3764e-05	-0.274374	-0.274562	-0.274749	-0.274935	-0.27512	-0.275304	-0.275487	-0.275667	-0.275845	-0.27602	-0.276192	-0.276361	-0.276525	-0.276686	-0.276842	-0.276994	-0.27714	-0.277281	-0.277416	-0.277545	-0.277667	-0.277782	-0.27789	-0.277991	-0.278084	-0.278169	-0.278245	-0.278312	-0.27837	-0.278418	-0.278456	-0.278484	-0.278502	-0.278508	-0.278503	-0.278487	-0.278458	-0.278417	-0.278364	-0.278297	-0.27822	-0.278136	-0.278048	-0.277959
MCM2	1	0	44.129	6.0329e-09	4.0505e-05	-0.347828	-0.346742	-0.345657	-0.344573	-0.343492	-0.342412	-0.341336	-0.340263	-0.339194	-0.338131	-0.337073	-0.336021	-0.334976	-0.333938	-0.332908	-0.331886	-0.330874	-0.329872	-0.32888	-0.327899	-0.326929	-0.325972	-0.325028	-0.324097	-0.323181	-0.322279	-0.321392	-0.320521	-0.319667	-0.31883	-0.31801	-0.317209	-0.316427	-0.315665	-0.314922	-0.314201	-0.313501	-0.312823	-0.312167	-0.311535	-0.310928	-0.310346	-0.309792	-0.309267
PLAC8	0	0	32.674	1.3928e-06	0.0093079	-0.386926	-0.387381	-0.387833	-0.388283	-0.388728	-0.389167	-0.389597	-0.390018	-0.390428	-0.390826	-0.391209	-0.391576	-0.391926	-0.392257	-0.392567	-0.392855	-0.39312	-0.393358	-0.39357	-0.393754	-0.393907	-0.394029	-0.394118	-0.394171	-0.394188	-0.394167	-0.394107	-0.394005	-0.393861	-0.393672	-0.393437	-0.393155	-0.392824	-0.392441	-0.392007	-0.391519	-0.390975	-0.390374	-0.389715	-0.388996	-0.38822	-0.387391	-0.386514	-0.385595
FAM30A	0	0	76.415	9.9993e-16	6.7495e-12	-0.513135	-0.51212	-0.511105	-0.510091	-0.509078	-0.508067	-0.507057	-0.50605	-0.505045	-0.504043	-0.503044	-0.502049	-0.501058	-0.500071	-0.499089	-0.498112	-0.497141	-0.496175	-0.495216	-0.494263	-0.493317	-0.492378	-0.491447	-0.490524	-0.48961	-0.488704	-0.487807	-0.48692	-0.486043	-0.485176	-0.484319	-0.483473	-0.482639	-0.481816	-0.481006	-0.480207	-0.479422	-0.478649	-0.477891	-0.477147	-0.476432	-0.475765	-0.475168	-0.47466
RPLP0	0	0	50.684	2.5983e-10	1.7479e-06	0.0472577	0.037673	0.0280968	0.0185385	0.0090071	-0.0004888	-0.0099401	-0.019338	-0.0286735	-0.0379378	-0.0471219	-0.056217	-0.065214	-0.074104	-0.082879	-0.091528	-0.100044	-0.108418	-0.11664	-0.124702	-0.132594	-0.140309	-0.147836	-0.155168	-0.162294	-0.169207	-0.175897	-0.182356	-0.188574	-0.194542	-0.200252	-0.205696	-0.210863	-0.215744	-0.220332	-0.224618	-0.228591	-0.232244	-0.235567	-0.238554	-0.241222	-0.2436	-0.245719	-0.247609
NUCB2	0	0	53.338	7.2419e-11	4.8759e-07	-0.317153	-0.321451	-0.325746	-0.330033	-0.334309	-0.338571	-0.342815	-0.347037	-0.351234	-0.355402	-0.359538	-0.363638	-0.367697	-0.371714	-0.375684	-0.379603	-0.383468	-0.387275	-0.391021	-0.394703	-0.398315	-0.401855	-0.40532	-0.408705	-0.412008	-0.415224	-0.418349	-0.421381	-0.424315	-0.427148	-0.429877	-0.432498	-0.435006	-0.437399	-0.439674	-0.441825	-0.44385	-0.445746	-0.447508	-0.449132	-0.450618	-0.451964	-0.453168	-0.45423
RANBP1	0	0	29.557	6.0245e-06	0.040177	-0.1448	-0.153949	-0.163087	-0.172202	-0.181286	-0.190325	-0.19931	-0.20823	-0.217073	-0.225829	-0.234487	-0.243036	-0.251465	-0.259763	-0.26792	-0.275924	-0.283764	-0.29143	-0.298911	-0.306195	-0.313273	-0.320132	-0.326762	-0.333153	-0.339292	-0.345171	-0.350776	-0.356098	-0.361126	-0.365849	-0.370255	-0.374335	-0.378076	-0.381469	-0.384502	-0.387164	-0.389445	-0.391333	-0.392818	-0.393891	-0.394565	-0.394864	-0.394814	-0.394439
MGST1	0	0	57.756	8.5848e-12	5.7853e-08	-0.321069	-0.323364	-0.325656	-0.327941	-0.330215	-0.332477	-0.334721	-0.336945	-0.339146	-0.341319	-0.343463	-0.345572	-0.347644	-0.349676	-0.351664	-0.353605	-0.355495	-0.357331	-0.35911	-0.360827	-0.362481	-0.364068	-0.365583	-0.367024	-0.368388	-0.369671	-0.370869	-0.37198	-0.372999	-0.373924	-0.374751	-0.375477	-0.376099	-0.376612	-0.377014	-0.377301	-0.37747	-0.377518	-0.377441	-0.377236	-0.376911	-0.376476	-0.375943	-0.375324
GSTP1	0	0	48.583	7.1336e-10	4.7959e-06	-0.299927	-0.304117	-0.308306	-0.312489	-0.316664	-0.320829	-0.324982	-0.329119	-0.333238	-0.337336	-0.341412	-0.345462	-0.349484	-0.353475	-0.357432	-0.361354	-0.365238	-0.36908	-0.372879	-0.376632	-0.380336	-0.383989	-0.387588	-0.391131	-0.394615	-0.398037	-0.401396	-0.404687	-0.40791	-0.411061	-0.414138	-0.417138	-0.420058	-0.422896	-0.42565	-0.428317	-0.430894	-0.433379	-0.43577	-0.438063	-0.440256	-0.442346	-0.444331	-0.446209
COX5A	0	0	29.756	5.4872e-06	0.036605	-0.0516973	-0.05845	-0.0651998	-0.0719457	-0.0786852	-0.0854161	-0.0921364	-0.0988438	-0.105536	-0.112212	-0.118868	-0.125502	-0.132114	-0.138699	-0.145257	-0.151785	-0.15828	-0.164742	-0.171167	-0.177554	-0.1839	-0.190203	-0.196462	-0.202673	-0.208835	-0.214946	-0.221004	-0.227005	-0.23295	-0.238834	-0.244656	-0.250414	-0.256106	-0.261729	-0.267282	-0.272762	-0.278168	-0.283496	-0.288745	-0.293912	-0.298986	-0.303948	-0.308784	-0.313476
SLC25A5	0	0	36.983	1.8156e-07	0.0012156	-0.113484	-0.116327	-0.119175	-0.122032	-0.124905	-0.127798	-0.130716	-0.133663	-0.136645	-0.139667	-0.142734	-0.145851	-0.149022	-0.152254	-0.155549	-0.158915	-0.162355	-0.165875	-0.169479	-0.173173	-0.176962	-0.18085	-0.184843	-0.188945	-0.193161	-0.197497	-0.201958	-0.206547	-0.211272	-0.216135	-0.221143	-0.2263	-0.231612	-0.237083	-0.242718	-0.248522	-0.2545	-0.260658	-0.266999	-0.273527	-0.280218	-0.287033	-0.293934	-0.300882
HSPA8	0	0	42.513	1.306e-08	8.7618e-05	-0.490102	-0.48625	-0.482403	-0.478563	-0.474735	-0.470922	-0.467128	-0.463358	-0.459615	-0.455903	-0.452226	-0.448588	-0.444992	-0.441443	-0.437944	-0.434499	-0.431113	-0.427788	-0.42453	-0.421341	-0.418225	-0.415188	-0.412231	-0.40936	-0.406578	-0.403889	-0.401297	-0.398806	-0.396419	-0.39414	-0.391975	-0.389925	-0.387995	-0.38619	-0.384512	-0.382966	-0.381556	-0.380285	-0.379157	-0.378177	-0.377346	-0.376665	-0.376137	-0.375761
FABP5	0	0	29.651	5.7635e-06	0.038443	-0.170918	-0.17883	-0.186732	-0.194617	-0.202473	-0.210293	-0.218066	-0.225783	-0.233436	-0.241015	-0.248511	-0.255914	-0.263215	-0.270405	-0.277475	-0.284415	-0.291217	-0.29787	-0.304366	-0.310696	-0.31685	-0.322818	-0.328593	-0.334164	-0.339521	-0.344657	-0.349562	-0.354226	-0.35864	-0.362795	-0.366681	-0.37029	-0.373612	-0.376638	-0.379358	-0.381764	-0.383846	-0.385595	-0.387002	-0.388058	-0.388776	-0.389174	-0.389274	-0.389096
MT-ATP6	0	0	75.862	1.3094e-15	8.8371e-12	-0.230356	-0.226722	-0.223108	-0.219535	-0.216023	-0.212592	-0.209262	-0.206054	-0.202987	-0.200083	-0.197361	-0.194842	-0.192545	-0.190492	-0.188702	-0.187196	-0.185994	-0.185116	-0.184583	-0.184414	-0.18463	-0.185252	-0.186299	-0.187791	-0.18975	-0.192195	-0.195147	-0.198626	-0.202652	-0.207245	-0.212425	-0.218214	-0.224631	-0.231696	-0.23943	-0.247853	-0.256985	-0.266847	-0.277458	-0.288831	-0.300896	-0.313537	-0.326638	-0.340083
CD99	0	1	72.094	8.1974e-15	5.5291e-11	-0.484879	-0.485401	-0.485922	-0.486442	-0.486959	-0.487474	-0.487984	-0.48849	-0.48899	-0.489485	-0.489972	-0.490452	-0.490924	-0.491386	-0.491838	-0.49228	-0.49271	-0.493128	-0.493534	-0.493925	-0.494302	-0.494663	-0.495009	-0.495337	-0.495648	-0.495941	-0.496215	-0.496468	-0.496702	-0.496913	-0.497103	-0.49727	-0.497413	-0.497531	-0.497625	-0.497692	-0.497733	-0.497746	-0.497731	-0.497686	-0.497609	-0.497495	-0.497338	-0.497135
B2M	0	0	90.564	9.9928e-19	6.7541e-15	-0.663669	-0.666022	-0.668367	-0.670693	-0.672992	-0.675254	-0.677471	-0.679634	-0.681733	-0.683759	-0.685703	-0.687557	-0.68931	-0.690954	-0.69248	-0.693879	-0.695142	-0.696259	-0.697221	-0.69802	-0.698646	-0.69909	-0.699344	-0.699397	-0.699241	-0.698867	-0.698266	-0.697429	-0.696346	-0.695008	-0.693407	-0.691533	-0.689377	-0.68693	-0.684184	-0.681128	-0.677754	-0.674052	-0.670015	-0.665634	-0.66093	-0.655937	-0.650689	-0.64522
DUT	0	0	51.394	1.8464e-10	1.2422e-06	-0.0901015	-0.103388	-0.116658	-0.129893	-0.143077	-0.156192	-0.169221	-0.182148	-0.194954	-0.207623	-0.220138	-0.23248	-0.244635	-0.256583	-0.268308	-0.279793	-0.291021	-0.301974	-0.312635	-0.322987	-0.333014	-0.342697	-0.35202	-0.360965	-0.369516	-0.377655	-0.385365	-0.392628	-0.399429	-0.405749	-0.411571	-0.416879	-0.421654	-0.42588	-0.429541	-0.432617	-0.435094	-0.436952	-0.438176	-0.43875	-0.438696	-0.438052	-0.436855	-0.435145
H2AFZ	0	0	72.324	7.3296e-15	4.9453e-11	-0.0951967	-0.108933	-0.122649	-0.136325	-0.149943	-0.163481	-0.176919	-0.190239	-0.20342	-0.216443	-0.229287	-0.241932	-0.25436	-0.26655	-0.278482	-0.290137	-0.301494	-0.312535	-0.323238	-0.333585	-0.343554	-0.353128	-0.362285	-0.371006	-0.379271	-0.387061	-0.394355	-0.401133	-0.407377	-0.413065	-0.418179	-0.422698	-0.426602	-0.429872	-0.432488	-0.43443	-0.435679	-0.436213	-0.436015	-0.435068	-0.433409	-0.431104	-0.428216	-0.424811
MT-CO1	0	0	96.755	4.8249e-20	3.2626e-16	0.363169	0.349808	0.336442	0.323068	0.309682	0.29628	0.282856	0.269408	0.255931	0.242421	0.228874	0.215286	0.201652	0.187969	0.174232	0.160437	0.146581	0.132658	0.118666	0.104599	0.0904534	0.0762256	0.0619112	0.047506	0.0330058	0.0184067	0.00370441	-0.0111051	-0.026026	-0.041063	-0.0562186	-0.071498	-0.0869063	-0.102446	-0.118122	-0.133938	-0.149899	-0.166008	-0.18227	-0.198685	-0.215226	-0.231846	-0.248501	-0.265144
MT-CO3	0	0	117.824	1.5572e-24	1.0541e-20	0.439845	0.419851	0.399855	0.379854	0.359846	0.339827	0.319797	0.299752	0.279689	0.259607	0.239503	0.219375	0.199219	0.179034	0.158817	0.138566	0.118278	0.0979506	0.0775817	0.0571686	0.0367089	0.0162002	-0.0043601	-0.024974	-0.0456449	-0.0663744	-0.0871651	-0.10802	-0.12894	-0.14993	-0.17099	-0.192125	-0.213335	-0.234623	-0.255993	-0.277446	-0.298985	-0.320612	-0.34233	-0.364136	-0.385985	-0.407805	-0.429525	-0.451072
SPINK2	0	0	286.732	7.8775e-61	5.3417e-57	-0.811758	-0.812339	-0.812913	-0.813472	-0.814009	-0.814515	-0.814985	-0.81541	-0.815783	-0.816096	-0.816342	-0.816514	-0.816603	-0.816603	-0.816507	-0.816306	-0.815994	-0.815562	-0.815003	-0.814311	-0.813477	-0.812494	-0.811355	-0.810051	-0.808577	-0.806923	-0.805084	-0.80305	-0.800816	-0.798373	-0.795714	-0.792832	-0.789718	-0.786366	-0.782769	-0.778918	-0.774806	-0.770427	-0.765771	-0.760835	-0.755639	-0.750216	-0.744602	-0.738829
SMIM24	0	0	112.451	2.1832e-23	1.4772e-19	-0.315924	-0.322145	-0.328356	-0.334549	-0.340714	-0.346842	-0.352923	-0.358947	-0.364906	-0.37079	-0.37659	-0.382296	-0.387899	-0.39339	-0.398759	-0.403997	-0.409094	-0.414042	-0.41883	-0.42345	-0.427892	-0.432147	-0.436205	-0.440057	-0.443694	-0.447106	-0.450284	-0.453218	-0.4559	-0.458319	-0.460467	-0.462334	-0.463911	-0.465188	-0.466156	-0.466806	-0.467128	-0.467112	-0.466751	-0.466035	-0.464966	-0.463552	-0.461802	-0.459724
PPIA	0	0	57.649	9.0426e-12	6.0929e-08	0.296563	0.272247	0.247958	0.22372	0.199561	0.175506	0.151581	0.127812	0.104225	0.080847	0.0577028	0.034819	0.012222	-0.010064	-0.03201	-0.053592	-0.0747842	-0.0955595	-0.115892	-0.135756	-0.155126	-0.173975	-0.192277	-0.210007	-0.227138	-0.243644	-0.259499	-0.274678	-0.289154	-0.302901	-0.315893	-0.328104	-0.339508	-0.350079	-0.359791	-0.368618	-0.376533	-0.383512	-0.389528	-0.394562	-0.39867	-0.401948	-0.404495	-0.406408
ENO1	1	0	139.659	3.3385e-29	2.2612e-25	-0.393252	-0.394526	-0.3958	-0.397074	-0.39835	-0.399626	-0.400904	-0.402184	-0.403466	-0.404751	-0.406037	-0.407327	-0.408621	-0.409917	-0.411218	-0.412522	-0.413831	-0.415145	-0.416464	-0.417788	-0.419118	-0.420453	-0.421795	-0.423143	-0.424498	-0.42586	-0.42723	-0.428607	-0.429992	-0.431385	-0.432787	-0.434198	-0.435617	-0.437047	-0.438485	-0.439935	-0.441394	-0.442864	-0.444344	-0.445836	-0.44733	-0.448818	-0.450286	-0.451726
IGLL1	0	0	55.726	2.2888e-11	1.5417e-07	-0.434774	-0.435086	-0.435398	-0.435708	-0.436016	-0.43632	-0.43662	-0.436914	-0.437203	-0.437485	-0.437759	-0.438024	-0.43828	-0.438525	-0.43876	-0.438982	-0.439191	-0.439387	-0.439567	-0.439733	-0.439882	-0.440014	-0.440127	-0.440222	-0.440297	-0.440351	-0.440383	-0.440393	-0.44038	-0.440343	-0.440281	-0.440193	-0.440078	-0.439936	-0.439765	-0.439565	-0.439334	-0.439073	-0.43878	-0.438454	-0.438098	-0.437717	-0.437313	-0.436891
NAP1L1	0	0	204.538	3.9725e-43	2.6929e-39	-0.520841	-0.534105	-0.54734	-0.560518	-0.573612	-0.586593	-0.599432	-0.612101	-0.624572	-0.636817	-0.648808	-0.660515	-0.671911	-0.682968	-0.693657	-0.70395	-0.713818	-0.723233	-0.732168	-0.740594	-0.748481	-0.755803	-0.762531	-0.768636	-0.774091	-0.778866	-0.782935	-0.786267	-0.788836	-0.790612	-0.791568	-0.791675	-0.790906	-0.78923	-0.786621	-0.78305	-0.778489	-0.772909	-0.766283	-0.758588	-0.749881	-0.740258	-0.729814	-0.718649
MT-ND5	0	0	141.632	1.2627e-29	8.5549e-26	-1.01537	-0.991033	-0.966731	-0.942497	-0.918368	-0.894378	-0.87056	-0.846951	-0.823584	-0.800494	-0.777716	-0.755284	-0.733234	-0.711599	-0.690414	-0.669715	-0.649535	-0.629909	-0.610873	-0.59246	-0.574705	-0.557643	-0.541309	-0.525736	-0.510961	-0.497017	-0.483939	-0.471762	-0.46052	-0.450248	-0.440981	-0.432753	-0.425599	-0.419553	-0.414651	-0.410927	-0.408415	-0.40715	-0.407168	-0.408492	-0.411063	-0.414771	-0.419504	-0.425152
GAPDH	0	0	180.502	5.8181e-38	3.9429e-34	0.340128	0.314408	0.288708	0.263047	0.237446	0.211923	0.1865	0.161194	0.136028	0.111019	0.0861881	0.0615549	0.037139	0.01296	-0.010962	-0.034607	-0.0579556	-0.0809882	-0.103685	-0.126026	-0.147991	-0.169562	-0.190717	-0.211438	-0.231704	-0.251496	-0.270794	-0.289578	-0.307829	-0.325526	-0.34265	-0.359182	-0.375101	-0.390387	-0.405022	-0.418984	-0.432255	-0.444815	-0.456643	-0.467724	-0.478062	-0.487678	-0.496592	-0.504824
[truncated: 158 more columns]

## Sheet: HSPC_Branching_10_11AssociatedG
Gene	isTF	isCDMarker	StatisticsValue	P-value	Adj P-value	Group10_PT_1	Group10_PT_0.99	Group10_PT_0.98	Group10_PT_0.97	Group10_PT_0.96	Group10_PT_0.95	Group10_PT_0.94	Group10_PT_0.93	Group10_PT_0.92	Group10_PT_0.91	Group10_PT_0.9	Group10_PT_0.89	Group10_PT_0.88	Group10_PT_0.87	Group10_PT_0.86	Group10_PT_0.85	Group10_PT_0.84	Group10_PT_0.83	Group10_PT_0.82	Group10_PT_0.81	Group10_PT_0.8	Group10_PT_0.79	Group10_PT_0.78	Group10_PT_0.77	Group10_PT_0.76	Group10_PT_0.75	Group10_PT_0.74	Group10_PT_0.73	Group10_PT_0.72	Group10_PT_0.71	Group10_PT_0.7	Group10_PT_0.69	Group10_PT_0.68	Group10_PT_0.67	Group10_PT_0.66	Group10_PT_0.65	Group10_PT_0.64	Group10_PT_0.63	Group10_PT_0.62	Group10_PT_0.61	Group10_PT_0.6	Group10_PT_0.59	Group10_PT_0.58	Group10_PT_0.57
CD164	0	1	47.817	1.0303e-09	6.9512e-06	0.00060657	-0.0202028	-0.040888	-0.061323	-0.081386	-0.10095	-0.119891	-0.138086	-0.155409	-0.171735	-0.186942	-0.200903	-0.213494	-0.224591	-0.234069	-0.241804	-0.247672	-0.251547	-0.253305	-0.252886	-0.250451	-0.246209	-0.24037	-0.233142	-0.224737	-0.215362	-0.205227	-0.194543	-0.183517	-0.17236	-0.161281	-0.150489	-0.140194	-0.130591	-0.121737	-0.113618	-0.106219	-0.0995237	-0.0935164	-0.0881815	-0.0835034	-0.0794665	-0.0760552	-0.0732537
FOS	1	0	40.156	4.0178e-08	0.00027068	0.67811	0.66969	0.661243	0.652743	0.644162	0.635473	0.62665	0.617665	0.608492	0.599103	0.589472	0.579572	0.569376	0.558856	0.547987	0.536741	0.525091	0.513011	0.500473	0.487461	0.473999	0.460118	0.445849	0.431224	0.416274	0.401029	0.385523	0.369785	0.353847	0.337741	0.321498	0.305148	0.288725	0.272257	0.25577	0.239286	0.222824	0.206407	0.190055	0.17379	0.157633	0.141605	0.125728	0.110022
SOX4	1	0	53.063	8.2654e-11	5.5825e-07	1.69671	1.69477	1.69275	1.6906	1.68823	1.68558	1.68259	1.67917	1.67526	1.6708	1.6657	1.6599	1.65334	1.64593	1.63762	1.62832	1.61797	1.60651	1.59385	1.57994	1.56476	1.54826	1.53043	1.51125	1.49069	1.46872	1.44532	1.42048	1.39415	1.36632	1.33697	1.30606	1.27358	1.23951	1.20397	1.16714	1.1292	1.09034	1.05072	1.01055	0.969988	0.929228	0.888451	0.847836
JCHAIN	0	0	38.206	1.0161e-07	0.00068393	2.34481	2.3006	2.25641	2.21223	2.1681	2.124	2.07997	2.036	1.99211	1.94831	1.90462	1.86104	1.81758	1.77427	1.7311	1.68809	1.64525	1.60259	1.56013	1.51787	1.47585	1.43407	1.39257	1.35137	1.31049	1.26995	1.22978	1.19	1.15063	1.1117	1.07323	1.03524	0.997753	0.960798	0.924407	0.888621	0.853482	0.819031	0.785309	0.752356	0.720215	0.688926	0.658531	0.629069
ID2	1	0	39.655	5.1012e-08	0.00034357	2.01087	1.99923	1.98727	1.97467	1.9611	1.94624	1.92976	1.91136	1.89069	1.86745	1.8413	1.81193	1.77902	1.74223	1.70126	1.65577	1.60544	1.54996	1.48899	1.42245	1.35104	1.27562	1.19708	1.11629	1.03411	0.951425	0.869107	0.788027	0.709059	0.633077	0.560953	0.493561	0.431773	0.376383	0.327436	0.284576	0.247441	0.215672	0.188906	0.166785	0.148946	0.135029	0.124673	0.117519
B2M	0	0	49.301	5.0533e-10	3.411e-06	2.10034	2.03264	1.96521	1.8983	1.83217	1.76709	1.70332	1.64111	1.58074	1.52246	1.46654	1.41323	1.3628	1.31551	1.27162	1.23139	1.19509	1.16297	1.1353	1.1122	1.09328	1.07808	1.0661	1.05688	1.04991	1.04473	1.04084	1.03777	1.03504	1.03216	1.02866	1.02404	1.01783	1.00959	0.999282	0.987081	0.973168	0.957724	0.940929	0.922963	0.904006	0.884239	0.86384	0.842991
SPINK2	0	0	86.796	6.3078e-18	4.2691e-14	2.35088	2.29066	2.23056	2.17071	2.11123	2.05224	1.99386	1.93622	1.87944	1.82365	1.76896	1.7155	1.66339	1.61276	1.56373	1.51642	1.47095	1.42745	1.38603	1.3468	1.30969	1.27464	1.24157	1.21041	1.18108	1.15351	1.12763	1.10336	1.08063	1.05936	1.03948	1.02092	1.00359	0.987443	0.972422	0.958507	0.945672	0.933893	0.923145	0.913404	0.904644	0.896842	0.889972	0.88401
LINC00865	0	0	105.41	6.9257e-22	4.6901e-18	5.3009	5.19691	5.09257	4.98756	4.88151	4.7741	4.66498	4.5538	4.44022	4.32391	4.20452	4.08171	3.95513	3.82444	3.68931	3.54938	3.40432	3.25379	3.09743	2.93523	2.76822	2.59769	2.4249	2.25116	2.07772	1.90587	1.7369	1.57207	1.41267	1.25997	1.11526	0.97982	0.854921	0.741721	0.640232	0.549849	0.46996	0.399955	0.339222	0.28715	0.243128	0.206544	0.176788	0.153247
MAF	1	0	63.727	4.77e-13	3.2236e-09	5.74867	5.53344	5.31849	5.10409	4.8905	4.678	4.46687	4.25738	4.0498	3.8444	3.64145	3.44124	3.24402	3.05008	2.85969	2.67312	2.49064	2.31253	2.13906	1.9705	1.80712	1.64922	1.49705	1.35089	1.21103	1.07773	0.95128	0.831946	0.720006	0.615737	0.519414	0.431314	0.351711	0.280832	0.218444	0.164066	0.117215	0.0774081	0.0441612	0.0169913	-0.0045848	-0.0210503	-0.0328885	-0.0405826
DDIT4	0	0	49.553	4.477e-10	3.0224e-06	1.48067	1.534	1.58678	1.63848	1.68853	1.7364	1.78154	1.82341	1.86145	1.89513	1.92389	1.94719	1.96448	1.97522	1.97887	1.97487	1.96267	1.94175	1.91154	1.8718	1.82333	1.76714	1.70426	1.63569	1.56248	1.48562	1.40614	1.32507	1.24341	1.1622	1.08245	1.00517	0.93139	0.862049	0.797352	0.737111	0.681131	0.629221	0.581187	0.536835	0.495974	0.458409	0.423949	0.392399
RUNX2	1	0	65.982	1.5982e-13	1.0807e-09	1.55129	1.62961	1.70713	1.78303	1.85649	1.92672	1.9929	2.05422	2.10988	2.15905	2.20094	2.23473	2.25962	2.27479	2.27943	2.27274	2.25391	2.22211	2.17656	2.11689	2.04443	1.96081	1.8677	1.76674	1.65959	1.54791	1.43334	1.31753	1.20216	1.08885	0.979283	0.875094	0.777942	0.689342	0.609534	0.538073	0.474504	0.418373	0.369227	0.326612	0.290074	0.25916	0.233416	0.212389
LCP1	0	0	33.987	7.4982e-07	0.0050411	0.878134	0.91161	0.944852	0.977626	1.0097	1.04084	1.07081	1.09937	1.1263	1.15136	1.17432	1.19494	1.21298	1.22823	1.24043	1.24936	1.25478	1.25646	1.25417	1.24777	1.23748	1.22359	1.20639	1.18617	1.16323	1.13786	1.11034	1.08098	1.05005	1.01786	0.984692	0.95084	0.916597	0.88224	0.847927	0.813752	0.779808	0.746186	0.71298	0.680282	0.648184	0.616779	0.58616	0.556419
RGS1	0	0	32.785	1.3216e-06	0.0088826	0.374798	0.48327	0.590974	0.697139	0.800999	0.901782	0.998722	1.09105	1.17799	1.25879	1.33266	1.39885	1.45657	1.50508	1.54358	1.57133	1.58754	1.59145	1.58229	1.55971	1.5248	1.47898	1.42367	1.36026	1.29019	1.21485	1.13566	1.05404	0.971395	0.889138	0.808682	0.731439	0.658823	0.592132	0.531618	0.476966	0.427856	0.383969	0.344985	0.310584	0.280447	0.254254	0.231684	0.21242
MRPL27	0	0	36.116	2.7394e-07	0.0018425	-0.945882	-0.814886	-0.684603	-0.555744	-0.429022	-0.30515	-0.184838	-0.068801	0.04225	0.147603	0.246545	0.338365	0.422348	0.497785	0.563961	0.620165	0.665685	0.699808	0.721821	0.731378	0.729392	0.717053	0.695551	0.666075	0.629815	0.58796	0.5417	0.492224	0.440721	0.388381	0.336394	0.285949	0.238235	0.194351	0.154549	0.11863	0.0863854	0.05761	0.0320974	0.0096415	-0.0099641	-0.0269255	-0.041449	-0.0537407
H3F3B	0	0	65.089	2.4643e-13	1.6661e-09	-0.369805	-0.225936	-0.082841	0.058703	0.197922	0.33404	0.466282	0.593873	0.716037	0.832001	0.940987	1.04222	1.13493	1.21833	1.29166	1.35414	1.40499	1.44343	1.4687	1.4804	1.47949	1.46724	1.44487	1.41366	1.37485	1.32969	1.27943	1.22533	1.16864	1.11061	1.05249	0.995527	0.940982	0.890008	0.842894	0.799458	0.759513	0.722873	0.689352	0.658764	0.630923	0.605641	0.582734	0.562014
TRIB2	0	0	79.435	2.2942e-16	1.552e-12	-0.66021	-0.394053	-0.129415	0.132185	0.38923	0.6402	0.883576	1.11784	1.34147	1.55296	1.75077	1.9334	2.09933	2.24703	2.37498	2.48168	2.56559	2.62521	2.65901	2.66623	2.64877	2.6091	2.54968	2.47297	2.38145	2.27757	2.16381	2.04263	1.9165	1.78788	1.65925	1.53306	1.41178	1.2977	1.19141	1.0926	1.00095	0.916137	0.837843	0.765744	0.69952	0.638849	0.583409	0.532879
HLA-B	0	0	51.292	1.9398e-10	1.3097e-06	-0.0273474	0.0581032	0.143115	0.227248	0.310064	0.391124	0.469989	0.54622	0.619377	0.689022	0.754715	0.816018	0.872492	0.923697	0.969194	1.00854	1.04131	1.06705	1.08533	1.09591	1.09929	1.09614	1.08709	1.07281	1.05394	1.03116	1.00509	0.976411	0.945765	0.913808	0.881195	0.84858	0.816616	0.785912	0.756648	0.728777	0.702248	0.677009	0.65301	0.6302	0.608528	0.587943	0.568395	0.549832
MT-ND2	0	0	40.76	3.0143e-08	0.00020316	-0.282016	-0.230758	-0.179739	-0.129199	-0.079376	-0.030511	0.017157	0.063389	0.107946	0.150588	0.191075	0.22917	0.264631	0.297221	0.326699	0.352826	0.375363	0.39407	0.408709	0.419157	0.425701	0.428718	0.428582	0.42567	0.420357	0.413018	0.40403	0.393768	0.382608	0.370926	0.359096	0.347495	0.336499	0.326452	0.317418	0.309307	0.302029	0.295494	0.28961	0.284288	0.279437	0.274965	0.270784	0.266801
TSC22D1	1	0	92.193	4.5025e-19	3.0482e-15	0.483444	0.563579	0.643367	0.722464	0.800523	0.877199	0.952145	1.02502	1.09546	1.16315	1.22772	1.28883	1.34613	1.39928	1.44794	1.49176	1.53038	1.56347	1.59068	1.61179	1.62697	1.63652	1.64071	1.63982	1.63412	1.6239	1.60944	1.59102	1.56891	1.54339	1.51475	1.48325	1.44919	1.41283	1.37441	1.33415	1.29225	1.24892	1.20438	1.15884	1.11251	1.0656	1.01833	0.970905
AURKB	0	0	39.195	6.3499e-08	0.0004276	-0.381929	-0.348793	-0.315927	-0.283603	-0.252091	-0.221663	-0.192589	-0.16514	-0.139587	-0.1162	-0.095251	-0.0770097	-0.061748	-0.049736	-0.041244	-0.036545	-0.035908	-0.039603	-0.047903	-0.060864	-0.077794	-0.097844	-0.120161	-0.143894	-0.168192	-0.192203	-0.215076	-0.23596	-0.254002	-0.268351	-0.278156	-0.282566	-0.280729	-0.271886	-0.256139	-0.234053	-0.206197	-0.173141	-0.135453	-0.093704	-0.0484626	-0.00029842	0.0502191	0.102521
SC5D	0	0	37.633	1.3339e-07	0.00089747	-0.702443	-0.638141	-0.574248	-0.511172	-0.449323	-0.389108	-0.330937	-0.275218	-0.222361	-0.172773	-0.126863	-0.0850413	-0.047715	-0.015294	0.011814	0.0332	0.048455	0.057171	0.058938	0.053607	0.041928	0.024847	0.0033089	-0.021741	-0.049358	-0.078596	-0.10851	-0.138155	-0.166585	-0.192855	-0.216019	-0.235133	-0.249251	-0.257517	-0.259903	-0.256828	-0.248712	-0.235979	-0.219052	-0.198351	-0.174301	-0.147323	-0.117839	-0.0862718
HNRNPA1	0	0	37.81	1.2265e-07	0.00082533	-0.87088	-0.838751	-0.806808	-0.775234	-0.744216	-0.713938	-0.684584	-0.656341	-0.629393	-0.603925	-0.580122	-0.558168	-0.53825	-0.520552	-0.505259	-0.492557	-0.482629	-0.475661	-0.471839	-0.471246	-0.47362	-0.478621	-0.485911	-0.495151	-0.506002	-0.518125	-0.531182	-0.544832	-0.558738	-0.572561	-0.585962	-0.598601	-0.61014	-0.620266	-0.6289	-0.636089	-0.641883	-0.646332	-0.649484	-0.651389	-0.652095	-0.651653	-0.65011	-0.647518
RPLP1	0	0	37.825	1.2174e-07	0.00081934	-0.886262	-0.910166	-0.933991	-0.957656	-0.981081	-1.00419	-1.02689	-1.04912	-1.07079	-1.09182	-1.11213	-1.13164	-1.15028	-1.16795	-1.18459	-1.20011	-1.21443	-1.22748	-1.23916	-1.24942	-1.2582	-1.26548	-1.27121	-1.27536	-1.27789	-1.27876	-1.27794	-1.27538	-1.27106	-1.26494	-1.25698	-1.24713	-1.23538	-1.22168	-1.2061	-1.18875	-1.16973	-1.14916	-1.12714	-1.10378	-1.07919	-1.05347	-1.02675	-0.999115
RPS29	0	0	35.05	4.5367e-07	0.0030505	-1.76041	-1.72488	-1.68948	-1.65435	-1.61959	-1.58535	-1.55175	-1.51893	-1.487	-1.4561	-1.42636	-1.39791	-1.37086	-1.34536	-1.32153	-1.2995	-1.2794	-1.26136	-1.2455	-1.23188	-1.22029	-1.2105	-1.20223	-1.19523	-1.18925	-1.18403	-1.17931	-1.17485	-1.17038	-1.16564	-1.16039	-1.15436	-1.14731	-1.13899	-1.12941	-1.11868	-1.10691	-1.09423	-1.08075	-1.0666	-1.05188	-1.03672	-1.02123	-1.00553
SELL	0	1	183.277	1.4746e-38	9.9949e-35	-0.9185	-0.908465	-0.89845	-0.888476	-0.878564	-0.868733	-0.859006	-0.849401	-0.839939	-0.830642	-0.821529	-0.812621	-0.803938	-0.795502	-0.787331	-0.779448	-0.771872	-0.764624	-0.757725	-0.751191	-0.745031	-0.73925	-0.733854	-0.728848	-0.724236	-0.720026	-0.716222	-0.712829	-0.709854	-0.707301	-0.705176	-0.703484	-0.702231	-0.701418	-0.701002	-0.700919	-0.701103	-0.701489	-0.702012	-0.702607	-0.703208	-0.70375	-0.704168	-0.704397
RPS25	0	0	44.641	4.7223e-09	3.1857e-05	-0.212088	-0.298406	-0.384221	-0.469034	-0.552342	-0.633644	-0.712438	-0.788223	-0.860497	-0.928758	-0.992506	-1.05124	-1.10445	-1.15165	-1.19233	-1.22598	-1.25212	-1.27022	-1.2798	-1.28063	-1.2734	-1.25903	-1.23842	-1.21249	-1.18214	-1.14829	-1.11184	-1.0737	-1.03478	-0.995986	-0.958234	-0.92243	-0.889482	-0.860226	-0.834803	-0.812983	-0.794533	-0.779219	-0.766807	-0.757062	-0.749752	-0.744642	-0.741498	-0.740087
PRDX1	0	0	29.65	5.7655e-06	0.038732	-0.885727	-0.866774	-0.847886	-0.829129	-0.810566	-0.792263	-0.774285	-0.756697	-0.739564	-0.722951	-0.706923	-0.691544	-0.67688	-0.662997	-0.649957	-0.637828	-0.626674	-0.616559	-0.607549	-0.599668	-0.592802	-0.586803	-0.581527	-0.576828	-0.57256	-0.568578	-0.564735	-0.560885	-0.556884	-0.552585	-0.547843	-0.542512	-0.536445	-0.529514	-0.521727	-0.513171	-0.503932	-0.494098	-0.483755	-0.47299	-0.46189	-0.450542	-0.439032	-0.427447
NUCB2	0	0	43.689	7.4452e-09	5.0203e-05	-0.366428	-0.369331	-0.372216	-0.375068	-0.377868	-0.380601	-0.383248	-0.385793	-0.388218	-0.390507	-0.392643	-0.394609	-0.396387	-0.397961	-0.399313	-0.400426	-0.401284	-0.40187	-0.402165	-0.402169	-0.401928	-0.4015	-0.400946	-0.400323	-0.399689	-0.399104	-0.398625	-0.398313	-0.398224	-0.398418	-0.398953	-0.399888	-0.401281	-0.403184	-0.405581	-0.408419	-0.411644	-0.415205	-0.419048	-0.423121	-0.42737	-0.431743	-0.436187	-0.440648
NREP	0	0	51.836	1.4925e-10	1.0079e-06	-0.362229	-0.344807	-0.327444	-0.310197	-0.293126	-0.276289	-0.259744	-0.243549	-0.227764	-0.212446	-0.197654	-0.183446	-0.169881	-0.157017	-0.144914	-0.133628	-0.123219	-0.113745	-0.105264	-0.097818	-0.09139	-0.085949	-0.0814651	-0.077908	-0.075247	-0.073452	-0.072494	-0.072341	-0.072964	-0.074332	-0.076415	-0.079182	-0.0826044	-0.086648	-0.091254	-0.0963498	-0.101862	-0.107717	-0.113842	-0.120165	-0.126611	-0.133108	-0.139583	-0.145963
MAN1A1	0	0	38.827	7.5626e-08	0.00050919	-0.192675	-0.197713	-0.202725	-0.207682	-0.21256	-0.217329	-0.221965	-0.226439	-0.230725	-0.234796	-0.238625	-0.242186	-0.245451	-0.248394	-0.250987	-0.253204	-0.255019	-0.256403	-0.257331	-0.257791	-0.257831	-0.257507	-0.25688	-0.256008	-0.254948	-0.25376	-0.252502	-0.251233	-0.250011	-0.248895	-0.247943	-0.247214	-0.246765	-0.246652	-0.246873	-0.247401	-0.248208	-0.249268	-0.250551	-0.25203	-0.253678	-0.255466	-0.257366	-0.259352
TMSB10	0	0	44.175	5.901e-09	3.9802e-05	-0.546864	-0.468742	-0.390945	-0.313797	-0.237623	-0.162746	-0.089491	-0.018183	0.050854	0.117295	0.180816	0.241093	0.297801	0.350615	0.399212	0.443266	0.482453	0.516449	0.54493	0.567698	0.585002	0.597187	0.604595	0.607572	0.606462	0.601609	0.593358	0.582052	0.568037	0.551656	0.533253	0.513173	0.491761	0.469347	0.446143	0.422293	0.397945	0.373242	0.348331	0.323356	0.298463	0.273798	0.249505	0.22573
ADA	0	0	64.007	4.1649e-13	2.815e-09	0.836858	0.755771	0.675067	0.595126	0.516331	0.439064	0.363707	0.290642	0.22025	0.152914	0.089016	0.0289372	-0.02694	-0.078233	-0.124561	-0.165542	-0.200793	-0.229933	-0.252579	-0.268543	-0.278305	-0.282492	-0.281729	-0.276642	-0.267859	-0.256004	-0.241703	-0.225584	-0.208272	-0.190393	-0.172573	-0.155438	-0.139615	-0.125679	-0.113741	-0.103664	-0.095306	-0.088526	-0.0831828	-0.0791353	-0.0762425	-0.0743632	-0.0733564	-0.0730808
RPL10	0	0	61.852	1.1835e-12	7.9955e-09	-1.39814	-1.3555	-1.31304	-1.27093	-1.22935	-1.18846	-1.14845	-1.10949	-1.07175	-1.03541	-1.00064	-0.967627	-0.936534	-0.90754	-0.88082	-0.856548	-0.834899	-0.816049	-0.800172	-0.78736	-0.777417	-0.770086	-0.765109	-0.762227	-0.761182	-0.761716	-0.763572	-0.766491	-0.770215	-0.774486	-0.779046	-0.783637	-0.788001	-0.791898	-0.795245	-0.798049	-0.800316	-0.802051	-0.803261	-0.803951	-0.804128	-0.803798	-0.802967	-0.80164
UHRF1	0	0	243.137	1.9581e-51	1.3278e-47	-0.327871	-0.32542	-0.322989	-0.320599	-0.318269	-0.31602	-0.313872	-0.311845	-0.30996	-0.308237	-0.306696	-0.305356	-0.30424	-0.303366	-0.302754	-0.302426	-0.302401	-0.302699	-0.303341	-0.304331	-0.305615	-0.307127	-0.308802	-0.310574	-0.312378	-0.314147	-0.315816	-0.31732	-0.318592	-0.319567	-0.32018	-0.320364	-0.320054	-0.319191	-0.317784	-0.315879	-0.313519	-0.31075	-0.307618	-0.304167	-0.300443	-0.29649	-0.292355	-0.288081
HSPA8	0	0	41.032	2.6477e-08	0.00017848	-1.15007	-1.09083	-1.03188	-0.973479	-0.915914	-0.859463	-0.804404	-0.751014	-0.699572	-0.650357	-0.603646	-0.559718	-0.518851	-0.481324	-0.447415	-0.417402	-0.391563	-0.370177	-0.353523	-0.341728	-0.334407	-0.331061	-0.331189	-0.334293	-0.339874	-0.347433	-0.35647	-0.366485	-0.376981	-0.387458	-0.397416	-0.406357	-0.41378	-0.41923	-0.422632	-0.424122	-0.423835	-0.42191	-0.418481	-0.413687	-0.407663	-0.400547	-0.392475	-0.383583
VIM	0	0	44.037	6.3035e-09	4.2511e-05	-0.807271	-0.817251	-0.827141	-0.836851	-0.846291	-0.855371	-0.864001	-0.872091	-0.87955	-0.88629	-0.892219	-0.897247	-0.901286	-0.904244	-0.906032	-0.90656	-0.905737	-0.903474	-0.89968	-0.89432	-0.88754	-0.879531	-0.87048	-0.860577	-0.85001	-0.838968	-0.827639	-0.816213	-0.804877	-0.793821	-0.783233	-0.773302	-0.764216	-0.756148	-0.749109	-0.743027	-0.737828	-0.733439	-0.729785	-0.726792	-0.724388	-0.722498	-0.721048	-0.719965
LAT2	0	0	84.341	2.0927e-17	1.4161e-13	0.0296015	0.0026933	-0.024056	-0.050489	-0.076447	-0.10177	-0.126302	-0.149882	-0.172354	-0.193558	-0.213336	-0.231529	-0.247979	-0.262528	-0.275017	-0.285287	-0.293181	-0.29854	-0.301205	-0.301102	-0.298449	-0.293528	-0.286621	-0.27801	-0.267977	-0.256802	-0.244769	-0.232158	-0.219251	-0.206331	-0.193679	-0.181576	-0.170305	-0.160124	-0.151073	-0.143075	-0.136054	-0.12993	-0.124627	-0.120066	-0.11617	-0.112861	-0.110061	-0.107692
RPS12	0	0	32.56	1.4694e-06	0.0098743	-2.02495	-1.96282	-1.9009	-1.83942	-1.77859	-1.71864	-1.65977	-1.60221	-1.54618	-1.49188	-1.43955	-1.3894	-1.34164	-1.29649	-1.25418	-1.21492	-1.17892	-1.14641	-1.1176	-1.0926	-1.07112	-1.05279	-1.03725	-1.02412	-1.01303	-1.00361	-0.995498	-0.988314	-0.981693	-0.975262	-0.968653	-0.961495	-0.953419	-0.944083	-0.933432	-0.921562	-0.908568	-0.894548	-0.8796	-0.863819	-0.847304	-0.83015	-0.812456	-0.794317
CD99	0	1	152.637	5.5396e-32	3.7531e-28	0.862551	0.77563	0.689118	0.603422	0.518952	0.436117	0.355324	0.276983	0.201502	0.129289	0.060753	-0.0036973	-0.063653	-0.118707	-0.168449	-0.212471	-0.250364	-0.281721	-0.306132	-0.323371	-0.333843	-0.33809	-0.336654	-0.330079	-0.318905	-0.303675	-0.284932	-0.263218	-0.239074	-0.213044	-0.185669	-0.157492	-0.129055	-0.100865	-0.073111	-0.0458059	-0.0189645	0.0074005	0.0332758	0.0586482	0.0835045	0.107831	0.131616	0.154845
RPS6	0	0	36.605	2.1729e-07	0.0014617	-1.18146	-1.16816	-1.15501	-1.14215	-1.12974	-1.11792	-1.10685	-1.09666	-1.08751	-1.07955	-1.07292	-1.06778	-1.06427	-1.06253	-1.06273	-1.065	-1.06949	-1.07636	-1.08575	-1.09771	-1.11196	-1.12814	-1.1459	-1.16487	-1.18471	-1.20506	-1.22555	-1.24584	-1.26556	-1.28436	-1.30188	-1.31778	-1.33168	-1.34326	-1.35249	-1.35949	-1.36438	-1.36728	-1.3683	-1.36757	-1.36522	-1.36135	-1.35609	-1.34957
PAG1	0	0	48.511	7.3834e-10	4.9823e-06	-0.132465	-0.131769	-0.131077	-0.130393	-0.129721	-0.129064	-0.128426	-0.127812	-0.127224	-0.126668	-0.126147	-0.125665	-0.125225	-0.124832	-0.124489	-0.124201	-0.12397	-0.123802	-0.1237	-0.123666	-0.123699	-0.123794	-0.123949	-0.12416	-0.124425	-0.124738	-0.125098	-0.125501	-0.125944	-0.126423	-0.126935	-0.127477	-0.128046	-0.128635	-0.129228	-0.129798	-0.130317	-0.130761	-0.131102	-0.131315	-0.131373	-0.131249	-0.130917	-0.130352
RPL36A	0	0	49.211	5.2747e-10	3.5599e-06	-1.46719	-1.45436	-1.44159	-1.42894	-1.41646	-1.40422	-1.39228	-1.38068	-1.3695	-1.35879	-1.34861	-1.33901	-1.33007	-1.32182	-1.31434	-1.30769	-1.30191	-1.29708	-1.29324	-1.29043	-1.28851	-1.28735	-1.2868	-1.28671	-1.28693	-1.28732	-1.28774	-1.28802	-1.28803	-1.28763	-1.28665	-1.28496	-1.28242	-1.27888	-1.27433	-1.26883	-1.26244	-1.25519	-1.24716	-1.2384	-1.22895	-1.21887	-1.20822	-1.19705
HMGB1	0	0	90.967	8.2042e-19	5.5534e-15	-1.10299	-1.03765	-0.972605	-0.908136	-0.844536	-0.782097	-0.721107	-0.661857	-0.604636	-0.549735	-0.497443	-0.44805	-0.401847	-0.359122	-0.320167	-0.285271	-0.254724	-0.228816	-0.207836	-0.191939	-0.180799	-0.173991	-0.171087	-0.171661	-0.175286	-0.181535	-0.189981	-0.200198	-0.211759	-0.224236	-0.237204	-0.250234	-0.262902	-0.274808	-0.285833	-0.296002	-0.305344	-0.313887	-0.321659	-0.328688	-0.335004	-0.340633	-0.345605	-0.349947
RPLP0	0	0	40.34	3.6805e-08	0.000248	-1.0961	-1.04897	-1.00205	-0.955555	-0.909694	-0.864681	-0.820726	-0.778043	-0.736843	-0.697338	-0.65974	-0.62426	-0.59111	-0.560503	-0.53265	-0.507762	-0.486053	-0.467733	-0.453015	-0.442	-0.434407	-0.429872	-0.42803	-0.428519	-0.430973	-0.435028	-0.44032	-0.446486	-0.45316	-0.459979	-0.466579	-0.472595	-0.477663	-0.48145	-0.483896	-0.485093	-0.485132	-0.484105	-0.482104	-0.479222	-0.47555	-0.47118	-0.466205	-0.460715
RPS2	0	0	33.703	8.5748e-07	0.005764	-1.70063	-1.66514	-1.62988	-1.5951	-1.56104	-1.52794	-1.49604	-1.46558	-1.4368	-1.40994	-1.38523	-1.36293	-1.34326	-1.32647	-1.3128	-1.30249	-1.29578	-1.2929	-1.2941	-1.29947	-1.30856	-1.32081	-1.33567	-1.35258	-1.37098	-1.39032	-1.41003	-1.42955	-1.44834	-1.46583	-1.48146	-1.49468	-1.50493	-1.51171	-1.51497	-1.51495	-1.51186	-1.50595	-1.49743	-1.48652	-1.47347	-1.45848	-1.4418	-1.42364
GAPDH	0	0	139.612	3.4176e-29	2.3151e-25	-1.01571	-1.01229	-1.00884	-1.00534	-1.00176	-0.998085	-0.994279	-0.99032	-0.986183	-0.981841	-0.97727	-0.972444	-0.967337	-0.961923	-0.956178	-0.950076	-0.943591	-0.936698	-0.929371	-0.921603	-0.913444	-0.904961	-0.896219	-0.887284	-0.878219	-0.869092	-0.859967	-0.850909	-0.841984	-0.833257	-0.824794	-0.816659	-0.808918	-0.801629	-0.794791	-0.788367	-0.78232	-0.776616	-0.771218	-0.766089	-0.761194	-0.756496	-0.75196	-0.747549
H2AFY	0	0	73.425	4.2908e-15	2.9023e-11	-0.976122	-0.955091	-0.934162	-0.913438	-0.893021	-0.873013	-0.853517	-0.834635	-0.816469	-0.799122	-0.782695	-0.767292	-0.753015	-0.739966	-0.728246	-0.71796	-0.709208	-0.702094	-0.696719	-0.693125	-0.691143	-0.690556	-0.691149	-0.692707	-0.695013	-0.697853	-0.70101	-0.70427	-0.707415	-0.710232	-0.712503	-0.714014	-0.714549	-0.713912	-0.712083	-0.709142	-0.705167	-0.700235	-0.694427	-0.68782	-0.680494	-0.672526	-0.663997	-0.654983
STMN1	0	0	35.462	3.7335e-07	0.0025108	0.480671	0.430394	0.380313	0.330624	0.281523	0.233205	0.185868	0.139707	0.094917	0.051696	0.010239	-0.0292586	-0.0666	-0.101589	-0.134031	-0.163728	-0.190486	-0.214107	-0.234397	-0.251255	-0.264914	-0.275682	-0.283863	-0.289765	-0.293693	-0.295953	-0.296852	-0.296695	-0.295789	-0.29444	-0.292953	-0.291636	-0.290793	-0.290707	-0.291427	-0.292877	-0.294983	-0.297667	-0.300853	-0.304465	-0.308427	-0.312662	-0.317095	-0.321649
PTMA	1	0	56.794	1.3664e-11	9.2298e-08	0.217162	0.236051	0.254785	0.273206	0.29116	0.30849	0.325041	0.340655	0.355178	0.368454	0.380326	0.390639	0.399237	0.405963	0.410662	0.413177	0.413354	0.411036	0.406067	0.398371	0.388153	0.375677	0.361208	0.345011	0.32735	0.30849	0.288696	0.268232	0.247363	0.226354	0.20547	0.184974	0.165132	0.14619	0.128223	0.111213	0.0951417	0.0799905	0.065741	0.0523748	0.0398734	0.0282183	0.0173911	0.0073732
C5orf56	0	0	43.646	7.5998e-09	5.1238e-05	-0.290203	-0.274983	-0.259871	-0.244974	-0.230398	-0.216252	-0.202643	-0.189678	-0.177465	-0.16611	-0.155721	-0.146406	-0.138272	-0.131426	-0.125976	-0.122028	-0.119691	-0.119072	-0.120277	-0.12335	-0.128107	-0.134315	-0.141741	-0.150154	-0.159319	-0.169006	-0.178981	-0.189011	-0.198864	-0.208308	-0.21711	-0.225037	-0.231856	-0.237357	-0.241524	-0.244446	-0.246217	-0.246925	-0.246664	-0.245525	-0.243598	-0.240975	-0.237747	-0.234006
XBP1	1	0	30	4.8946e-06	0.032887	-0.812574	-0.766694	-0.721081	-0.675999	-0.631716	-0.588496	-0.546608	-0.506315	-0.467885	-0.431583	-0.397676	-0.366429	-0.338109	-0.312981	-0.291313	-0.273369	-0.259416	-0.249719	-0.244546	-0.244017	-0.24775	-0.255255	-0.266041	-0.279616	-0.29549	-0.313172	-0.332172	-0.351998	-0.372159	-0.392165	-0.411525	-0.429747	-0.446342	-0.460857	-0.473208	-0.483505	-0.491863	-0.498396	-0.503216	-0.506439	-0.508177	-0.508544	-0.507655	-0.505622
MED13L	0	0	40.505	3.4034e-08	0.00022935	-0.0291995	-0.0489326	-0.068505	-0.087758	-0.106529	-0.12466	-0.141989	-0.158357	-0.173603	-0.187567	-0.200089	-0.211008	-0.220164	-0.227398	-0.232548	-0.235454	-0.235957	-0.233896	-0.22911	-0.22154	-0.211476	-0.199283	-0.185326	-0.16997	-0.153581	-0.136524	-0.119165	-0.101868	-0.084999	-0.068924	-0.054007	-0.040614	-0.0291106	-0.019827	-0.012775	-0.0077942	-0.0047228	-0.0033986	-0.0036595	-0.0053436	-0.0082886	-0.0123326	-0.0173135	-0.0230692
NR3C1	1	0	38.61	8.3848e-08	0.00056447	-0.347056	-0.337006	-0.327014	-0.317138	-0.307435	-0.297965	-0.288783	-0.279949	-0.27152	-0.263555	-0.25611	-0.249244	-0.243015	-0.237481	-0.2327	-0.228729	-0.225626	-0.22345	-0.222258	-0.222074	-0.222802	-0.224321	-0.226511	-0.229249	-0.232415	-0.235887	-0.239545	-0.243267	-0.246931	-0.250418	-0.253604	-0.25637	-0.258594	-0.260166	-0.261083	-0.261398	-0.261166	-0.260439	-0.259273	-0.25772	-0.255837	-0.253675	-0.25129	-0.248735
GYPC	0	1	39.766	4.8379e-08	0.00032588	-0.604772	-0.594271	-0.583757	-0.573216	-0.562635	-0.552	-0.541297	-0.530514	-0.519636	-0.508651	-0.497544	-0.486303	-0.474913	-0.463362	-0.451636	-0.439721	-0.427604	-0.415271	-0.40271	-0.389924	-0.376981	-0.363963	-0.350952	-0.338027	-0.325271	-0.312765	-0.30059	-0.288828	-0.27756	-0.266867	-0.256831	-0.247533	-0.239054	-0.231468	-0.224771	-0.21892	-0.213871	-0.20958	-0.206003	-0.203096	-0.200814	-0.199114	-0.197952	-0.197283
PPIA	0	0	72.787	5.8506e-15	3.9567e-11	-0.169677	-0.185335	-0.200952	-0.216486	-0.231895	-0.247138	-0.262173	-0.276959	-0.291454	-0.305617	-0.319406	-0.332779	-0.345696	-0.358114	-0.369992	-0.381288	-0.391962	-0.401971	-0.411273	-0.419835	-0.427649	-0.434712	-0.441021	-0.446574	-0.451368	-0.455401	-0.45867	-0.461172	-0.462905	-0.463866	-0.464053	-0.463463	-0.462094	-0.459946	-0.457055	-0.453475	-0.449259	-0.44446	-0.439133	-0.433332	-0.42711	-0.42052	-0.413618	-0.406455
RPS8	0	0	64.538	3.2201e-13	2.1768e-09	-2.14862	-2.08706	-2.02582	-1.96524	-1.90563	-1.84733	-1.79064	-1.73591	-1.68346	-1.63361	-1.58668	-1.543	-1.50291	-1.46671	-1.43474	-1.40732	-1.38478	-1.36745	-1.35564	-1.34949	-1.34848	-1.35194	-1.3592	-1.36959	-1.38245	-1.39711	-1.41289	-1.42914	-1.44517	-1.46033	-1.47394	-1.48534	-1.49386	-1.49889	-1.50037	-1.49854	-1.49363	-1.48589	-1.47556	-1.46287	-1.44806	-1.43138	-1.41307	-1.39336
VPREB1	0	1	115.293	5.4026e-24	3.6592e-20	-0.238654	-0.235032	-0.231405	-0.227769	-0.22412	-0.220453	-0.216763	-0.213046	-0.209297	-0.205513	-0.201687	-0.197817	-0.193897	-0.189922	-0.185889	-0.181793	-0.177629	-0.173393	-0.16908	-0.164687	-0.160212	-0.155655	-0.151017	-0.146297	-0.141495	-0.13661	-0.131642	-0.126591	-0.121457	-0.11624	-0.110939	-0.105553	-0.100084	-0.094531	-0.088902	-0.0832108	-0.0774689	-0.0716891	-0.0658838	-0.0600654	-0.0542466	-0.0484396	-0.0426571	-0.0369115
LAIR1	0	1	62.35	9.298e-13	6.2826e-09	-0.441077	-0.414523	-0.388134	-0.362074	-0.336507	-0.311598	-0.287511	-0.26441	-0.242461	-0.221826	-0.202672	-0.185161	-0.169459	-0.15573	-0.144138	-0.134848	-0.128025	-0.123832	-0.122433	-0.123898	-0.127955	-0.134264	-0.142481	-0.152265	-0.163273	-0.175162	-0.187591	-0.200218	-0.212699	-0.224693	-0.235857	-0.245849	-0.254327	-0.260978	-0.265756	-0.26876	-0.270092	-0.269851	-0.268139	-0.265056	-0.260703	-0.255181	-0.24859	-0.241031
IGLL1	0	0	214.439	2.9482e-45	1.9989e-41	-0.422782	-0.425319	-0.427834	-0.430307	-0.432716	-0.43504	-0.437258	-0.439349	-0.441291	-0.443063	-0.444644	-0.446013	-0.447149	-0.448029	-0.448634	-0.448942	-0.448931	-0.448581	-0.447869	-0.446786	-0.445356	-0.443613	-0.441587	-0.439313	-0.436823	-0.43415	-0.431327	-0.428386	-0.42536	-0.422281	-0.419183	-0.416098	-0.413059	-0.410096	-0.407211	-0.404392	-0.401629	-0.398908	-0.396217	-0.393545	-0.39088	-0.388209	-0.385521	-0.382803
ZCCHC7	0	0	82.879	4.2737e-17	2.8916e-13	-0.200302	-0.205977	-0.211606	-0.217145	-0.222549	-0.227773	-0.232771	-0.237499	-0.241912	-0.245964	-0.24961	-0.252806	-0.255506	-0.257665	-0.259238	-0.260181	-0.260447	-0.259992	-0.258771	-0.256764	-0.254032	-0.25066	-0.246727	-0.242317	-0.237511	-0.232391	-0.227038	-0.221535	-0.215964	-0.210405	-0.204942	-0.199656	-0.194629	-0.189936	-0.185596	-0.181596	-0.177923	-0.174563	-0.171505	-0.168733	-0.166237	-0.164001	-0.162014	-0.160263
ACTG1	0	0	175.639	6.4414e-37	4.3653e-33	-0.405851	-0.413465	-0.420921	-0.428061	-0.434727	-0.44076	-0.446004	-0.450299	-0.453488	-0.455412	-0.455915	-0.454837	-0.45202	-0.447307	-0.440539	-0.431559	-0.420209	-0.406329	-0.389763	-0.370442	-0.348604	-0.324559	-0.298612	-0.271071	-0.242244	-0.212437	-0.181957	-0.151112	-0.12021	-0.089557	-0.05946	-0.030227	-0.0021642	0.024447	0.049573	0.0733125	0.0957668	0.117036	0.13722	0.156421	0.174738	0.192272	0.209123	0.225391
GLRX	0	0	103.906	1.4487e-21	9.8091e-18	-0.104556	-0.130926	-0.157124	-0.182977	-0.208315	-0.232964	-0.256754	-0.279511	-0.301064	-0.321241	-0.33987	-0.356778	-0.371795	-0.384747	-0.395462	-0.40377	-0.409497	-0.412471	-0.412521	-0.409573	-0.403894	-0.395825	-0.385706	-0.37388	-0.360686	-0.346466	-0.331561	-0.316312	-0.30106	-0.286147	-0.271912	-0.258697	-0.246843	-0.236662	-0.228191	-0.221319	-0.215936	-0.211929	-0.209186	-0.207597	-0.207048	-0.20743	-0.208629	-0.210534
CD79A	0	1	154.682	2.0195e-32	1.3684e-28	-0.144811	-0.145033	-0.145249	-0.145453	-0.145641	-0.145805	-0.14594	-0.14604	-0.1461	-0.146113	-0.146075	-0.145979	-0.145818	-0.145589	-0.145284	-0.144899	-0.144426	-0.143861	-0.143198	-0.142434	-0.14158	-0.140648	-0.139652	-0.138603	-0.137517	-0.136404	-0.135278	-0.134153	-0.13304	-0.131952	-0.130904	-0.129907	-0.128974	-0.128117	-0.127336	-0.126623	-0.12597	-0.125371	-0.124819	-0.124305	-0.123824	-0.123366	-0.122926	-0.122496
DNTT	0	0	426.477	5.2793e-91	3.5804e-87	-0.240594	-0.250242	-0.259763	-0.269035	-0.27793	-0.286325	-0.294093	-0.301109	-0.307249	-0.312386	-0.316396	-0.319153	-0.320532	-0.320408	-0.318655	-0.315148	-0.309763	-0.302373	-0.292853	-0.281159	-0.267527	-0.252253	-0.235633	-0.217964	-0.199543	-0.180666	-0.16163	-0.142731	-0.124266	-0.106531	-0.089823	-0.074439	-0.0606741	-0.048795	-0.038778	-0.0304462	-0.0236203	-0.0181208	-0.0137684	-0.010384	-0.0077882	-0.00580173	-0.0042453	-0.0029397
CYGB	0	0	187.185	2.1342e-39	1.4468e-35	-0.118518	-0.124946	-0.131322	-0.137593	-0.143709	-0.149616	-0.155263	-0.160598	-0.165568	-0.170123	-0.174209	-0.177774	-0.180767	-0.183136	-0.184828	-0.185792	-0.185975	-0.185326	-0.183792	-0.181352	-0.178092	-0.174122	-0.16955	-0.164487	-0.15904	-0.153321	-0.147437	-0.141498	-0.135613	-0.129892	-0.124444	-0.119378	-0.114803	-0.110819	-0.107435	-0.104612	-0.102309	-0.100486	-0.0991025	-0.0981194	-0.0974961	-0.0971927	-0.0971689	-0.0973847
[truncated: 158 more columns]
