# Supplementary material for: A comprehensive single cell transcriptional landscape of human hematopoietic progenitors
Source: Nat Commun. 2019 Jun 3;10:2395. doi: 10.1038/s41467-019-10291-0 (PMC6546699; doi:10.1038/s41467-019-10291-0)
Supplement: Supplementary file 3 — Source Data [file 41467_2019_10291_MOESM3_ESM.zip › HSPC_GroupLevelExpression.xlsx]

## Sheet: geneExpressionOnHSPCGroups_main
gene	Group1	Group2	Group3	Group4	Group5	Group6	Group7	Group8	Group9	Group10	Group11	statisticsValue	P-value	Adj P-value
ACTB	-0.554	-0.339	-0.228	1.004	0.173	0.337	0.45	1.684	0.384	0.115	0.165	841.043	3.08e-174	2.09e-170
ACTG1	-0.49	-0.33	-0.242	-0.036	-0.589	0.163	0.427	1.459	1.318	0.188	1.629	1217.12	2.93e-255	1.99e-251
ACTN1	-0.279	-0.255	-0.195	0.304	-0.098	0.286	-0.139	-0.235	-0.251	-0.238	-0.105	84.68	6.04e-14	3.86e-10
ACTR2	-0.328	-0.243	-0.213	-0.011	-0.171	0.195	-0.044	0.448	-0.203	-0.114	-0.119	118.188	1.18e-20	7.66e-17
ACTR3	-0.283	-0.259	-0.172	-0.073	-0.13	0.119	-0.064	0.154	0.026	-0.224	-0.185	63.016	9.7e-10	6.1e-06
ACY3	-0.138	-0.154	-0.111	-0.154	-0.154	-0.084	-0.08	0.029	0.119	0.27	-0.083	45.668	1.65e-06	0.0101
ADA	-0.285	-0.29	-0.192	-0.308	-0.29	-0.126	0.241	0.468	0.228	-0.074	0.867	283.71	4.29e-55	2.87e-51
AFF1	-0.265	-0.23	-0.245	-0.185	-0.22	-0.208	-0.045	-0.144	0.176	0.189	0.782	196.209	9.96e-37	6.6e-33
AIF1	-0.083	-0.179	-0.104	-0.349	-0.654	-0.286	-0.104	-0.297	-0.274	-0.067	-0.42	82.001	2.03e-13	1.3e-09
AK2	-0.293	-0.281	-0.173	-0.2	-0.11	0.265	-0.078	-0.11	-0.15	-0.343	-0.282	72.985	1.17e-11	7.45e-08
ALDH1A1	0.023	-0.069	-0.204	-0.004	0.059	-0.42	-0.376	-0.449	-0.372	-0.422	-0.438	149.736	4.22e-27	2.77e-23
ANAPC11	-0.3	-0.294	-0.185	-0.075	-0.191	0.013	0.056	0.132	-0.268	-0.315	-0.15	62.152	1.42e-09	8.89e-06
ANP32A	-0.284	-0.23	-0.21	-0.095	0	0.124	-0.061	0.156	-0.34	-0.281	-0.135	68.072	1.04e-10	6.61e-07
ANP32B	-0.215	-0.241	-0.078	0.175	-0.14	-0.248	0.051	0.073	0.623	-0.154	-0.326	54.173	4.5e-08	0.00028
ANXA1	-0.174	-0.244	-0.12	-0.315	-0.253	0.357	-0.206	-0.298	-0.399	-0.349	-0.347	90.488	4.29e-15	2.75e-11
APEX1	-0.289	-0.183	-0.078	-0.229	-0.166	0.129	-0.058	-0.091	-0.194	-0.389	-0.159	60.892	2.46e-09	1.54e-05
APLP2	-0.198	-0.203	-0.082	-0.263	-0.253	0.636	-0.224	-0.408	-0.395	-0.465	-0.458	180.339	1.99e-33	1.32e-29
ARF1	-0.272	-0.246	-0.174	-0.067	-0.012	0.176	-0.229	0.096	-0.267	-0.228	-0.145	61.783	1.66e-09	1.04e-05
ARF6	-0.275	-0.33	-0.207	-0.242	-0.132	-0.032	0.011	0.362	0.272	-0.063	-0.049	97.863	1.46e-16	9.4e-13
ARHGDIB	-0.136	-0.043	-0.035	0.134	-0.473	-0.279	-0.224	-0.159	0.032	-0.289	0.081	51.321	1.52e-07	0.000944
ARL4C	-0.206	-0.232	-0.173	-0.215	-0.234	-0.184	0.002	0.476	0.007	0.026	0.227	127.569	1.46e-22	9.54e-19
ARPC1B	-0.244	-0.094	-0.186	0.409	-0.238	0.238	-0.141	0.16	-0.344	-0.508	-0.482	143.075	9.87e-26	6.46e-22
ARPC2	-0.32	-0.271	-0.136	-0.208	-0.269	0.269	0.014	0.432	0.052	-0.272	-0.204	127.46	1.54e-22	1e-18
ARPC3	-0.339	-0.245	-0.158	0.008	-0.24	0.175	0.133	0.313	-0.035	-0.043	-0.153	114.839	5.62e-20	3.65e-16
ARPC5	-0.277	-0.217	-0.172	-0.046	-0.221	-0.001	-0.036	0.352	-0.03	-0.178	-0.177	73.552	9.1e-12	5.79e-08
ATP1A1	-0.242	-0.29	-0.117	-0.079	-0.152	0.084	-0.083	-0.205	-0.12	-0.383	-0.272	47.988	6.24e-07	0.00384
ATP1B3	-0.271	-0.304	-0.146	-0.215	-0.129	0.127	-0.089	-0.089	-0.107	-0.258	-0.184	48.051	6.08e-07	0.00374
ATP5A1	-0.292	-0.238	-0.154	-0.135	0.066	0.132	-0.07	-0.017	-0.178	-0.34	-0.114	59.621	4.28e-09	2.68e-05
ATP5B	-0.362	-0.216	-0.17	-0.048	0.152	0.376	-0.041	-0.047	-0.163	-0.338	-0.104	125.089	4.68e-22	3.05e-18
ATP5E	-0.361	-0.253	-0.217	0.035	-0.143	-0.059	0.155	0.52	0.021	0.175	-0.044	152.634	1.07e-27	7.03e-24
ATP5F1	-0.283	-0.278	-0.176	0.054	-0.022	0.095	-0.158	0.165	-0.119	-0.272	-0.146	66.772	1.85e-10	1.17e-06
ATP5G1	-0.282	-0.318	-0.174	-0.245	0.158	0.239	-0.078	-0.113	-0.373	-0.355	-0.27	85.384	4.38e-14	2.81e-10
ATP5G3	-0.329	-0.261	-0.138	-0.217	0.128	0.275	0.026	-0.001	-0.013	-0.38	-0.178	107.306	1.86e-18	1.21e-14
ATP5I	-0.286	-0.171	-0.187	-0.075	-0.012	0.148	-0.054	0.049	-0.22	-0.267	-0.143	57.113	1.27e-08	7.93e-05
ATP5J2	-0.336	-0.277	-0.197	-0.218	0.006	0.097	-0.105	0.03	-0.154	-0.304	-0.156	64.191	5.79e-10	3.64e-06
ATP5L	-0.313	-0.138	-0.096	-0.085	-0.204	-0.195	0.069	0.236	0.005	0.007	-0.053	64.933	4.17e-10	2.63e-06
ATPIF1	-0.242	-0.19	-0.174	-0.086	0.342	0.035	-0.013	-0.056	-0.188	-0.285	-0.326	60.124	3.43e-09	2.15e-05
AURKB	-0.113	-0.117	-0.081	-0.072	-0.042	-0.051	-0.016	0.071	-0.151	0.301	-0.083	50.595	2.07e-07	0.00128
AVP	0.082	-0.314	-0.112	-0.365	-0.365	-0.365	-0.365	-0.365	-0.365	-0.365	-0.365	140.409	3.47e-25	2.27e-21
AZU1	-0.102	-0.099	-0.094	-0.102	-0.091	0.623	-0.067	-0.088	-0.102	-0.091	-0.093	116.486	2.61e-20	1.69e-16
B2M	-0.157	-0.59	-0.138	-0.324	-0.662	0.306	0.496	1.09	0.57	0.841	0.066	576.165	2.25e-117	1.52e-113
BAALC	-0.222	-0.304	-0.146	-0.324	-0.367	-0.197	-0.089	-0.222	-0.249	-0.152	0.104	43.799	3.58e-06	0.0219
BASP1	-0.208	-0.189	-0.16	-0.086	-0.133	-0.091	-0.108	0.117	-0.053	0.278	-0.016	67.586	1.29e-10	8.19e-07
BCL11A	-0.19	-0.26	-0.162	-0.358	-0.29	-0.2	-0.028	0.034	0.19	0.01	0.227	73.93	7.68e-12	4.89e-08
BCL2	-0.22	-0.215	-0.174	-0.229	-0.223	0.113	0.058	0.182	0.087	-0.214	-0.119	60.849	2.5e-09	1.57e-05
BCLAF1	-0.267	-0.293	-0.142	-0.167	-0.124	0.128	0.008	-0.035	-0.23	-0.282	-0.237	53.554	5.87e-08	0.000365
BEX1	-0.02	-0.247	-0.063	-0.313	-0.359	-0.253	-0.299	-0.363	-0.294	-0.326	-0.361	90.328	4.61e-15	2.96e-11
BEX2	-0.038	-0.147	-0.169	-0.254	-0.321	-0.357	-0.274	-0.39	-0.315	-0.353	-0.346	63.485	7.89e-10	4.97e-06
BID	-0.248	-0.24	-0.158	-0.175	-0.004	0.059	-0.031	0.074	-0.18	-0.203	-0.157	42.286	6.67e-06	0.0407
BRI3BP	-0.241	-0.237	-0.19	-0.211	-0.189	0.302	0.015	0.215	-0.181	-0.222	-0.2	94.147	8.03e-16	5.17e-12
BST2	0.109	-0.284	-0.189	-0.48	-0.416	-0.258	-0.246	-0.36	-0.236	-0.305	-0.388	135.362	3.75e-24	2.45e-20
BTF3	-0.122	-0.085	0.011	-0.252	-0.268	-0.13	-0.011	-0.477	-0.178	-0.096	0.153	56.242	1.85e-08	0.000115
BZW1	-0.309	-0.242	-0.198	-0.131	-0.098	0.03	-0.02	0.225	-0.301	-0.242	-0.118	67.45	1.37e-10	8.7e-07
C12orf75	-0.187	-0.184	-0.183	-0.176	-0.196	-0.067	-0.068	1.349	-0.093	-0.167	-0.141	152.522	1.13e-27	7.41e-24
C14orf2	-0.364	-0.221	-0.167	0.119	0.075	0.111	0.094	0.032	0.178	-0.216	-0.088	101.661	2.53e-17	1.64e-13
C1QBP	-0.318	-0.316	-0.146	-0.212	0.165	0.327	-0.002	-0.075	-0.236	-0.376	-0.226	121.464	2.55e-21	1.66e-17
C1orf186	-0.258	-0.266	0.025	-0.318	-0.336	-0.095	-0.251	-0.162	-0.267	-0.315	-0.323	75.505	3.79e-12	2.42e-08
C1orf228	-0.251	-0.249	-0.159	-0.262	-0.255	0.018	0.08	-0.002	0.053	-0.157	0.037	57.219	1.21e-08	7.57e-05
C20orf24	-0.277	-0.264	-0.185	-0.145	-0.14	0.103	-0.096	-0.004	-0.275	-0.243	-0.202	42.765	5.48e-06	0.0335
C5orf56	-0.196	-0.231	-0.184	-0.238	-0.238	-0.173	-0.064	-0.162	-0.19	-0.205	0.493	102.075	2.09e-17	1.35e-13
C6orf25	-0.14	-0.081	-0.213	1.559	0.016	-0.3	-0.279	-0.321	-0.299	-0.315	-0.308	129.709	5.36e-23	3.5e-19
C6orf48	-0.012	0.077	-0.04	-0.25	-0.436	-0.399	-0.309	-0.432	-0.158	-0.252	-0.369	113.2	1.21e-19	7.82e-16
CACYBP	-0.278	-0.297	-0.204	-0.079	-0.006	-0.014	-0.127	0.079	-0.212	-0.38	-0.202	50.204	2.45e-07	0.00151
CALM1	-0.229	-0.269	-0.216	-0.221	-0.031	-0.048	0.028	0.134	-0.036	-0.193	-0.043	46.702	1.07e-06	0.00658
CALM2	-0.289	-0.288	-0.166	-0.171	0.084	-0.074	0.054	0.165	-0.075	-0.035	-0.188	59.717	4.1e-09	2.57e-05
CALR	-0.316	-0.308	-0.16	-0.179	-0.19	1.744	0.016	0.045	-0.315	-0.231	-0.173	485.14	6.6e-98	4.44e-94
CANX	-0.263	-0.299	-0.162	-0.234	-0.11	0.361	-0.201	0.227	-0.171	-0.266	-0.167	100.512	4.3e-17	2.78e-13
CAP1	-0.262	-0.272	-0.18	0.012	-0.219	-0.095	0.004	0.306	-0.107	-0.312	-0.19	60.508	2.9e-09	1.82e-05
CAPG	-0.243	-0.25	-0.203	-0.278	-0.268	-0.121	0.002	0.191	0.04	-0.105	-0.036	51.439	1.45e-07	0.000898
CAPZA1	-0.328	-0.279	-0.157	0.023	0.014	0.175	0.084	0.103	-0.139	-0.322	-0.205	96.763	2.42e-16	1.56e-12
CARD19	-0.197	-0.206	-0.194	-0.101	-0.42	-0.3	-0.136	-0.237	-0.139	0.425	-0.205	74.106	7.1e-12	4.52e-08
CAT	-0.267	-0.214	-0.073	0.123	0.322	0.45	-0.235	-0.246	-0.229	-0.386	-0.437	158.56	6.42e-29	4.23e-25
CBX3	-0.315	-0.236	-0.145	-0.143	0.124	-0.051	0.036	0.116	0.085	-0.405	-0.02	83.958	8.38e-14	5.36e-10
CCDC142	-0.248	-0.251	-0.22	-0.263	-0.182	0.206	-0.167	-0.184	-0.194	-0.064	-0.159	47.777	6.82e-07	0.0042
CCDC50	-0.109	-0.141	-0.088	-0.093	-0.075	-0.093	-0.087	0.487	-0.073	-0.061	-0.059	63.257	8.72e-10	5.49e-06
CCND3	-0.211	-0.258	-0.28	-0.18	-0.325	-0.302	-0.206	0.095	-0.212	-0.09	0.169	66.115	2.48e-10	1.57e-06
CCT2	-0.293	-0.242	-0.143	-0.188	0.166	0.262	-0.006	-0.026	-0.271	-0.427	-0.199	101.123	3.25e-17	2.1e-13
CCT3	-0.183	-0.238	-0.092	-0.205	-0.079	0.017	-0.064	-0.279	-0.41	-0.511	-0.305	61.598	1.8e-09	1.13e-05
CCT5	-0.318	-0.29	-0.156	-0.01	0.104	0.191	0.053	-0.137	-0.214	-0.34	-0.18	85.467	4.22e-14	2.7e-10
CCT6A	-0.264	-0.262	-0.146	-0.085	0.066	0.09	-0.1	-0.064	-0.395	-0.403	-0.282	59.196	5.14e-09	3.22e-05
CD164	0.344	0.048	-0.012	0.275	-0.693	-0.863	-0.544	-0.716	-0.363	-0.144	-0.899	750.216	1.03e-154	6.98e-151
CD34	-0.077	-0.339	0.046	-0.395	-0.508	-0.313	0.087	-0.56	0.244	-0.063	-0.367	166.197	1.7e-30	1.12e-26
CD37	0.227	0.022	-0.211	-0.302	-0.567	-0.586	-0.329	-0.298	-0.134	0.053	-0.613	300.314	1.33e-58	8.92e-55
CD44	0.125	-0.357	-0.205	-0.56	-0.497	-0.009	-0.155	-0.287	0.025	-0.073	-0.35	172.022	1.06e-31	6.97e-28
CD47	-0.265	-0.369	-0.136	-0.364	-0.118	-0.056	0.045	0.094	-0.003	-0.11	0.028	76.777	2.14e-12	1.37e-08
CD48	-0.218	-0.267	-0.208	-0.279	-0.279	0.122	0.014	-0.051	0.048	-0.145	0.29	94.131	8.09e-16	5.21e-12
CD52	-0.001	-0.44	0.01	-0.685	-0.691	-0.569	-0.039	-0.458	-0.035	0.288	0.024	297.448	5.38e-58	3.6e-54
CD53	-0.194	-0.458	-0.22	-0.581	-0.396	-0.094	0.079	0.329	0.576	0.482	0.484	288.499	4.18e-56	2.8e-52
CD63	-0.202	-0.155	-0.217	0.482	-0.032	-0.052	-0.224	-0.275	-0.316	-0.271	-0.345	43.932	3.39e-06	0.0208
CD74	0.167	-0.586	-0.351	-0.849	-0.831	-0.08	0.032	1.179	-0.121	0.547	0.4	782.595	1.14e-161	7.69e-158
CD79A	-0.174	-0.164	-0.176	-0.181	-0.183	-0.168	-0.143	-0.114	-0.136	-0.126	1.706	341.997	1.99e-67	1.33e-63
CD84	-0.226	-0.118	-0.233	0.443	0.112	0.102	-0.18	-0.191	-0.299	-0.242	-0.231	68.526	8.53e-11	5.41e-07
CD99	-0.337	-0.461	-0.069	-0.503	-0.454	-0.178	0.437	0.027	1.015	0.137	1.583	692.719	2.3e-142	1.55e-138
CDC123	-0.301	-0.29	-0.176	-0.147	-0.028	0.095	0.002	-0.095	0.028	-0.334	-0.248	55.432	2.62e-08	0.000163
CDCA7	-0.289	-0.284	-0.08	-0.292	-0.199	0.298	0.154	-0.01	-0.217	-0.229	-0.115	123.456	1e-21	6.54e-18
CDK2AP1	-0.294	-0.356	-0.066	-0.062	-0.045	-0.241	-0.034	-0.028	-0.104	-0.132	-0.132	62.31	1.32e-09	8.3e-06
CDK4	-0.315	-0.289	-0.166	-0.167	0.158	0.17	0.042	-0.101	-0.295	-0.37	-0.28	86.509	2.63e-14	1.69e-10
CDK6	-0.449	-0.101	0.004	-0.076	0.044	0.08	0.161	-0.232	-0.198	-0.348	0.121	203.065	3.7e-38	2.45e-34
CEBPA	-0.154	-0.154	-0.134	-0.235	-0.235	0.592	-0.116	-0.156	-0.17	-0.164	-0.204	98.559	1.06e-16	6.83e-13
CFL1	-0.42	-0.368	-0.193	0.225	0.091	0.445	0.278	1.087	0.399	-0.124	0.106	427.664	1.21e-85	8.12e-82
CHCHD2	-0.331	-0.245	-0.114	-0.02	0.169	0.179	0.108	0.4	-0.172	-0.463	-0.07	153.459	7.23e-28	4.75e-24
CIRBP	0.051	-0.147	-0.251	-0.355	-0.508	-0.509	-0.195	-0.18	-0.162	0.381	-0.119	149.658	4.38e-27	2.88e-23
CKLF	-0.272	-0.36	-0.164	-0.205	-0.229	-0.08	0.035	0.079	-0.069	-0.228	-0.162	51.266	1.56e-07	0.000966
CKS1B	-0.264	-0.265	-0.149	-0.204	-0.029	-0.06	-0.019	0.139	-0.227	-0.252	-0.172	48.314	5.44e-07	0.00335
CLEC11A	-0.221	-0.224	-0.182	-0.161	-0.129	0.448	-0.16	-0.215	-0.291	-0.217	-0.207	78.421	1.02e-12	6.53e-09
CLTC	-0.287	-0.26	-0.204	-0.158	0.094	0.01	-0.071	0.029	-0.239	-0.26	-0.176	46.137	1.35e-06	0.00833
CLU	-0.003	-0.119	-0.283	0.346	-0.247	-0.282	-0.378	-0.371	-0.381	-0.368	-0.363	108.937	8.74e-19	5.66e-15
CMTM6	-0.289	-0.275	-0.213	0.319	-0.19	-0.053	-0.121	0.02	-0.108	-0.179	-0.133	48.543	4.94e-07	0.00305
CNDP2	-0.256	-0.269	-0.207	-0.219	-0.034	0.023	-0.072	0.116	-0.13	-0.161	-0.12	45.963	1.46e-06	0.00895
CNN2	-0.266	-0.227	-0.092	-0.081	-0.167	-0.045	-0.076	-0.027	0.048	-0.11	-0.462	58.566	6.76e-09	4.23e-05
CNPY3	-0.25	-0.306	-0.16	-0.246	-0.28	0.179	-0.071	0.576	-0.15	-0.362	-0.301	124.054	7.6e-22	4.95e-18
CNRIP1	-0.193	-0.007	-0.185	0.013	1.737	-0.201	-0.201	-0.201	-0.201	-0.174	-0.19	181.497	1.15e-33	7.56e-30
COMMD6	0.031	-0.13	-0.175	-0.369	-0.413	-0.351	-0.296	-0.286	0.044	-0.38	-0.368	93.641	1.01e-15	6.52e-12
COMT	-0.223	-0.223	-0.132	-0.096	-0.114	0.15	-0.083	-0.344	-0.403	-0.359	-0.134	50.764	1.93e-07	0.00119
COPE	-0.315	-0.256	-0.211	-0.168	0.006	0.102	-0.007	-0.042	-0.269	-0.28	-0.188	55.444	2.61e-08	0.000163
CORO1A	-0.391	-0.422	-0.174	-0.439	-0.455	0.061	0.289	1.525	0.488	0.474	0.247	579.81	3.72e-118	2.51e-114
COTL1	-0.242	-0.236	-0.182	-0.184	-0.075	0.518	-0.117	0.01	-0.207	-0.251	-0.247	118.867	8.59e-21	5.58e-17
COX5A	-0.402	-0.295	-0.05	-0.154	0.123	0.32	0.213	0.182	-0.014	-0.466	-0.127	197.101	6.49e-37	4.3e-33
COX6A1	-0.304	-0.313	-0.203	-0.124	-0.056	0.03	-0.039	0.047	-0.06	-0.183	-0.106	53.198	6.84e-08	0.000425
COX6B1	-0.291	-0.189	-0.144	-0.123	0.065	0.048	-0.143	-0.097	-0.334	-0.288	-0.254	42.337	6.53e-06	0.0399
COX6C	-0.274	-0.21	-0.125	-0.199	-0.024	0.023	-0.008	0.053	-0.019	-0.326	-0.198	48.315	5.44e-07	0.00335
COX7A2	-0.299	-0.153	-0.22	-0.122	-0.053	-0.042	-0.129	0.223	0.27	-0.257	-0.132	53.838	5.2e-08	0.000323
COX7B	-0.307	-0.266	-0.177	-0.143	-0.096	0.094	0.002	0.041	-0.355	-0.226	-0.106	57.233	1.21e-08	7.53e-05
COX8A	-0.325	-0.299	-0.199	0.02	-0.001	0.054	-0.076	0.143	-0.197	-0.345	-0.174	75.849	3.25e-12	2.07e-08
CPA3	-0.289	-0.036	-0.183	-0.102	-0.2	0.845	-0.032	-0.25	-0.271	-0.299	-0.296	197.183	6.24e-37	4.13e-33
CPPED1	-0.234	0.285	-0.221	-0.125	-0.137	-0.187	-0.242	-0.216	-0.251	-0.253	-0.254	119.276	7.1e-21	4.61e-17
CRHBP	0.369	-0.038	-0.122	-0.478	-0.591	-0.577	-0.586	-0.602	-0.594	-0.551	-0.589	543.864	1.84e-110	1.24e-106
CS	-0.286	-0.185	-0.179	0.061	-0.081	0.144	-0.06	-0.192	-0.115	-0.313	-0.215	49.918	2.76e-07	0.00171
CSF2RB	-0.115	-0.086	-0.125	-0.119	0.527	-0.111	-0.161	-0.106	-0.12	-0.165	-0.174	45.534	1.74e-06	0.0107
CSF3R	-0.206	-0.217	-0.072	-0.279	-0.268	0.418	-0.1	-0.184	-0.221	-0.249	-0.228	96.108	3.27e-16	2.1e-12
CST3	-0.172	-0.27	-0.28	0.243	-0.076	-0.186	-0.126	0.054	-0.224	-0.329	-0.342	48.572	4.88e-07	0.00301
CST7	-0.067	-0.034	-0.06	-0.023	-0.059	0.481	-0.036	-0.055	-0.1	-0.1	-0.072	63.374	8.29e-10	5.21e-06
CTD-2090I13.1	0.24	0.154	-0.234	-0.304	0.036	-0.53	-0.31	-0.605	-0.477	-0.512	-0.381	316	6.41e-62	4.29e-58
CTNNBL1	-0.239	-0.059	-0.226	-0.019	0.352	-0.177	-0.202	-0.224	-0.308	-0.244	-0.24	52.161	1.07e-07	0.000661
CTSC	-0.281	-0.299	-0.173	-0.14	-0.177	0.259	-0.101	0.109	-0.039	-0.224	-0.266	82.035	2e-13	1.28e-09
CTSG	-0.043	-0.051	-0.033	-0.052	-0.052	0.33	-0.042	-0.018	-0.052	-0.052	-0.052	56.798	1.45e-08	9.08e-05
CXCR4	-0.233	-0.28	-0.209	-0.253	-0.296	-0.057	0.059	0.442	0.221	0.069	0.143	136.708	1.99e-24	1.3e-20
CXXC5	-0.264	-0.277	-0.149	-0.403	-0.191	-0.311	-0.135	-0.038	-0.102	0.246	-0.11	65.683	3e-10	1.89e-06
CYC1	-0.306	-0.28	-0.157	-0.08	0.039	0.086	-0.072	-0.053	-0.35	-0.28	-0.245	55.294	2.78e-08	0.000173
CYCS	-0.261	-0.287	-0.191	-0.244	0.019	0.16	-0.227	-0.042	-0.365	-0.346	-0.197	57.506	1.07e-08	6.69e-05
CYFIP2	-0.275	-0.315	-0.158	-0.353	-0.355	-0.231	0.132	0.22	0.412	0.318	0.26	180.278	2.05e-33	1.35e-29
CYGB	-0.163	-0.163	-0.163	-0.163	-0.163	-0.163	-0.118	-0.033	-0.088	-0.098	1.494	268.421	7.2e-52	4.8e-48
CYSLTR1	-0.226	-0.256	-0.227	-0.245	-0.255	0.144	-0.237	-0.018	-0.195	-0.096	-0.053	45.898	1.5e-06	0.00919
CYTL1	-0.138	0.215	-0.177	-0.26	0.017	-0.366	-0.348	-0.492	-0.362	-0.367	-0.473	179.832	2.54e-33	1.68e-29
DBI	-0.248	-0.261	-0.184	-0.25	-0.262	0.121	-0.04	0.472	-0.056	-0.136	-0.16	105.754	3.82e-18	2.47e-14
DCK	-0.277	-0.302	-0.182	-0.195	-0.138	-0.202	0.123	0.156	0.706	0.229	0.244	148.214	8.68e-27	5.7e-23
DDIT4	-0.166	-0.165	-0.155	-0.216	-0.21	-0.198	-0.146	-0.085	-0.064	0.404	0.057	75.705	3.47e-12	2.21e-08
DDOST	-0.292	-0.243	-0.111	-0.222	-0.159	0.17	-0.107	0.087	-0.146	-0.292	-0.217	68.089	1.04e-10	6.56e-07
DDX21	-0.283	-0.212	-0.146	-0.179	0.226	0.734	-0.154	-0.209	-0.235	-0.395	-0.251	195.221	1.6e-36	1.06e-32
DDX5	-0.306	-0.245	-0.195	-0.44	-0.077	0.207	-0.045	0.527	0.263	0.013	-0.034	143.039	1e-25	6.57e-22
DEK	-0.3	-0.381	-0.081	-0.006	-0.062	0.065	0.027	0.247	-0.317	-0.428	-0.303	126.201	2.78e-22	1.81e-18
DHFR	-0.3	-0.304	-0.123	-0.202	-0.056	-0.022	0.164	0.192	-0.199	-0.292	-0.181	89.305	7.35e-15	4.72e-11
DHX15	-0.29	-0.298	-0.149	-0.229	0.029	0.095	-0.077	-0.035	-0.312	-0.319	-0.216	58.288	7.63e-09	4.77e-05
DHX9	-0.306	-0.294	-0.168	-0.153	0.062	0.101	-0.098	0.052	-0.123	-0.27	-0.132	66.265	2.32e-10	1.47e-06
DKC1	-0.265	-0.247	-0.161	-0.108	0.091	0.084	-0.15	-0.216	-0.274	-0.36	-0.225	46.897	9.86e-07	0.00607
DNAJA1	-0.228	-0.31	-0.156	-0.25	-0.196	0.013	-0.107	0.184	-0.162	-0.337	-0.196	52.528	9.11e-08	0.000566
DNAJC8	-0.224	-0.289	-0.175	-0.101	0.084	0.008	-0.078	-0.025	-0.366	-0.372	-0.26	45.994	1.44e-06	0.00884
DNAJC9	-0.329	-0.274	-0.156	-0.062	0.352	-0.068	0.045	0.221	-0.249	-0.347	-0.254	113.912	8.66e-20	5.61e-16
DNMT1	-0.307	-0.297	-0.131	-0.194	0.015	0.174	0.062	0.046	-0.097	-0.294	-0.186	89.423	6.97e-15	4.48e-11
DNPH1	-0.264	-0.251	-0.172	-0.175	0.125	0.096	-0.136	-0.305	-0.271	-0.302	-0.302	51.917	1.18e-07	0.000733
DNTT	-0.314	-0.315	-0.287	-0.315	-0.315	-0.259	0.54	0.127	1.847	0.009	2.6	1215.42	6.81e-255	4.62e-251
DTYMK	-0.273	-0.269	-0.174	-0.144	0.04	-0.014	-0.033	0.114	-0.263	-0.271	-0.22	52.152	1.07e-07	0.000663
DUSP1	0.548	-0.402	-0.233	-0.476	-0.589	-0.212	-0.446	-0.499	-0.687	-0.17	-0.418	554.583	9.37e-113	6.32e-109
DUSP6	-0.06	-0.329	-0.193	-0.341	-0.366	-0.066	-0.005	0.099	0.053	-0.236	-0.053	69.717	5.03e-11	3.19e-07
DUT	-0.353	-0.366	-0.102	-0.084	-0.077	0.081	0.149	0.133	-0.385	-0.423	-0.144	125.778	3.39e-22	2.21e-18
DYNLL1	-0.361	-0.219	-0.141	0.327	0.296	0.207	0.005	0.306	-0.212	-0.355	-0.305	153.772	6.23e-28	4.1e-24
EBPL	-0.085	-0.106	-0.079	-0.291	-0.17	-0.211	-0.264	-0.512	-0.399	-0.49	-0.393	92.491	1.71e-15	1.1e-11
EEF1A1	0.075	0.179	0.106	-0.681	-0.39	-0.44	-0.065	-0.506	0.195	-0.413	0.251	215.426	9.68e-41	6.43e-37
EEF1B2	-0.085	0.08	0.075	0.019	0.432	0.15	0.05	-0.285	-0.464	-1.079	-0.585	354.605	4.2e-70	2.81e-66
EID1	-0.056	-0.131	-0.179	-0.021	-0.207	-0.298	-0.332	-0.237	-0.373	-0.295	-0.362	42.792	5.42e-06	0.0331
EIF1	0.16	-0.04	-0.262	-0.166	-0.406	-0.37	-0.26	-0.161	0.185	0.208	-0.239	140.864	2.8e-25	1.83e-21
EIF1AX	-0.252	-0.24	-0.123	-0.148	0.173	0.008	-0.13	-0.151	-0.302	-0.381	-0.281	49.813	2.89e-07	0.00178
EIF2S2	-0.239	-0.251	-0.153	-0.125	0.01	0.09	-0.143	0.057	-0.293	-0.335	-0.238	48.178	5.76e-07	0.00355
EIF3A	-0.264	-0.255	-0.171	-0.105	0.078	0.121	-0.058	-0.038	-0.3	-0.306	-0.234	52.408	9.59e-08	0.000595
EIF3B	-0.281	-0.286	-0.182	0.072	0.097	0.207	-0.102	-0.157	-0.29	-0.349	-0.22	74.44	6.11e-12	3.89e-08
EIF3E	0.232	0.054	-0.087	-0.466	-0.451	-0.366	-0.322	-0.613	-0.361	-0.366	-0.41	257.738	1.28e-49	8.53e-46
EIF3M	-0.164	-0.12	-0.064	-0.269	-0.219	-0.07	-0.274	-0.277	-0.296	-0.376	-0.365	43.067	4.84e-06	0.0296
EIF4A1	-0.315	-0.231	-0.211	-0.176	-0.061	0.323	-0.23	-0.191	-0.335	-0.318	-0.221	78.662	9.18e-13	5.86e-09
EIF4A2	0.225	-0.11	-0.203	-0.293	-0.417	-0.393	-0.372	-0.517	-0.408	-0.289	-0.423	206.272	7.93e-39	5.26e-35
EIF4B	0.058	-0.233	-0.123	-0.213	-0.186	-0.04	-0.198	-0.477	-0.36	-0.209	-0.387	85.451	4.25e-14	2.72e-10
EIF4G2	-0.343	-0.174	-0.272	0.187	0.341	-0.062	-0.135	0.605	0.052	-0.081	0.094	186.423	1.08e-34	7.17e-31
EIF5A	-0.379	-0.303	-0.175	-0.033	0.574	0.369	-0.135	-0.001	-0.158	-0.283	-0.229	167.948	7.38e-31	4.86e-27
EIF5B	-0.284	-0.26	-0.161	-0.155	0.028	0.162	-0.138	-0.111	-0.282	-0.282	-0.225	53.965	4.92e-08	0.000306
ELANE	-0.068	-0.067	-0.066	-0.068	-0.068	0.349	-0.068	-0.065	-0.068	-0.067	-0.063	69.665	5.15e-11	3.26e-07
ELAVL1	-0.291	-0.289	-0.194	-0.174	-0.01	0.082	0.029	-0.001	-0.26	-0.272	-0.183	53.572	5.83e-08	0.000362
EMB	-0.187	-0.284	-0.19	-0.311	-0.288	0.213	-0.062	0.097	-0.218	-0.335	-0.122	70.717	3.22e-11	2.05e-07
ENO1	-0.423	-0.416	0.136	-0.19	-0.238	0.887	0.079	-0.291	-0.211	-0.152	-0.278	403.634	1.59e-80	1.06e-76
EPB41L4A-AS1	0.046	-0.036	-0.159	-0.334	-0.346	-0.401	-0.422	-0.514	-0.333	-0.351	-0.406	146.811	1.69e-26	1.11e-22
ERCC1	-0.249	-0.255	-0.156	-0.226	-0.254	-0.058	-0.007	0.178	-0.021	-0.16	-0.195	43.037	4.9e-06	0.03
EREG	-0.174	-0.035	-0.191	-0.026	-0.073	0.042	-0.298	-0.311	-0.305	-0.298	-0.33	50.383	2.27e-07	0.0014
ERH	-0.3	-0.27	-0.153	-0.161	0.071	0.118	0.037	-0.046	-0.175	-0.35	-0.159	69.4	5.79e-11	3.67e-07
ERLIN1	-0.21	-0.241	-0.157	-0.206	-0.195	0.274	-0.132	-0.244	-0.268	-0.273	-0.256	56.638	1.56e-08	9.73e-05
ERP29	-0.228	-0.247	-0.245	-0.223	-0.179	0.039	0.055	0.416	0.557	-0.157	-0.174	89.322	7.3e-15	4.69e-11
ESYT2	-0.303	-0.285	-0.145	-0.134	-0.304	0.057	0.038	-0.006	0.001	-0.078	-0.059	61.311	2.05e-09	1.28e-05
EVI2B	-0.102	-0.357	-0.201	-0.413	-0.419	-0.176	-0.07	-0.015	-0.146	-0.234	-0.081	55.614	2.42e-08	0.000151
EVL	-0.248	-0.301	-0.186	-0.26	-0.268	-0.219	-0.061	-0.102	-0.161	0.061	0.091	51.315	1.53e-07	0.000946
EWSR1	-0.252	-0.261	-0.19	-0.008	-0.032	0.087	0.009	0.079	-0.149	-0.251	-0.125	52.119	1.08e-07	0.000673
FABP5	-0.374	-0.359	-0.145	-0.264	-0.002	0.506	0.195	0.145	-0.232	-0.356	-0.212	192.161	6.94e-36	4.59e-32
FAM101B	-0.243	-0.282	-0.163	-0.168	-0.373	0.323	-0.01	-0.124	-0.172	-0.189	-0.311	80.341	4.3e-13	2.75e-09
FAM107B	-0.149	-0.158	-0.152	-0.218	-0.218	0.359	-0.072	0.148	-0.121	-0.126	-0.108	68.77	7.66e-11	4.85e-07
FAM117A	-0.129	-0.019	-0.071	-0.421	-0.096	-0.325	-0.354	-0.438	-0.392	-0.379	-0.416	97.753	1.53e-16	9.89e-13
FAM30A	-0.178	-0.479	-0.054	-0.386	-0.509	-0.504	0.417	-0.197	0.583	1.016	0.133	382.816	4.26e-76	2.86e-72
FAM45A	-0.183	-0.173	-0.173	-0.176	0.161	0.244	-0.128	-0.162	-0.18	-0.145	-0.179	49.031	4.02e-07	0.00248
FAM49B	-0.293	-0.29	-0.158	-0.212	-0.16	0.097	0.092	0.124	-0.202	-0.195	-0.134	69.964	4.51e-11	2.86e-07
FAM96A	-0.277	-0.292	-0.167	-0.213	-0.122	-0.003	-0.052	0.126	-0.022	-0.333	-0.223	51.263	1.56e-07	0.000967
FAU	0.263	0.233	-0.129	-0.219	-0.346	-0.536	-0.366	-0.61	-0.454	-0.253	-0.714	393.349	2.45e-78	1.64e-74
FBL	-0.134	-0.196	-0.051	-0.323	-0.151	-0.045	-0.161	-0.365	-0.271	-0.361	-0.358	50.062	2.6e-07	0.00161
FBXO7	-0.253	-0.243	-0.22	-0.037	0.435	-0.083	-0.198	-0.19	-0.286	-0.28	-0.241	52.769	8.22e-08	0.00051
FCER1A	-0.244	0.466	-0.279	0.143	0.052	-0.26	-0.292	-0.137	-0.292	-0.287	-0.287	263.269	8.76e-51	5.84e-47
FERMT3	-0.285	-0.16	-0.226	1.284	-0.092	-0.158	-0.24	-0.185	-0.294	-0.271	-0.194	88.18	1.23e-14	7.88e-11
FKBP5	-0.302	-0.28	-0.227	-0.14	-0.015	0.074	-0.065	0.063	-0.144	-0.294	-0.058	61.898	1.58e-09	9.94e-06
FLI1	-0.128	-0.142	-0.196	0.871	-0.315	-0.244	-0.325	-0.343	-0.184	-0.349	-0.28	77.764	1.38e-12	8.77e-09
FLNA	-0.271	-0.26	-0.241	0.283	0.036	0.33	-0.178	-0.154	-0.23	-0.32	-0.295	99.554	6.69e-17	4.32e-13
FLT3	-0.225	-0.367	-0.076	-0.417	-0.414	0.003	0.409	0.185	0.326	-0.038	-0.023	146.378	2.07e-26	1.36e-22
FNBP1	-0.255	-0.221	-0.154	-0.294	-0.371	-0.07	-0.051	-0.192	-0.051	-0.172	0.12	43.585	3.91e-06	0.0239
FOS	0.478	-0.445	-0.269	-0.418	-0.583	-0.165	-0.503	-0.421	-0.447	0.066	-0.481	513.445	5.91e-104	3.98e-100
FOSB	0.104	-0.247	-0.277	-0.189	-0.268	-0.076	-0.283	-0.27	-0.303	-0.206	-0.357	118.916	8.4e-21	5.46e-17
FSCN1	-0.221	-0.217	-0.149	-0.222	0.36	-0.1	-0.207	-0.272	-0.273	-0.27	-0.26	45.189	2.01e-06	0.0123
FTH1	0.202	0.306	-0.424	-0.164	0.422	-0.876	-0.437	0.211	-0.447	-0.059	-0.464	524.082	3.14e-106	2.12e-102
FTL	0.12	0.239	-0.261	-0.132	-0.221	-0.296	-0.544	-0.658	-0.382	-0.073	-0.389	242.055	2.54e-46	1.69e-42
FUS	-0.308	-0.327	-0.159	-0.218	-0.001	0.327	-0.062	-0.033	-0.215	-0.313	-0.104	100.32	4.7e-17	3.04e-13
FXYD5	0.093	-0.037	-0.223	-0.347	-0.431	-0.357	-0.225	-0.327	-0.381	-0.214	-0.438	121.071	3.07e-21	1.99e-17
G3BP1	-0.278	-0.286	-0.145	-0.116	-0.021	0.144	-0.113	-0.142	-0.285	-0.341	-0.201	55.376	2.69e-08	0.000167
GABARAP	-0.113	-0.17	-0.285	-0.361	-0.398	-0.216	-0.21	0.661	0.134	-0.106	-0.242	117.575	1.57e-20	1.02e-16
GAPDH	-0.564	-0.446	0.133	0.166	-0.257	1.001	0.827	0.341	0.398	-0.749	0.656	929.049	3.56e-193	2.41e-189
GAPT	-0.213	-0.261	-0.203	-0.336	-0.359	-0.074	-0.084	0.226	-0.051	-0.243	-0.23	47.517	7.6e-07	0.00468
GAS5	0.373	0.381	0.063	-0.51	-0.57	-0.774	-0.575	-0.951	-0.526	-0.708	-0.743	900.601	4.73e-187	3.2e-183
GATA2	-0.174	0.311	-0.22	0.331	0.107	-0.361	-0.419	-0.45	-0.453	-0.398	-0.45	243.29	1.4e-46	9.29e-43
GLIPR1	-0.077	-0.356	-0.142	-0.461	-0.488	-0.022	-0.036	-0.183	-0.143	-0.218	-0.126	67.258	1.5e-10	9.46e-07
GLRX	-0.193	-0.247	-0.187	-0.236	0.003	-0.193	-0.169	-0.226	0.001	-0.259	0.92	187.274	7.22e-35	4.77e-31
GLTSCR2	0.194	-0.153	-0.11	-0.344	-0.408	-0.467	-0.274	-0.581	-0.349	-0.175	-0.359	193.189	4.24e-36	2.81e-32
GLUL	-0.286	-0.219	-0.188	0.106	0.131	0.13	-0.06	0.021	0.024	-0.39	-0.118	81.198	2.92e-13	1.87e-09
GNAQ	-0.267	-0.136	-0.172	0.31	0.004	-0.016	-0.257	-0.272	-0.329	-0.341	-0.327	52.447	9.43e-08	0.000585
GNAS	-0.397	-0.313	-0.205	0.163	-0.317	-0.081	0.226	0.929	0.364	0.844	0.263	453.858	3.14e-91	2.11e-87
GNB1	-0.286	-0.27	-0.217	-0.258	-0.231	-0.034	-0.099	0.1	-0.25	-0.179	-0.018	45.075	2.11e-06	0.0129
GNG5	-0.321	-0.285	-0.189	-0.145	-0.042	0.076	0.006	0.006	-0.224	-0.281	-0.109	58.65	6.52e-09	4.08e-05
GPX1	-0.355	-0.171	-0.258	-0.024	-0.205	0.078	0.1	0.276	-0.222	-0.055	-0.096	111.207	3.05e-19	1.97e-15
GRB2	-0.246	-0.281	-0.171	-0.231	-0.173	0.097	-0.132	0.042	-0.133	-0.312	-0.212	44.339	2.86e-06	0.0175
GRN	-0.251	-0.256	-0.185	-0.195	-0.233	0.395	-0.191	-0.108	-0.326	-0.358	-0.349	92.002	2.15e-15	1.38e-11
GSN	-0.195	-0.282	-0.234	0.771	-0.369	-0.216	-0.152	0.031	-0.036	0.11	-0.331	86.475	2.67e-14	1.71e-10
GSTP1	-0.247	-0.416	-0.11	-0.203	-0.321	0.135	0.207	0.186	-0.021	-0.149	-0.123	106.154	3.18e-18	2.05e-14
GTF3A	-0.316	-0.346	-0.177	-0.369	-0.12	-0.012	-0.06	-0.039	-0.019	-0.226	0.255	98.03	1.35e-16	8.7e-13
GUSB	-0.255	-0.244	-0.201	-0.175	-0.026	0.191	-0.029	-0.107	-0.235	-0.253	-0.183	50.29	2.36e-07	0.00146
GYPC	-0.37	-0.34	-0.079	-0.221	-0.063	0.116	0.185	-0.287	-0.02	-0.261	0.301	166.987	1.17e-30	7.68e-27
H2AFV	-0.294	-0.279	-0.21	0.107	0.084	0.053	-0.118	0.212	-0.171	-0.371	-0.209	85.368	4.42e-14	2.83e-10
H2AFY	-0.289	-0.211	0.02	-0.102	-0.602	-0.213	-0.017	0.127	0.007	-0.617	0.361	202.8	4.21e-38	2.79e-34
H2AFZ	-0.396	-0.387	-0.138	-0.02	0.125	0.359	0.152	1.103	-0.214	-0.404	-0.247	347.897	1.11e-68	7.46e-65
H3F3A	-0.473	0.205	-0.055	0.95	0.011	-0.379	0.067	0.162	0.144	0.061	-0.069	287.301	7.49e-56	5.01e-52
H3F3B	-0.101	0.17	-0.277	-0.247	-0.389	-0.402	-0.429	-0.215	-0.028	0.607	-0.17	193.251	4.12e-36	2.72e-32
HBB	-0.055	-0.046	-0.059	-0.025	0.222	-0.059	-0.061	-0.061	-0.061	-0.058	-0.055	88.568	1.03e-14	6.61e-11
HBD	-0.173	-0.017	-0.159	0.163	0.354	-0.184	-0.184	-0.184	-0.184	-0.184	-0.184	53.228	6.76e-08	0.00042
HCFC1	-0.313	-0.304	-0.202	-0.236	-0.038	0.051	-0.042	0.052	-0.256	-0.28	-0.138	56.812	1.45e-08	9.02e-05
HCST	-0.3	-0.291	-0.188	-0.286	-0.289	0.119	0.151	0.367	0.326	0.155	-0.149	151.329	1.99e-27	1.3e-23
HDGF	-0.298	-0.317	-0.163	-0.151	0	0.265	-0.002	-0.181	-0.126	-0.394	-0.153	89.643	6.3e-15	4.05e-11
HEMGN	-0.139	-0.1	-0.154	0.011	-0.372	-0.415	-0.258	-0.359	-0.075	-0.15	-0.345	49.314	3.57e-07	0.0022
HERPUD1	-0.2	-0.2	-0.191	-0.188	-0.151	0	-0.078	0.313	-0.162	-0.142	-0.101	52.092	1.1e-07	0.00068
HINT1	0.246	-0.2	0.144	-0.482	-0.277	-0.231	-0.21	-0.631	-0.473	-0.728	-0.717	433.412	7.2e-87	4.84e-83
HLA-A	-0.209	-0.297	-0.187	-0.258	-0.487	0.294	0.065	-0.219	-0.067	0.113	-0.143	97.9	1.43e-16	9.24e-13
HLA-B	-0.124	-0.379	-0.274	-0.359	-0.477	0.269	0.145	0.605	-0.046	0.545	-0.206	271.834	1.37e-52	9.16e-49
HLA-C	-0.159	-0.364	-0.226	-0.298	-0.412	0.095	-0.092	0.101	-0.116	-0.068	-0.081	71.473	2.3e-11	1.46e-07
HLA-DPA1	0.049	-0.37	-0.245	-0.489	-0.56	-0.175	-0.154	0.314	-0.187	-0.273	-0.085	154.02	5.54e-28	3.64e-24
HLA-DPB1	0.038	-0.37	-0.226	-0.513	-0.56	-0.19	-0.182	0.391	-0.2	-0.214	-0.139	157.459	1.08e-28	7.13e-25
HLA-DQA1	-0.066	-0.308	-0.216	-0.382	-0.354	-0.121	-0.191	0.047	-0.24	-0.228	-0.218	48.356	5.34e-07	0.00329
HLA-DQB1	-0.032	-0.355	-0.197	-0.511	-0.506	0.134	-0.221	0.035	-0.33	-0.244	-0.271	107.131	2.02e-18	1.31e-14
HLA-DRA	0.088	-0.445	-0.285	-0.725	-0.74	-0.128	-0.112	0.903	0.069	0.191	0.158	393.434	2.35e-78	1.58e-74
HLA-DRB1	0.17	-0.443	-0.259	-0.705	-0.615	0.027	-0.2	0.479	-0.37	-0.148	-0.226	275.897	1.91e-53	1.28e-49
HLA-E	0.44	-0.154	-0.18	-0.432	-0.759	-0.627	-0.575	-0.599	-0.376	-0.165	-0.432	532.612	4.7e-108	3.17e-104
HLF	0.194	-0.265	-0.19	-0.315	-0.336	-0.314	-0.326	-0.333	-0.336	-0.309	-0.334	174.801	2.81e-32	1.85e-28
HMGA1	-0.337	-0.266	-0.161	-0.124	0.089	0.049	-0.029	-0.234	-0.305	-0.319	-0.15	57.327	1.16e-08	7.23e-05
HMGB1	-0.533	-0.364	-0.15	0.154	0.539	0.075	0.227	0.747	-0.136	-0.311	1	614.814	1.18e-125	7.95e-122
HMGB2	-0.305	-0.294	-0.166	0.016	0.193	0.077	0.092	0.566	-0.217	-0.257	-0.244	151.44	1.88e-27	1.24e-23
HMGN1	-0.373	-0.335	-0.186	0.115	0.004	0.253	0.172	0.87	0.039	-0.15	0.027	278.97	4.29e-54	2.87e-50
HMGN2	-0.41	-0.432	-0.132	-0.121	-0.091	0.173	0.563	1.608	0.302	-0.161	-0.091	476.348	4.98e-96	3.35e-92
HNRNPA1	-0.555	-0.073	0.155	0.38	0.532	0.182	0.359	0.246	0.595	-0.528	0.148	451.302	1.1e-90	7.41e-87
HNRNPA1L2	-0.48	-0.114	-0.021	0.313	0.373	0.137	0.216	0.327	0.759	-0.511	0.138	300.75	1.08e-58	7.22e-55
HNRNPA2B1	-0.387	-0.308	-0.205	0.11	0.108	0.414	0.083	0.629	0.03	-0.256	-0.065	253.683	9.12e-49	6.08e-45
HNRNPA3	-0.334	-0.298	-0.161	-0.058	-0.016	0.357	0.209	0.359	-0.303	-0.437	-0.152	177.219	8.85e-33	5.84e-29
HNRNPAB	-0.376	-0.245	-0.135	-0.118	0.7	0.253	-0.024	0.166	-0.281	-0.456	-0.298	201.406	8.22e-38	5.44e-34
HNRNPC	-0.303	-0.296	-0.157	0.139	0.156	0.182	0.006	0.072	-0.36	-0.246	-0.029	94.326	7.4e-16	4.76e-12
HNRNPD	-0.356	-0.306	-0.171	-0.092	0.043	0.193	0.084	0.316	0.022	-0.254	-0.101	135.237	3.98e-24	2.6e-20
HNRNPDL	-0.333	-0.294	-0.143	-0.089	-0.066	0.348	0.115	0.259	-0.246	-0.308	-0.121	139.861	4.5e-25	2.94e-21
HNRNPF	-0.322	-0.289	-0.125	-0.01	0.096	0.286	0.054	0.038	-0.258	-0.452	-0.244	128.909	7.8e-23	5.09e-19
HNRNPH1	-0.336	-0.306	-0.204	-0.093	-0.02	0.152	0.117	0.27	-0.084	-0.172	0.038	123.744	8.78e-22	5.72e-18
HNRNPK	-0.313	-0.267	-0.167	-0.175	0.117	0.127	-0.071	0.38	-0.167	-0.228	0.025	118.942	8.29e-21	5.39e-17
HNRNPL	-0.296	-0.242	-0.185	-0.219	-0.026	0.221	-0.097	-0.04	-0.202	-0.235	-0.1	65.807	2.84e-10	1.79e-06
HNRNPM	-0.319	-0.281	-0.157	-0.153	0.002	0.132	0.088	0.491	0.006	-0.342	-0.1	138.911	7.05e-25	4.61e-21
HNRNPR	-0.333	-0.266	-0.166	-0.1	0.109	0.063	0.005	0.076	-0.024	-0.269	-0.091	77.197	1.77e-12	1.13e-08
HNRNPU	-0.334	-0.289	-0.184	-0.081	0.03	0.371	0.195	0.216	0.002	-0.192	-0.087	143.994	6.39e-26	4.19e-22
HOPX	0.001	-0.474	-0.037	-0.568	-0.568	-0.441	0.104	-0.369	0.79	0.441	-0.275	286.56	1.07e-55	7.17e-52
HSBP1	-0.305	-0.281	-0.114	-0.186	-0.141	0.071	-0.062	-0.068	-0.224	-0.327	-0.21	53.03	7.35e-08	0.000456
HSP90AA1	-0.278	-0.341	-0.13	-0.172	0.131	0.19	-0.045	0.278	-0.307	-0.431	-0.168	114.03	8.19e-20	5.31e-16
HSP90AB1	0.236	0.024	0.013	-0.177	0.241	0.063	-0.388	-0.915	-0.585	-0.973	-0.678	549.412	1.2e-111	8.07e-108
HSP90B1	-0.256	-0.383	-0.204	-0.063	-0.196	0.847	-0.083	0.064	-0.088	-0.292	-0.202	217.123	4.28e-41	2.84e-37
HSPA5	-0.278	-0.287	-0.247	0.017	-0.111	0.925	-0.115	0.169	-0.288	-0.176	-0.186	229.636	1.02e-43	6.81e-40
HSPA8	-0.389	-0.387	-0.185	-0.281	0.232	0.53	0.182	0.437	-0.107	-0.356	0.344	313.905	1.78e-61	1.19e-57
HSPA9	-0.27	-0.286	-0.152	-0.242	0.019	0.173	-0.188	-0.154	-0.34	-0.319	-0.191	56.466	1.68e-08	0.000105
HSPB1	0.28	-0.373	-0.048	-0.091	-0.19	0.025	-0.278	-0.582	-0.655	-0.703	-0.668	433.447	7.08e-87	4.75e-83
HSPD1	-0.221	-0.362	-0.118	-0.287	0.107	0.528	0.042	-0.213	-0.331	-0.535	-0.26	175.003	2.55e-32	1.68e-28
HSPE1	-0.25	-0.295	-0.157	-0.189	0.028	0.13	-0.002	-0.129	-0.4	-0.446	-0.255	66.057	2.54e-10	1.61e-06
IARS	-0.241	-0.243	-0.151	-0.207	0.032	0.14	-0.118	-0.166	-0.327	-0.301	-0.259	44.635	2.53e-06	0.0155
ICAM3	-0.102	-0.308	-0.105	-0.441	-0.408	-0.288	-0.165	-0.284	-0.3	-0.187	-0.277	46.276	1.28e-06	0.00786
ID2	-0.157	-0.173	-0.15	-0.216	-0.185	-0.136	-0.064	0.033	0.057	0.284	-0.115	50.587	2.08e-07	0.00129
IDH2	-0.388	-0.34	-0.209	-0.008	-0.068	0.117	0.13	0.598	-0.114	-0.27	0.036	183.993	3.47e-34	2.29e-30
IDH3A	-0.223	-0.217	-0.212	-0.235	-0.109	0.028	-0.055	0.453	-0.146	-0.192	-0.17	79.98	5.07e-13	3.24e-09
IDS	0.005	-0.266	-0.214	-0.423	-0.46	-0.194	-0.278	-0.241	-0.347	-0.291	-0.337	70.603	3.39e-11	2.15e-07
IER2	-0.254	-0.231	-0.193	-0.194	-0.219	0.055	-0.028	0.004	-0.147	0.032	0.064	57.46	1.09e-08	6.82e-05
IFITM2	-0.162	-0.263	-0.054	-0.291	-0.457	-0.022	-0.144	-0.38	-0.04	-0.189	-0.326	55.567	2.47e-08	0.000154
IFITM3	0.019	-0.333	-0.059	-0.134	-0.379	-0.232	-0.238	-0.526	-0.439	-0.483	-0.297	143.828	6.91e-26	4.53e-22
IGFBP7	-0.383	-0.337	-0.145	-0.184	-0.134	0.594	0.143	0.068	-0.082	-0.287	0.235	243.777	1.1e-46	7.34e-43
IGHM	-0.219	-0.224	-0.174	-0.262	-0.262	-0.217	0.127	0.032	0.166	0.585	0.168	166.077	1.8e-30	1.18e-26
IGKC	-0.121	-0.109	-0.107	-0.126	-0.126	-0.088	-0.079	0.55	-0.126	-0.02	-0.05	92.697	1.56e-15	1e-11
IGLL1	-0.432	-0.431	-0.193	-0.434	-0.359	0.879	0.816	1.373	0.402	-0.361	1.287	1008.99	2.16e-210	1.47e-206
IKZF1	-0.274	-0.272	-0.179	-0.33	-0.174	-0.066	0.02	0.614	-0.102	-0.181	-0.034	113.797	9.13e-20	5.92e-16
IL1B	-0.218	0.071	-0.118	0.34	0.119	-0.273	-0.294	-0.374	-0.324	-0.392	-0.368	121.89	2.09e-21	1.36e-17
IL2RG	-0.299	-0.303	-0.215	-0.295	-0.08	-0.023	0.097	0.315	0.239	-0.117	0.287	146.539	1.92e-26	1.26e-22
IL7R	-0.102	-0.133	-0.103	-0.133	-0.133	-0.13	-0.05	-0.071	-0.058	-0.04	0.318	58.18	7.99e-09	5e-05
ILF2	-0.34	-0.273	-0.125	-0.044	0.142	0.026	-0.057	0.029	-0.193	-0.36	-0.175	78.997	7.89e-13	5.04e-09
ILF3	-0.273	-0.349	-0.125	-0.213	0.04	0.098	-0.061	-0.077	-0.314	-0.352	-0.192	67.084	1.62e-10	1.02e-06
IMPA2	-0.297	-0.279	-0.168	-0.236	-0.183	0.231	-0.039	-0.035	-0.272	-0.305	-0.261	70.103	4.24e-11	2.69e-07
IMPDH2	-0.29	-0.269	-0.083	-0.119	0.141	0.153	0.023	-0.304	-0.363	-0.519	-0.227	106.526	2.67e-18	1.73e-14
IPO7	-0.267	-0.276	-0.133	-0.185	-0.128	0.122	-0.048	-0.169	-0.224	-0.32	-0.241	45.94	1.47e-06	0.00904
IQGAP1	-0.258	-0.257	-0.184	-0.25	-0.101	0.045	0.164	0.412	0.08	-0.073	-0.004	116.104	3.12e-20	2.02e-16
IQGAP2	-0.12	-0.193	-0.086	-0.215	-0.337	-0.377	-0.197	-0.109	-0.166	-0.295	-0.42	51.226	1.59e-07	0.000982
IRF2BP2	-0.243	0.023	-0.261	-0.054	-0.281	-0.213	-0.19	0.166	-0.049	0.08	-0.089	73.665	8.65e-12	5.5e-08
IRF8	-0.2	-0.201	-0.192	-0.202	-0.202	0.119	0.004	2.73	-0.066	-0.137	-0.146	467.84	3.26e-94	2.19e-90
ITGA2B	-0.145	-0.101	-0.157	2.265	0.275	-0.165	-0.174	-0.174	-0.174	-0.163	-0.174	151.401	1.92e-27	1.26e-23
ITGB2	-0.218	-0.246	-0.14	-0.282	-0.246	0.191	0.139	0.052	0.01	-0.083	-0.151	65.085	3.9e-10	2.46e-06
ITM2B	0.015	-0.285	-0.21	-0.138	-0.426	-0.313	-0.117	-0.147	0.031	-0.247	-0.127	65.417	3.37e-10	2.13e-06
ITM2C	-0.284	-0.331	-0.162	-0.348	-0.363	-0.028	0.085	0.332	0.208	-0.003	-0.114	109.465	6.84e-19	4.43e-15
JARID2	-0.266	-0.22	-0.183	0.12	0.013	0.212	-0.161	-0.136	-0.155	-0.247	-0.2	58.879	5.9e-09	3.69e-05
JCHAIN	-0.256	-0.256	-0.251	-0.256	-0.256	-0.253	-0.139	0.548	0.496	0.604	0.776	427.761	1.15e-85	7.74e-82
JUN	0.079	-0.219	-0.176	-0.217	-0.35	-0.172	-0.297	-0.242	-0.302	-0.318	-0.278	90.245	4.79e-15	3.08e-11
JUND	0.278	-0.114	-0.302	-0.242	-0.389	-0.474	-0.447	-0.335	-0.52	-0.102	-0.31	247.477	1.84e-47	1.23e-43
KARS	-0.262	-0.282	-0.167	-0.178	-0.064	0.1	-0.162	-0.01	-0.089	-0.317	-0.198	43.234	4.52e-06	0.0276
KBTBD11	-0.084	-0.108	-0.124	-0.11	-0.195	0.447	-0.096	-0.073	-0.077	-0.101	-0.12	43.371	4.27e-06	0.0261
KCNAB2	-0.256	-0.3	-0.171	-0.301	-0.31	0.268	-0.084	-0.152	-0.266	-0.252	-0.21	64.515	5.02e-10	3.16e-06
KHSRP	-0.307	-0.306	-0.155	-0.153	-0.079	0.128	-0.11	-0.095	-0.219	-0.305	-0.171	56.107	1.96e-08	0.000122
KIAA0087	-0.098	-0.112	-0.083	-0.115	-0.115	-0.11	-0.083	-0.109	-0.038	0.318	-0.098	68.706	7.87e-11	4.99e-07
KIAA0101	-0.376	-0.341	-0.141	0.016	0.198	0.1	0.195	0.836	-0.157	-0.35	-0.238	251.417	2.73e-48	1.82e-44
KIAA0930	-0.234	-0.284	-0.196	-0.277	-0.273	0.27	-0.04	0.1	-0.138	-0.135	-0.14	76.754	2.17e-12	1.38e-08
KIT	-0.104	-0.322	-0.095	-0.329	-0.196	0.063	-0.112	-0.263	-0.263	-0.316	-0.317	65.326	3.51e-10	2.21e-06
KLF10	-0.196	-0.307	-0.103	-0.358	-0.304	-0.156	-0.037	-0.188	0.024	0.14	-0.14	50.314	2.34e-07	0.00144
KLF2	0.037	-0.19	-0.172	-0.18	-0.228	-0.126	-0.18	-0.179	-0.239	-0.172	-0.159	44.679	2.48e-06	0.0152
KLF6	-0.135	-0.451	-0.19	-0.554	-0.591	-0.048	0.115	0.358	0.055	0.064	0.395	242.24	2.32e-46	1.54e-42
KPNB1	-0.231	-0.317	-0.13	-0.218	0.134	0.009	-0.101	-0.102	-0.308	-0.458	-0.221	59.476	4.55e-09	2.85e-05
LAIR1	-0.193	-0.306	-0.257	-0.409	-0.44	-0.009	-0.098	0.026	0.098	-0.148	0.641	162.665	9.12e-30	6.01e-26
LAPTM4B	-0.042	-0.106	-0.048	0.15	-0.389	-0.418	-0.405	-0.537	-0.507	-0.524	-0.505	185.875	1.41e-34	9.32e-31
LAPTM5	-0.184	-0.147	-0.202	-0.429	-0.43	-0.35	-0.19	-0.146	-0.268	0.444	-0.068	77.207	1.77e-12	1.13e-08
LAT2	-0.339	-0.281	-0.217	-0.109	-0.348	-0.052	0.111	0.297	0.183	-0.121	1.04	321.79	3.81e-63	2.55e-59
LBR	-0.237	-0.31	-0.124	-0.275	-0.055	0.125	-0.013	0.058	-0.233	-0.28	-0.146	60.792	2.57e-09	1.61e-05
LCP1	-0.312	-0.487	-0.174	-0.534	-0.446	0.191	0.272	1.109	0.406	0.651	0.12	510.649	2.34e-103	1.58e-99
LCP2	-0.156	-0.105	-0.232	0.619	-0.158	-0.253	-0.265	-0.371	-0.279	-0.338	-0.345	62.536	1.2e-09	7.52e-06
LDHA	-0.314	-0.34	-0.116	-0.069	-0.08	0.151	0.039	-0.12	-0.047	-0.354	-0.053	86.964	2.14e-14	1.37e-10
LDHB	-0.382	-0.159	0.036	0.384	0.203	0.141	-0.048	-0.006	-0.283	-0.634	-0.123	206.104	8.59e-39	5.7e-35
LEPROT	-0.105	-0.014	-0.239	0.071	0.001	-0.278	-0.289	-0.342	-0.363	-0.329	-0.35	62.533	1.2e-09	7.53e-06
LGALS1	-0.212	-0.198	-0.165	-0.19	-0.216	0.246	0.213	1.045	-0.044	-0.129	-0.154	185.156	1.99e-34	1.31e-30
LIMS1	-0.144	0.065	-0.225	0.695	-0.065	-0.289	-0.276	-0.279	-0.379	-0.315	-0.314	100.788	3.79e-17	2.45e-13
LINC00865	-0.147	-0.133	-0.128	-0.153	-0.153	-0.14	-0.097	-0.024	-0.013	0.413	0.058	72.546	1.43e-11	9.07e-08
LITAF	-0.255	-0.325	-0.142	-0.369	-0.285	-0.038	-0.005	0.026	-0.092	0.057	-0.102	59.914	3.76e-09	2.36e-05
LMNB1	-0.205	-0.213	-0.16	-0.17	-0.052	0.139	0.022	0.156	-0.175	-0.197	-0.19	58.18	8e-09	5e-05
LMO2	-0.11	-0.053	-0.151	0.295	0.119	-0.324	-0.201	-0.459	-0.198	-0.426	-0.471	106.561	2.63e-18	1.7e-14
LRRC75A-AS1	0.063	0.028	0.258	-0.262	0.049	-0.059	-0.083	-0.688	-0.489	-0.828	-0.729	412.343	2.22e-82	1.49e-78
LSM4	-0.279	-0.339	-0.133	-0.235	-0.067	-0.042	-0.051	0.151	-0.37	-0.293	-0.175	60.921	2.43e-09	1.52e-05
LSM5	-0.291	-0.29	-0.168	-0.187	-0.055	0.006	-0.027	0.084	-0.207	-0.304	-0.217	50.138	2.52e-07	0.00156
LSM7	-0.335	-0.291	-0.148	0.071	0.046	0.061	-0.037	-0.128	-0.246	-0.29	-0.076	68.807	7.53e-11	4.78e-07
LSP1	-0.247	-0.242	-0.189	-0.226	-0.26	-0.021	-0.043	0.426	0.068	0.028	-0.144	90.946	3.48e-15	2.24e-11
LST1	-0.209	-0.288	-0.163	-0.394	-0.415	-0.357	-0.031	-0.186	0.218	0.5	0.185	141.69	1.9e-25	1.24e-21
LTB	-0.193	-0.216	-0.19	-0.225	-0.229	-0.228	-0.097	-0.101	0.131	0.551	0.592	245.869	4.01e-47	2.67e-43
LTBP1	-0.138	-0.052	-0.141	2.961	-0.068	-0.115	-0.141	-0.13	-0.141	-0.122	-0.128	223.972	1.57e-42	1.05e-38
LYL1	-0.133	-0.049	-0.187	-0.017	-0.049	-0.167	-0.275	-0.4	-0.329	-0.393	-0.387	56.514	1.64e-08	0.000103
LYZ	-0.074	-0.094	-0.104	-0.097	-0.107	0.527	-0.105	-0.053	-0.121	-0.133	-0.138	95.952	3.51e-16	2.26e-12
MAF	-0.066	-0.062	-0.09	-0.106	-0.076	-0.096	-0.106	-0.085	-0.106	0.148	-0.05	57.606	1.03e-08	6.41e-05
MAN1A1	-0.209	-0.274	-0.191	-0.279	-0.287	-0.146	-0.076	-0.093	0.105	-0.263	0.341	77.769	1.37e-12	8.75e-09
MANF	-0.222	-0.227	-0.171	-0.194	-0.195	0.254	-0.121	0.02	-0.172	-0.195	-0.19	53.86	5.15e-08	0.00032
MAPKAPK2	-0.256	-0.279	-0.219	-0.325	-0.218	0.139	-0.064	1.286	-0.016	-0.188	-0.04	223.654	1.84e-42	1.22e-38
MAPKAPK3	-0.288	-0.329	-0.148	-0.285	-0.303	0.014	0.002	-0.171	-0.054	-0.231	-0.031	49.682	3.05e-07	0.00189
MARCKSL1	-0.291	-0.059	-0.223	-0.106	0.265	-0.27	-0.252	-0.063	-0.203	-0.216	-0.137	55.251	2.83e-08	0.000176
MAX	-0.157	-0.075	-0.175	0.904	-0.31	-0.168	-0.253	-0.375	-0.305	-0.372	-0.245	77.51	1.54e-12	9.83e-09
MCL1	0.088	-0.262	-0.239	-0.213	-0.431	0.11	-0.248	-0.25	-0.32	-0.33	-0.427	140.938	2.71e-25	1.77e-21
MCM2	-0.315	-0.308	-0.114	-0.201	-0.021	0.131	0.118	0.068	-0.155	-0.306	-0.214	99.338	7.39e-17	4.77e-13
MCM3	-0.31	-0.305	-0.117	-0.232	-0.001	0.064	0.108	0.123	-0.142	-0.28	-0.22	85.848	3.55e-14	2.28e-10
MCM4	-0.259	-0.241	-0.138	-0.23	-0.157	0.153	0.024	0.013	-0.191	-0.201	-0.181	59.217	5.1e-09	3.19e-05
MCM6	-0.361	-0.363	-0.124	-0.203	0.096	0.245	0.133	0.271	-0.214	-0.349	-0.253	171.519	1.34e-31	8.86e-28
MCM7	-0.392	-0.362	-0.096	-0.117	-0.035	0.274	0.105	0.292	-0.13	-0.408	-0.151	193.307	4.01e-36	2.65e-32
MCMBP	-0.257	-0.261	-0.182	-0.257	-0.138	0.186	-0.089	0.075	-0.284	-0.237	-0.239	60.978	2.37e-09	1.48e-05
MDH1	-0.291	-0.295	-0.196	-0.126	-0.118	0.123	-0.127	-0.135	-0.207	-0.264	-0.138	44.587	2.58e-06	0.0158
MDK	-0.053	-0.238	-0.134	-0.337	-0.395	-0.378	-0.259	-0.366	-0.249	-0.397	-0.238	66.953	1.71e-10	1.08e-06
MED13L	-0.272	-0.246	-0.204	-0.209	-0.187	-0.117	0.002	-0.017	0.335	-0.079	0.568	143.393	8.49e-26	5.56e-22
MEF2C	-0.215	-0.31	-0.243	0.254	-0.12	-0.25	-0.01	0.028	0.045	0.017	-0.028	62.424	1.26e-09	7.9e-06
MEF2D	-0.234	-0.238	-0.23	-0.216	-0.264	0.232	-0.12	0.14	-0.234	-0.211	-0.159	67.265	1.49e-10	9.43e-07
MGST1	-0.235	-0.353	-0.033	-0.362	-0.273	0.915	-0.119	-0.337	-0.415	-0.427	-0.4	252.498	1.62e-48	1.08e-44
MIF	-0.34	-0.353	-0.056	-0.14	0.7	0.509	0.069	-0.215	-0.298	-0.481	-0.175	247.751	1.61e-47	1.07e-43
MLEC	-0.263	-0.233	-0.188	-0.092	-0.066	0.213	-0.079	-0.026	-0.159	-0.255	-0.141	58.302	7.58e-09	4.74e-05
MLLT3	0.092	-0.107	-0.222	-0.249	-0.185	-0.321	-0.333	-0.361	-0.301	-0.303	-0.371	124.239	6.96e-22	4.54e-18
MME	-0.211	-0.226	-0.209	-0.212	-0.211	-0.207	-0.172	-0.177	0.076	0.434	0.506	175.721	1.81e-32	1.19e-28
MMRN1	-0.011	-0.202	-0.203	0.689	-0.352	-0.374	-0.336	-0.392	-0.272	-0.308	-0.356	113.591	1e-19	6.52e-16
MOB1A	-0.279	-0.278	-0.204	-0.24	-0.144	-0.003	-0.102	0.112	-0.21	-0.263	-0.11	43.867	3.48e-06	0.0213
MPC2	-0.281	-0.256	-0.194	-0.162	0.333	-0.062	-0.073	0.013	-0.02	-0.352	-0.186	61.106	2.24e-09	1.4e-05
MPEG1	-0.131	-0.131	-0.116	-0.131	-0.131	-0.073	-0.088	0.782	-0.076	-0.123	-0.124	121.06	3.08e-21	2e-17
MPO	-0.222	-0.221	-0.173	-0.223	-0.223	3.529	-0.068	-0.111	-0.188	-0.22	-0.206	828.289	1.71e-171	1.15e-167
MPP1	-0.282	0.153	-0.208	0.576	0.158	-0.214	-0.277	-0.289	-0.328	-0.359	-0.339	139.525	5.27e-25	3.45e-21
MPST	-0.216	-0.214	-0.157	-0.132	0.457	0.037	-0.049	-0.147	-0.031	-0.154	-0.147	60.811	2.55e-09	1.6e-05
MRPL3	-0.285	-0.283	-0.175	-0.231	0.022	0.221	-0.115	-0.103	-0.112	-0.332	-0.227	68.787	7.6e-11	4.82e-07
MRPL33	-0.254	-0.262	-0.202	-0.237	-0.163	0.272	-0.095	-0.11	-0.235	-0.241	-0.255	58.862	5.95e-09	3.72e-05
MRPL57	-0.225	-0.313	-0.147	-0.133	0.026	0.07	0.114	-0.164	-0.104	-0.355	-0.096	55.218	2.88e-08	0.000179
MS4A3	-0.092	-0.073	-0.087	-0.075	-0.052	0.441	-0.099	-0.029	-0.113	-0.113	-0.113	62.35	1.3e-09	8.16e-06
MSH6	-0.27	-0.276	-0.132	-0.268	-0.014	0.116	-0.043	-0.113	-0.281	-0.301	-0.258	54.137	4.58e-08	0.000285
MSI2	-0.143	-0.159	-0.118	-0.387	-0.376	-0.247	-0.218	-0.421	-0.059	-0.377	0.06	56.457	1.69e-08	0.000105
MSRB3	-0.02	-0.298	-0.114	-0.368	-0.394	-0.101	-0.208	-0.392	-0.391	-0.382	-0.397	89.721	6.08e-15	3.91e-11
MT-ATP6	-0.06	-0.315	0.114	-0.063	-0.088	-0.358	0.063	-0.375	-0.154	-0.008	-0.141	92.885	1.43e-15	9.21e-12
MT-ATP8	-0.291	-0.102	-0.012	0.24	0.599	0.38	0.108	0.033	0.046	-0.541	-0.379	204.635	1.74e-38	1.15e-34
MT-CO1	-0.528	-0.298	0.181	0.36	0.281	-0.082	0.329	-0.005	0.644	0.285	0.35	412.06	2.55e-82	1.71e-78
MT-CO2	-0.449	-0.138	-0.042	1.114	0.856	0.282	0.271	0.114	0.125	-0.25	0.143	366.437	1.29e-72	8.64e-69
MT-CO3	-0.219	-0.425	0.145	0.085	1.022	-0.181	0.212	-0.083	-0.157	-0.081	0.001	243.09	1.54e-46	1.02e-42
MT-CYB	0.452	-0.255	0.084	-0.56	-0.493	-0.785	-0.349	-0.761	-0.355	-0.213	-0.345	555.961	4.75e-113	3.2e-109
MT-ND1	0.737	-0.217	-0.111	-0.487	-0.103	-0.783	-0.637	-1.039	-0.829	-0.083	-0.659	1063.69	3.53e-222	2.4e-218
MT-ND2	0.69	-0.08	-0.255	-0.558	-0.419	-0.81	-0.772	-1.005	-0.875	0.219	-0.494	1071.6	6.98e-224	4.73e-220
MT-ND3	0.403	0.149	0.137	-0.474	-0.565	-0.999	-0.613	-1.242	-0.543	-0.171	-0.463	819.876	1.1e-169	7.44e-166
MT-ND4	0.397	-0.148	0.141	-0.358	-0.539	-0.724	-0.371	-1.015	-0.324	-0.416	-0.367	582.329	1.07e-118	7.25e-115
MT-ND4L	-0.001	-0.128	-0.135	-0.363	-0.407	-0.302	-0.262	-0.439	-0.267	-0.265	-0.238	61.479	1.9e-09	1.19e-05
MT-ND5	-0.114	-0.44	0.12	-0.511	-0.32	-0.114	0.238	-0.326	0.044	0.021	0.01	149.057	5.83e-27	3.82e-23
MTDH	-0.311	-0.204	-0.204	0.121	-0.005	0.354	-0.046	0.176	-0.03	-0.363	-0.218	123.806	8.53e-22	5.56e-18
MTHFD1	-0.296	-0.292	-0.125	-0.244	-0.008	0.154	-0.069	-0.081	-0.235	-0.307	-0.221	68.698	7.91e-11	5.01e-07
MTRNR2L1	-0.302	-0.114	-0.14	0.444	0.245	-0.072	0.053	0.054	0.268	0.16	-0.039	93.236	1.22e-15	7.84e-12
MTRNR2L10	-0.219	-0.266	-0.27	-0.149	-0.186	-0.176	-0.149	-0.146	0.028	0.152	0.026	48.897	4.25e-07	0.00262
MTRNR2L11	-0.293	-0.262	-0.276	0.023	-0.202	-0.13	-0.144	-0.167	-0.273	0.36	0.292	126.158	2.83e-22	1.85e-18
MTRNR2L12	-0.141	-0.079	-0.08	0.077	-0.223	-0.493	-0.05	0.15	0.297	0.288	-0.078	83.637	9.69e-14	6.2e-10
MTRNR2L8	-0.017	-0.096	-0.128	-0.096	-0.299	-0.504	-0.295	-0.316	0.004	0.588	0.009	137.2	1.58e-24	1.03e-20
MTURN	-0.181	0.045	-0.191	0.025	-0.21	-0.349	-0.263	-0.388	-0.321	-0.312	-0.378	67.652	1.26e-10	7.96e-07
MYB	-0.193	-0.011	-0.119	-0.287	0.12	0.056	-0.344	-0.37	-0.341	-0.539	-0.251	106.142	3.19e-18	2.07e-14
MYC	-0.171	-0.162	-0.154	-0.147	0.304	0.193	-0.168	-0.186	-0.219	-0.176	-0.168	50.136	2.52e-07	0.00156
MYCT1	0.066	-0.031	-0.232	-0.059	-0.283	-0.366	-0.412	-0.41	-0.412	-0.404	-0.412	151.71	1.66e-27	1.09e-23
MYDGF	-0.27	-0.267	-0.229	-0.143	-0.125	0.306	-0.15	-0.012	-0.143	-0.228	-0.179	74.218	6.75e-12	4.3e-08
MYL6	-0.277	-0.262	-0.204	-0.083	-0.029	-0.101	0.013	0.325	-0.353	-0.198	-0.168	66.17	2.42e-10	1.53e-06
MZB1	-0.243	-0.238	-0.14	-0.283	-0.27	-0.126	0.259	0.074	0.146	-0.058	0.151	87.894	1.4e-14	8.98e-11
NAA38	-0.297	-0.189	-0.169	0.133	0.235	0.103	-0.141	-0.255	-0.326	-0.383	-0.334	81.809	2.22e-13	1.42e-09
NAA50	-0.272	-0.249	-0.169	-0.172	-0.1	0.117	-0.057	-0.13	-0.355	-0.309	-0.286	43.541	3.98e-06	0.0244
NACA	0.326	0.078	-0.124	-0.56	-0.238	-0.337	-0.346	-0.588	-0.452	-0.329	-0.145	267.388	1.19e-51	7.93e-48
NAP1L1	-0.161	-0.572	0.132	-0.595	-0.756	0.347	0.544	0.342	0.201	-0.182	0.195	383.191	3.54e-76	2.38e-72
NASP	-0.362	-0.36	-0.128	-0.124	0.031	0.201	0.129	0.086	-0.187	-0.389	-0.165	136.387	2.32e-24	1.51e-20
NCL	-0.343	-0.292	-0.119	-0.133	0.164	0.427	0.086	-0.057	-0.185	-0.429	-0.122	158.125	7.9e-29	5.2e-25
NCOA4	-0.317	-0.289	-0.154	-0.091	-0.051	0.534	-0.007	-0.169	-0.002	-0.121	-0.156	130.694	3.37e-23	2.2e-19
NDUFA4	-0.276	-0.23	-0.195	-0.043	-0.021	0.081	0.148	0.412	-0.257	-0.266	-0.205	87.905	1.39e-14	8.93e-11
NDUFAF3	-0.209	-0.228	-0.207	0.351	0.052	-0.078	-0.2	-0.167	-0.402	-0.413	-0.279	51.079	1.69e-07	0.00105
NDUFB2	-0.294	-0.284	-0.159	-0.183	0.011	0.096	-0.073	-0.097	-0.351	-0.277	-0.199	49.511	3.28e-07	0.00203
NDUFB9	-0.25	-0.296	-0.168	0.204	0.085	0.181	-0.176	-0.247	-0.438	-0.405	-0.243	79.34	6.76e-13	4.32e-09
NDUFC2	-0.265	-0.273	-0.179	-0.113	0.097	0.019	-0.124	-0.04	-0.204	-0.348	-0.261	43.096	4.78e-06	0.0292
NDUFS6	-0.254	-0.237	-0.179	-0.109	-0.041	0.068	-0.004	0.084	-0.218	-0.224	-0.17	44.659	2.51e-06	0.0154
NEGR1	-0.227	-0.244	-0.205	-0.217	-0.286	-0.086	0.232	0.123	0.475	-0.016	0.267	112.354	1.79e-19	1.16e-15
NIPSNAP3A	-0.272	-0.143	-0.164	-0.022	0.124	0.009	-0.098	-0.098	-0.159	-0.308	-0.18	42.696	5.64e-06	0.0344
NME4	-0.298	-0.315	-0.158	-0.046	0.207	0.067	-0.159	-0.259	-0.37	-0.363	-0.222	65.962	2.65e-10	1.67e-06
NNT	-0.283	-0.285	-0.201	-0.136	-0.121	0.16	-0.078	-0.006	-0.116	-0.154	-0.169	53.723	5.46e-08	0.00034
NOLC1	-0.29	-0.277	-0.143	-0.25	-0.048	0.223	-0.029	-0.155	-0.187	-0.27	-0.187	67.565	1.31e-10	8.27e-07
NONO	-0.304	-0.275	-0.134	-0.138	-0.123	0.009	-0.042	0.09	-0.042	-0.162	-0.095	55.115	3.01e-08	0.000187
NOP56	-0.296	-0.3	-0.145	-0.277	-0.011	0.227	-0.032	-0.097	-0.29	-0.349	-0.246	77.363	1.65e-12	1.05e-08
NOTCH1	-0.247	-0.248	-0.162	-0.213	-0.242	-0.14	0.096	0.012	0.398	-0.08	0.075	55.391	2.67e-08	0.000166
NPC2	-0.158	-0.341	-0.161	-0.371	-0.311	-0.07	0.026	0.062	-0.227	-0.242	-0.276	45.952	1.46e-06	0.00899
NPIPB5	-0.257	-0.258	-0.202	-0.222	-0.179	0.201	-0.108	-0.147	-0.189	-0.234	-0.139	45.84	1.53e-06	0.00942
NPM1	0.011	-0.015	0.04	-0.104	0.086	-0.086	-0.203	-0.606	-0.167	-0.632	-0.225	137.496	1.37e-24	8.97e-21
NPR3	-0.045	-0.128	-0.084	-0.076	-0.274	-0.355	-0.384	-0.443	-0.397	-0.408	-0.449	110.036	5.25e-19	3.4e-15
NPTX2	-0.107	-0.114	-0.111	-0.114	-0.114	-0.104	-0.082	-0.061	-0.075	0.262	-0.052	64.619	4.79e-10	3.02e-06
NR3C1	-0.194	-0.313	-0.192	-0.342	-0.29	-0.125	-0.089	-0.104	-0.18	-0.255	0.384	94.615	6.48e-16	4.17e-12
NREP	-0.449	-0.292	-0.205	-0.185	-0.244	0.034	0.64	0.894	1.046	-0.117	0.757	498.957	7.38e-101	4.97e-97
NRIP1	0.105	-0.142	-0.156	0.18	-0.427	-0.474	-0.428	-0.486	-0.481	-0.405	-0.422	200.244	1.44e-37	9.51e-34
NUCB2	-0.384	-0.421	-0.12	-0.188	-0.095	0.687	0.349	0.736	0.132	-0.423	0.1	388.227	3.01e-77	2.02e-73
NUCKS1	-0.29	-0.315	-0.17	-0.065	0.086	0.013	0.161	0.413	-0.357	-0.332	-0.21	109.765	5.95e-19	3.86e-15
NUP210	-0.219	-0.206	-0.165	-0.205	-0.079	0.208	-0.034	-0.029	-0.079	-0.164	-0.144	48.699	4.62e-07	0.00285
NUSAP1	-0.217	-0.203	-0.126	-0.153	-0.102	-0.06	0.072	0.193	-0.195	-0.219	-0.178	47.159	8.84e-07	0.00544
OAZ1	-0.333	-0.157	-0.259	0.375	0.279	0.238	-0.149	0.465	0.006	0.079	-0.209	183.628	4.13e-34	2.73e-30
ODC1	-0.258	-0.258	-0.187	-0.195	0.009	0.118	-0.113	0.029	-0.259	-0.254	-0.173	49.206	3.73e-07	0.00231
ORC4	-0.264	-0.213	-0.212	-0.217	-0.034	0.427	-0.213	-0.155	-0.22	-0.086	-0.094	79.907	5.23e-13	3.34e-09
OSTC	-0.335	-0.267	-0.14	-0.123	-0.001	0.281	0.01	0.204	-0.048	-0.274	-0.113	121.388	2.64e-21	1.72e-17
P4HB	-0.305	-0.313	-0.228	-0.09	-0.115	0.61	-0.064	0.147	-0.228	-0.273	-0.194	147.813	1.05e-26	6.89e-23
PA2G4	-0.267	-0.263	-0.14	-0.15	0.187	0.135	-0.024	-0.06	-0.363	-0.403	-0.202	74.987	4.79e-12	3.05e-08
PABPC1	0.138	0.093	0.079	-0.465	-0.828	0.162	-0.325	-0.368	-0.33	-0.656	-0.387	280.446	2.1e-54	1.4e-50
PABPC4	-0.195	-0.258	-0.151	-0.089	0.083	0.061	-0.053	-0.216	-0.162	-0.428	-0.326	53.969	4.92e-08	0.000306
PABPN1	-0.294	-0.183	-0.177	0.102	0.066	0.027	-0.143	-0.098	-0.221	-0.205	-0.205	42.396	6.37e-06	0.0389
PAG1	-0.24	-0.204	-0.194	-0.225	-0.206	-0.032	0.064	0.164	0.154	-0.086	0.739	193.061	4.51e-36	2.98e-32
PAICS	-0.367	-0.341	-0.114	-0.227	0.045	0.353	-0.061	-0.023	-0.28	-0.42	-0.118	148.559	7.38e-27	4.84e-23
PARK7	-0.279	-0.295	-0.106	-0.209	0.029	0.058	-0.02	-0.013	-0.042	-0.391	-0.207	65.319	3.52e-10	2.22e-06
PARP1	-0.264	-0.254	-0.132	-0.039	0.02	0.022	-0.126	-0.13	-0.435	-0.384	-0.18	44.809	2.35e-06	0.0144
PBX1	-0.157	0.244	-0.269	1.618	-0.159	-0.378	-0.374	-0.433	-0.401	-0.374	-0.409	303.938	2.29e-59	1.53e-55
PCBD1	-0.039	-0.265	-0.135	-0.229	-0.158	-0.146	-0.267	-0.333	-0.34	-0.368	-0.386	65.791	2.86e-10	1.81e-06
PCBP1	-0.257	-0.224	-0.193	-0.381	0.294	0.133	-0.015	0.019	0.003	-0.063	-0.109	66.794	1.84e-10	1.16e-06
PCDH9	-0.011	0.118	-0.22	-0.235	-0.374	-0.434	-0.383	-0.395	-0.366	-0.296	-0.362	145.334	3.39e-26	2.22e-22
PCNA	-0.318	-0.306	-0.133	-0.246	-0.033	0.06	0.147	0.214	-0.24	-0.287	-0.162	104.367	7.26e-18	4.69e-14
PDCD4	-0.247	-0.179	-0.228	-0.125	0.428	0.053	-0.22	-0.236	-0.252	-0.301	-0.223	63.565	7.62e-10	4.8e-06
PDCD5	-0.274	-0.286	-0.166	-0.306	-0.07	0.12	-0.082	-0.097	-0.272	-0.288	-0.195	47.006	9.42e-07	0.0058
PDE7A	-0.29	-0.298	-0.199	-0.285	-0.235	0.017	0.022	0.326	0	-0.101	-0.155	82.277	1.79e-13	1.15e-09
PDIA3	-0.283	-0.247	-0.235	-0.007	-0.072	0.432	-0.083	0.028	-0.325	-0.255	-0.165	106.875	2.27e-18	1.47e-14
PDIA4	-0.26	-0.284	-0.231	-0.237	-0.075	0.341	-0.112	0.165	-0.159	-0.287	-0.19	100.001	5.45e-17	3.52e-13
PDIA6	-0.289	-0.349	-0.181	-0.034	-0.105	0.648	-0.128	0.208	-0.22	-0.362	-0.209	190.582	1.48e-35	9.78e-32
PDLIM1	-0.235	-0.098	-0.202	1.991	0.274	-0.203	-0.174	-0.125	-0.235	-0.269	-0.257	200.059	1.57e-37	1.04e-33
PDZD8	-0.25	-0.031	-0.212	0.12	0.358	-0.186	-0.279	-0.297	-0.3	-0.268	-0.292	72.498	1.46e-11	9.26e-08
PEBP1	-0.181	-0.275	-0.198	-0.2	0.047	0.238	0.087	-0.198	-0.392	-0.392	-0.232	68.175	9.97e-11	6.31e-07
PECAM1	-0.237	-0.293	-0.172	-0.091	-0.321	-0.088	-0.075	-0.105	0.08	-0.169	0.118	44.746	2.42e-06	0.0148
PF4	-0.047	-0.055	-0.055	0.182	-0.051	-0.055	-0.055	-0.055	-0.055	-0.055	-0.009	63.63	7.41e-10	4.66e-06
PFN1	-0.423	-0.277	-0.182	0.794	0.423	0.222	0.157	0.52	-0.382	-0.198	-0.144	276.168	1.67e-53	1.12e-49
PGAM1	-0.295	-0.268	-0.178	-0.181	-0.186	0.094	-0.137	-0.032	-0.28	-0.27	-0.201	42.521	6.05e-06	0.037
PGK1	-0.29	-0.305	-0.142	-0.137	-0.175	0.37	0.012	0.267	-0.179	-0.379	-0.134	123.753	8.75e-22	5.7e-18
PHB	-0.268	-0.324	-0.149	-0.279	0.001	0.114	-0.042	-0.026	-0.012	-0.361	-0.11	65.195	3.72e-10	2.35e-06
PHB2	-0.277	-0.022	-0.081	0.211	0.374	0.038	-0.022	-0.115	-0.208	-0.535	-0.305	120.753	3.56e-21	2.31e-17
PIK3AP1	-0.26	-0.239	-0.19	-0.233	-0.219	-0.013	0.076	1.029	0.194	0.01	-0.086	196.178	1.01e-36	6.69e-33
PKM	-0.284	-0.356	-0.198	0.129	-0.386	0.41	0.011	-0.084	-0.173	-0.386	-0.175	116.901	2.15e-20	1.4e-16
PLAC8	-0.322	-0.354	-0.099	-0.332	-0.206	0.817	0.179	1.661	0.22	-0.379	-0.081	507.893	9.08e-103	6.11e-99
PLD4	-0.174	-0.169	-0.171	-0.238	-0.238	0.044	-0.076	0.522	-0.187	-0.156	-0.156	79.484	6.34e-13	4.05e-09
PLEK	-0.264	0.025	-0.216	3.756	-0.166	0.039	-0.16	0.07	-0.261	-0.297	-0.303	513.854	4.83e-104	3.25e-100
PLP2	-0.263	-0.266	-0.228	-0.192	-0.219	-0.14	0	0.482	-0.004	0.088	-0.105	104.096	8.23e-18	5.32e-14
PNRC1	0.004	-0.102	-0.224	-0.409	-0.365	-0.373	-0.331	-0.4	-0.393	0.142	-0.247	103.778	9.53e-18	6.16e-14
POLE3	-0.298	-0.299	-0.124	-0.208	-0.03	0.15	-0.122	-0.128	-0.197	-0.267	-0.134	61.458	1.92e-09	1.2e-05
POMP	-0.282	-0.31	-0.175	-0.226	0.003	0.044	0.056	0.151	-0.155	-0.316	-0.125	70.549	3.47e-11	2.21e-07
PPA1	-0.253	-0.35	-0.131	-0.273	-0.054	0.26	-0.086	-0.338	-0.321	-0.421	-0.185	93.387	1.14e-15	7.32e-12
PPIA	-0.563	-0.408	-0.028	0.173	0.464	0.482	0.537	0.693	0.018	-0.368	0.716	667.476	6e-137	4.05e-133
PPM1G	-0.301	-0.303	-0.183	-0.155	-0.015	0.123	-0.088	0.001	-0.266	-0.3	-0.206	60.383	3.07e-09	1.92e-05
PPP1CA	-0.302	-0.288	-0.201	-0.209	-0.024	-0.042	-0.015	0.075	-0.248	-0.176	-0.085	49.589	3.18e-07	0.00196
PPP1CC	-0.287	-0.31	-0.121	-0.023	-0.045	0.119	-0.049	-0.081	-0.239	-0.319	-0.234	62.12	1.44e-09	9.02e-06
PPP1R18	-0.23	-0.209	-0.21	-0.363	-0.4	-0.289	-0.023	0.175	0.213	-0.048	0.334	117.981	1.3e-20	8.44e-17
PRAM1	-0.221	-0.222	-0.139	-0.285	-0.285	0.42	0.062	-0.171	-0.197	-0.087	-0.221	94.546	6.69e-16	4.31e-12
PRDX1	-0.075	-0.447	0.037	-0.249	-0.53	-0.412	-0.081	-0.414	0.186	-0.45	0.008	181.732	1.02e-33	6.76e-30
PRDX2	-0.271	-0.304	-0.142	-0.206	0.282	-0.11	-0.135	-0.13	-0.248	-0.288	-0.229	47.016	9.38e-07	0.00577
PRDX3	-0.295	-0.309	-0.137	-0.148	0.099	0.197	0.016	-0.02	-0.287	-0.351	-0.248	88.35	1.14e-14	7.3e-11
PRKACB	-0.122	0.08	-0.223	0.006	-0.137	-0.353	-0.336	-0.369	-0.399	-0.308	-0.361	81.262	2.84e-13	1.82e-09
PRKAR2B	-0.186	-0.15	-0.187	1.568	0.599	-0.122	-0.186	-0.148	-0.21	-0.165	-0.194	123.307	1.08e-21	7.02e-18
PRKCB	-0.242	-0.317	-0.202	-0.386	-0.381	-0.189	-0.012	0.162	0.225	-0.023	0.121	85.814	3.61e-14	2.31e-10
PRKDC	-0.288	-0.296	-0.172	-0.155	0.146	0.143	-0.062	-0.004	-0.186	-0.335	-0.187	74.123	7.05e-12	4.48e-08
PRKG2	-0.056	-0.149	-0.185	-0.283	-0.266	-0.301	-0.352	-0.294	-0.352	-0.319	-0.341	54.319	4.23e-08	0.000263
PROM1	-0.18	-0.282	-0.049	-0.332	-0.336	-0.126	-0.115	-0.303	-0.253	-0.264	-0.27	43.109	4.76e-06	0.0291
PRPF19	-0.298	-0.248	-0.198	-0.038	0.063	0.104	-0.25	-0.106	-0.27	-0.337	-0.201	51.083	1.69e-07	0.00104
PRSS57	-0.249	-0.267	-0.088	-0.421	-0.148	1.123	-0.057	-0.331	-0.328	-0.478	-0.417	308.135	2.96e-60	1.98e-56
PRTN3	-0.083	-0.083	-0.081	-0.086	-0.086	0.463	-0.086	-0.068	-0.086	-0.086	-0.086	85.99	3.33e-14	2.13e-10
PSMA2	-0.285	-0.246	-0.186	-0.016	-0.053	0.045	0.003	-0.049	0.18	-0.282	-0.127	46.007	1.43e-06	0.00879
PSMA4	-0.32	-0.289	-0.182	-0.133	-0.07	0.092	-0.02	0.063	-0.287	-0.285	-0.143	64.891	4.25e-10	2.68e-06
PSMA5	-0.304	-0.288	-0.179	-0.186	-0.045	0.123	0.017	-0.003	-0.139	-0.338	-0.072	68.476	8.72e-11	5.53e-07
PSMA7	-0.293	-0.279	-0.19	-0.032	0.021	0.095	0.091	0.006	-0.124	-0.325	-0.217	65.443	3.33e-10	2.1e-06
PSMB1	-0.269	-0.222	-0.178	-0.131	0.092	0.069	-0.156	-0.077	-0.462	-0.295	-0.223	42.085	7.24e-06	0.0442
PSMB2	-0.29	-0.259	-0.186	-0.158	-0.043	0.072	-0.031	0.081	-0.244	-0.289	-0.166	54.108	4.63e-08	0.000288
PSMB4	-0.316	-0.229	-0.154	-0.04	0.087	0.092	-0.097	-0.006	-0.18	-0.306	-0.104	64.634	4.76e-10	3e-06
PSME1	-0.169	-0.31	-0.165	-0.386	-0.335	-0.143	0.036	-0.15	-0.094	-0.278	0.296	68.052	1.05e-10	6.66e-07
PSME2	-0.282	-0.301	-0.189	-0.305	-0.131	0.052	0.084	-0.052	-0.261	-0.31	-0.039	55.86	2.18e-08	0.000136
PTBP1	-0.327	-0.255	-0.187	-0.16	0.097	0.187	0.084	0.102	-0.276	-0.364	-0.096	101.885	2.28e-17	1.48e-13
PTGER4	-0.05	-0.299	-0.207	-0.356	-0.347	-0.125	-0.184	-0.059	-0.198	-0.234	-0.223	42.997	4.98e-06	0.0305
PTGS1	-0.025	-0.114	-0.276	0.198	-0.134	-0.328	-0.334	-0.314	-0.351	-0.322	-0.318	82.077	1.96e-13	1.26e-09
PTMA	-0.609	-0.336	-0.194	0.175	0.364	0.341	0.599	0.792	0.317	0.072	1.16	867.43	6.5e-180	4.4e-176
PTRHD1	-0.293	-0.233	-0.147	-0.03	-0.059	0.03	-0.056	-0.021	-0.165	-0.276	-0.23	42.09	7.23e-06	0.0441
PYCARD	-0.232	-0.301	-0.167	-0.406	-0.307	0.11	-0.114	0.066	-0.015	-0.283	-0.24	52.903	7.76e-08	0.000482
RAB27A	-0.234	-0.282	-0.132	-0.293	-0.287	0.26	-0.06	-0.149	-0.188	-0.209	-0.205	64.167	5.85e-10	3.68e-06
RAB32	-0.23	-0.246	-0.166	-0.157	-0.239	0.438	-0.201	-0.246	-0.264	-0.23	-0.258	87.803	1.46e-14	9.35e-11
RAC1	-0.165	-0.311	-0.123	-0.002	-0.113	-0.065	-0.09	0.257	-0.278	-0.28	-0.427	71.118	2.7e-11	1.71e-07
RAC2	-0.236	-0.015	-0.187	0.054	-0.252	-0.174	-0.162	0.267	0.174	-0.323	-0.301	57.347	1.15e-08	7.16e-05
RACK1	0.101	0.132	-0.057	-0.388	-0.293	-0.406	-0.184	-0.556	-0.169	0.043	-0.116	131.322	2.51e-23	1.64e-19
RAD21	-0.281	-0.265	-0.151	-0.093	-0.001	-0.093	-0.115	0.143	-0.149	-0.238	-0.243	44.016	3.27e-06	0.02
RAN	-0.376	-0.358	-0.099	-0.162	0.396	0.393	0.084	0.14	-0.251	-0.53	-0.076	232.664	2.37e-44	1.58e-40
RANBP1	-0.353	-0.36	-0.156	-0.047	0.082	0.192	-0.023	0.041	-0.169	-0.41	-0.081	122.49	1.58e-21	1.03e-17
RAP1B	-0.248	-0.084	-0.235	1.34	-0.132	-0.158	-0.246	-0.26	-0.207	-0.231	-0.278	102.401	1.8e-17	1.16e-13
RASGRP2	-0.278	-0.284	-0.215	-0.238	-0.193	0.27	-0.088	-0.017	-0.008	-0.265	0.04	85.61	3.96e-14	2.53e-10
RBBP4	-0.337	-0.293	-0.151	-0.184	-0.093	0.057	-0.006	0.199	-0.334	-0.237	-0.026	88.644	9.94e-15	6.38e-11
RBBP7	-0.315	-0.315	-0.134	-0.185	0.106	0.079	-0.009	-0.026	-0.403	-0.345	-0.259	76.665	2.25e-12	1.44e-08
RBM3	-0.431	-0.175	-0.146	0.214	0.081	0.17	0.104	0.246	0.116	-0.35	0.135	185.422	1.75e-34	1.16e-30
RBPMS	0.003	-0.282	-0.152	-0.372	-0.372	-0.325	-0.287	-0.354	-0.334	-0.267	-0.316	78.436	1.02e-12	6.49e-09
RBX1	-0.277	-0.284	-0.173	-0.15	-0.004	-0.013	-0.036	0.043	-0.272	-0.306	-0.175	43.689	3.74e-06	0.0229
RCC2	-0.327	-0.26	-0.162	-0.086	-0.013	0.151	-0.111	-0.017	-0.23	-0.37	-0.15	71.635	2.14e-11	1.36e-07
RCSD1	-0.24	-0.305	-0.16	-0.337	-0.32	-0.101	-0.029	-0.174	-0.096	-0.174	0.231	66.71	1.91e-10	1.21e-06
RGS1	-0.157	-0.124	-0.124	-0.138	-0.147	-0.126	-0.06	-0.047	-0.135	0.287	-0.085	42.489	6.14e-06	0.0375
RHOA	-0.313	-0.27	-0.169	0.157	-0.021	-0.006	-0.023	0.336	0.109	-0.11	0.02	94.879	5.74e-16	3.7e-12
RNASE2	-0.135	-0.118	-0.101	-0.137	-0.127	1.172	-0.085	-0.07	-0.137	-0.13	-0.121	209.612	1.59e-39	1.06e-35
RNASE6	-0.148	-0.134	-0.127	-0.067	-0.082	-0.063	-0.081	0.494	-0.082	-0.096	-0.05	69.392	5.81e-11	3.68e-07
RNASEH2B	-0.334	-0.378	-0.154	-0.306	-0.163	0.105	0.2	0.247	0.348	-0.159	0.025	142.545	1.27e-25	8.3e-22
RNASET2	-0.182	-0.403	-0.194	-0.466	-0.281	0.234	0.112	-0.058	-0.17	-0.071	0.135	121.746	2.24e-21	1.46e-17
RNF130	-0.356	0.048	-0.234	1.07	0.033	-0.134	-0.127	-0.101	-0.03	-0.316	-0.234	139.518	5.29e-25	3.46e-21
RNF24	-0.261	-0.131	-0.176	0.149	0.251	0.012	-0.19	-0.346	-0.331	-0.363	-0.353	71.74	2.04e-11	1.3e-07
RNPS1	-0.295	-0.289	-0.193	-0.279	0.069	0.053	-0.079	-0.058	-0.161	-0.269	-0.257	45.689	1.63e-06	0.01
RP11-620J15.3	-0.413	-0.016	-0.156	0.476	0.79	0.101	-0.023	-0.084	-0.028	-0.467	-0.168	238.269	1.58e-45	1.05e-41
RPL10	0.176	0.497	-0.048	-0.17	-0.067	-0.714	-0.192	-0.789	-0.307	-0.75	0.172	476.833	3.92e-96	2.64e-92
RPL10A	0.108	0.131	0.156	-0.375	-0.213	-0.306	-0.105	-0.504	-0.359	-0.846	-0.372	278.769	4.73e-54	3.16e-50
RPL11	0.444	0.293	-0.054	-0.565	-0.565	-0.604	-0.427	-0.907	-0.557	-0.41	-0.513	638.845	8.3e-131	5.61e-127
RPL12	0.19	0.097	-0.014	-0.25	-0.102	-0.267	-0.183	-0.639	-0.387	-0.681	-0.289	233.59	1.52e-44	1.01e-40
RPL13	0.48	0.256	0.001	-0.523	-0.322	-0.51	-0.316	-0.997	-0.315	-0.833	-0.526	724.499	3.45e-149	2.33e-145
RPL13A	0.225	0.366	-0.041	-0.346	-0.254	-0.683	-0.343	-0.848	0.007	-0.269	-0.301	398.09	2.4e-79	1.61e-75
RPL14	-0.127	-0.077	0.031	-0.31	0.262	0.346	0.179	-0.326	0.122	-0.594	-0.091	131.185	2.68e-23	1.75e-19
RPL15	0.131	0.268	0.126	0.109	-0.183	-0.427	-0.035	-0.555	-0.182	-0.953	-0.521	382.053	6.19e-76	4.15e-72
RPL17	0.139	0.09	0.082	-0.389	-0.186	-0.15	-0.112	-0.603	-0.24	-0.385	-0.5	184.787	2.37e-34	1.57e-30
RPL18	0.106	0.151	0.087	-0.195	-0.211	-0.436	-0.202	-0.669	-0.224	-0.483	-0.335	219.291	1.5e-41	9.99e-38
RPL18A	-0.005	0.116	0.211	-0.208	0.03	-0.205	0.033	-0.535	-0.189	-0.789	-0.435	264.589	4.62e-51	3.08e-47
RPL19	0.064	0.271	-0.02	-0.198	-0.169	-0.293	-0.105	-0.451	0.105	-0.69	-0.242	194.758	2e-36	1.32e-32
RPL21	0.239	-0.003	-0.096	-0.311	-0.223	-0.209	-0.175	-0.422	-0.063	-0.389	-0.307	148.639	7.1e-27	4.66e-23
RPL22	0.038	0.064	0.089	-0.22	-0.177	-0.201	-0.269	-0.531	-0.251	-0.483	-0.304	132.075	1.76e-23	1.15e-19
RPL22L1	-0.234	-0.249	-0.115	-0.339	0.041	0.034	-0.034	-0.207	-0.441	-0.439	-0.212	51.925	1.18e-07	0.00073
RPL23	0.52	0.189	0.014	-0.67	-0.602	-0.638	-0.326	-0.776	-0.247	-0.664	-0.527	710.644	3.26e-146	2.2e-142
RPL23A	0.167	0.062	-0.028	-0.331	-0.306	-0.265	0.031	-0.321	-0.443	-0.42	-0.243	122.609	1.49e-21	9.72e-18
RPL24	0.261	0.254	-0.097	-0.094	-0.131	-0.463	-0.466	-0.564	-0.283	-0.555	-0.403	326.013	4.86e-64	3.25e-60
RPL26	0.331	0.136	0.07	-0.797	-0.505	-0.316	-0.139	-0.73	-0.324	-0.596	-0.568	437.472	9.81e-88	6.59e-84
RPL27	0.005	0.115	-0.036	-0.235	-0.121	-0.136	-0.168	-0.297	-0.208	-0.385	-0.304	66.339	2.25e-10	1.42e-06
RPL27A	-0.069	0.228	-0.085	-0.023	0.191	0.06	0.238	-0.378	-0.323	-0.395	-0.327	114.381	6.96e-20	4.51e-16
RPL28	0.055	-0.128	0.031	-0.148	-0.248	-0.054	-0.111	-0.313	0.308	-0.309	-0.005	51.271	1.56e-07	0.000964
RPL29	0.027	0.058	0.151	-0.208	-0.175	-0.11	-0.061	-0.495	-0.266	-0.654	-0.512	210.455	1.06e-39	7.03e-36
RPL3	0.196	-0.033	0.238	-0.531	-0.311	-0.263	0.062	-0.679	-0.278	-0.786	-0.358	356.351	1.79e-70	1.2e-66
RPL30	0.479	0.215	-0.019	-0.691	-0.82	-0.581	-0.326	-0.771	-0.622	-0.287	-0.498	631.723	2.8e-129	1.89e-125
RPL31	0.451	0.238	0.157	-0.565	-0.442	-0.542	-0.289	-0.598	-0.553	-1	-0.781	777.641	1.32e-160	8.93e-157
RPL32	0.214	0.168	0.071	-0.468	-0.286	-0.59	-0.295	-0.688	-0.178	-0.446	-0.366	312.756	3.12e-61	2.08e-57
RPL34	0.513	0.222	-0.084	-0.756	-0.657	-0.77	-0.494	-0.841	-0.56	-0.45	-0.637	814.419	1.64e-168	1.11e-164
RPL35	0.037	-0.095	0.141	-0.372	0.029	0.033	0.114	-0.118	-0.424	-0.853	-0.493	227.946	2.31e-43	1.54e-39
RPL35A	0.529	0.364	0.047	-0.703	-0.686	-0.748	-0.579	-0.932	-0.609	-0.65	-0.749	997.535	6.35e-208	4.3e-204
RPL36	0.104	-0.029	0.023	-0.201	0.1	0.023	-0.081	-0.578	-0.128	-0.627	-0.59	217.564	3.46e-41	2.3e-37
RPL36A	0.156	0.121	0.07	-0.287	-0.113	-0.294	-0.081	-0.544	-0.052	-1.112	-0.298	330.217	6.25e-65	4.18e-61
RPL36AL	0.157	0.019	-0.309	-0.189	-0.212	-0.323	-0.403	-0.198	-0.23	-0.144	-0.397	154.229	5.02e-28	3.3e-24
RPL37	0.038	0.26	0.059	-0.539	-0.276	-0.269	-0.089	-0.279	0.099	-0.505	-0.319	156.825	1.46e-28	9.63e-25
RPL37A	-0.038	0.424	0.131	0.018	0.387	-0.104	0.075	-0.38	-0.033	-1.07	-0.79	514.97	2.79e-104	1.88e-100
RPL38	0.374	0.239	0.011	-0.401	-0.334	-0.405	-0.587	-0.745	-0.485	-0.619	-0.657	539.135	1.89e-109	1.28e-105
RPL39	0.29	0.116	-0.095	-0.606	-0.596	-0.64	-0.451	-0.694	-0.427	-0.154	-0.109	367.117	9.25e-73	6.2e-69
RPL4	-0.146	0.068	0.15	0.137	0.661	0.048	-0.063	-0.308	-0.481	-0.809	-0.26	234.03	1.23e-44	8.16e-41
RPL41	0.334	0.128	-0.037	0.038	0.177	-0.457	-0.31	-0.715	-0.585	-0.615	-0.266	345.854	3.02e-68	2.02e-64
RPL5	0.154	0.294	0.091	-0.271	-0.306	-0.372	-0.282	-0.81	-0.43	-0.659	-0.313	342.351	1.67e-67	1.12e-63
RPL6	-0.32	0.131	0.046	0.007	-0.042	-0.087	0.224	-0.182	0.346	-0.472	0.05	139.572	5.16e-25	3.37e-21
RPL7	0.408	0.297	0.146	-0.532	-0.423	-0.319	-0.307	-0.782	-0.602	-0.98	-0.847	795.059	2.38e-164	1.61e-160
RPL7A	0.254	0.212	0.193	-0.145	-0.055	-0.145	-0.2	-0.812	-0.496	-1.147	-0.764	641.269	2.51e-131	1.69e-127
RPL8	0.132	-0.156	-0.03	-0.436	0.225	-0.127	-0.205	-0.393	-0.124	-0.42	-0.369	122.778	1.38e-21	8.99e-18
RPL9	0.232	-0.048	-0.046	-0.517	-0.464	-0.258	-0.184	-0.573	-0.141	-0.227	-0.361	193.024	4.59e-36	3.03e-32
RPL9P9	0.057	0.068	-0.293	-0.28	-0.305	-0.408	-0.193	-0.46	-0.325	-0.009	-0.169	111.7	2.42e-19	1.57e-15
RPLP0	-0.319	-0.233	0.138	0.014	0.15	0.01	0.41	-0.269	0.191	-0.443	0.341	205.994	9.06e-39	6.01e-35
RPLP1	0.017	0.003	0.236	-0.238	-0.249	-0.284	0.213	-0.134	0.324	-0.875	-0.225	220.758	7.42e-42	4.93e-38
RPLP2	0.252	0.061	-0.11	-0.244	-0.321	-0.374	-0.204	-0.348	0.131	-0.166	-0.296	158.219	7.55e-29	4.97e-25
RPN1	-0.248	-0.242	-0.164	-0.115	-0.012	0.203	-0.178	0.058	-0.229	-0.201	-0.171	58.142	8.13e-09	5.08e-05
RPS10	0.219	0.105	0.015	-0.266	-0.289	-0.555	-0.262	-0.513	-0.149	-0.405	-0.427	251.896	2.17e-48	1.44e-44
RPS11	-0.014	0.496	0.013	-0.33	0.166	-0.551	-0.321	-0.386	-0.202	-0.188	-0.357	254.085	7.51e-49	5.01e-45
RPS12	0.362	0.142	-0.022	-0.455	-0.397	-0.518	-0.075	-0.559	0.05	-0.76	-0.206	380.872	1.1e-75	7.4e-72
RPS13	0.062	0.152	0.017	-0.498	-0.313	-0.177	-0.154	-0.374	-0.216	-0.46	-0.249	122.725	1.41e-21	9.21e-18
RPS14	0.348	0.457	0.117	-0.389	-0.139	-0.605	-0.431	-0.834	-0.384	-1.041	-0.848	881.511	6.06e-183	4.11e-179
RPS15	0.127	0.034	0.07	-0.373	-0.399	-0.34	0.092	-0.381	0.137	-0.441	-0.391	164.419	3.96e-30	2.61e-26
RPS15A	0.131	0.217	0.02	-0.459	-0.285	-0.553	-0.274	-0.706	-0.142	-0.21	-0.252	245.733	4.28e-47	2.85e-43
RPS16	-0.333	-0.052	0.064	-0.176	0.277	0.222	0.292	-0.008	0.327	-0.354	0.064	149.067	5.8e-27	3.81e-23
RPS17	0.016	0.072	0.137	-0.292	0.087	-0.051	0.135	-0.509	-0.255	-1.01	-0.402	288.076	5.14e-56	3.43e-52
RPS18	0.491	0.174	0.164	-0.668	-0.239	-0.595	-0.419	-0.946	-0.492	-1.142	-0.684	938.551	3.2e-195	2.17e-191
RPS19	-0.023	-0.278	0.208	-0.379	-0.404	-0.275	0.26	-0.526	-0.078	-0.358	0.288	205.719	1.03e-38	6.86e-35
RPS2	0.277	0.191	0.346	-0.557	-0.286	-0.451	-0.278	-0.964	-0.583	-1.293	-0.643	876.424	7.54e-182	5.11e-178
RPS20	0.144	0.194	0.007	-0.402	-0.308	-0.241	0.029	-0.147	-0.019	-0.725	-0.495	217.385	3.77e-41	2.5e-37
RPS21	-0.009	-0.106	0.159	-0.561	-0.103	-0.268	0.184	-0.089	0.295	-0.559	-0.323	140.129	3.97e-25	2.59e-21
RPS23	0.478	0.26	0.142	-0.43	-0.306	-0.546	-0.213	-0.598	-0.242	-1.194	-0.875	878.559	2.62e-182	1.77e-178
RPS24	0.142	0.32	0.065	-0.368	-0.292	-0.23	-0.205	-0.632	-0.379	-0.695	-0.549	327.776	2.06e-64	1.38e-60
RPS25	0.133	0.04	-0.002	-0.021	-0.166	-0.032	0.007	-0.405	0.04	-0.816	-0.163	162.628	9.29e-30	6.11e-26
RPS26	-0.318	-0.254	-0.099	0.126	-0.129	0.313	-0.051	-0.108	-0.087	-0.361	-0.076	101.9	2.27e-17	1.47e-13
RPS27	0.336	0.421	-0.124	-0.498	-0.467	-0.859	-0.542	-0.67	-0.521	-0.227	-0.407	573.124	1.01e-116	6.78e-113
RPS27A	0.417	0.213	-0.058	-0.485	-0.365	-0.504	-0.306	-0.771	-0.404	-0.402	-0.463	467.652	3.58e-94	2.41e-90
RPS28	-0.063	0.047	0.12	-0.559	0.059	-0.251	0.025	-0.205	0.45	-0.32	-0.1	81.25	2.85e-13	1.82e-09
RPS29	0.084	0.312	0.202	-0.374	0.222	-0.362	-0.115	-0.574	-0.142	-1.02	-0.444	435.172	3.03e-87	2.04e-83
RPS3	0.349	0.176	0.185	-0.331	-0.145	-0.685	-0.349	-0.876	-0.37	-0.838	-0.686	667.742	5.26e-137	3.55e-133
RPS3A	0.396	0.257	0.081	-0.424	-0.447	-0.639	-0.368	-0.774	-0.581	-0.949	-0.782	793.169	6.07e-164	4.1e-160
RPS4X	0.357	0.416	0.047	-0.45	-0.356	-0.68	-0.367	-0.782	-0.373	-0.889	-0.697	733.647	3.74e-151	2.53e-147
RPS4Y1	0.114	-0.194	-0.128	-0.591	-0.291	-0.248	-0.3	-0.406	-0.096	-0.244	-0.279	105.722	3.88e-18	2.51e-14
RPS5	-0.03	-0.057	0.101	-0.098	0.137	-0.028	0.037	-0.301	-0.103	-0.685	-0.202	118.103	1.23e-20	7.97e-17
RPS6	0.112	0.28	0.209	-0.363	-0.011	-0.314	0.038	-0.605	-0.487	-1.209	-0.405	485.295	6.11e-98	4.12e-94
RPS7	-0.147	0.079	0.082	-0.1	-0.082	-0.072	0.222	-0.341	-0.002	-0.414	-0.145	78.796	8.64e-13	5.52e-09
RPS8	0.019	0.221	0.226	-0.033	0.358	-0.214	0.079	-0.561	-0.233	-1.304	-0.387	491.515	2.87e-99	1.93e-95
RPS9	0.305	-0.111	0.059	-0.545	-0.317	-0.501	-0.04	-0.583	-0.433	-0.522	-0.265	296.963	6.82e-58	4.56e-54
RPSA	-0.107	-0.014	0.169	-0.115	0.202	-0.196	-0.073	-0.345	-0.096	-0.646	-0.223	144.856	4.25e-26	2.79e-22
RRM1	-0.293	-0.299	-0.114	-0.235	0.025	-0.014	0.092	0.147	-0.212	-0.292	-0.241	76.631	2.29e-12	1.46e-08
RUNX1	-0.322	-0.258	-0.167	-0.072	-0.068	0.28	0.073	-0.022	-0.218	-0.352	-0.372	104.526	6.74e-18	4.36e-14
RUNX2	-0.228	-0.242	-0.217	-0.241	-0.245	-0.105	0.033	1.094	-0.02	0.379	-0.187	220.918	6.87e-42	4.56e-38
S100A4	-0.194	-0.222	-0.223	0.12	0.463	-0.157	-0.274	-0.152	-0.194	-0.227	-0.382	64.726	4.57e-10	2.88e-06
S100A6	-0.112	-0.179	-0.255	0.059	0.954	-0.182	-0.349	-0.281	-0.384	-0.385	-0.423	136.48	2.22e-24	1.45e-20
SAMHD1	-0.109	-0.107	-0.116	-0.159	-0.121	0.034	-0.098	0.383	-0.106	-0.117	-0.109	47.194	8.71e-07	0.00536
SATB1	-0.334	-0.32	-0.202	-0.25	-0.309	-0.08	0.221	0.176	0.902	0.217	0.471	224.171	1.43e-42	9.51e-39
SCCPDH	-0.307	-0.277	-0.182	-0.13	-0.127	0.121	-0.093	-0.184	-0.312	-0.364	-0.105	52.359	9.79e-08	0.000607
SEC11A	-0.266	-0.1	-0.182	0.154	-0.04	-0.021	-0.233	-0.09	-0.396	-0.302	-0.305	41.849	7.98e-06	0.0487
SEC61B	-0.335	-0.3	-0.215	-0.151	-0.174	0.233	-0.077	0.705	0.059	-0.295	-0.093	163.592	5.87e-30	3.86e-26
SEC61G	-0.281	-0.249	-0.187	-0.078	-0.154	0.085	-0.062	0.287	-0.055	-0.304	-0.177	77.125	1.83e-12	1.17e-08
SELL	-0.141	-0.469	0.081	-0.806	-0.827	-0.232	0.231	0.568	0.324	-0.656	0.82	569.055	7.48e-116	5.04e-112
SEPT6	-0.273	-0.245	-0.039	-0.347	-0.319	-0.303	-0.107	0.046	0.098	-0.19	0.036	62.172	1.4e-09	8.82e-06
SEPT9	-0.245	-0.32	-0.231	-0.392	-0.344	-0.187	-0.112	0.396	0.035	0.129	0.339	170.609	2.08e-31	1.37e-27
SERBP1	-0.338	-0.272	-0.102	0.095	0.187	0.466	-0.078	-0.089	-0.429	-0.526	-0.221	179.504	2.97e-33	1.96e-29
SERF2	-0.373	-0.257	-0.176	0.462	0.314	0.366	0.022	0.494	-0.199	-0.236	-0.038	219.492	1.37e-41	9.07e-38
SERPINB1	-0.298	0.487	-0.141	0.922	-0.154	0.321	-0.336	-0.623	-0.194	-0.689	-0.442	440.642	2.07e-88	1.39e-84
SERPING1	-0.136	-0.208	-0.119	-0.01	-0.328	-0.238	-0.071	-0.297	-0.227	-0.374	-0.424	45.356	1.88e-06	0.0115
SERTAD2	-0.269	-0.269	-0.177	-0.206	-0.313	-0.122	-0.072	0.123	0.219	-0.018	0.07	64.139	5.92e-10	3.73e-06
SET	-0.319	-0.252	-0.122	-0.258	0.013	0.089	0.055	-0.039	-0.239	-0.229	-0.056	63.721	7.12e-10	4.48e-06
SFPQ	-0.395	-0.316	-0.137	0.026	0.082	0.294	0.101	0.36	-0.238	-0.306	0.016	198.674	3.05e-37	2.02e-33
SFT2D2	-0.229	-0.219	-0.17	-0.202	-0.046	0.103	-0.13	0.164	-0.205	-0.164	-0.154	47.306	8.31e-07	0.00511
SH3BGRL3	-0.323	-0.24	-0.268	0.302	-0.335	-0.121	-0.019	0.102	0.373	0.279	0.099	132.764	1.27e-23	8.32e-20
SH3KBP1	-0.262	-0.285	-0.252	-0.234	-0.262	-0.048	-0.03	0.275	-0.077	-0.233	0.18	97.628	1.62e-16	1.05e-12
