# Supplementary material for: A comprehensive single cell transcriptional landscape of human hematopoietic progenitors
Source: Nat Commun. 2019 Jun 3;10:2395. doi: 10.1038/s41467-019-10291-0 (PMC6546699; doi:10.1038/s41467-019-10291-0)
Supplement: Supplementary file 3 — Source Data [file 41467_2019_10291_MOESM3_ESM.zip › HumanMouse_ErythroidCorr.xlsx]

## Sheet: erthrHumanMouseCorrelation_Supp
HumanGene	MouseGene	correlation
STT3B	Stt3b	0.622239
POLR1D	Polr1d	0.752413
CD81	Cd81	0.768064
ERP29	Erp29	0.686872
LY6E	Ly6e	0.864983
VIM	Vim	0.987119
ARPC2	Arpc2	0.943801
PLAC8	Plac8	0.951379
SNX5	Snx5	0.949807
IFITM2	Ifitm2	0.93195
ARPC3	Arpc3	0.924827
CNBP	Cnbp	0.912223
EIF2S3	Eif2s3x	0.667633
EIF3H	Eif3h	0.940654
NAP1L1	Nap1l1	0.752033
CDK6	Cdk6	0.92876
H3F3B	H3f3a	-0.779031
BTF3	Btf3	0.907218
ACTG1	Actg1	0.972082
SET	Set	0.80562
B2M	B2m	0.953881
HINT1	Hint1	0.879793
RPS15	Rps15	0.848101
RPS19	Rps19	0.91384
EEF2	Eef2	0.97327
RPL35A	Rpl35a	0.898328
NACA	Naca	0.987983
TPT1	Tpt1	0.3834
RPL6	Rpl6	0.986828
RPL28	Rpl28	0.883513
RPLP0	Rplp0	0.908274
RPS9	Rps9	0.911537
RPL38	Rpl38	0.977497
RPL7	Rpl7	0.982525
RPLP2	Rplp2	0.896334
RPL22	Rpl22	0.990562
RPS20	Rps20	0.981672
RPL24	Rpl24	0.936572
RPSA	Rpsa	0.902076
RPL10A	Rpl10a	0.984461
RPS14	Rps14	0.990698
RPS5	Rps5	0.943638
RPS25	Rps25	0.891787
EEF1B2	Eef1b2	0.973184
RPS3	Rps3	0.969955
RPL31	Rpl31	0.951056
RPS24	Rps24	0.956489
RPL18	Rpl18	0.919716
RPS18	Rps18	0.997476
RPS21	Rps21	0.942527
RPL27A	Rpl27a	0.968078
RPS17	Rps17	0.922107
RPL4	Rpl4	0.990592
RPS2	Rps2	0.879849
RPL13	Rpl13	0.997452
RPL10	Rpl10	0.979609
RPL13A	Rpl13a	0.98707
RPL7A	Rpl7a	0.962199
RPS29	Rps29	0.916424
RPL15	Rpl15	0.990245
RPS28	Rps28	0.993134
RPS6	Rps6	0.961883
RPS11	Rps11	0.997016
RPL37A	Rpl37a	0.964435
EEF1A1	Eef1a1	0.989078
RPS8	Rps8	0.924106
PDLIM1	Pdlim1	0.848198
HDAC7	Hdac7	0.981406
TXNIP	Txnip	0.675424
TOP2B	Top2b	0.662005
MYC	Myc	0.98258
HNRNPDL	Hnrnpdl	0.732458
SERINC3	Serinc3	-0.609723
PABPC1	Pabpc1	-0.703995
HSP90AB1	Hsp90ab1	0.981834
COMT	Comt	-0.345502
NSA2	Nsa2	0.945098
NONO	Nono	0.85883
ZFP36L2	Zfp36l2	0.963019
ACTB	Actb	0.940837
VAPA	Vapa	0.801287
MYB	Myb	0.909785
ARID1A	Arid1a	0.887059
TRIB2	Trib2	0.764285
YWHAZ	Ywhaz	0.954341
NOA1	Noa1	0.667605
SND1	Snd1	0.957833
VDAC1	Vdac1	0.766754
TAGLN2	Tagln2	0.754196
SPN	Spn	0.975434
NPM1	Npm1	0.972225
ARPP19	Arpp19	0.562877
BCL11A	Bcl11a	0.902435
RSL1D1	Rsl1d1	0.914937
ATXN7L3B	Atxn7l3b	0.643759
CAPZB	Capzb	0.973593
CDK2AP1	Cdk2ap1	0.712493
MIF	Mif	0.912907
RPL23	Rpl23	0.932527
APBB1IP	Apbb1ip	0.61023
RAB14	Rab14	0.866323
TRAM1	Tram1	0.68939
LDHA	Ldha	0.959509
CSDE1	Csde1	0.837363
UBA1	Uba1	0.932395
GPX4	Gpx4	-0.157227
CLNS1A	Clns1a	0.937392
TOMM20	Tomm20	0.924728
EIF4G2	Eif4g2	0.850976
YWHAB	Ywhab	0.986579
ARGLU1	Arglu1	0.836097
DDOST	Ddost	0.688444
CLINT1	Clint1	0.905814
SSR1	Ssr1	0.798923
TMEM147	Tmem147	0.893784
VDAC2	Vdac2	0.956742
LARP1	Larp1	0.491143
HNRNPA0	Hnrnpa0	0.976814
STMN1	Stmn1	0.829139
SPTSSA	Sptssa	0.787638
MRPL45	Mrpl45	-0.0503795
DHRS11	Dhrs11	-0.514644
ALDOA	Aldoa	0.958095
MAPRE1	Mapre1	0.952106
NFKB1	Nfkb1	0.660205
EIF3D	Eif3d	0.893936
APOE	Apoe	-0.0627409
APLP2	Aplp2	0.482636
ZNF207	Zfp207	0.775409
KHDRBS1	Khdrbs1	0.822603
CBLL1	Cbll1	-0.511651
PEBP1	Pebp1	0.986613
EIF4B	Eif4b	0.98048
EPS15	Eps15	0.385695
NIFK	Nifk	0.930894
MTA1	Mta1	0.822774
TMED2	Tmed2	0.423693
MRPS18B	Mrps18b	0.801106
RPN2	Rpn2	0.904763
FASN	Fasn	0.903438
GNL3	Gnl3	0.940668
LMAN1	Lman1	0.968956
TM9SF3	Tm9sf3	0.563932
IMP3	Imp3	0.981339
SEPT2	Sept2	0.42985
PSMB4	Psmb4	0.895095
TRIM28	Trim28	0.904603
HMGN1	Hmgn1	0.903535
PFN1	Pfn1	0.973542
BMS1	Bms1	0.922168
TOMM70	Tomm70a	0.944992
PMF1	Pmf1	0.340392
TCF25	Tcf25	0.918186
TMED10	Tmed10	0.940288
XPOT	Xpot	0.973372
FAM136A	Fam136a	0.96062
TMX1	Tmx1	0.067891
CUTA	Cuta	0.851136
IPO5	Ipo5	0.921143
ATIC	Atic	0.899227
CD47	Cd47	0.361114
MORF4L2	Morf4l2	0.932505
UQCRB	Uqcrb	0.765361
ST13	St13	0.941113
TXN	Txn1	0.908899
KPNB1	Kpnb1	0.897943
RBMX2	Rbmx2	-0.545175
PPID	Ppid	0.845315
NFE2L2	Nfe2l2	0.930423
DCTPP1	Dctpp1	0.811053
CHCHD10	Chchd10	0.415105
RRS1	Rrs1	0.810411
ATP2A2	Atp2a2	0.906908
YWHAG	Ywhag	0.958087
RPS27L	Rps27l	0.957741
WDR82	Wdr82	0.955694
DHX15	Dhx15	0.951016
TFR2	Tfr2	0.95624
MBNL1	Mbnl1	0.763994
AK2	Ak2	0.864622
PARP1	Parp1	0.890473
FBL	Fbl	0.924161
PRPF8	Prpf8	0.859713
CANX	Canx	0.932952
MORF4L1	Morf4l1	0.969089
DDX5	Ddx5	0.924036
CHCHD2	Chchd2	0.957983
ZFPM1	Zfpm1	0.0747413
SMCHD1	Smchd1	0.91119
WDR43	Wdr43	0.964133
PPIB	Ppib	0.687647
EIF6	Eif6	0.864809
NOP16	Nop16	0.920849
ANAPC5	Anapc5	0.374847
CERS2	Cers2	0.954627
MOSPD3	Mospd3	0.82579
PRRC2C	Prrc2c	0.843167
SRP72	Srp72	0.856205
UBA2	Uba2	0.884034
SDHC	Sdhc	0.963046
SRM	Srm	0.938758
PCBP2	Pcbp2	0.990014
DKC1	Dkc1	0.942909
TBCA	Tbca	0.846251
SYNCRIP	Syncrip	0.962011
SLC25A5	Slc25a5	0.969623
C1QBP	C1qbp	0.938586
CFL1	Cfl1	0.993311
COX5A	Cox5a	0.969364
CTBP1	Ctbp1	0.518455
SPCS3	Spcs3	0.833799
EMC6	Emc6	0.902684
CAD	Cad	0.973454
NUP62	Nup62	0.660377
CFDP1	Cfdp1	0.794792
SNRPA1	Snrpa1	0.971487
COX6B1	Cox6b1	0.850304
ISOC1	Isoc1	-0.690055
NECAP2	Necap2	0.725434
NUDT21	Nudt21	0.938794
TSN	Tsn	0.895457
CCT5	Cct5	0.921049
SRSF1	Srsf1	0.848073
SUMO2	Sumo2	0.944799
C1orf131	2810004N23Rik	0.927381
NSUN2	Nsun2	0.891229
NUDCD2	Nudcd2	0.920555
UQCRC2	Uqcrc2	0.888106
POLR2F	Polr2f	0.974138
HCFC1	Hcfc1	0.834802
G3BP1	G3bp1	0.910806
SLC25A3	Slc25a3	0.946972
FKBP4	Fkbp4	0.954508
SERBP1	Serbp1	0.973893
PHB2	Phb2	0.891084
GTF2H1	Gtf2h1	0.193273
MRPS14	Mrps14	0.835386
ACSL5	Acsl5	0.870589
HECTD1	Hectd1	0.929509
MDN1	Mdn1	0.85499
SRSF6	Srsf6	0.979347
EIF4E	Eif4e	0.968627
NEDD8	Nedd8	0.978271
RPN1	Rpn1	0.957881
U2SURP	U2surp	0.935853
PSMA4	Psma4	0.947931
MDH2	Mdh2	0.882682
SRSF9	Srsf9	0.839402
PSMA1	Psma1	0.682977
TIMM13	Timm13	0.922111
NOP56	Nop56	0.932706
NDUFC2	Ndufc2	0.951143
SSB	Ssb	0.961604
GNG5	Gng5	0.864505
SUB1	Sub1	0.893763
SFPQ	Sfpq	0.967241
HNRNPAB	Hnrnpab	0.965321
NPM3	Npm3	0.894711
RCC1	Rcc1	0.796233
RPL7L1	Rpl7l1	0.877492
ABCE1	Abce1	0.869571
TTLL12	Ttll12	0.788847
CLUH	Cluh	0.90032
RBM8A	Rbm8a	0.974617
HPRT1	Hprt	0.924757
VCP	Vcp	0.900186
APEX1	Apex1	0.924759
ITGB1	Itgb1	0.905941
PAICS	Paics	0.968656
PABPC4	Pabpc4	0.553159
HSPD1	Hspd1	0.912636
HNRNPC	Hnrnpc	0.965209
WDR5	Wdr5	0.939925
ATOX1	Atox1	0.651003
PDS5A	Pds5a	0.957044
MBD2	Mbd2	0.826785
UCK2	Uck2	0.917828
ATP6V1F	Atp6v1f	0.839565
RYK	Ryk	0.854556
SRRT	Srrt	0.972812
DDX46	Ddx46	0.737879
SDHD	Sdhd	0.938731
CLTA	Clta	0.916144
PPP2R1A	Ppp2r1a	0.910807
FAM96A	Fam96a	0.747756
TOMM22	Tomm22	0.875666
CCT8	Cct8	0.949766
TOMM40	Tomm40	0.829511
NOP58	Nop58	0.938521
MAT2A	Mat2a	0.841767
DDX39B	Ddx39b	0.979816
CDK4	Cdk4	0.96593
REXO2	Rexo2	0.959986
EIF4A3	Eif4a3	0.921555
LSM2	Lsm2	0.870408
LGALS3BP	Lgals3bp	0.831507
UBE2L6	Ube2l6	-0.627458
SAE1	Sae1	0.879385
ACTL6A	Actl6a	0.857761
TRUB2	Trub2	-0.172122
PSMA3	Psma3	0.895331
CS	Cs	0.908156
UBE2L3	Ube2l3	0.906761
TP53	Trp53	0.788824
DPY30	Dpy30	0.940602
PFDN2	Pfdn2	0.835036
SKP1	Skp1a	0.857978
NME1	Nme1	0.918527
GART	Gart	0.867533
CCT4	Cct4	0.954562
THOC7	Thoc7	0.917668
DNAJC8	Dnajc8	0.77671
CAPRIN1	Caprin1	0.934623
MTHFD1	Mthfd1	0.909909
NHP2	Nhp2	0.939057
LYAR	Lyar	0.918029
DDX21	Ddx21	0.86454
HNRNPF	Hnrnpf	0.970713
NCL	Ncl	0.915435
MRPL52	Mrpl52	0.900816
AHSA1	Ahsa1	0.815761
NOC2L	Noc2l	0.916773
M6PR	M6pr	0.882236
TARDBP	Tardbp	0.957737
EFTUD2	Eftud2	0.823092
SHMT2	Shmt2	0.830299
MRPL18	Mrpl18	0.823888
EIF2S1	Eif2s1	0.843057
RAD23B	Rad23b	0.820223
SF3B5	Sf3b5	0.833386
EEF1E1	Eef1e1	0.89417
TPI1	Tpi1	0.888819
SF3B6	Sf3b6	0.920514
HSPA9	Hspa9	0.898212
U2AF2	U2af2	0.963812
TOMM7	Tomm7	0.928614
EIF5B	Eif5b	0.855773
EIF3A	Eif3a	0.960079
HSPE1	Hspe1	0.936014
TCP1	Tcp1	0.857649
SNRPD1	Snrpd1	0.907594
PPIA	Ppia	0.897312
BRI3BP	Bri3bp	0.742583
RFWD3	Rfwd3	0.696216
SRP19	Srp19	0.788965
FUBP1	Fubp1	0.88576
ACIN1	Acin1	0.91951
HSPBP1	Hspbp1	0.842129
DAP3	Dap3	0.906895
RCL1	Rcl1	0.661263
NIP7	Nip7	0.871595
XPO1	Xpo1	0.843261
SDHA	Sdha	0.810445
PSME3	Psme3	-0.439072
RCC2	Rcc2	0.970036
PSME1	Psme1	0.636369
MINOS1	Minos1	0.882155
UBE2I	Ube2i	0.928797
PARK7	Park7	0.863197
CCT3	Cct3	0.809372
CACYBP	Cacybp	0.891847
ERH	Erh	0.9369
SRSF7	Srsf7	0.936999
RBM3	Rbm3	0.883285
HNRNPM	Hnrnpm	0.922734
EIF5A	Eif5a	0.897276
GATAD2A	Gatad2a	0.760245
LMAN2	Lman2	0.85953
CHCHD3	Chchd3	0.903717
GNB1	Gnb1	0.956654
SF3B3	Sf3b3	0.842209
LDB1	Ldb1	0.703826
ATP13A3	Atp13a3	0.68675
FARSB	Farsb	0.849426
EIF4EBP1	Eif4ebp1	0.852523
CSNK2B	Csnk2b	0.931937
CHD4	Chd4	0.897748
BZW1	Bzw1	0.714008
API5	Api5	0.935213
STRAP	Strap	0.942492
PLA2G12A	Pla2g12a	0.879272
DDX18	Ddx18	0.824766
SF3B2	Sf3b2	0.980814
TXN2	Txn2	0.960736
PTBP1	Ptbp1	0.866501
MCM3	Mcm3	0.759754
NASP	Nasp	0.912655
BANF1	Banf1	0.968972
HNRNPR	Hnrnpr	0.943396
DYNLL1	Dynll1	0.952629
TRA2B	Tra2b	0.932184
HNRNPH1	Hnrnph1	0.820997
PRELID1	Prelid1	0.943478
HNRNPU	Hnrnpu	0.941899
EIF3I	Eif3i	0.815039
PRPF19	Prpf19	0.810047
MRFAP1	Mrfap1	0.923519
PSMB7	Psmb7	0.818932
PHF5A	Phf5a	0.857581
LAMP1	Lamp1	0.950681
PAPOLA	Papola	0.721901
STIP1	Stip1	0.886733
LSM4	Lsm4	0.882644
NUDC	Nudc	0.870114
DNAJA1	Dnaja1	0.504461
LSM3	Lsm3	0.840074
FAM120A	Fam120a	0.933322
CCT7	Cct7	0.940358
SRP9	Srp9	0.830718
SOD1	Sod1	0.88292
POLE3	Pole3	0.811122
UQCRQ	Uqcrq	0.963454
SUPT16H	Supt16	0.938539
PRDX3	Prdx3	0.762704
NDUFA4	Ndufa4	0.969123
COX7A2	Cox7a2	0.912997
CCT2	Cct2	0.846863
TMA7	Tma7	0.980548
NOP10	Nop10	0.755794
RPL14	Rpl14	0.927918
LMNB1	Lmnb1	0.657911
SYAP1	Syap1	-0.548789
THRAP3	Thrap3	0.906301
PPP1R14B	Ppp1r14b	0.840412
ETF1	Etf1	0.901931
HSPH1	Hsph1	0.852276
ACSS1	Acss1	0.827221
SNRNP70	Snrnp70	0.885649
SRSF11	Srsf11	0.884383
HNRNPL	Hnrnpl	0.837165
EIF3B	Eif3b	0.95037
POMP	Pomp	0.80055
SNRPD2	Snrpd2	0.878019
SNRPD3	Snrpd3	0.898964
TRMT112	Trmt112	0.804557
EIF4A1	Eif4a1	0.889804
SF3B4	Sf3b4	0.773597
SFXN1	Sfxn1	0.613565
PSMD11	Psmd11	0.890505
PHF10	Phf10	0.92406
NDUFA8	Ndufa8	0.736401
UQCR10	Uqcr10	0.975003
NDUFB8	Ndufb8	0.802274
PRDX1	Prdx1	0.843068
SNF8	Snf8	0.448655
DDX1	Ddx1	0.901168
EIF4H	Eif4h	0.928438
CSE1L	Cse1l	0.799581
SUMO3	Sumo3	0.763688
UQCR11	Uqcr11	0.719098
ELAVL1	Elavl1	0.856272
PDAP1	Pdap1	0.82846
KHSRP	Khsrp	0.910413
RPL36AL	Rpl36al	0.821483
COX4I1	Cox4i1	0.934917
MCM6	Mcm6	0.855541
SNRPB	Snrpb	0.977386
RAN	Ran	0.938865
HNRNPD	Hnrnpd	0.977328
ACO2	Aco2	0.618741
PSMC1	Psmc1	0.788966
KLHDC3	Klhdc3	0.837926
MRPL34	Mrpl34	0.712919
LRRC59	Lrrc59	0.690297
CKS2	Cks2	0.74033
DDX39A	Ddx39	0.74957
PSMD8	Psmd8	0.833435
UBL5	Ubl5	0.785487
PPM1G	Ppm1g	0.909152
MAZ	Maz	0.864281
PTGES3	Ptges3	0.6836
SSRP1	Ssrp1	0.959843
PA2G4	Pa2g4	0.759208
COX6A1	Cox6a1	0.95358
RBBP4	Rbbp4	0.89546
YWHAE	Ywhae	0.829562
PTP4A2	Ptp4a2	0.886099
RANBP1	Ranbp1	0.843143
SRSF3	Srsf3	0.884089
RPS26	Rps26	0.923541
RPS16	Rps16	0.876329
CDT1	Cdt1	0.703901
CSNK1A1	Csnk1a1	0.835203
CKS1B	Cks1b	0.840124
SMARCA5	Smarca5	0.962234
C11orf58	1110004F10Rik	0.872643
CBX5	Cbx5	0.931977
SPCS2	Spcs2	0.900927
PSMB1	Psmb1	0.889816
YWHAQ	Ywhaq	0.811765
PRPS1	Prps1	0.384618
EDF1	Edf1	0.784582
EIF4G1	Eif4g1	0.773047
MCM5	Mcm5	0.938056
DTYMK	Dtymk	0.812021
CYB5A	Cyb5a	0.549554
CYC1	Cyc1	0.924681
TCEA1	Tcea1	0.843774
LMNA	Lmna	0.767208
COX8A	Cox8a	0.904375
CBX3	Cbx3	0.85428
YBX1	Ybx1	0.508119
PCBP1	Pcbp1	0.788487
H2AFZ	H2afz	0.940766
CENPW	Cenpw	0.739757
ODC1	Odc1	0.675075
NDUFA2	Ndufa2	0.80263
DNMT1	Dnmt1	0.988707
SMC3	Smc3	0.986625
BAZ1A	Baz1a	0.725889
SLC29A1	Slc29a1	0.899423
RPL8	Rpl8	0.925339
GNB2	Gnb2	0.69087
CD82	Cd82	0.493676
SLBP	Slbp	0.77836
NAA50	Naa50	0.501904
RPA1	Rpa1	0.871841
MCM2	Mcm2	0.959493
MYH10	Myh10	0.775802
TMEM14C	Tmem14c	0.85868
SRSF2	Srsf2	0.820467
HSP90AA1	Hsp90aa1	0.483102
CASP8AP2	Casp8ap2	-0.55163
AP1B1	Ap1b1	0.903499
PSMD1	Psmd1	0.6173
FEN1	Fen1	0.960182
METAP2	Metap2	0.64852
DUT	Dut	0.715214
VRK1	Vrk1	0.649675
CCNE1	Ccne1	0.90491
GARS	Gars	0.363543
MCM4	Mcm4	0.985049
SMIM1	Smim1	0.704766
HAT1	Hat1	0.797451
EIF2S2	Eif2s2	0.702616
HEBP1	Hebp1	0.929282
CD59	Cd59b	0.0172353
CCNB2	Ccnb2	0.926556
HNRNPA2B1	Hnrnpa2b1	0.890356
TK1	Tk1	0.944415
RRM1	Rrm1	0.987469
MCM7	Mcm7	0.995364
PCNA	Pcna	0.975197
PBRM1	Pbrm1	0.979314
EPRS	Eprs	0.0360792
COX17	Cox17	0.8781
GFI1B	Gfi1b	0.851218
RDX	Rdx	0.200266
NCAPD2	Ncapd2	0.98553
TUBA1C	Tuba1c	0.631216
SMC2	Smc2	0.982803
GATA1	Gata1	0.802959
CTSE	Ctse	0.96046
NUCKS1	Nucks1	0.640508
OAT	Oat	-0.366267
BIRC5	Birc5	0.974369
LEPROT	Leprot	0.805039
DNAJC9	Dnajc9	0.912321
HNRNPK	Hnrnpk	0.814359
SUZ12	Suz12	0.772997
CCNA2	Ccna2	0.983383
TCF3	Tcf3	0.143406
UBAC1	Ubac1	0.937985
MYBL2	Mybl2	0.907787
UBXN1	Ubxn1	0.586464
ARF6	Arf6	0.850254
NFIA	Nfia	-0.0551307
DEK	Dek	0.930524
TUBB	Tubb5	0.879442
SAMD1	Samd1	0.593474
CARHSP1	Carhsp1	0.907171
IKZF1	Ikzf1	0.107574
FTH1	Fth1	0.770951
STEAP3	Steap3	0.265433
SSBP3	Ssbp3	0.710056
RGS10	Rgs10	0.159116
CDK1	Cdk1	0.965492
SON	Son	0.459813
AMMECR1	Ammecr1	-0.120263
UROS	Uros	0.965716
TMPO	Tmpo	0.918133
PICALM	Picalm	0.849216
MINPP1	Minpp1	0.0127782
RRM2	Rrm2	0.940254
TUBB4B	Tubb4b	0.863091
TUBA1B	Tuba1b	0.704608
HTRA2	Htra2	-0.206741
CCND3	Ccnd3	0.924805
TOP2A	Top2a	0.923983
ASAP1	Asap1	0.593915
ADD1	Add1	0.94097
KEL	Kel	0.952232
DDX17	Ddx17	0.50921
E2F4	E2f4	0.559587
SMC4	Smc4	0.926819
PRDX2	Prdx2	0.758103
ATP1B2	Atp1b2	-0.72051
RAD21	Rad21	0.819845
EPOR	Epor	0.723434
MKI67	Mki67	0.92526
HMGB2	Hmgb2	0.853427
PIGQ	Pigq	0.945845
MKNK2	Mknk2	0.503098
DCK	Dck	0.74442
MFHAS1	Mfhas1	-0.0282123
TMEM56	Tmem56	0.177882
KLF1	Klf1	0.684646
LBR	Lbr	0.844039
RHD	Rhd	0.924373
ZBTB7A	Zbtb7a	0.219139
AGO2	Ago2	0.84309
AQP1	Aqp1	0.873273
CPOX	Cpox	0.0923554
HDGF	Hdgf	-0.489288
ABCB10	Abcb10	0.861914
ALAD	Alad	0.864139
H3F3A	H3f3a	0.590673
CA1	Car1	-0.686414
MGST3	Mgst3	0.849853
CA2	Car2	0.817423
ISG20	Isg20	0.72975
PPP1R15A	Ppp1r15a	0.901159
SLC6A9	Slc6a9	0.893737
RNF123	Rnf123	0.807854
FAM117A	Fam117a	0.903829
UCP2	Ucp2	0.478239
RHCE	Rhd	0.852091
UROD	Urod	0.872161
TAL1	Tal1	0.378621
ERMAP	Ermap	0.752531
SPTB	Sptb	0.924098
RHAG	Rhag	0.64768
TFRC	Tfrc	0.713281
TRIM10	Trim10	0.640282
HEMGN	Hemgn	0.796581
E2F2	E2f2	0.811884
SPTA1	Spta1	0.811564
HMBS	Hmbs	0.806655
SMOX	Smox	0.895984
ACP1	Acp1	0.501777
RAD23A	Rad23a	0.773668
EXOSC2	Exosc2	-0.743804
GRINA	Grina	0.562328
XRCC2	Xrcc2	0.942111
DDX56	Ddx56	0.905052
RAVER1	Raver1	-0.61371
PRMT1	Prmt1	0.87981
PSENEN	Psenen	-0.81519
FBXO28	Fbxo28	0.905206
CDC34	Cdc34	-0.427458
LATS1	Lats1	0.610182
MBTD1	Mbtd1	-0.465637
DDX27	Ddx27	-0.0925206
PPP2R1B	Ppp2r1b	0.119976
PPIF	Ppif	0.634359
NRAS	Nras	0.681675
CENPA	Cenpa	-0.394386
WHAMM	Whamm	0.955734
ANKRD13A	Ankrd13a	-0.481203
GTF2A1	Gtf2a1	0.722363
SNX3	Snx3	-0.299126
SFSWAP	Sfswap	0.608544
ARF5	Arf5	-0.0334214
CENPV	Cenpv	0.883746
TCOF1	Tcof1	0.670318
AURKAIP1	Aurkaip1	-0.0451262
BZW2	Bzw2	0.866504
EIF3C	Eif3c	-0.270811
MRPL17	Mrpl17	0.802848
POLR1C	Polr1c	0.409484
IDH3B	Idh3b	-0.396438
DNAJA2	Dnaja2	0.0319848
UBE2O	Ube2o	0.990623
RUVBL2	Ruvbl2	0.0821661
GPATCH11	Gpatch11	0.620724
POLQ	Polq	0.875109
MRPL36	Mrpl36	-0.387819
LUC7L	Luc7l	-0.441321
CRNKL1	Crnkl1	0.960222
SCYL1	Scyl1	0.855773
ABCF2	Abcf2	-0.345983
MRPL28	Mrpl28	-0.368505
PRDX6	Prdx6	-0.725949
CTSB	Ctsb	0.982934
BAG2	Bag2	0.475084
RPIA	Rpia	-0.40866
TMCC2	Tmcc2	0.711468
DMTN	Dmtn	0.327916
CCNDBP1	Ccndbp1	0.98564
WDR26	Wdr26	0.826355
XPO7	Xpo7	0.887713
GYPC	Gypc	0.288463
OAZ1	Oaz1	0.815794
ANK1	Ank1	0.310065
BSG	Bsg	0.115001
BLVRB	Blvrb	0.385232
GSPT1	Gspt1	-0.22595
TRAK2	Trak2	0.334307
FAM210B	Fam210b	0.305414
ADIPOR1	Adipor1	0.922806
MPP1	Mpp1	0.913735
RNF10	Rnf10	0.948313
DCAF12	Dcaf12	0.907941
FECH	Fech	0.977465
BCL2L1	Bcl2l1	0.9534
RBM38	Rbm38	0.110973
YBX3	Ybx3	0.964517
GLRX5	Glrx5	0.715719
BPGM	Bpgm	0.957034
SLC4A1	Slc4a1	0.973631
MKRN1	Mkrn1	0.940463
FAM46C	Fam46c	0.955706
HBA1	Hba-a1	0.976699
SLC25A39	Slc25a39	0.975671
SNCA	Snca	0.977425
HBA2	Hba-a1	0.984257
BNIP3L	Bnip3l	0.955495
ALAS2	Alas2	0.9748
SLC25A37	Slc25a37	0.98483
HBB	Hbb-bs	0.972418
