# Supplementary material for: A comprehensive single cell transcriptional landscape of human hematopoietic progenitors
Source: Nat Commun. 2019 Jun 3;10:2395. doi: 10.1038/s41467-019-10291-0 (PMC6546699; doi:10.1038/s41467-019-10291-0)
Supplement: Supplementary file 3 — Source Data [file 41467_2019_10291_MOESM3_ESM.zip › Mouse_GeneExpressionOverBranches.xlsx]

## Sheet: Mouse_Branch_1AssociatedGenes
Gene	StatisticsValue	P-value	Adj P-value	Group1_PT_0	Group1_PT_0.01	Group1_PT_0.02	Group1_PT_0.03	Group1_PT_0.04	Group1_PT_0.05	Group1_PT_0.06	Group1_PT_0.07	Group1_PT_0.08	Group1_PT_0.09	Group1_PT_0.1	Group1_PT_0.11	Group1_PT_0.12	Group1_PT_0.13	Group1_PT_0.14	Group1_PT_0.15	Group1_PT_0.16	Group1_PT_0.17	Group1_PT_0.18	Group1_PT_0.19	Group1_PT_0.2	Group1_PT_0.21	Group1_PT_0.22	Group1_PT_0.23	Group1_PT_0.24	Group1_PT_0.25	Group1_PT_0.26	Group1_PT_0.27	Group1_PT_0.28	Group1_PT_0.29	Group1_PT_0.3	Group1_PT_0.31	Group1_PT_0.32	Group1_PT_0.33	Group1_PT_0.34	Group1_PT_0.35	Group1_PT_0.36	Group1_PT_0.37	Group1_PT_0.38	Group1_PT_0.39	Group1_PT_0.4	Group1_PT_0.41	Group1_PT_0.42	Group1_PT_0.43	Group1_PT_0.44	Group1_PT_0.45
H2afy	83.69	2.8758e-17	8.1112e-13	2.2917	2.2392	2.1867	2.1342	2.0818	2.0294	1.9771	1.9249	1.8728	1.8208	1.7689	1.7172	1.6657	1.6143	1.5632	1.5122	1.4615	1.411	1.3608	1.3108	1.2612	1.2118	1.1628	1.1144	1.0666	1.0197	0.9738	0.92901	0.88551	0.84345	0.80298	0.76425	0.72742	0.69263	0.66004	0.62979	0.60201	0.57663	0.55349	0.53241	0.51324	0.4958	0.47993	0.46547	0.45225	0.44011
Cd34	64.893	2.7108e-13	7.6454e-09	1.081	1.126	1.1707	1.2147	1.2577	1.2993	1.3392	1.377	1.4125	1.4452	1.4748	1.501	1.5235	1.5418	1.5557	1.5648	1.5688	1.5673	1.56	1.5465	1.5266	1.4998	1.4664	1.4271	1.3828	1.3341	1.2819	1.22681	1.16973	1.11137	1.05252	0.99392	0.93635	0.88058	0.82736	0.77747	0.73159	0.68976	0.65173	0.61724	0.58603	0.55785	0.53243	0.50952	0.48887	0.4702
[truncated: 55 more columns]

## Sheet: Mouse_Branch_4AssociatedGenes
Gene	StatisticsValue	P-value	Adj P-value	Group4_PT_0	Group4_PT_0.01	Group4_PT_0.02	Group4_PT_0.03	Group4_PT_0.04	Group4_PT_0.05	Group4_PT_0.06	Group4_PT_0.07	Group4_PT_0.08	Group4_PT_0.09	Group4_PT_0.1	Group4_PT_0.11	Group4_PT_0.12	Group4_PT_0.13	Group4_PT_0.14	Group4_PT_0.15	Group4_PT_0.16	Group4_PT_0.17	Group4_PT_0.18	Group4_PT_0.19	Group4_PT_0.2	Group4_PT_0.21	Group4_PT_0.22	Group4_PT_0.23	Group4_PT_0.24	Group4_PT_0.25	Group4_PT_0.26	Group4_PT_0.27	Group4_PT_0.28	Group4_PT_0.29	Group4_PT_0.3	Group4_PT_0.31	Group4_PT_0.32	Group4_PT_0.33	Group4_PT_0.34	Group4_PT_0.35	Group4_PT_0.36	Group4_PT_0.37	Group4_PT_0.38	Group4_PT_0.39	Group4_PT_0.4	Group4_PT_0.41	Group4_PT_0.42	Group4_PT_0.43	Group4_PT_0.44	Group4_PT_0.45
Rap1b	71.86	9.1853e-15	2.5906e-10	-0.41563	-0.36721	-0.31907	-0.2715	-0.224791	-0.179221	-0.13508	-0.092652	-0.052223	-0.014078	0.021497	0.054216	0.083794	0.10994	0.13239	0.15144	0.168373	0.184556	0.201362	0.22016	0.24233	0.26922	0.30223	0.34271	0.39203	0.45158	0.52271	0.6068	0.70474	0.81583	0.93903	1.07332	1.21767	1.37104	1.53239	1.7007	1.87495	2.0541	2.2371	2.4229	2.6105	2.7989	2.9871	3.1739	3.3584	3.5395
Slc14a1	57.197	1.1248e-11	3.1722e-07	1.08012	0.9427	0.8068	0.67391	0.545558	0.423241	0.308472	0.202762	0.107621	0.024557	-0.044919	-0.099298	-0.13707	-0.15673	-0.15677	-0.13693	-0.098958	-0.044793	0.023621	0.10434	0.19543	0.29494	0.40093	0.51145	0.62458	0.73835	0.85084	0.9601	1.06461	1.16426	1.25924	1.34973	1.43591	1.51798	1.59611	1.6705	1.74131	1.8087	1.873	1.9342	1.9926	2.0484	2.1017	2.1527	2.2016	2.2486
Pf4	105.27	7.4194e-22	2.0927e-17	-0.28664	-0.23066	-0.17525	-0.12096	-0.068373	-0.018045	0.029457	0.073568	0.113722	0.149353	0.179897	0.204789	0.223462	0.23535	0.2399	0.23729	0.228891	0.216204	0.200724	0.18395	0.16737	0.15249	0.1408	0.13381	0.13299	0.13986	0.1559	0.18261	0.2211	0.27115	0.33225	0.40393	0.48568	0.57702	0.67746	0.7865	0.90365	1.0284	1.1603	1.2988	1.4435	1.5939	1.7493	1.9095	2.0738	2.2418
[truncated: 55 more columns]

## Sheet: Mouse_Branch_6AssociatedGenes
Gene	StatisticsValue	P-value	Adj P-value	Group6_PT_0	Group6_PT_0.01	Group6_PT_0.02	Group6_PT_0.03	Group6_PT_0.04	Group6_PT_0.05	Group6_PT_0.06	Group6_PT_0.07	Group6_PT_0.08	Group6_PT_0.09	Group6_PT_0.1	Group6_PT_0.11	Group6_PT_0.12	Group6_PT_0.13	Group6_PT_0.14	Group6_PT_0.15	Group6_PT_0.16	Group6_PT_0.17	Group6_PT_0.18	Group6_PT_0.19	Group6_PT_0.2	Group6_PT_0.21	Group6_PT_0.22	Group6_PT_0.23	Group6_PT_0.24	Group6_PT_0.25	Group6_PT_0.26	Group6_PT_0.27	Group6_PT_0.28	Group6_PT_0.29	Group6_PT_0.3	Group6_PT_0.31	Group6_PT_0.32	Group6_PT_0.33	Group6_PT_0.34	Group6_PT_0.35	Group6_PT_0.36	Group6_PT_0.37	Group6_PT_0.38	Group6_PT_0.39	Group6_PT_0.4	Group6_PT_0.41	Group6_PT_0.42	Group6_PT_0.43	Group6_PT_0.44	Group6_PT_0.45
Fermt3	41.914	1.7377e-08	0.00047568	7.0896e-05	-0.0039492	-0.0079737	-0.0120069	-0.016053	-0.0201172	-0.0242029	-0.0283149	-0.0324576	-0.0366352	-0.0408523	-0.045113	-0.049422	-0.0537835	-0.058202	-0.062681	-0.0672267	-0.071842	-0.076532	-0.0813	-0.0861516	-0.0910907	-0.0961218	-0.101249	-0.106477	-0.11181	-0.11725	-0.122815	-0.128691	-0.135283	-0.143006	-0.15227	-0.163496	-0.17689	-0.19205	-0.20847	-0.22562	-0.242987	-0.26006	-0.27659	-0.292562	-0.30799	-0.322896	-0.337273	-0.351136	-0.364494
Arpc2	40.213	3.9115e-08	0.0010692	-0.32289	-0.324095	-0.325342	-0.326669	-0.32812	-0.329727	-0.331538	-0.33359	-0.335925	-0.338582	-0.341601	-0.34502	-0.348889	-0.353237	-0.35811	-0.36355	-0.369587	-0.376273	-0.38364	-0.391739	-0.400599	-0.410266	-0.420779	-0.432177	-0.444503	-0.457795	-0.47209	-0.487436	-0.503688	-0.52053	-0.537631	-0.55466	-0.571292	-0.587272	-0.60261	-0.61734	-0.63154	-0.645235	-0.65849	-0.67133	-0.683768	-0.6958	-0.707444	-0.718699	-0.729573	-0.740075
Zfp36l2	34.121	7.0395e-07	0.019144	0.035118	0.0287605	0.0223838	0.0159692	0.0094977	0.00295028	-0.00369196	-0.010448	-0.0173369	-0.0243774	-0.0315887	-0.03899	-0.0465993	-0.0544366	-0.06252	-0.07087	-0.0795037	-0.0884411	-0.097701	-0.107302	-0.117264	-0.127605	-0.138344	-0.149501	-0.161094	-0.173142	-0.18566	-0.198679	-0.212165	-0.22606	-0.240299	-0.25482	-0.269548	-0.284415	-0.29931	-0.31411	-0.3287	-0.342968	-0.35679	-0.37012	-0.38295	-0.3953	-0.407173	-0.418579	-0.429525	-0.44002
Spn	47.359	1.2838e-09	3.5247e-05	-0.13871	-0.142943	-0.147179	-0.151413	-0.15564	-0.159866	-0.164083	-0.168293	-0.172492	-0.176682	-0.180859	-0.18502	-0.189172	-0.193305	-0.19742	-0.20152	-0.205595	-0.209651	-0.21368	-0.217693	-0.221677	-0.225634	-0.229563	-0.233462	-0.237331	-0.241168	-0.24497	-0.24875	-0.25281	-0.257793	-0.264363	-0.27318	-0.284906	-0.299898	-0.31758	-0.33719	-0.35797	-0.379161	-0.40003	-0.42019	-0.439649	-0.45841	-0.476485	-0.493887	-0.510627	-0.526717
Slc22a3	34.515	5.8423e-07	0.015894	0.41646	0.404009	0.391504	0.378887	0.3661	0.35309	0.339797	0.326166	0.31214	0.297664	0.282681	0.26714	0.25097	0.234128	0.21655	0.19819	0.178984	0.158875	0.13781	0.115729	0.0925786	0.0683017	0.0428419	0.0161429	-0.0118516	-0.0411979	-0.071953	-0.104148	-0.137109	-0.169357	-0.19937	-0.22563	-0.246602	-0.261359	-0.27075	-0.27596	-0.2782	-0.278651	-0.27849	-0.2783	-0.278134	-0.27797	-0.277822	-0.277681	-0.27755	-0.277428
Nfkb1	37.333	1.5381e-07	0.0041957	0.1463	0.136074	0.125842	0.115593	0.10532	0.0950175	0.084674	0.0742829	0.0638364	0.0533263	0.0427449	0.032084	0.0213363	0.0104931	-0.0004531	-0.01151	-0.0226866	-0.0339897	-0.045428	-0.0570083	-0.0687397	-0.0806297	-0.0926862	-0.104917	-0.117331	-0.129934	-0.14274	-0.155746	-0.169025	-0.18269	-0.196864	-0.21167	-0.227224	-0.243567	-0.26047	-0.27766	-0.29485	-0.311773	-0.32815	-0.34386	-0.358886	-0.37326	-0.386977	-0.400059	-0.412513	-0.424351
Cmtm7	46.433	2.0011e-09	5.4909e-05	-0.15946	-0.170791	-0.182192	-0.19373	-0.20547	-0.217489	-0.229847	-0.242615	-0.255861	-0.269654	-0.284062	-0.29915	-0.314996	-0.331658	-0.34921	-0.36772	-0.38725	-0.407876	-0.42966	-0.452681	-0.476996	-0.502679	-0.529796	-0.558417	-0.588609	-0.620441	-0.65398	-0.689271	-0.725551	-0.761151	-0.794352	-0.82343	-0.84668	-0.863022	-0.87341	-0.87916	-0.88161	-0.882092	-0.8819	-0.88171	-0.881535	-0.88139	-0.881268	-0.88117	-0.881096	-0.881045
Rpsa	71.427	1.1338e-14	3.1459e-10	-0.080706	-0.0868479	-0.0929484	-0.0989665	-0.10486	-0.11059	-0.116114	-0.12139	-0.126378	-0.131035	-0.135322	-0.1392	-0.142618	-0.145544	-0.14793	-0.14975	-0.150944	-0.151479	-0.15131	-0.150407	-0.148717	-0.146202	-0.142822	-0.138534	-0.133299	-0.127074	-0.11982	-0.111508	-0.102603	-0.0941174	-0.0870936	-0.082575	-0.0816059	-0.0848286	-0.091659	-0.10128	-0.11286	-0.125598	-0.13868	-0.1517	-0.164629	-0.17748	-0.190255	-0.20295	-0.215569	-0.228112
Ptprcap	40.359	3.6489e-08	0.00099757	0.34737	0.330852	0.314289	0.297626	0.28082	0.263809	0.246555	0.229006	0.211111	0.192822	0.174089	0.15486	0.135096	0.114736	0.093736	0.072045	0.0496157	0.0263971	0.0023405	-0.0226033	-0.0484838	-0.0753502	-0.103252	-0.132238	-0.162358	-0.193661	-0.2262	-0.259988	-0.294307	-0.327571	-0.358148	-0.38441	-0.404723	-0.4181	-0.42551	-0.42831	-0.42784	-0.425447	-0.42246	-0.41955	-0.416745	-0.41405	-0.41145	-0.408956	-0.40656	-0.404263
Ifitm2	40.755	3.0203e-08	0.0008259	0.2329	0.220469	0.208001	0.195461	0.18282	0.17003	0.157068	0.143894	0.130473	0.11677	0.102749	0.088376	0.073615	0.0584305	0.042788	0.026651	0.00998492	-0.0072452	-0.025075	-0.0435396	-0.0626744	-0.0825146	-0.103095	-0.124452	-0.14662	-0.169635	-0.19353	-0.218333	-0.243713	-0.268947	-0.29329	-0.31599	-0.336315	-0.353769	-0.36868	-0.38152	-0.39278	-0.402921	-0.41242	-0.42153	-0.430245	-0.43859	-0.446562	-0.454171	-0.461423	-0.468324
Ywhaq	51.914	1.4376e-10	3.958e-06	-0.0029236	-0.0178624	-0.0327183	-0.0474085	-0.06185	-0.0759606	-0.0896568	-0.102856	-0.115475	-0.127432	-0.138644	-0.14903	-0.158498	-0.166976	-0.17438	-0.18062	-0.185617	-0.18929	-0.19156	-0.19233	-0.19153	-0.189074	-0.184878	-0.17886	-0.170937	-0.161026	-0.14904	-0.134933	-0.119369	-0.103863	-0.0899701	-0.079247	-0.0732484	-0.0729571	-0.077594	-0.086042	-0.097186	-0.109909	-0.12312	-0.13625	-0.149289	-0.16223	-0.175076	-0.187829	-0.200492	-0.213065
Gm16210	41.319	2.3089e-08	0.00063182	0.011839	0.0053231	-0.0012234	-0.00783019	-0.014527	-0.0213454	-0.0283141	-0.0354639	-0.0428248	-0.050427	-0.0583006	-0.066476	-0.074983	-0.0838521	-0.093113	-0.1028	-0.112933	-0.123551	-0.13468	-0.146357	-0.158604	-0.171455	-0.184939	-0.199087	-0.213928	-0.229494	-0.24581	-0.262906	-0.280468	-0.297825	-0.314286	-0.32916	-0.341747	-0.351628	-0.35919	-0.36499	-0.36957	-0.373486	-0.37727	-0.38119	-0.385275	-0.38951	-0.393887	-0.398414	-0.403085	-0.407897
Rpl28	65.228	2.3038e-13	6.3818e-09	0.11059	0.104707	0.098817	0.0929193	0.08701	0.0810859	0.0751428	0.0691769	0.0631846	0.057162	0.0511054	0.045011	0.0388748	0.0326933	0.026463	0.020179	0.0138387	0.0074378	0.00097262	-0.00556066	-0.0121658	-0.0188466	-0.0256069	-0.0324504	-0.0393809	-0.0464022	-0.053518	-0.0607363	-0.0681839	-0.0761232	-0.084824	-0.094556	-0.105589	-0.118064	-0.13173	-0.14624	-0.16129	-0.176521	-0.19163	-0.20644	-0.220952	-0.23517	-0.249109	-0.262762	-0.276137	-0.28924
Gm14513	63.667	4.9122e-13	1.3597e-08	-0.040893	-0.0413381	-0.0418038	-0.0423107	-0.042879	-0.0435305	-0.0442845	-0.0451622	-0.046184	-0.0473707	-0.0487427	-0.050321	-0.0521252	-0.054177	-0.056496	-0.059104	-0.0620212	-0.0652676	-0.068864	-0.0728315	-0.0771902	-0.0819609	-0.0871641	-0.0928204	-0.0989505	-0.105575	-0.11271	-0.120387	-0.128555	-0.137114	-0.145955	-0.15497	-0.164055	-0.173126	-0.18219	-0.19126	-0.20036	-0.209516	-0.21874	-0.22804	-0.237419	-0.24687	-0.256406	-0.266012	-0.27569	-0.28544
Muc13	38.87	7.4111e-08	0.0020238	0.56167	0.535614	0.509554	0.483476	0.45737	0.431236	0.405057	0.378827	0.352537	0.32618	0.299746	0.27323	0.246615	0.219901	0.19308	0.16613	0.139064	0.111858	0.084508	0.0570052	0.0293412	0.00150748	-0.0265044	-0.0547029	-0.0830966	-0.111694	-0.1405	-0.169516	-0.198236	-0.225606	-0.250542	-0.27196	-0.288768	-0.300338	-0.30741	-0.311	-0.3121	-0.311736	-0.31089	-0.31006	-0.309278	-0.30854	-0.307844	-0.307191	-0.30658	-0.30601
Rpl18-ps1	74.691	2.3165e-15	6.433e-11	0.042833	0.0361637	0.0295029	0.0228586	0.016239	0.00965197	0.00310615	-0.0033904	-0.00982944	-0.0162028	-0.0225023	-0.02872	-0.0348466	-0.0408751	-0.046797	-0.052604	-0.0582871	-0.0638393	-0.069252	-0.0745166	-0.0796253	-0.0845698	-0.0893419	-0.0939332	-0.0983358	-0.102541	-0.10654	-0.110336	-0.114152	-0.118479	-0.123818	-0.13067	-0.139542	-0.150719	-0.16384	-0.17843	-0.194	-0.210063	-0.22615	-0.24202	-0.257657	-0.27307	-0.288275	-0.30326	-0.318033	-0.332599
Fam65a	51.397	1.8439e-10	5.0754e-06	0.65248	0.626309	0.600164	0.574061	0.54802	0.522066	0.496216	0.470494	0.44492	0.419515	0.394301	0.3693	0.344529	0.320013	0.29577	0.27183	0.248202	0.224914	0.20199	0.179438	0.157294	0.135572	0.114295	0.0934838	0.0731593	0.0533429	0.034056	0.0153164	-0.00293093	-0.0208266	-0.0385157	-0.056143	-0.0738544	-0.0917252	-0.10962	-0.12737	-0.14479	-0.161703	-0.17795	-0.19344	-0.208182	-0.22219	-0.235479	-0.248056	-0.259935	-0.271129
Vamp5	77.352	6.3337e-16	1.7596e-11	0.61863	0.605283	0.591929	0.578555	0.56515	0.551716	0.53823	0.524689	0.511081	0.497399	0.483633	0.46977	0.455811	0.441735	0.42754	0.41321	0.398743	0.384125	0.36935	0.354402	0.339278	0.323968	0.308461	0.292747	0.276819	0.260666	0.24428	0.227646	0.21069	0.193258	0.175192	0.15634	0.136531	0.115724	0.094174	0.0722	0.05012	0.028254	0.0069143	-0.013744	-0.0337251	-0.05304	-0.0716996	-0.0897153	-0.107098	-0.123859
S100a10	43.015	1.0273e-08	0.00028135	0.72727	0.692641	0.658023	0.623433	0.58888	0.554385	0.519956	0.485606	0.45135	0.417202	0.383174	0.34928	0.315533	0.281947	0.24853	0.21531	0.182287	0.149477	0.1169	0.0845554	0.0524695	0.0206514	-0.0108854	-0.0421276	-0.0730616	-0.103674	-0.13395	-0.163866	-0.192944	-0.220203	-0.244637	-0.26524	-0.280994	-0.291344	-0.29708	-0.29926	-0.29893	-0.297142	-0.29494	-0.29284	-0.290869	-0.28903	-0.287307	-0.28571	-0.284233	-0.282874
Uba1	106.562	3.9349e-22	1.0977e-17	0.21518	0.196654	0.178227	0.160008	0.1421	0.124604	0.107627	0.0912706	0.0756388	0.060835	0.0469628	0.034126	0.0224269	0.0119702	0.0028591	-0.004803	-0.0109126	-0.0153661	-0.01806	-0.018891	-0.0177554	-0.0145498	-0.00917057	-0.00151432	0.00852249	0.0210434	0.036152	0.0539095	0.0731492	0.0913049	0.105735	0.1138	0.11285	0.101296	0.080746	0.053424	0.021553	-0.0126445	-0.046989	-0.080371	-0.112756	-0.14416	-0.174608	-0.204106	-0.232674	-0.260329
Rpl27a	146.257	1.2905e-30	3.6135e-26	0.17312	0.172313	0.171507	0.170707	0.16992	0.169139	0.168377	0.167635	0.166914	0.16622	0.165553	0.16492	0.16432	0.163759	0.16324	0.16276	0.162337	0.16196	0.16164	0.161373	0.161169	0.161028	0.160954	0.16095	0.161019	0.161165	0.16139	0.161681	0.161508	0.159757	0.155282	0.14694	0.133572	0.114554	0.090802	0.063536	0.033977	0.00334506	-0.027166	-0.056947	-0.0859844	-0.11429	-0.141877	-0.168756	-0.19494	-0.220441
RP24-246N21.1	140.071	2.725e-29	7.6281e-25	0.25479	0.248102	0.241429	0.234789	0.2282	0.221681	0.215247	0.208915	0.202702	0.196626	0.190704	0.18495	0.179389	0.17403	0.16889	0.16399	0.159353	0.154984	0.15091	0.147134	0.143688	0.140582	0.137835	0.135464	0.133486	0.131917	0.13077	0.130057	0.129174	0.12687	0.121853	0.11283	0.0985111	0.0781639	0.052781	0.023685	-0.007804	-0.0403626	-0.072697	-0.10415	-0.134703	-0.16438	-0.193181	-0.221134	-0.248248	-0.27454
Plac8	50.781	2.4802e-10	6.8239e-06	0.30328	0.250594	0.198011	0.145629	0.093551	0.041878	-0.00928969	-0.0598506	-0.109704	-0.158748	-0.206881	-0.254	-0.300014	-0.34481	-0.38829	-0.43036	-0.470907	-0.509838	-0.54705	-0.58244	-0.61591	-0.647357	-0.67668	-0.703779	-0.728551	-0.750896	-0.77071	-0.787902	-0.802416	-0.814265	-0.823464	-0.83003	-0.833966	-0.835401	-0.83477	-0.83256	-0.82927	-0.825402	-0.82144	-0.81762	-0.81397	-0.81047	-0.807134	-0.803944	-0.800905	-0.798012
H2-K1	57.135	1.1593e-11	3.1994e-07	0.43594	0.402493	0.369069	0.335686	0.30236	0.269124	0.235985	0.202968	0.170093	0.137381	0.104853	0.072527	0.0404251	0.00856732	-0.023026	-0.054335	-0.0853386	-0.116017	-0.14635	-0.176316	-0.205897	-0.23507	-0.263817	-0.292116	-0.319947	-0.347291	-0.37413	-0.400423	-0.425878	-0.449874	-0.471779	-0.49096	-0.506781	-0.518899	-0.52784	-0.53432	-0.53902	-0.542655	-0.54591	-0.54913	-0.552332	-0.55552	-0.5587	-0.561863	-0.565012	-0.568147
Rps11	74.381	2.6933e-15	7.4782e-11	0.23743	0.217922	0.198451	0.179047	0.15974	0.140572	0.121569	0.102765	0.084195	0.0658918	0.0478888	0.030219	0.0129169	-0.00398521	-0.020454	-0.036455	-0.0519563	-0.0669236	-0.081324	-0.0951237	-0.10829	-0.120788	-0.132587	-0.143651	-0.153948	-0.163445	-0.17211	-0.179911	-0.187067	-0.194059	-0.201383	-0.20954	-0.219019	-0.230143	-0.24266	-0.25623	-0.2705	-0.285109	-0.29972	-0.31416	-0.328421	-0.34251	-0.356419	-0.370163	-0.38374	-0.397153
Gm10275	99.216	1.4442e-20	4.0258e-16	0.35611	0.325942	0.295886	0.266044	0.23652	0.207433	0.178878	0.150967	0.123806	0.0975035	0.0721661	0.047901	0.024816	0.00301782	-0.017386	-0.036289	-0.0535824	-0.0691602	-0.082915	-0.0947388	-0.104525	-0.112167	-0.117556	-0.120586	-0.121149	-0.119138	-0.11445	-0.106996	-0.0976244	-0.0882044	-0.0806657	-0.076938	-0.0789505	-0.0879069	-0.10278	-0.12212	-0.14448	-0.168405	-0.19247	-0.21595	-0.23883	-0.26111	-0.282811	-0.303934	-0.324492	-0.344495
Rps8-ps1	54.188	4.8069e-11	1.3248e-06	0.4866	0.439334	0.392246	0.345508	0.2993	0.25379	0.209161	0.165586	0.123241	0.0823018	0.0429437	0.0053426	-0.0303258	-0.0638858	-0.095162	-0.12398	-0.150158	-0.173528	-0.19391	-0.21113	-0.225012	-0.235379	-0.242057	-0.24487	-0.243641	-0.238196	-0.22836	-0.213991	-0.196106	-0.177019	-0.159118	-0.14479	-0.136427	-0.135574	-0.14121	-0.15181	-0.16588	-0.181886	-0.19835	-0.21451	-0.230347	-0.24586	-0.261047	-0.275925	-0.290495	-0.304762
H2-D1	85.047	1.4828e-17	4.126e-13	0.32906	0.312236	0.29535	0.278348	0.26117	0.243769	0.226075	0.208035	0.18959	0.170685	0.151259	0.13126	0.11062	0.0892904	0.06721	0.044323	0.0205692	-0.0041077	-0.029766	-0.0564625	-0.0842557	-0.113203	-0.143363	-0.174792	-0.207548	-0.24169	-0.27727	-0.314336	-0.352258	-0.389676	-0.425187	-0.45739	-0.484871	-0.506765	-0.52381	-0.53707	-0.54758	-0.556411	-0.56459	-0.57264	-0.580602	-0.58846	-0.596232	-0.603908	-0.611492	-0.618987
Rpl10	121.016	3.2409e-25	9.0545e-21	0.22398	0.207879	0.191812	0.175809	0.1599	0.144121	0.128501	0.113071	0.0978656	0.0829151	0.0682516	0.053907	0.0399137	0.026303	0.013107	0.00035772	-0.0119131	-0.0236734	-0.034891	-0.0455352	-0.0555729	-0.0649725	-0.0737021	-0.0817299	-0.089024	-0.0955524	-0.10128	-0.106201	-0.11078	-0.116047	-0.123063	-0.13289	-0.146578	-0.164755	-0.18669	-0.21139	-0.23788	-0.265156	-0.29226	-0.3187	-0.344465	-0.36957	-0.394012	-0.417816	-0.44099	-0.463543
Rpl6	131.698	1.6873e-27	4.7195e-23	0.14043	0.131579	0.122737	0.11391	0.10511	0.0963302	0.0875918	0.0788977	0.0702554	0.0616721	0.0531553	0.044712	0.0363506	0.0280776	0.019901	0.011827	0.00386408	-0.0039806	-0.0117	-0.0192858	-0.0267315	-0.0340296	-0.0411726	-0.048153	-0.0549635	-0.0615968	-0.068045	-0.0743094	-0.0806047	-0.0873934	-0.0951509	-0.10435	-0.115474	-0.128794	-0.14399	-0.16063	-0.17827	-0.196482	-0.21483	-0.2331	-0.251285	-0.26938	-0.287395	-0.305325	-0.323173	-0.340941
Rpl38	136.867	1.3218e-28	3.6994e-24	0.4722	0.44352	0.414936	0.386543	0.35844	0.330717	0.303476	0.27681	0.250815	0.225587	0.201223	0.17782	0.155467	0.134268	0.11432	0.095705	0.0785339	0.0628971	0.048891	0.0366107	0.0261529	0.0176133	0.0110877	0.00667206	0.00446231	0.00455434	0.0070441	0.011996	0.0185537	0.0248123	0.0288098	0.028584	0.0221749	0.00837576	-0.011696	-0.03648	-0.064416	-0.0939417	-0.12353	-0.1524	-0.180528	-0.20793	-0.234617	-0.2606	-0.285893	-0.310506
Vim	54.213	4.7481e-11	1.3087e-06	0.87694	0.795743	0.714768	0.634233	0.55436	0.475363	0.397469	0.320894	0.245859	0.172585	0.101291	0.032196	-0.0344776	-0.0985113	-0.15968	-0.21778	-0.272571	-0.323844	-0.37138	-0.414949	-0.454341	-0.489332	-0.519704	-0.545234	-0.565705	-0.580895	-0.59058	-0.594581	-0.593498	-0.588865	-0.582263	-0.57527	-0.569468	-0.565992	-0.56461	-0.56485	-0.5662	-0.568195	-0.57034	-0.5724	-0.574365	-0.57623	-0.578007	-0.579689	-0.581281	-0.582783
Tagln2	109.745	8.2491e-23	2.3021e-18	0.51687	0.488149	0.459398	0.430584	0.40168	0.372645	0.343458	0.314083	0.28449	0.254647	0.224523	0.19409	0.16331	0.132157	0.1006	0.068604	0.0361415	0.0031798	-0.030312	-0.0643655	-0.0990115	-0.134281	-0.170206	-0.206817	-0.244145	-0.282222	-0.32108	-0.360735	-0.400877	-0.440811	-0.479824	-0.5172	-0.552225	-0.584414	-0.61398	-0.64126	-0.66662	-0.690382	-0.7129	-0.73435	-0.754764	-0.77415	-0.792533	-0.809924	-0.826342	-0.841804
Rps17	105.798	5.7255e-22	1.5971e-17	0.48212	0.449554	0.417073	0.384763	0.35271	0.321001	0.289721	0.258956	0.228791	0.199313	0.170607	0.14276	0.115855	0.0899806	0.065222	0.041665	0.0193945	-0.0015027	-0.020941	-0.038835	-0.0550984	-0.0696457	-0.0823909	-0.0932483	-0.102132	-0.108956	-0.11364	-0.116106	-0.116953	-0.117503	-0.119121	-0.12317	-0.131025	-0.143537	-0.16002	-0.17949	-0.20097	-0.223457	-0.246	-0.2681	-0.289755	-0.31096	-0.331727	-0.352062	-0.371974	-0.39147
Rps26	130.695	2.7655e-27	7.7348e-23	0.3049	0.284901	0.264963	0.245149	0.22553	0.206152	0.187094	0.168413	0.150173	0.132435	0.115264	0.098722	0.0828714	0.0677759	0.053498	0.040101	0.0276473	0.0162001	0.0058223	-0.00342338	-0.0114739	-0.0182664	-0.0237379	-0.0278256	-0.0304666	-0.0315979	-0.031157	-0.0290962	-0.0258429	-0.0223625	-0.0196497	-0.018699	-0.0205057	-0.0257179	-0.033923	-0.044506	-0.056851	-0.0703415	-0.084375	-0.098639	-0.113118	-0.12781	-0.142704	-0.157805	-0.173106	-0.188604
Ly6e	106.322	4.4283e-22	1.2353e-17	0.38807	0.362452	0.336847	0.311264	0.28572	0.260212	0.234766	0.209389	0.184092	0.158886	0.133782	0.10879	0.0839296	0.0592031	0.034625	0.010207	-0.0140402	-0.0381045	-0.061975	-0.0856393	-0.109087	-0.132306	-0.155286	-0.178014	-0.20048	-0.222672	-0.24458	-0.266182	-0.287289	-0.307506	-0.326429	-0.34365	-0.358774	-0.371577	-0.38243	-0.39182	-0.40023	-0.408136	-0.41601	-0.4241	-0.432407	-0.44093	-0.449661	-0.458601	-0.467746	-0.477091
Txnip	44.569	4.8869e-09	0.00013395	1.1436	1.06998	0.996546	0.923462	0.8509	0.779024	0.708018	0.63805	0.569295	0.501926	0.436115	0.37204	0.309862	0.249766	0.19192	0.1365	0.0836796	0.0336286	-0.013478	-0.0574678	-0.0981668	-0.135402	-0.169001	-0.198789	-0.224594	-0.246242	-0.26356	-0.276392	-0.285003	-0.290151	-0.292616	-0.29318	-0.292629	-0.291595	-0.29027	-0.28877	-0.28718	-0.285629	-0.28421	-0.28298	-0.281933	-0.28107	-0.280386	-0.27988	-0.279546	-0.279384
Cdk6	123.254	1.0779e-25	3.0128e-21	0.72054	0.68376	0.647012	0.610341	0.57378	0.537376	0.501159	0.465168	0.429443	0.39402	0.358938	0.32423	0.289947	0.256113	0.22277	0.18996	0.157716	0.126078	0.095083	0.0647685	0.0351734	0.00633512	-0.0217084	-0.0489195	-0.0752601	-0.100693	-0.12518	-0.148692	-0.17151	-0.19426	-0.217589	-0.24214	-0.268563	-0.297218	-0.32761	-0.35906	-0.39091	-0.422496	-0.45316	-0.48258	-0.510751	-0.53771	-0.56346	-0.588035	-0.61145	-0.633726
Rpl22	164.328	1.7237e-34	4.8323e-30	0.55872	0.527916	0.497211	0.466696	0.43646	0.40661	0.377229	0.348415	0.320264	0.292868	0.266324	0.24073	0.216167	0.192743	0.17055	0.14968	0.130224	0.112285	0.095953	0.0813224	0.0684888	0.0575463	0.0485895	0.041713	0.0370112	0.0345788	0.03451	0.0368696	0.0408192	0.0444954	0.0459791	0.043351	0.0346918	0.0188232	-0.0031608	-0.029732	-0.059361	-0.0905191	-0.12171	-0.15217	-0.181874	-0.21084	-0.23908	-0.266604	-0.293424	-0.319555
Rps16	121.939	2.058e-25	5.7508e-21	0.45406	0.431736	0.409445	0.387217	0.36509	0.343084	0.321243	0.299594	0.27817	0.257003	0.236126	0.21557	0.195368	0.175551	0.15615	0.1372	0.118737	0.100785	0.083379	0.066552	0.0503355	0.0347618	0.0198631	0.00567154	-0.00778071	-0.0204615	-0.032339	-0.0433857	-0.0537336	-0.0636939	-0.0735878	-0.083736	-0.0944609	-0.105984	-0.11823	-0.13105	-0.14432	-0.157907	-0.17166	-0.18553	-0.199494	-0.21356	-0.227723	-0.241984	-0.256339	-0.270788
Rps21	225.159	1.4546e-47	4.0887e-43	0.17586	0.169003	0.162178	0.155405	0.14871	0.142122	0.135666	0.129368	0.123254	0.117352	0.111687	0.10629	0.101174	0.0963799	0.091928	0.087846	0.0841597	0.0808953	0.078079	0.0757384	0.0738985	0.0725864	0.0718282	0.0716504	0.0720793	0.0731414	0.074863	0.0772488	0.0796657	0.0807546	0.079117	0.073354	0.0620685	0.0444398	0.021425	-0.0056799	-0.035578	-0.0669726	-0.098594	-0.12979	-0.16055	-0.19087	-0.220762	-0.250233	-0.279291	-0.307941
Lgals1	93.396	2.4997e-19	6.9634e-15	1.0668	1.01667	0.966562	0.916451	0.86633	0.81621	0.766077	0.715933	0.665775	0.615603	0.565414	0.51521	0.464977	0.414727	0.36445	0.31415	0.263822	0.213463	0.16307	0.112649	0.0621898	0.0116933	-0.0388424	-0.0894191	-0.140039	-0.190703	-0.24141	-0.292145	-0.342065	-0.389422	-0.432414	-0.46924	-0.498099	-0.517951	-0.53009	-0.53625	-0.53818	-0.53761	-0.53625	-0.53498	-0.533822	-0.53278	-0.531863	-0.531055	-0.530358	-0.529772
Naca	215.271	1.9515e-45	5.484e-41	0.51604	0.496295	0.476599	0.456994	0.43753	0.418243	0.399187	0.380406	0.361945	0.34385	0.326167	0.30894	0.292217	0.276043	0.26046	0.24552	0.231271	0.217749	0.20501	0.193084	0.182033	0.171896	0.162719	0.154548	0.14743	0.141409	0.13653	0.132817	0.129508	0.124967	0.117507	0.10544	0.0870798	0.061445	0.02972	-0.0064966	-0.045606	-0.0860103	-0.12614	-0.16521	-0.20319	-0.2401	-0.275971	-0.310807	-0.344629	-0.377456
Ifitm1	58.126	7.1809e-12	1.9828e-07	1.4853	1.39552	1.30599	1.21691	1.1285	1.04097	0.954564	0.869488	0.78597	0.704232	0.624497	0.54699	0.471925	0.399533	0.33003	0.26365	0.200604	0.141118	0.085415	0.0337172	-0.0137525	-0.0567719	-0.0951184	-0.128569	-0.156902	-0.179895	-0.19732	-0.208992	-0.215367	-0.217688	-0.217229	-0.21527	-0.213086	-0.211643	-0.21095	-0.21084	-0.21113	-0.211654	-0.21224	-0.21281	-0.213343	-0.21385	-0.214338	-0.214797	-0.215231	-0.21564
Rpl10a	140.158	2.6109e-29	7.3091e-25	0.6438	0.609299	0.574863	0.540557	0.50644	0.472591	0.439061	0.405919	0.373231	0.341059	0.30947	0.27853	0.248299	0.218845	0.19023	0.16253	0.135789	0.110089	0.085488	0.0620513	0.0398444	0.0189316	-0.00062254	-0.0187532	-0.0353956	-0.0504852	-0.063957	-0.0757618	-0.0862843	-0.0964057	-0.107034	-0.11908	-0.133442	-0.150704	-0.17042	-0.19193	-0.21461	-0.237807	-0.26089	-0.28354	-0.305754	-0.32753	-0.348888	-0.369825	-0.39035	-0.410473
B2m	110.074	7.0194e-23	1.959e-18	0.73659	0.700998	0.665395	0.629763	0.59409	0.558358	0.522557	0.48667	0.450685	0.414585	0.378359	0.34199	0.305467	0.268773	0.2319	0.19482	0.15753	0.120015	0.082259	0.0442478	0.00596768	-0.0325957	-0.0714566	-0.110629	-0.150127	-0.189965	-0.23016	-0.270696	-0.310909	-0.349372	-0.38462	-0.41519	-0.439611	-0.457037	-0.46851	-0.47541	-0.47916	-0.481152	-0.48275	-0.48466	-0.486905	-0.48948	-0.492382	-0.495601	-0.499135	-0.502977
Hsp90ab1	373.473	1.4963e-79	4.2158e-75	0.43526	0.423772	0.412341	0.401018	0.38986	0.378919	0.36825	0.35791	0.347951	0.338428	0.329396	0.32091	0.313023	0.305791	0.29927	0.29351	0.288567	0.284499	0.28136	0.279198	0.278074	0.278042	0.279154	0.281467	0.285034	0.28991	0.29615	0.303755	0.311194	0.315189	0.312365	0.29935	0.27277	0.230715	0.17576	0.11135	0.040906	-0.0321249	-0.10438	-0.17415	-0.241404	-0.30618	-0.368521	-0.428469	-0.486063	-0.541346
Rps6	79.813	1.9077e-16	5.3029e-12	0.62884	0.571201	0.513751	0.456679	0.40018	0.344428	0.289627	0.235962	0.183621	0.132795	0.0836715	0.036441	-0.00870867	-0.0515869	-0.092005	-0.12977	-0.164704	-0.196606	-0.22529	-0.250569	-0.272252	-0.290149	-0.304073	-0.313833	-0.319241	-0.320107	-0.31624	-0.307487	-0.294628	-0.279517	-0.264066	-0.25019	-0.239787	-0.234185	-0.23286	-0.23494	-0.23955	-0.245833	-0.25292	-0.26038	-0.268186	-0.27633	-0.284808	-0.293615	-0.302744	-0.312191
Rplp1	178.039	1.9667e-37	5.5186e-33	0.46174	0.433024	0.404448	0.376144	0.34825	0.320899	0.29423	0.268379	0.243482	0.219675	0.197095	0.17588	0.156159	0.138076	0.12177	0.10736	0.0950026	0.0848238	0.076962	0.071553	0.0687334	0.0686394	0.0714073	0.0771733	0.0860738	0.098245	0.11382	0.132907	0.1545	0.176355	0.196158	0.2116	0.220358	0.220953	0.21443	0.20232	0.18617	0.167492	0.1478	0.12787	0.107732	0.087392	0.0668537	0.0461195	0.0251932	0.00407816
Rps3a1	91.188	7.3632e-19	2.0508e-14	0.61291	0.564331	0.515884	0.467693	0.41988	0.372584	0.325923	0.280026	0.235022	0.191038	0.148202	0.10664	0.0664818	0.027853	-0.0091181	-0.044304	-0.0775777	-0.108811	-0.13788	-0.164648	-0.188996	-0.210794	-0.229914	-0.246229	-0.259612	-0.269934	-0.27707	-0.280904	-0.281779	-0.280546	-0.278088	-0.27528	-0.273018	-0.271949	-0.27206	-0.27322	-0.27528	-0.278087	-0.28151	-0.28548	-0.289979	-0.295	-0.300523	-0.306553	-0.313077	-0.320087
Rpl7	133.691	6.3233e-28	1.7691e-23	0.54753	0.518828	0.490165	0.461589	0.43314	0.404866	0.376806	0.349004	0.321503	0.294347	0.267577	0.24124	0.215371	0.190021	0.16523	0.14104	0.117497	0.0946421	0.072518	0.0511683	0.0306358	0.0109636	-0.00780522	-0.0256277	-0.0424609	-0.0582617	-0.072987	-0.0865979	-0.099166	-0.110889	-0.121974	-0.13262	-0.143044	-0.15341	-0.1638	-0.17428	-0.1849	-0.195731	-0.20683	-0.21823	-0.229923	-0.2419	-0.254169	-0.266714	-0.279534	-0.292623
Actg1	183.595	1.2599e-38	3.536e-34	0.67839	0.640456	0.602506	0.564528	0.52651	0.488429	0.45028	0.412045	0.373709	0.33526	0.296681	0.25796	0.219081	0.180031	0.1408	0.10136	0.061709	0.0218298	-0.018292	-0.0586719	-0.099323	-0.14026	-0.181497	-0.223049	-0.264929	-0.307153	-0.34973	-0.392675	-0.435637	-0.477891	-0.51869	-0.55728	-0.59292	-0.625126	-0.65426	-0.68083	-0.70537	-0.728387	-0.75039	-0.77165	-0.79218	-0.812	-0.831121	-0.849553	-0.867309	-0.8844
Rpl31	159.141	2.234e-33	6.2601e-29	0.50488	0.469336	0.433918	0.398756	0.36398	0.329717	0.296097	0.263248	0.231298	0.200376	0.170611	0.14213	0.115063	0.0895372	0.065682	0.043626	0.0234966	0.0054233	-0.010466	-0.0240421	-0.0351772	-0.0437427	-0.0496099	-0.0526505	-0.0527359	-0.0497376	-0.043527	-0.0340081	-0.0220188	-0.00946262	0.0016993	0.0095059	0.0119965	0.00790316	-0.0019147	-0.016191	-0.033659	-0.0530529	-0.073132	-0.093258	-0.113404	-0.13357	-0.153755	-0.173959	-0.194182	-0.214423
Eef2	120.93	3.3804e-25	9.4435e-21	0.72824	0.674018	0.619988	0.566349	0.51329	0.461018	0.409716	0.359583	0.310814	0.263603	0.218146	0.17464	0.133272	0.0942437	0.057748	0.023981	-0.0068648	-0.0345931	-0.059009	-0.0799188	-0.0971267	-0.110438	-0.119658	-0.124592	-0.125045	-0.120823	-0.11173	-0.0976158	-0.0796471	-0.0604867	-0.0428793	-0.029569	-0.0233012	-0.0258511	-0.036024	-0.052056	-0.072184	-0.0946445	-0.11771	-0.14049	-0.162966	-0.18513	-0.206989	-0.228552	-0.249822	-0.270804
Rpl13	139.647	3.3586e-29	9.4013e-25	0.59367	0.553352	0.51315	0.473183	0.43357	0.394425	0.355868	0.318018	0.280989	0.244902	0.209872	0.17602	0.143457	0.112307	0.082685	0.054709	0.0284957	0.0041637	-0.01817	-0.0383875	-0.0563715	-0.0720044	-0.0851687	-0.0957467	-0.103621	-0.108674	-0.11079	-0.10987	-0.106534	-0.102204	-0.0983444	-0.096422	-0.097901	-0.103754	-0.11343	-0.1261	-0.14092	-0.157056	-0.17368	-0.19038	-0.207138	-0.22394	-0.2408	-0.257707	-0.274665	-0.29167
Apoe	76.421	9.9714e-16	2.7696e-11	1.6566	1.574	1.49154	1.40934	1.3275	1.24629	1.16571	1.08594	1.00711	0.929362	0.852825	0.77764	0.703929	0.63184	0.5615	0.49305	0.426624	0.362351	0.30037	0.240815	0.183821	0.129522	0.0780532	0.0295496	-0.0158541	-0.0580232	-0.096823	-0.132117	-0.163721	-0.1914	-0.214913	-0.23402	-0.248481	-0.258294	-0.26418	-0.26701	-0.26765	-0.266957	-0.26578	-0.26455	-0.263301	-0.26202	-0.260707	-0.259369	-0.258004	-0.256611
Rps20	173.586	1.7776e-36	4.9866e-32	0.5168	0.485789	0.454829	0.423964	0.39324	0.362708	0.332411	0.302399	0.272718	0.243416	0.21454	0.18614	0.158257	0.130945	0.10425	0.078214	0.052891	0.0283257	0.0045656	-0.0183419	-0.0403494	-0.0614096	-0.0814751	-0.100499	-0.118433	-0.13523	-0.15084	-0.16523	-0.17853	-0.191081	-0.203236	-0.21535	-0.227763	-0.240744	-0.25426	-0.26823	-0.28256	-0.297182	-0.312	-0.32698	-0.342113	-0.3574	-0.372828	-0.388407	-0.404128	-0.419991
Rplp0	152.932	4.7899e-32	1.3419e-27	0.46515	0.438982	0.412927	0.387094	0.3616	0.336542	0.312044	0.288214	0.265162	0.243	0.221839	0.20179	0.182965	0.165475	0.14943	0.13494	0.122124	0.111085	0.10194	0.0947898	0.0897567	0.0869482	0.0864755	0.0884497	0.0929821	0.100184	0.11017	0.123015	0.138046	0.153704	0.168385	0.18049	0.1884	0.19106	0.18903	0.1832	0.17444	0.163632	0.15164	0.13893	0.125503	0.11139	0.0965961	0.0811351	0.0650176	0.0482551
Rps28	228.727	2.4815e-48	6.9761e-44	0.4096	0.389006	0.368444	0.347944	0.32754	0.307254	0.287125	0.267182	0.247456	0.227977	0.208777	0.18989	0.171335	0.153156	0.13538	0.11804	0.101157	0.0847729	0.068915	0.053614	0.038901	0.024807	0.0113628	-0.00140046	-0.013452	-0.0247608	-0.035296	-0.0450365	-0.0542612	-0.063589	-0.0736575	-0.085104	-0.0985667	-0.114448	-0.13243	-0.15206	-0.17289	-0.194454	-0.21631	-0.23824	-0.260222	-0.28226	-0.304347	-0.326489	-0.348682	-0.370926
Rpl7a	238.723	1.748e-50	4.9156e-46	0.70395	0.67075	0.637615	0.604609	0.57179	0.539235	0.506995	0.475139	0.443731	0.412833	0.382511	0.35283	0.323848	0.295635	0.26825	0.24176	0.216236	0.19173	0.16831	0.14604	0.124985	0.105208	0.0867737	0.069745	0.0541862	0.0401613	0.027734	0.0169494	0.00728131	-0.00244433	-0.0134371	-0.026907	-0.0440622	-0.0656514	-0.091004	-0.11918	-0.14923	-0.180226	-0.21124	-0.24179	-0.271881	-0.30151	-0.330692	-0.359428	-0.387728	-0.415601
Rpl23	189.3	7.4931e-40	2.1035e-35	0.62084	0.580214	0.539715	0.499473	0.45962	0.420273	0.381572	0.343641	0.306609	0.270605	0.235757	0.20219	0.17004	0.13943	0.11049	0.083345	0.0581275	0.034965	0.013986	-0.00468218	-0.0209101	-0.0345696	-0.0455323	-0.0536698	-0.0588537	-0.0609555	-0.059847	-0.0554287	-0.0484622	-0.0406884	-0.0339013	-0.029895	-0.0304631	-0.0367818	-0.048131	-0.063429	-0.081591	-0.101536	-0.1222	-0.14305	-0.164037	-0.18518	-0.206461	-0.227888	-0.249454	-0.271159
Rps14	208.799	4.8171e-44	1.3533e-39	0.97727	0.920605	0.864116	0.807983	0.75239	0.697501	0.643508	0.590585	0.53891	0.488661	0.440017	0.39316	0.348256	0.305495	0.26505	0.22711	0.191834	0.159414	0.13003	0.103847	0.0810553	0.0618296	0.0463481	0.0347891	0.0273309	0.0241516	0.02543	0.0313018	0.0406777	0.0510712	0.0599204	0.064663	0.0627382	0.0524972	0.035097	0.012232	-0.014406	-0.0431218	-0.072257	-0.10096	-0.129211	-0.15701	-0.184363	-0.211281	-0.237772	-0.263841
Rpl13a	256.229	2.962e-54	8.3329e-50	0.74704	0.712606	0.678245	0.644027	0.61002	0.576309	0.542951	0.510024	0.477598	0.445745	0.414537	0.38405	0.354343	0.3255	0.29759	0.27068	0.244846	0.220159	0.19669	0.174512	0.153694	0.13431	0.11643	0.100127	0.0854725	0.0725375	0.061394	0.0520929	0.0440823	0.0361232	0.0269396	0.015255	-0.00020563	-0.020242	-0.044188	-0.071097	-0.10002	-0.130022	-0.16016	-0.18998	-0.219446	-0.24858	-0.277375	-0.305846	-0.333996	-0.36183
Eef1b2	228.193	3.2334e-48	9.0893e-44	0.90264	0.85674	0.810922	0.765277	0.71989	0.674849	0.630239	0.586146	0.542656	0.499855	0.457831	0.41667	0.376454	0.337274	0.29922	0.26236	0.226803	0.192623	0.15991	0.128745	0.0992195	0.0714181	0.0454269	0.0213322	-0.00077993	-0.0208232	-0.038712	-0.0543745	-0.0682087	-0.0811424	-0.0941323	-0.10814	-0.124109	-0.142685	-0.1635	-0.186	-0.20964	-0.233853	-0.25811	-0.28212	-0.305886	-0.32941	-0.352696	-0.375748	-0.398568	-0.421162
Gm13038	266.786	1.5726e-56	4.4251e-52	0.94861	0.897832	0.847249	0.797056	0.74745	0.698623	0.650772	0.604093	0.55878	0.515028	0.473033	0.43299	0.395094	0.35954	0.32652	0.29624	0.268884	0.24465	0.22374	0.206333	0.19264	0.18285	0.177159	0.175763	0.178855	0.186632	0.19929	0.216964	0.238165	0.259538	0.277629	0.28899	0.290152	0.278957	0.25716	0.22727	0.19179	0.153242	0.11408	0.075564	0.0377345	0.00058123	-0.0359071	-0.0717419	-0.106934	-0.141496
Rplp2	150.772	1.391e-31	3.896e-27	0.42971	0.413048	0.396363	0.37964	0.36286	0.346005	0.329054	0.31199	0.294792	0.277443	0.259923	0.24221	0.224295	0.206149	0.18776	0.1691	0.150154	0.130908	0.11134	0.0914268	0.0711551	0.0505039	0.029454	0.00798672	-0.0139171	-0.0362764	-0.05911	-0.0824172	-0.105607	-0.127419	-0.146556	-0.16172	-0.171613	-0.175528	-0.17457	-0.17018	-0.16382	-0.156923	-0.15092	-0.14652	-0.143734	-0.14253	-0.142888	-0.144777	-0.14817	-0.153043
Rps29	110.387	6.0174e-23	1.6795e-18	0.65615	0.627564	0.598939	0.570244	0.54144	0.512504	0.483389	0.454064	0.424495	0.394646	0.364482	0.33397	0.30307	0.271752	0.23998	0.20772	0.17493	0.141584	0.10764	0.0730729	0.0378383	0.00190416	-0.0347643	-0.0722022	-0.110444	-0.149526	-0.18948	-0.230305	-0.270787	-0.308343	-0.340317	-0.36405	-0.376892	-0.377347	-0.36751	-0.35016	-0.32808	-0.304043	-0.28077	-0.25965	-0.240703	-0.22389	-0.209181	-0.196538	-0.185924	-0.177305
Tpt1	208.526	5.5142e-44	1.5491e-39	1.6142	1.51549	1.41694	1.31862	1.2207	1.12321	1.02636	0.930238	0.834969	0.740675	0.647476	0.55549	0.464854	0.375674	0.28808	0.20219	0.118121	0.0360043	-0.044042	-0.121896	-0.197436	-0.27054	-0.341087	-0.408954	-0.474021	-0.536165	-0.59526	-0.65114	-0.701936	-0.743889	-0.773129	-0.78579	-0.778002	-0.747779	-0.6989	-0.63626	-0.56473	-0.489198	-0.41446	-0.34294	-0.27469	-0.20966	-0.147797	-0.0890438	-0.0333484	0.0193431
Trib2	120.056	5.1975e-25	1.4519e-20	2.1892	2.11454	2.03989	1.9653	1.8908	1.81644	1.74223	1.66821	1.59442	1.52088	1.44762	1.3747	1.30209	1.22987	1.1581	1.0867	1.01584	0.945463	0.87563	0.806362	0.737698	0.669668	0.602303	0.535635	0.469696	0.404517	0.34013	0.276588	0.214536	0.155298	0.100234	0.050707	0.00807399	-0.0268839	-0.055171	-0.078134	-0.097116	-0.113465	-0.1285	-0.1429	-0.156699	-0.16992	-0.182558	-0.194633	-0.206152	-0.217125
Rps19	233.669	2.1409e-49	6.0193e-45	1.0571	1.00303	0.949091	0.895376	0.84199	0.789049	0.736658	0.684929	0.633972	0.583898	0.534817	0.48684	0.440075	0.394635	0.35063	0.30817	0.267362	0.228322	0.19116	0.155978	0.122896	0.0920203	0.0634617	0.0373305	0.0137371	-0.00720826	-0.025395	-0.0407307	-0.0536283	-0.0650787	-0.0761037	-0.087725	-0.100965	-0.116526	-0.13413	-0.15332	-0.17364	-0.194615	-0.2158	-0.23696	-0.258084	-0.27918	-0.300237	-0.321266	-0.342264	-0.363231
Rps15	257.225	1.8071e-54	5.0842e-50	1.0517	0.997616	0.943665	0.890012	0.83681	0.784206	0.732351	0.681395	0.631487	0.582777	0.535416	0.48955	0.445336	0.402917	0.36245	0.32407	0.287942	0.25421	0.22302	0.194535	0.168891	0.146243	0.12674	0.110532	0.0977694	0.0886011	0.083177	0.0816121	0.0829756	0.0851491	0.0859493	0.083193	0.0746973	0.0590612	0.037284	0.010824	-0.01886	-0.0503097	-0.082096	-0.11349	-0.144464	-0.17503	-0.205185	-0.234946	-0.264315	-0.293301
Rps3	272.191	1.0753e-57	3.0262e-53	0.68002	0.657428	0.634791	0.612076	0.58924	0.566245	0.54305	0.519616	0.495902	0.47187	0.447478	0.42269	0.397459	0.371751	0.34552	0.31874	0.291355	0.263333	0.23463	0.205215	0.175039	0.144065	0.112253	0.0795632	0.0459561	0.0113916	-0.02417	-0.0607481	-0.0977344	-0.133809	-0.167613	-0.19779	-0.222976	-0.242382	-0.25695	-0.26794	-0.27664	-0.284313	-0.29221	-0.30095	-0.310568	-0.32104	-0.332341	-0.344471	-0.357411	-0.371148
Rps9	193.194	1.0912e-40	3.0639e-36	1.0913	1.02462	0.958105	0.891831	0.82592	0.760484	0.695652	0.63154	0.568268	0.505958	0.444728	0.3847	0.325992	0.268726	0.21302	0.159	0.106776	0.0564754	0.0082167	-0.0378801	-0.081695	-0.123108	-0.161999	-0.198247	-0.231733	-0.262337	-0.28994	-0.314424	-0.335878	-0.354614	-0.370954	-0.38522	-0.397741	-0.408838	-0.41884	-0.42809	-0.43692	-0.445652	-0.45462	-0.46399	-0.473758	-0.48392	-0.49447	-0.5054	-0.516705	-0.528377
Rps24	197.736	1.1523e-41	3.2361e-37	1.3492	1.27456	1.20007	1.12592	1.0523	0.979321	0.907209	0.836115	0.76621	0.697662	0.630642	0.56532	0.501864	0.440446	0.38123	0.3244	0.270107	0.218533	0.16984	0.12421	0.0818014	0.0427871	0.00733725	-0.0243785	-0.0521905	-0.0759289	-0.095424	-0.110529	-0.121765	-0.130415	-0.137802	-0.14525	-0.154084	-0.165244	-0.17849	-0.19338	-0.20943	-0.226204	-0.24324	-0.26031	-0.277398	-0.29451	-0.311647	-0.328804	-0.345983	-0.363182
Rpl18	298.889	1.8816e-63	5.2972e-59	1.1519	1.08979	1.02784	0.966219	0.9051	0.844645	0.785021	0.726394	0.66893	0.612796	0.558157	0.50518	0.454031	0.404876	0.35788	0.31321	0.271037	0.231519	0.19483	0.161126	0.130582	0.103362	0.0796306	0.0595554	0.0433022	0.0310371	0.022926	0.0190957	0.0184936	0.018727	0.0173302	0.011837	-0.00021644	-0.0204004	-0.047531	-0.079899	-0.11579	-0.153506	-0.19136	-0.2285	-0.26491	-0.30059	-0.335559	-0.369827	-0.403406	-0.436308
Rpl15	236.522	5.2043e-50	1.4635e-45	1.0372	0.984989	0.932845	0.88085	0.82908	0.777598	0.726488	0.675822	0.625672	0.576113	0.527218	0.47906	0.431718	0.385259	0.33976	0.2953	0.251939	0.209762	0.16884	0.129249	0.0910597	0.0543468	0.0191843	-0.014354	-0.0461942	-0.0762625	-0.10449	-0.130789	-0.155119	-0.17744	-0.197721	-0.21593	-0.232026	-0.246096	-0.25856	-0.2699	-0.28061	-0.29117	-0.30206	-0.31352	-0.325554	-0.33815	-0.351295	-0.364985	-0.379209	-0.393957
Rps18	403.343	5.2718e-86	1.4856e-81	1.1908	1.12872	1.06683	1.00529	0.94425	0.883904	0.824413	0.76595	0.708687	0.652794	0.598443	0.54581	0.495054	0.446359	0.39989	0.35582	0.314322	0.275565	0.23972	0.206961	0.177456	0.151379	0.1289	0.110191	0.0954236	0.0847682	0.078397	0.0764362	0.0777142	0.0795792	0.0792992	0.074142	0.0613773	0.0392664	0.0091237	-0.027153	-0.067667	-0.110519	-0.15385	-0.19671	-0.239066	-0.28093	-0.322298	-0.363191	-0.403613	-0.443572
Eef1a1	502.014	2.4579e-107	6.9285e-103	1.3126	1.26519	1.21788	1.17073	1.1238	1.07724	1.03106	0.985366	0.940239	0.895759	0.852007	0.80906	0.767013	0.725932	0.6859	0.64701	0.609324	0.572937	0.53793	0.50437	0.472353	0.441954	0.413254	0.386335	0.361277	0.338161	0.31707	0.298053	0.280374	0.262388	0.242401	0.21872	0.189654	0.154168	0.11326	0.068299	0.020679	-0.0282226	-0.077054	-0.12513	-0.17242	-0.21895	-0.26473	-0.30977	-0.354084	-0.397685
Rps5	473.166	4.2562e-101	1.1997e-96	1.4163	1.35238	1.28863	1.2252	1.1622	1.09991	1.03837	0.977788	0.918309	0.860096	0.803307	0.7481	0.694635	0.643068	0.59356	0.54626	0.501342	0.458953	0.41925	0.382403	0.348558	0.317878	0.290521	0.266646	0.246409	0.229971	0.21749	0.209074	0.203507	0.198046	0.189867	0.17615	0.154065	0.121863	0.081066	0.033822	-0.017718	-0.0714034	-0.12513	-0.17782	-0.229452	-0.28004	-0.329594	-0.37814	-0.425694	-0.472273
Gnb2l1	286.514	8.7785e-61	2.4709e-56	1.6345	1.54005	1.44586	1.3521	1.259	1.16681	1.07571	0.985947	0.897732	0.81129	0.726842	0.64461	0.564816	0.487681	0.41343	0.34227	0.274446	0.210164	0.14965	0.093121	0.0408043	-0.0070805	-0.0503119	-0.0886682	-0.121928	-0.149869	-0.17227	-0.188937	-0.200448	-0.208262	-0.213888	-0.21883	-0.224607	-0.232327	-0.24193	-0.25311	-0.26557	-0.279016	-0.29316	-0.30784	-0.323051	-0.33878	-0.355012	-0.371747	-0.388973	-0.406681
Myb	245.067	7.5189e-52	2.1148e-47	0.93315	0.933796	0.934176	0.934015	0.93304	0.930985	0.927576	0.922543	0.915615	0.906522	0.894993	0.88076	0.863545	0.843085	0.81911	0.79134	0.759511	0.723353	0.68259	0.636963	0.58619	0.530004	0.468134	0.40031	0.326261	0.245716	0.15841	0.0641313	-0.0351282	-0.134921	-0.230662	-0.31776	-0.391641	-0.449333	-0.49286	-0.52521	-0.54936	-0.568281	-0.5849	-0.60072	-0.615811	-0.63019	-0.643874	-0.656867	-0.669183	-0.680835
Stmn1	83.636	2.953e-17	8.2155e-13	0.034532	0.0388125	0.0430082	0.0470337	0.050804	0.0542332	0.057237	0.0597299	0.0616269	0.0628428	0.0632925	0.062891	0.0615526	0.0591927	0.055726	0.051068	0.0451319	0.0378341	0.029089	0.0188113	0.00691612	-0.00668185	-0.0220677	-0.0393266	-0.0585436	-0.0798039	-0.10319	-0.128761	-0.155559	-0.181498	-0.204426	-0.22219	-0.232649	-0.234519	-0.22921	-0.21867	-0.2048	-0.189538	-0.17478	-0.16147	-0.149634	-0.13925	-0.130287	-0.122726	-0.116542	-0.111709
Lgals9	222.568	5.2508e-47	1.4759e-42	0.50898	0.529046	0.548915	0.568394	0.58729	0.605402	0.622542	0.638511	0.653116	0.666161	0.677451	0.68679	0.693987	0.698843	0.70116	0.70076	0.697423	0.690971	0.6812	0.667928	0.650947	0.630066	0.605091	0.575827	0.542078	0.50365	0.46035	0.412002	0.359204	0.303411	0.246126	0.18885	0.133096	0.0799886	0.029528	-0.018505	-0.064329	-0.108166	-0.15023	-0.19065	-0.229443	-0.26665	-0.30229	-0.336392	-0.368982	-0.400087
Hdac7	52.867	9.0874e-11	2.503e-06	0.09641	0.111043	0.125557	0.139834	0.15375	0.167199	0.180049	0.192187	0.203493	0.213849	0.223135	0.23123	0.238024	0.24339	0.24721	0.24937	0.249743	0.248217	0.24467	0.238987	0.231045	0.220727	0.207914	0.192487	0.174327	0.153315	0.12933	0.102281	0.0726042	0.041372	0.00968635	-0.02135	-0.0506358	-0.0773814	-0.10176	-0.12413	-0.14485	-0.164281	-0.18277	-0.2005	-0.217493	-0.23376	-0.249321	-0.26418	-0.27835	-0.291845
Arid1a	87.865	3.7408e-18	1.0413e-13	-0.033105	-0.0121174	0.0086994	0.029175	0.049139	0.0684198	0.0868478	0.104252	0.120462	0.135307	0.148616	0.16022	0.169945	0.177623	0.18308	0.18616	0.186667	0.184449	0.17933	0.171141	0.159709	0.144865	0.126437	0.104256	0.0781501	0.0479493	0.013483	-0.0253877	-0.0678495	-0.112008	-0.155909	-0.1976	-0.235127	-0.267161	-0.29429	-0.31748	-0.33767	-0.355821	-0.37288	-0.38932	-0.405178	-0.42046	-0.435183	-0.449348	-0.462968	-0.476052
Trim28	158.724	2.7457e-33	7.6934e-29	0.06035	0.076087	0.0917245	0.107163	0.1223	0.137043	0.151285	0.16493	0.177876	0.190026	0.201279	0.21154	0.220695	0.228659	0.23533	0.2406	0.24438	0.246564	0.24705	0.245751	0.242554	0.237364	0.230081	0.220606	0.208838	0.194679	0.17803	0.158787	0.136854	0.112125	0.0844994	0.053873	0.0201432	-0.0165917	-0.055618	-0.096104	-0.13722	-0.178131	-0.21803	-0.25649	-0.293545	-0.3292	-0.363481	-0.396413	-0.428018	-0.458321
Myc	146.171	1.3459e-30	3.7683e-26	0.01517	0.0536282	0.091836	0.129543	0.1665	0.202454	0.237157	0.270358	0.301806	0.331252	0.358445	0.38313	0.405069	0.424	0.43968	0.45185	0.460265	0.464676	0.46483	0.460479	0.451372	0.437257	0.417885	0.393005	0.362367	0.325721	0.28282	0.233444	0.178627	0.12079	0.0624333	0.0060559	-0.0458419	-0.0915167	-0.13155	-0.16696	-0.19877	-0.228008	-0.25568	-0.28229	-0.307902	-0.33252	-0.356156	-0.378834	-0.400568	-0.421374
Ifngr1	60.014	2.8811e-12	7.9618e-08	-0.285	-0.258734	-0.232614	-0.206791	-0.18142	-0.156635	-0.1326	-0.109458	-0.0873585	-0.0664505	-0.0468827	-0.028804	-0.0123638	0.00228955	0.015007	0.025639	0.0340379	0.0400538	0.043538	0.0443416	0.0423156	0.0373112	0.0291795	0.0177715	0.00293821	-0.0154692	-0.0376	-0.0635818	-0.0929525	-0.124574	-0.157273	-0.18987	-0.221205	-0.250397	-0.27752	-0.30283	-0.32658	-0.349017	-0.37039	-0.39083	-0.410365	-0.429	-0.44676	-0.463652	-0.479695	-0.494901
Pdlim1	50.72	2.5536e-10	7.0257e-06	0.035728	0.0536043	0.0713832	0.088967	0.10626	0.123158	0.139571	0.155397	0.170541	0.184903	0.198388	0.2109	0.22233	0.232593	0.24159	0.24921	0.255378	0.259979	0.26292	0.264107	0.263438	0.260816	0.256145	0.249326	0.240262	0.228856	0.21501	0.19864	0.180102	0.160248	0.139958	0.12011	0.101585	0.0849979	0.070155	0.056707	0.044305	0.0326007	0.021252	0.010083	-0.00091761	-0.011752	-0.022424	-0.0329351	-0.0432887	-0.0534873
Gm5835	40.8	2.9569e-08	0.00080861	-0.32032	-0.30592	-0.29159	-0.277399	-0.26342	-0.249711	-0.236351	-0.223408	-0.21095	-0.199047	-0.187768	-0.17718	-0.167359	-0.158367	-0.15028	-0.14316	-0.137078	-0.132107	-0.12832	-0.125771	-0.124545	-0.124705	-0.12632	-0.129461	-0.134197	-0.140596	-0.14873	-0.158652	-0.170087	-0.182367	-0.194809	-0.20673	-0.217432	-0.226466	-0.23405	-0.24056	-0.24633	-0.251729	-0.25711	-0.26265	-0.268348	-0.27421	-0.28023	-0.286405	-0.292732	-0.299209
Sptssa	54.598	3.9444e-11	1.0874e-06	-0.65652	-0.593822	-0.531442	-0.4697	-0.40891	-0.349403	-0.291484	-0.235478	-0.181703	-0.130477	-0.0821186	-0.036947	0.0047191	0.0425614	0.076261	0.1055	0.129958	0.149317	0.16326	0.171466	0.173618	0.169397	0.158484	0.14056	0.115307	0.0824055	0.041538	-0.00755264	-0.0632822	-0.121974	-0.179836	-0.23308	-0.277909	-0.311797	-0.33608	-0.35282	-0.3641	-0.371997	-0.37853	-0.38475	-0.390711	-0.39641	-0.401852	-0.407043	-0.411988	-0.416691
Actb	40.306	3.741e-08	0.0010227	-0.28866	-0.269948	-0.251327	-0.232899	-0.21476	-0.197009	-0.17974	-0.16305	-0.147036	-0.131795	-0.117422	-0.10402	-0.0916713	-0.0804855	-0.070555	-0.061976	-0.0548463	-0.049261	-0.045317	-0.0431118	-0.0427408	-0.0443011	-0.0478892	-0.0536017	-0.061535	-0.0717858	-0.084451	-0.0996015	-0.116592	-0.133956	-0.150186	-0.16377	-0.173202	-0.177539	-0.17759	-0.1745	-0.16941	-0.163471	-0.15779	-0.15294	-0.148939	-0.14576	-0.143405	-0.141848	-0.141079	-0.141084
Hnrnpa1	138.987	4.6516e-29	1.302e-24	-0.0588	-0.0228534	0.0129149	0.0483272	0.083206	0.117373	0.15065	0.182859	0.213823	0.243363	0.271302	0.29746	0.321663	0.34373	0.36348	0.38075	0.395339	0.407086	0.41581	0.421325	0.423463	0.422041	0.416883	0.40781	0.394645	0.377208	0.35532	0.328828	0.298004	0.263642	0.226562	0.18758	0.147516	0.10708	0.066652	0.026549	-0.012912	-0.0514135	-0.088646	-0.12446	-0.158876	-0.19191	-0.223592	-0.25394	-0.282978	-0.310729
Trp53	152.34	6.4168e-32	1.7976e-27	0.19353	0.208911	0.224208	0.239345	0.25424	0.268821	0.283001	0.296703	0.309846	0.322352	0.33414	0.34513	0.355243	0.364399	0.37252	0.37952	0.385329	0.38986	0.39304	0.394775	0.395	0.39363	0.390585	0.385786	0.379153	0.370606	0.36006	0.347446	0.332527	0.31493	0.294268	0.27015	0.2422	0.210312	0.17529	0.1381	0.099705	0.061086	0.023187	-0.013515	-0.0490165	-0.083338	-0.1165	-0.148521	-0.179422	-0.209221
mt-Cytb	240.643	6.7446e-51	1.8967e-46	-0.21258	-0.176202	-0.14	-0.104145	-0.06881	-0.0341697	-0.00039682	0.0323349	0.063852	0.093981	0.122548	0.14938	0.174304	0.197145	0.21773	0.23589	0.251441	0.264218	0.27405	0.28075	0.284157	0.284094	0.280388	0.272864	0.261349	0.245669	0.22565	0.201133	0.172255	0.139505	0.103389	0.064413	0.0230852	-0.0200809	-0.064545	-0.10976	-0.15519	-0.200274	-0.24449	-0.28757	-0.329524	-0.37037	-0.410114	-0.448789	-0.486409	-0.522992
Rpl14	272.098	1.1259e-57	3.1684e-53	0.096136	0.122683	0.149095	0.175235	0.20097	0.226162	0.250678	0.274381	0.297135	0.318807	0.339259	0.35836	0.375964	0.391947	0.40617	0.41849	0.428789	0.436916	0.44274	0.446127	0.44694	0.445045	0.440305	0.432585	0.421751	0.407665	0.39019	0.369211	0.344883	0.317707	0.288199	0.25688	0.224252	0.190787	0.15676	0.12242	0.088009	0.0537766	0.019964	-0.01331	-0.0460477	-0.078259	-0.109952	-0.141135	-0.171818	-0.202009
Gsto1	36.468	2.3186e-07	0.0063214	-0.27721	-0.260902	-0.244668	-0.228583	-0.21272	-0.197157	-0.181966	-0.167222	-0.153	-0.139375	-0.12642	-0.11421	-0.10282	-0.0923249	-0.082798	-0.074315	-0.0669505	-0.060778	-0.055873	-0.0523089	-0.0501612	-0.0495042	-0.0504124	-0.0529604	-0.0572225	-0.0632735	-0.071188	-0.0810359	-0.0927659	-0.106187	-0.121102	-0.13731	-0.154617	-0.172802	-0.19159	-0.2107	-0.22984	-0.248716	-0.26706	-0.28473	-0.301729	-0.31807	-0.333757	-0.348809	-0.363235	-0.377044
Ywhaz	63.066	6.572e-13	1.8184e-08	-0.47731	-0.442005	-0.406866	-0.372051	-0.33772	-0.304038	-0.271164	-0.23926	-0.208489	-0.179013	-0.150992	-0.12459	-0.0999658	-0.0772837	-0.056705	-0.038391	-0.0225035	-0.0092046	0.0013441	0.00898073	0.0135436	0.0148709	0.0128008	0.00717166	-0.00217842	-0.0154112	-0.032688	-0.0541539	-0.0794236	-0.107513	-0.137403	-0.16808	-0.19852	-0.227936	-0.25622	-0.2834	-0.3095	-0.334543	-0.35856	-0.38158	-0.403604	-0.42466	-0.444755	-0.463912	-0.482145	-0.49947
Ddx5	48.011	9.3862e-10	2.5776e-05	-0.25844	-0.249595	-0.240792	-0.232068	-0.22346	-0.215018	-0.206772	-0.198765	-0.191036	-0.183627	-0.176575	-0.16992	-0.163707	-0.15797	-0.15275	-0.14809	-0.144025	-0.140598	-0.13785	-0.135814	-0.134538	-0.134058	-0.134414	-0.135647	-0.137795	-0.140899	-0.145	-0.150131	-0.156229	-0.163107	-0.170577	-0.17845	-0.18653	-0.194676	-0.20288	-0.21116	-0.21952	-0.228002	-0.23661	-0.24534	-0.254212	-0.26321	-0.272337	-0.28159	-0.290965	-0.300462
Psme1	35.404	3.8365e-07	0.010449	-0.44376	-0.424449	-0.405219	-0.386154	-0.36734	-0.348848	-0.330773	-0.313193	-0.29619	-0.279848	-0.264248	-0.24947	-0.235606	-0.222729	-0.21093	-0.20028	-0.190865	-0.182774	-0.17609	-0.170882	-0.167246	-0.165261	-0.165008	-0.166571	-0.170032	-0.175472	-0.18298	-0.192619	-0.20431	-0.217767	-0.232694	-0.2488	-0.265791	-0.283388	-0.30136	-0.31948	-0.33752	-0.355272	-0.3725	-0.38911	-0.4051	-0.42048	-0.435259	-0.449451	-0.463064	-0.476109
Dctpp1	40.883	2.8416e-08	0.00077714	-0.48349	-0.448923	-0.414498	-0.380357	-0.34664	-0.313502	-0.281072	-0.249498	-0.218921	-0.189485	-0.161332	-0.1346	-0.109444	-0.085995	-0.064399	-0.044799	-0.0273368	-0.0121557	0.00060216	0.0107941	0.0182775	0.02291	0.0245489	0.0230516	0.0182757	0.0100786	-0.0016822	-0.0171328	-0.0359119	-0.0571038	-0.0797626	-0.10294	-0.125697	-0.14731	-0.16776	-0.18717	-0.20565	-0.223325	-0.2403	-0.25664	-0.272366	-0.28748	-0.301993	-0.315917	-0.329261	-0.342036
Ppif	67.568	7.3995e-14	2.0511e-09	-0.25372	-0.222599	-0.191609	-0.160885	-0.13056	-0.100768	-0.0716419	-0.0433141	-0.0159181	0.0104129	0.0355459	0.059348	0.0816854	0.102426	0.12144	0.13858	0.153731	0.16675	0.17751	0.185867	0.191698	0.194867	0.19524	0.192685	0.187068	0.178256	0.16612	0.150525	0.131631	0.109893	0.0857868	0.059789	0.0323748	0.00400241	-0.024927	-0.054022	-0.082892	-0.111147	-0.1384	-0.16448	-0.189372	-0.21311	-0.235718	-0.257205	-0.277596	-0.296907
Ldha	131.862	1.5565e-27	4.3537e-23	-0.32173	-0.284101	-0.246633	-0.209482	-0.17281	-0.136766	-0.101518	-0.0672212	-0.0340343	-0.0021159	0.0283755	0.057281	0.0844431	0.109702	0.1329	0.15388	0.172478	0.188541	0.20191	0.212421	0.219922	0.224252	0.225252	0.222763	0.216628	0.206688	0.19278	0.174767	0.152768	0.127239	0.0986479	0.067463	0.0341519	-0.00080005	-0.036859	-0.073479	-0.11012	-0.146231	-0.18128	-0.21502	-0.247436	-0.27856	-0.308422	-0.337032	-0.364415	-0.390593
mt-Co3	97.807	2.8818e-20	8.0314e-16	-0.54507	-0.51766	-0.49037	-0.463317	-0.43662	-0.410396	-0.384766	-0.359847	-0.335757	-0.312617	-0.290544	-0.26966	-0.250072	-0.231911	-0.21529	-0.20033	-0.187151	-0.175868	-0.1666	-0.159465	-0.154584	-0.152073	-0.152053	-0.154641	-0.159957	-0.168117	-0.17924	-0.193429	-0.210169	-0.22826	-0.246465	-0.26354	-0.278262	-0.289805	-0.29868	-0.30563	-0.31142	-0.316791	-0.32249	-0.32889	-0.335993	-0.34379	-0.352261	-0.361405	-0.371205	-0.381652
Rpl4	213.65	4.3583e-45	1.2246e-40	0.04588	0.0486074	0.0513236	0.0540173	0.056677	0.0592921	0.0618507	0.0643417	0.0667539	0.069076	0.0712968	0.073405	0.0753892	0.0772384	0.078941	0.080486	0.0818625	0.0830586	0.084063	0.0848651	0.0854531	0.0858159	0.0859422	0.0858207	0.0854403	0.0847896	0.083857	0.0826172	0.0805948	0.0768067	0.0702414	0.059888	0.0447342	0.024227	-0.00078583	-0.029188	-0.059862	-0.0916919	-0.12358	-0.15498	-0.185865	-0.21625	-0.246132	-0.275532	-0.304454	-0.332906
Car1	261.939	1.7423e-55	4.9026e-51	-0.29627	-0.196851	-0.0978519	0.00031474	0.097232	0.192484	0.285653	0.376324	0.46408	0.548504	0.62918	0.70569	0.777624	0.844558	0.90608	0.96177	1.01121	1.05399	1.0897	1.1179	1.1382	1.15016	1.15338	1.14744	1.13192	1.10641	1.0705	1.02379	0.967724	0.905676	0.841144	0.77762	0.718616	0.666597	0.62093	0.58036	0.54366	0.50958	0.47691	0.44501	0.413856	0.38342	0.353706	0.32469	0.296363	0.268713
Prdx6	36.585	2.1935e-07	0.0059809	-0.53531	-0.503926	-0.472662	-0.44164	-0.41098	-0.380805	-0.351234	-0.322388	-0.294388	-0.267356	-0.241411	-0.21668	-0.193269	-0.171314	-0.15093	-0.13224	-0.115362	-0.100418	-0.08753	-0.0768177	-0.0684023	-0.0624047	-0.0589458	-0.0581466	-0.0601278	-0.0650104	-0.072915	-0.0839515	-0.0978826	-0.114079	-0.131888	-0.15066	-0.169744	-0.188615	-0.20715	-0.22528	-0.24297	-0.260147	-0.27677	-0.29282	-0.308295	-0.32321	-0.337571	-0.35139	-0.364676	-0.377438
Capzb	41.41	2.2104e-08	0.00060493	-0.41335	-0.402037	-0.390768	-0.379583	-0.36852	-0.357632	-0.346949	-0.336518	-0.326381	-0.316578	-0.307153	-0.29815	-0.289601	-0.281558	-0.27406	-0.26715	-0.260865	-0.255252	-0.25035	-0.246205	-0.242854	-0.240341	-0.238709	-0.237998	-0.23825	-0.239508	-0.24181	-0.245212	-0.249848	-0.255979	-0.263871	-0.27379	-0.285994	-0.300576	-0.31708	-0.33494	-0.35359	-0.372481	-0.39106	-0.40904	-0.426426	-0.44323	-0.459455	-0.475116	-0.490222	-0.504781
Vapa	34.591	5.6376e-07	0.015338	-0.58924	-0.555616	-0.522122	-0.488879	-0.45601	-0.42365	-0.391914	-0.360932	-0.330829	-0.301731	-0.273763	-0.24705	-0.22172	-0.197897	-0.17571	-0.15527	-0.136725	-0.120186	-0.10578	-0.0936385	-0.0838813	-0.0766359	-0.072028	-0.070183	-0.0712267	-0.0752845	-0.082482	-0.0929347	-0.10645	-0.122488	-0.140487	-0.15989	-0.180129	-0.200728	-0.22143	-0.24203	-0.26233	-0.282101	-0.30116	-0.3194	-0.336827	-0.35346	-0.369315	-0.384399	-0.398728	-0.412314
Nomo1	41.241	2.3961e-08	0.00065555	-0.22422	-0.206506	-0.188862	-0.171347	-0.15403	-0.136964	-0.120224	-0.103872	-0.087972	-0.072589	-0.0577874	-0.043632	-0.030187	-0.0175174	-0.0056876	0.0052377	0.015194	0.0241167	0.031941	0.0386026	0.0440366	0.0481786	0.0509639	0.0523279	0.052206	0.0505337	0.047246	0.042279	0.0355653	0.0270357	0.016621	0.0042519	-0.010141	-0.026507	-0.044427	-0.06341	-0.082968	-0.102611	-0.12186	-0.14047	-0.158443	-0.17579	-0.192523	-0.208649	-0.22418	-0.239127
Gm15501	54.278	4.6022e-11	1.2685e-06	-0.44267	-0.412639	-0.382721	-0.353038	-0.32371	-0.294843	-0.266567	-0.238993	-0.21224	-0.186424	-0.161663	-0.13807	-0.115774	-0.0948811	-0.075511	-0.057782	-0.0418112	-0.0277153	-0.015612	-0.00561786	0.00214934	0.00757257	0.0105347	0.0109184	0.00860657	0.003482	-0.0045725	-0.0156614	-0.0295121	-0.0454233	-0.0626704	-0.080529	-0.0982738	-0.115352	-0.13174	-0.1475	-0.16273	-0.17748	-0.19183	-0.20583	-0.21948	-0.23278	-0.245747	-0.258379	-0.270684	-0.282668
Nsa2	41.747	1.882e-08	0.00051511	-0.27079	-0.258301	-0.245863	-0.233521	-0.22132	-0.209316	-0.197548	-0.186068	-0.174922	-0.164159	-0.153826	-0.14397	-0.134644	-0.12589	-0.11776	-0.1103	-0.103551	-0.0975716	-0.092406	-0.0881005	-0.0847045	-0.0822652	-0.0808305	-0.0804483	-0.0811664	-0.0830325	-0.086095	-0.0903972	-0.0958843	-0.102386	-0.109728	-0.11773	-0.126223	-0.135049	-0.14413	-0.15341	-0.16281	-0.172275	-0.18174	-0.19117	-0.200574	-0.20994	-0.219278	-0.228581	-0.237855	-0.247097
Rps25	98.546	2.0062e-20	5.5912e-16	-0.50322	-0.474332	-0.445555	-0.416991	-0.38874	-0.360921	-0.333629	-0.306973	-0.281059	-0.255994	-0.231882	-0.20883	-0.186948	-0.166336	-0.1471	-0.12935	-0.113196	-0.0987347	-0.086076	-0.0753262	-0.0665911	-0.0599768	-0.0555895	-0.053535	-0.0539195	-0.0568489	-0.062429	-0.0707573	-0.0816437	-0.094575	-0.10902	-0.12445	-0.140327	-0.156239	-0.17211	-0.18793	-0.20368	-0.219367	-0.23497	-0.2505	-0.265935	-0.28129	-0.296572	-0.311772	-0.326894	-0.341941
Mospd3	164.807	1.361e-34	3.8155e-30	-0.56388	-0.493547	-0.42348	-0.353938	-0.28518	-0.217476	-0.151082	-0.0862606	-0.0232756	0.037611	0.096137	0.15204	0.205058	0.254928	0.30139	0.34418	0.383032	0.417689	0.44789	0.473365	0.493859	0.509107	0.518847	0.522816	0.520753	0.512395	0.49748	0.475765	0.447624	0.414126	0.376379	0.33549	0.29257	0.248587	0.20409	0.15955	0.11544	0.0722332	0.03038	-0.009892	-0.048597	-0.085761	-0.12141	-0.155569	-0.188264	-0.219521
G3bp1	187.787	1.5843e-39	4.4469e-35	-0.30147	-0.256651	-0.212002	-0.167684	-0.12386	-0.0806996	-0.0383644	0.0029791	0.0431658	0.0820303	0.119407	0.15513	0.189038	0.220961	0.25074	0.2782	0.303179	0.325516	0.34504	0.361598	0.375011	0.385118	0.391755	0.394756	0.393956	0.38919	0.38029	0.367098	0.349497	0.327436	0.300865	0.26973	0.233994	0.193847	0.15028	0.10441	0.057379	0.010314	-0.035679	-0.080044	-0.122783	-0.16392	-0.203489	-0.24151	-0.278011	-0.31302
Cd59b	170.099	9.9602e-36	2.7936e-31	-0.76194	-0.682045	-0.602443	-0.523431	-0.4453	-0.368359	-0.292887	-0.219187	-0.147551	-0.0782753	-0.0116552	0.052015	0.112439	0.169323	0.22237	0.27129	0.315783	0.355555	0.39031	0.419757	0.443597	0.461537	0.473281	0.478534	0.477001	0.468388	0.4524	0.428762	0.3979	0.361025	0.319391	0.27425	0.226863	0.178324	0.12926	0.08019	0.031659	-0.0158062	-0.061686	-0.10573	-0.147947	-0.18838	-0.227045	-0.263983	-0.299219	-0.332784
Cfl1	120.008	5.3213e-25	1.4864e-20	-0.58147	-0.558856	-0.536332	-0.513983	-0.49189	-0.470154	-0.44885	-0.428068	-0.407896	-0.38842	-0.369729	-0.35191	-0.335046	-0.319229	-0.30454	-0.29108	-0.27892	-0.268154	-0.25887	-0.251153	-0.245091	-0.240771	-0.23828	-0.237706	-0.239134	-0.242654	-0.24835	-0.256294	-0.266047	-0.276591	-0.286877	-0.29586	-0.302482	-0.306096	-0.30725	-0.30672	-0.30529	-0.303745	-0.30284	-0.30297	-0.304124	-0.30629	-0.309455	-0.313597	-0.318701	-0.32475
Pfn1	221.149	1.0609e-46	2.9817e-42	-0.36472	-0.319145	-0.273743	-0.228683	-0.18413	-0.140268	-0.0972534	-0.0552622	-0.0144645	0.0249691	0.0628681	0.099062	0.13338	0.165653	0.19571	0.22338	0.248488	0.270871	0.29036	0.306771	0.319946	0.329712	0.335896	0.33833	0.336842	0.331262	0.32142	0.307152	0.288566	0.266069	0.240085	0.21104	0.179358	0.145492	0.10999	0.073397	0.036288	-0.00078348	-0.037269	-0.072894	-0.107659	-0.14158	-0.17467	-0.206943	-0.238414	-0.269096
Nras	33.008	1.1897e-06	0.032318	-0.1138	-0.105881	-0.0979939	-0.0901624	-0.082415	-0.0747792	-0.0672834	-0.0599555	-0.0528234	-0.0459152	-0.0392587	-0.032882	-0.0268132	-0.02108	-0.01571	-0.010733	-0.00617459	-0.0020641	0.0015708	0.00470202	0.00730171	0.00934184	0.0107945	0.0116315	0.0118252	0.0113473	0.01017	0.00825949	0.00541069	0.00122371	-0.00471193	-0.012807	-0.0234711	-0.0368891	-0.052551	-0.069813	-0.088032	-0.106565	-0.12478	-0.14237	-0.159313	-0.17563	-0.191333	-0.206429	-0.220928	-0.234843
Spcs3	32.608	1.4372e-06	0.039025	-0.50043	-0.471051	-0.441777	-0.41271	-0.38395	-0.355607	-0.327778	-0.300567	-0.274078	-0.248415	-0.22368	-0.19998	-0.177407	-0.156076	-0.13609	-0.11754	-0.100539	-0.0851905	-0.071595	-0.0598562	-0.0500772	-0.042361	-0.0368109	-0.03353	-0.0326215	-0.0341884	-0.038334	-0.0451558	-0.0545891	-0.066384	-0.0802808	-0.09602	-0.113341	-0.131955	-0.15148	-0.17153	-0.1917	-0.2116	-0.23084	-0.24922	-0.266756	-0.28346	-0.299339	-0.314414	-0.328697	-0.342201
Ivns1abp	42.403	1.3765e-08	0.00037685	-0.48155	-0.450059	-0.418679	-0.387512	-0.35666	-0.326244	-0.296357	-0.267109	-0.238608	-0.21096	-0.184272	-0.15865	-0.134201	-0.111033	-0.08925	-0.068961	-0.0502707	-0.0332871	-0.018116	-0.00486536	0.00635947	0.0154514	0.0223039	0.0268102	0.0288637	0.0283578	0.025186	0.0192457	0.0105749	-0.00063146	-0.0141692	-0.029834	-0.0474229	-0.0666751	-0.08716	-0.10841	-0.12998	-0.151379	-0.17217	-0.19213	-0.211247	-0.22955	-0.247041	-0.263742	-0.279663	-0.294819
Bri3bp	40.051	4.225e-08	0.0011548	-0.31465	-0.299534	-0.284472	-0.269519	-0.25473	-0.24016	-0.225864	-0.211896	-0.198311	-0.185164	-0.17251	-0.1604	-0.148898	-0.138049	-0.12791	-0.11854	-0.109991	-0.102317	-0.095573	-0.0898138	-0.0850946	-0.08147	-0.0789946	-0.0777231	-0.0777104	-0.0790111	-0.08168	-0.085774	-0.0914182	-0.0988149	-0.108171	-0.11969	-0.133585	-0.149887	-0.16811	-0.18767	-0.20798	-0.228446	-0.2485	-0.26786	-0.286515	-0.30448	-0.321761	-0.338376	-0.354335	-0.369649
Skp1a	45.468	3.178e-09	8.7156e-05	-0.24482	-0.225714	-0.20668	-0.187781	-0.16909	-0.15066	-0.132573	-0.114892	-0.0976841	-0.0810174	-0.0649594	-0.049578	-0.0349403	-0.0211144	-0.0081678	0.0038318	0.0148169	0.0247198	0.033473	0.0410083	0.0472587	0.0521563	0.0556335	0.0576227	0.0580562	0.0568663	0.053986	0.0493472	0.0429151	0.034688	0.0246662	0.01285	-0.00075944	-0.0160728	-0.032726	-0.050301	-0.068382	-0.0865522	-0.1044	-0.12173	-0.138529	-0.15481	-0.170587	-0.185863	-0.200648	-0.21495
Ugcg	47.479	1.2117e-09	3.3267e-05	-0.28322	-0.249246	-0.215393	-0.181785	-0.14854	-0.115794	-0.0836559	-0.0522535	-0.0217089	0.0078554	0.0363167	0.063553	0.0894404	0.113858	0.13668	0.15779	0.177061	0.194371	0.2096	0.222618	0.23331	0.241551	0.247219	0.250191	0.250345	0.247557	0.24171	0.232673	0.22048	0.205306	0.187339	0.16677	0.143779	0.118656	0.091975	0.064364	0.036455	0.00887866	-0.017749	-0.04312	-0.0672413	-0.090133	-0.111816	-0.132311	-0.151638	-0.169817
Oxct1	35.883	3.0581e-07	0.0083327	-0.57067	-0.533122	-0.495708	-0.458558	-0.4218	-0.385577	-0.35001	-0.315235	-0.281383	-0.248586	-0.216976	-0.18669	-0.157845	-0.130589	-0.10505	-0.081351	-0.0596346	-0.0400285	-0.022665	-0.00767543	0.00480766	0.0146526	0.0217274	0.0259003	0.0270393	0.0250125	0.019688	0.0109456	-0.00098649	-0.0154844	-0.0319027	-0.049596	-0.0679178	-0.086333	-0.10464	-0.1227	-0.14039	-0.157554	-0.17407	-0.18987	-0.20497	-0.21938	-0.233098	-0.24615	-0.258545	-0.270292
Imp3	57.813	8.3517e-12	2.3057e-07	-0.38173	-0.351024	-0.320423	-0.290037	-0.25997	-0.230339	-0.201242	-0.17279	-0.145089	-0.118248	-0.0923731	-0.067573	-0.0439537	-0.0216238	-0.00069032	0.018739	0.0365579	0.0526577	0.066932	0.0792719	0.0895713	0.0977224	0.103618	0.10715	0.108212	0.106696	0.10249	0.0955053	0.0857896	0.0735918	0.0591671	0.04277	0.0246567	0.00511022	-0.015496	-0.036771	-0.058325	-0.0797668	-0.10071	-0.12098	-0.140558	-0.15947	-0.177717	-0.195317	-0.21228	-0.228616
Cd81	64.751	2.9033e-13	8.0409e-09	-0.53516	-0.492596	-0.450191	-0.408092	-0.36645	-0.325427	-0.285168	-0.245829	-0.207563	-0.170524	-0.134864	-0.10074	-0.0682982	-0.0376982	-0.0090914	0.017369	0.0415294	0.0632368	0.082338	0.098679	0.112107	0.122469	0.129611	0.13338	0.133622	0.130185	0.12292	0.111671	0.0966742	0.0785567	0.0579739	0.035581	0.0120333	-0.0120995	-0.036508	-0.060934	-0.085118	-0.108801	-0.13173	-0.15378	-0.174963	-0.19529	-0.214776	-0.233435	-0.251283	-0.268333
Calm3	48.457	7.5798e-10	2.0821e-05	-0.52159	-0.484644	-0.447825	-0.411254	-0.37505	-0.339343	-0.304252	-0.2699	-0.236411	-0.203908	-0.172516	-0.14236	-0.113554	-0.0862308	-0.060511	-0.036517	-0.0143737	0.005797	0.023871	0.0397258	0.0532374	0.0642827	0.0727383	0.078481	0.0813873	0.0813341	0.078198	0.0718748	0.0628217	0.0521353	0.0409466	0.030387	0.0215868	0.0153094	0.011187	0.0086363	0.007073	0.00591346	0.004586	0.0028005	0.00055181	-0.0021524	-0.00530452	-0.008897	-0.0129222	-0.0173727
Aldoa	35.935	2.9843e-07	0.0081323	-0.49388	-0.470275	-0.446742	-0.423356	-0.40019	-0.377325	-0.354827	-0.332773	-0.311237	-0.290293	-0.270014	-0.25048	-0.23175	-0.213913	-0.19704	-0.1812	-0.166466	-0.152919	-0.14063	-0.129671	-0.120118	-0.112045	-0.105525	-0.100633	-0.0974421	-0.0960265	-0.09646	-0.0988192	-0.103238	-0.109919	-0.119067	-0.13089	-0.145584	-0.163167	-0.18303	-0.20446	-0.22674	-0.249144	-0.27097	-0.29188	-0.311851	-0.33091	-0.349074	-0.366353	-0.382764	-0.398322
Suclg2	33.69	8.6271e-07	0.023451	-0.40099	-0.374617	-0.348332	-0.322219	-0.29636	-0.270849	-0.245764	-0.221193	-0.197222	-0.173936	-0.151421	-0.12976	-0.109048	-0.0893609	-0.070788	-0.053414	-0.0373256	-0.0226082	-0.0093473	0.00237123	0.0124618	0.0208387	0.0274162	0.0321087	0.0348305	0.0354959	0.034019	0.0303175	0.0243903	0.0163307	0.00623687	-0.0057929	-0.0196605	-0.0351976	-0.052022	-0.069708	-0.087834	-0.105976	-0.12372	-0.14085	-0.157376	-0.1733	-0.188644	-0.203406	-0.217601	-0.231238
Rrp9	32.573	1.461e-06	0.039668	-0.33263	-0.306053	-0.279561	-0.253243	-0.22719	-0.201477	-0.176203	-0.15145	-0.127307	-0.103859	-0.0811932	-0.059397	-0.0385584	-0.0187629	-9.7906e-05	0.01735	0.0334926	0.0482441	0.061517	0.073225	0.0832805	0.0915967	0.0980865	0.102663	0.10524	0.105729	0.10404	0.100099	0.0938271	0.0851851	0.0741307	0.060622	0.0446159	0.0262118	0.0059392	-0.015589	-0.037761	-0.0599632	-0.081597	-0.10236	-0.122253	-0.14129	-0.159488	-0.176858	-0.193416	-0.209175
Sumo3	55.106	3.0871e-11	8.512e-07	-0.40554	-0.38084	-0.356223	-0.331769	-0.30756	-0.283674	-0.260196	-0.237206	-0.214786	-0.193017	-0.17198	-0.15176	-0.132427	-0.114074	-0.096779	-0.080623	-0.0656876	-0.0520535	-0.039803	-0.0290159	-0.0197749	-0.0121611	-0.00625569	-0.00214007	0.00010439	0.00039636	-0.0013455	-0.00520053	-0.0111866	-0.0192521	-0.0293414	-0.041399	-0.0553691	-0.071116	-0.088257	-0.10636	-0.125	-0.143743	-0.16217	-0.18007	-0.197433	-0.21428	-0.230612	-0.246441	-0.261775	-0.276623
Ctnnb1	50.708	2.5689e-10	7.0676e-06	-0.59741	-0.5607	-0.524105	-0.487745	-0.45173	-0.416192	-0.381235	-0.346978	-0.313541	-0.281038	-0.249588	-0.21931	-0.190312	-0.16272	-0.13665	-0.11221	-0.0895315	-0.0687208	-0.049898	-0.0331791	-0.018682	-0.0065232	0.00318031	0.0103116	0.0147538	0.01639	0.015103	0.010783	0.00350597	-0.00643796	-0.0187473	-0.033121	-0.0492568	-0.066837	-0.085491	-0.10484	-0.1245	-0.144097	-0.16325	-0.18179	-0.199694	-0.21699	-0.233684	-0.249785	-0.265304	-0.28025
Vcp	34.441	6.0503e-07	0.016459	-0.34819	-0.328382	-0.308641	-0.289031	-0.26962	-0.250472	-0.231653	-0.213231	-0.19527	-0.177837	-0.160997	-0.14482	-0.129363	-0.1147	-0.10089	-0.088011	-0.076118	-0.06528	-0.055563	-0.0470334	-0.0397567	-0.033799	-0.0292264	-0.0261046	-0.0244998	-0.0244777	-0.026104	-0.0294402	-0.034376	-0.0406107	-0.0478324	-0.055729	-0.0639901	-0.0723677	-0.080816	-0.089325	-0.097888	-0.106495	-0.11514	-0.12381	-0.132521	-0.14126	-0.150025	-0.158821	-0.167647	-0.176501
Nop10	80.034	1.7131e-16	4.7624e-12	-0.56419	-0.529172	-0.494269	-0.459594	-0.42526	-0.39138	-0.358069	-0.325441	-0.293608	-0.262685	-0.232785	-0.20402	-0.17651	-0.150363	-0.12569	-0.10262	-0.0812437	-0.061691	-0.044071	-0.0284984	-0.0150858	-0.00394723	0.00480349	0.0110527	0.0146867	0.0155918	0.013654	0.00876099	0.00081324	-0.0102709	-0.0245724	-0.042172	-0.0631518	-0.0874009	-0.11422	-0.14282	-0.17237	-0.202069	-0.23113	-0.25916	-0.286157	-0.31213	-0.337102	-0.361088	-0.384105	-0.406171
Morf4l2	89.969	1.3368e-18	3.7228e-14	-0.63689	-0.587919	-0.539106	-0.4906	-0.44256	-0.395129	-0.348471	-0.302737	-0.258081	-0.214657	-0.172618	-0.13212	-0.0933142	-0.0563567	-0.021401	0.011399	0.04189	0.0699171	0.095327	0.117965	0.137677	0.15431	0.16771	0.177722	0.184193	0.186969	0.18589	0.180825	0.17183	0.159226	0.143345	0.12452	0.103073	0.079397	0.054034	0.027561	0.0005552	-0.0264065	-0.052759	-0.07822	-0.10279	-0.12648	-0.149319	-0.171306	-0.192461	-0.212799
Srrm2	74.64	2.3741e-15	6.5925e-11	-0.19394	-0.173794	-0.15371	-0.133756	-0.114	-0.0944941	-0.0753164	-0.0565272	-0.038191	-0.0203726	-0.0031368	0.013452	0.0293283	0.044428	0.058686	0.072038	0.0844196	0.0957651	0.10601	0.11509	0.12294	0.129496	0.134692	0.138465	0.140748	0.141478	0.14059	0.138022	0.133803	0.128066	0.120948	0.11259	0.103121	0.0926951	0.081472	0.069621	0.057308	0.044703	0.031969	0.019192	0.00637517	-0.0064803	-0.0193739	-0.032305	-0.0452729	-0.0582769
Rpl36a	118.552	1.0888e-24	3.0407e-20	-0.19207	-0.179185	-0.166339	-0.153576	-0.14094	-0.128467	-0.116204	-0.104191	-0.0924705	-0.0810831	-0.0700708	-0.059475	-0.0493385	-0.0397018	-0.030607	-0.022096	-0.0142097	-0.0069906	-0.00048009	0.00528009	0.0102483	0.0143828	0.017642	0.0199842	0.0213676	0.0217507	0.021092	0.0193453	0.0163627	0.0118764	0.00561286	-0.0027016	-0.0133405	-0.0264143	-0.041532	-0.058206	-0.07595	-0.0942777	-0.11271	-0.13101	-0.149155	-0.16716	-0.185025	-0.20275	-0.220339	-0.237794
Set	303.212	2.1979e-64	6.1879e-60	-0.69929	-0.626267	-0.553465	-0.481115	-0.40944	-0.338667	-0.269021	-0.200727	-0.134011	-0.0690971	-0.0062119	0.05442	0.112572	0.16802	0.22054	0.2699	0.315884	0.358261	0.39681	0.431295	0.461502	0.487201	0.508168	0.524177	0.535002	0.540418	0.5402	0.534122	0.52193	0.503338	0.47806	0.44581	0.4063	0.359676	0.3074	0.2512	0.19278	0.133873	0.076154	0.020474	-0.0331636	-0.084792	-0.134445	-0.182155	-0.227956	-0.271883
Eif4b	304.946	9.2846e-65	2.6141e-60	-0.44909	-0.389247	-0.329599	-0.270336	-0.21165	-0.153729	-0.0967702	-0.0409636	0.0134986	0.0664244	0.117622	0.1669	0.214062	0.258922	0.30128	0.34096	0.377752	0.411472	0.44193	0.468925	0.492275	0.511783	0.527258	0.538507	0.54534	0.547563	0.54498	0.537409	0.52453	0.505916	0.481129	0.44973	0.411278	0.365791	0.31468	0.25961	0.20227	0.144325	0.087419	0.032378	-0.0207913	-0.072119	-0.121637	-0.169375	-0.215363	-0.259634
Mt1	344.377	2.8703e-73	8.0846e-69	-1.002	-0.890893	-0.780176	-0.67018	-0.56127	-0.453795	-0.348127	-0.244624	-0.143645	-0.0455524	0.0492943	0.14053	0.227806	0.31075	0.389	0.46221	0.530004	0.592027	0.64792	0.697317	0.739863	0.775194	0.802951	0.822773	0.834299	0.837168	0.83102	0.815504	0.790616	0.756739	0.714276	0.66363	0.605213	0.539739	0.4689	0.39458	0.31865	0.242989	0.16944	0.098915	0.0314131	-0.033117	-0.0947254	-0.153461	-0.209375	-0.262514
Lrwd1	41.664	1.958e-08	0.00053587	-0.10538	-0.102727	-0.100084	-0.0974563	-0.094853	-0.0922832	-0.0897537	-0.087273	-0.0848494	-0.082491	-0.0802059	-0.078002	-0.0758883	-0.073872	-0.071962	-0.070165	-0.0684913	-0.0669475	-0.065542	-0.0642837	-0.0631799	-0.062239	-0.0614693	-0.0608787	-0.0604756	-0.0602679	-0.060264	-0.0604824	-0.0612536	-0.0632622	-0.0672126	-0.073809	-0.0837544	-0.0974186	-0.11414	-0.13307	-0.15334	-0.174093	-0.1945	-0.21413	-0.232981	-0.25106	-0.268385	-0.284966	-0.300817	-0.31595
Snd1	47.067	1.4768e-09	4.0536e-05	-0.37465	-0.358588	-0.342577	-0.326664	-0.3109	-0.29533	-0.280007	-0.264978	-0.250293	-0.236001	-0.22215	-0.20879	-0.195972	-0.183742	-0.17215	-0.16125	-0.151078	-0.141696	-0.13315	-0.125485	-0.118755	-0.113006	-0.108289	-0.104652	-0.102144	-0.100815	-0.10071	-0.101896	-0.104675	-0.109645	-0.117418	-0.12861	-0.143826	-0.163332	-0.18631	-0.21173	-0.23858	-0.265817	-0.29245	-0.31798	-0.342382	-0.36569	-0.387919	-0.409085	-0.429208	-0.448307
Fam136a	39.979	4.3718e-08	0.0011948	-0.47474	-0.443143	-0.411639	-0.380321	-0.34928	-0.318622	-0.288428	-0.258796	-0.229818	-0.20159	-0.174204	-0.14775	-0.122334	-0.0980369	-0.074957	-0.053187	-0.032822	-0.0139543	0.0033221	0.0189135	0.0327264	0.0446672	0.0546422	0.0625578	0.0683205	0.0718366	0.073012	0.0717517	0.0678732	0.0610995	0.0511479	0.037736	0.0205811	-0.00034046	-0.024257	-0.050247	-0.077386	-0.10475	-0.13144	-0.15699	-0.18141	-0.20471	-0.226916	-0.248042	-0.268107	-0.28713
Mdn1	61.503	1.4012e-12	3.8739e-08	-0.56915	-0.533134	-0.49723	-0.46154	-0.42617	-0.391232	-0.356829	-0.323068	-0.290058	-0.257905	-0.226717	-0.1966	-0.167663	-0.140012	-0.11375	-0.088997	-0.0658476	-0.0444131	-0.024801	-0.00711772	0.00852887	0.0220318	0.0332838	0.0421779	0.0486067	0.0524631	0.05364	0.052027	0.0474235	0.0395262	0.028026	0.012614	-0.00701917	-0.0308923	-0.058136	-0.087711	-0.11858	-0.149697	-0.18005	-0.20913	-0.23692	-0.26346	-0.288752	-0.312832	-0.335715	-0.357423
Arpc3	47.105	1.4499e-09	3.9802e-05	-0.49943	-0.47994	-0.460511	-0.441199	-0.42206	-0.403158	-0.384546	-0.366284	-0.34843	-0.331044	-0.314183	-0.2979	-0.282269	-0.267333	-0.25316	-0.2398	-0.227312	-0.215761	-0.2052	-0.195694	-0.187294	-0.180062	-0.174055	-0.169332	-0.165951	-0.16397	-0.16345	-0.164443	-0.166959	-0.170948	-0.176356	-0.18313	-0.191218	-0.200524	-0.21083	-0.22187	-0.23342	-0.245218	-0.25702	-0.26871	-0.280282	-0.29173	-0.303072	-0.314295	-0.325407	-0.336409
Bzw2	81.716	7.5386e-17	2.0967e-12	-0.52191	-0.482657	-0.443528	-0.404642	-0.36612	-0.328076	-0.290638	-0.253924	-0.218056	-0.183153	-0.149338	-0.11673	-0.0854489	-0.0556174	-0.027355	-0.0007839	0.0239766	0.0468054	0.067582	0.0861845	0.102493	0.116388	0.127746	0.136449	0.142374	0.145402	0.14541	0.14228	0.135827	0.125805	0.111965	0.094056	0.071829	0.0453159	0.015417	-0.016803	-0.050278	-0.0839411	-0.11675	-0.14818	-0.178227	-0.20692	-0.234273	-0.260315	-0.285068	-0.308553
Sep15	56.698	1.4312e-11	3.949e-07	-0.56527	-0.534358	-0.503539	-0.472906	-0.44255	-0.412574	-0.38306	-0.354105	-0.325803	-0.298247	-0.27153	-0.24574	-0.220985	-0.197343	-0.17491	-0.15379	-0.134063	-0.115828	-0.099178	-0.084206	-0.0710049	-0.0596681	-0.0502888	-0.0429602	-0.0377756	-0.0348281	-0.034211	-0.0360143	-0.0402297	-0.046738	-0.0554135	-0.066131	-0.0787646	-0.0931323	-0.10888	-0.12561	-0.14294	-0.160484	-0.17785	-0.19485	-0.211486	-0.22776	-0.243671	-0.259234	-0.274454	-0.289335
Txn1	62.851	7.2949e-13	2.0181e-08	-0.77635	-0.745849	-0.715438	-0.685211	-0.65526	-0.625681	-0.596561	-0.567995	-0.540075	-0.512892	-0.48654	-0.46111	-0.436695	-0.413387	-0.39128	-0.37046	-0.351026	-0.333068	-0.31668	-0.301948	-0.288971	-0.277839	-0.268644	-0.261479	-0.256435	-0.253604	-0.25308	-0.254942	-0.258893	-0.264211	-0.270148	-0.27596	-0.280896	-0.284456	-0.28688	-0.28853	-0.28981	-0.291084	-0.29273	-0.29492	-0.297677	-0.30098	-0.304809	-0.309171	-0.314051	-0.319439
Hint1	100.098	9.3751e-21	2.6135e-16	-0.4321	-0.406267	-0.380511	-0.354906	-0.32953	-0.304452	-0.279753	-0.255507	-0.231791	-0.208678	-0.186245	-0.16457	-0.143721	-0.12378	-0.10482	-0.08692	-0.0701508	-0.0545905	-0.040314	-0.0273971	-0.0159151	-0.00594353	0.00244206	0.00916614	0.0141532	0.0173277	0.018614	0.0179372	0.0152318	0.010444	0.00352029	-0.0055926	-0.0169479	-0.0304919	-0.045842	-0.062554	-0.080183	-0.0982821	-0.11642	-0.13436	-0.152118	-0.16968	-0.187057	-0.204249	-0.22126	-0.238092
Rpl37a	119.689	6.2252e-25	1.7388e-20	-0.24831	-0.228328	-0.208412	-0.188618	-0.16901	-0.149643	-0.130584	-0.111893	-0.0936311	-0.0758595	-0.0586394	-0.042032	-0.026099	-0.0109012	0.0034998	0.017043	0.0296667	0.04131	0.051911	0.0614098	0.0697437	0.076852	0.0826733	0.0871463	0.0902098	0.0918026	0.091863	0.0903224	0.0868756	0.0809501	0.071959	0.059315	0.0424313	0.0210613	-0.0039959	-0.031742	-0.061177	-0.0913023	-0.12114	-0.15019	-0.178454	-0.20594	-0.232649	-0.258609	-0.283828	-0.308319
Atp1b2	148.858	3.5765e-31	1.0016e-26	-0.13179	-0.0891718	-0.0466803	-0.00444308	0.037413	0.0787594	0.11947	0.159418	0.198475	0.236515	0.27341	0.30903	0.343258	0.375955	0.407	0.43626	0.463619	0.48894	0.5121	0.532967	0.55142	0.567328	0.580566	0.591005	0.598519	0.60298	0.60426	0.602227	0.596457	0.586216	0.570748	0.5493	0.521111	0.485949	0.44516	0.4004	0.35332	0.305579	0.25879	0.21376	0.170514	0.12901	0.0892312	0.0511382	0.0147051	-0.0200971
Pebp1	178.804	1.3468e-37	3.7794e-33	-0.57319	-0.527811	-0.482569	-0.437598	-0.39304	-0.349016	-0.305675	-0.26315	-0.221575	-0.181088	-0.141822	-0.10392	-0.0675038	-0.0327218	0.00029413	0.031408	0.0604845	0.0873872	0.11198	0.134128	0.153695	0.170545	0.184542	0.195551	0.203434	0.208058	0.20928	0.206976	0.200889	0.190663	0.17593	0.15632	0.131474	0.101358	0.066992	0.029596	-0.0096136	-0.0494175	-0.088622	-0.12663	-0.163419	-0.19902	-0.233458	-0.266744	-0.2989	-0.329945
Nucks1	146.873	9.5234e-31	2.6667e-26	-0.66777	-0.607845	-0.548101	-0.48872	-0.42988	-0.371775	-0.314575	-0.258464	-0.203625	-0.15024	-0.0984894	-0.048556	-0.00062082	0.0451341	0.088527	0.12938	0.167501	0.202719	0.23485	0.263707	0.289113	0.310887	0.328845	0.342806	0.352588	0.358011	0.35889	0.355059	0.346673	0.334269	0.3184	0.29962	0.278489	0.255527	0.23118	0.20586	0.18	0.154015	0.12832	0.10314	0.0784499	0.054258	0.0305511	0.0073223	-0.0154372	-0.0377355
Srm	197.178	1.5187e-41	4.2648e-37	-0.5198	-0.467293	-0.414935	-0.36288	-0.31128	-0.260286	-0.21005	-0.160724	-0.11246	-0.0654081	-0.0197211	0.02445	0.0669528	0.107636	0.14635	0.18294	0.217254	0.249144	0.27846	0.305039	0.328741	0.349411	0.366896	0.381047	0.391709	0.398733	0.40197	0.401245	0.396012	0.385271	0.367996	0.34317	0.309759	0.267427	0.2179	0.1633	0.10577	0.0474148	-0.0096682	-0.064431	-0.116866	-0.16701	-0.214902	-0.26058	-0.304083	-0.345448
Gm14165	115.487	4.9111e-24	1.3714e-19	-0.25884	-0.238126	-0.217471	-0.196939	-0.17659	-0.156494	-0.136705	-0.117287	-0.0983021	-0.079812	-0.0618787	-0.044564	-0.0279299	-0.0120382	0.0030493	0.017271	0.0305642	0.0428678	0.05412	0.064258	0.0732209	0.0809465	0.087373	0.0924384	0.096081	0.0982388	0.09885	0.0978582	0.0953698	0.0916762	0.0870791	0.08188	0.0763799	0.0707946	0.065074	0.059116	0.052822	0.0460901	0.038822	0.030971	0.0225442	0.013552	0.00400323	-0.0060926	-0.016726	-0.0278877
Rpl41	172.689	2.7694e-36	7.7684e-32	-0.13544	-0.108101	-0.0808441	-0.0537525	-0.026909	-0.00039737	0.0257006	0.0513017	0.0763232	0.100682	0.124296	0.14708	0.168957	0.189838	0.20964	0.22829	0.245692	0.261771	0.27644	0.289622	0.301229	0.31118	0.319393	0.325783	0.330269	0.332768	0.3332	0.331475	0.327588	0.321597	0.313569	0.30357	0.291659	0.277959	0.26273	0.24627	0.22888	0.210851	0.19247	0.17389	0.155115	0.13616	0.117011	0.0976864	0.0781835	0.0585056
mt-Co2	190.113	5.0117e-40	1.407e-35	-0.087303	-0.0665657	-0.0458881	-0.0253308	-0.004954	0.0151821	0.0350174	0.0544917	0.0735447	0.0921164	0.110147	0.12758	0.144342	0.160386	0.17565	0.19007	0.203587	0.216141	0.22767	0.238122	0.247428	0.25553	0.262369	0.267884	0.272015	0.274703	0.27589	0.275485	0.272877	0.266813	0.256012	0.23919	0.215073	0.183022	0.1444	0.10094	0.054379	0.00646321	-0.041108	-0.087469	-0.132603	-0.17653	-0.219268	-0.26084	-0.301266	-0.340564
Rps12-ps3	34.798	5.111e-07	0.013911	-0.4747	-0.451761	-0.428881	-0.406128	-0.38356	-0.361253	-0.339258	-0.317642	-0.296468	-0.275801	-0.255702	-0.23623	-0.217463	-0.199449	-0.18226	-0.16595	-0.150591	-0.136243	-0.12297	-0.110833	-0.0998983	-0.0902271	-0.081883	-0.0749294	-0.0694293	-0.065446	-0.063043	-0.0622815	-0.0631943	-0.0657783	-0.0700291	-0.075942	-0.0835125	-0.0926606	-0.10308	-0.1144	-0.12628	-0.138365	-0.1503	-0.16191	-0.173198	-0.18416	-0.194812	-0.205152	-0.215187	-0.224923
Mta1	38.346	9.5051e-08	0.0025951	-0.37336	-0.350669	-0.328036	-0.305525	-0.2832	-0.261111	-0.23933	-0.217913	-0.196922	-0.176418	-0.156461	-0.13711	-0.118431	-0.100481	-0.083321	-0.067012	-0.0516158	-0.0371921	-0.023802	-0.0115069	-0.00036682	0.00955706	0.018204	0.0255131	0.0314237	0.0358749	0.038806	0.0401529	0.0397646	0.03739	0.0327726	0.025656	0.015784	0.00309291	-0.011889	-0.02852	-0.046158	-0.0641616	-0.081903	-0.099063	-0.115638	-0.13164	-0.147071	-0.161947	-0.176277	-0.19007
Rps23-ps1	35.992	2.9045e-07	0.007915	-0.265	-0.259222	-0.253458	-0.247727	-0.24204	-0.236424	-0.230886	-0.225443	-0.220113	-0.214912	-0.209855	-0.20496	-0.20024	-0.195713	-0.1914	-0.1873	-0.183451	-0.179857	-0.17653	-0.173503	-0.170776	-0.16837	-0.166301	-0.164587	-0.163241	-0.162281	-0.16172	-0.161586	-0.16197	-0.163069	-0.165084	-0.16821	-0.172658	-0.178513	-0.18556	-0.19353	-0.20213	-0.21109	-0.22014	-0.22914	-0.238077	-0.24696	-0.255793	-0.264569	-0.273292	-0.281963
Tmem97	37.758	1.2571e-07	0.0034306	-0.55952	-0.526802	-0.494172	-0.461725	-0.42955	-0.397747	-0.366398	-0.335599	-0.305441	-0.276015	-0.247413	-0.21973	-0.193047	-0.167466	-0.14308	-0.11997	-0.0982299	-0.0779586	-0.059244	-0.0421762	-0.0268483	-0.0133513	-0.00177677	0.00778379	0.0152388	0.0204968	0.023466	0.0240528	0.0220921	0.0173384	0.00954202	-0.0015471	-0.0161787	-0.0343619	-0.055367	-0.078324	-0.10236	-0.126611	-0.15022	-0.17275	-0.194211	-0.21462	-0.233983	-0.252329	-0.269672	-0.286029
Cnbp	57.181	1.1335e-11	3.1286e-07	-0.27144	-0.252209	-0.23303	-0.213953	-0.19503	-0.176309	-0.157843	-0.139682	-0.121878	-0.104482	-0.0875435	-0.071114	-0.0552453	-0.0399873	-0.025391	-0.011508	0.00161147	0.0139162	0.025355	0.0358781	0.0454333	0.0539701	0.0614377	0.067785	0.0729613	0.0769155	0.079597	0.0809459	0.0806603	0.07816	0.0728503	0.064136	0.0514234	0.0344525	0.013995	-0.008982	-0.033509	-0.0586192	-0.083363	-0.10726	-0.130306	-0.15251	-0.173892	-0.194461	-0.214233	-0.233221
Apex1	58.786	5.2194e-12	1.4418e-07	-0.13253	-0.124362	-0.116216	-0.108114	-0.10008	-0.0921265	-0.0842857	-0.0765756	-0.0690183	-0.0616354	-0.0544489	-0.04748	-0.0407518	-0.0342849	-0.028101	-0.022223	-0.0166725	-0.0114706	-0.0066393	-0.00220067	0.00182362	0.00541173	0.00854185	0.0111922	0.0133409	0.0149662	0.016046	0.0165459	0.0160345	0.0136318	0.00843281	-0.00046715	-0.0139727	-0.0325454	-0.055287	-0.081038	-0.10864	-0.136934	-0.16478	-0.19162	-0.217425	-0.24222	-0.266027	-0.288856	-0.310726	-0.331654
Wdr82	65.052	2.5088e-13	6.9492e-09	-0.51998	-0.48782	-0.455753	-0.423864	-0.39224	-0.360977	-0.330158	-0.299873	-0.270213	-0.241265	-0.21312	-0.18587	-0.159593	-0.134389	-0.11034	-0.087546	-0.0660861	-0.046052	-0.027533	-0.0106189	0.00460194	0.0180401	0.0296064	0.0392117	0.046767	0.0521831	0.055371	0.0562383	0.054616	0.0502455	0.0428636	0.032207	0.0180126	0.00024955	-0.020401	-0.04312	-0.067091	-0.091496	-0.11553	-0.1388	-0.161284	-0.18301	-0.203975	-0.224205	-0.243707	-0.262496
Suclg1	77.594	5.6302e-16	1.5644e-11	-0.63863	-0.60188	-0.565224	-0.528766	-0.49261	-0.456843	-0.421576	-0.386903	-0.352925	-0.31974	-0.287448	-0.25615	-0.225939	-0.19692	-0.16919	-0.14285	-0.117994	-0.0947274	-0.073146	-0.0533507	-0.0354393	-0.0195115	-0.00566638	0.00599684	0.015379	0.0223809	0.026903	0.0288417	0.0279322	0.0237293	0.015778	0.0036231	-0.0131905	-0.0347814	-0.060236	-0.088442	-0.11829	-0.148664	-0.17848	-0.20718	-0.234775	-0.26127	-0.286679	-0.31103	-0.334338	-0.356622
Srsf5	44.788	4.4015e-09	0.00012066	-0.45432	-0.431392	-0.408525	-0.385783	-0.36323	-0.340921	-0.318926	-0.297304	-0.276118	-0.25543	-0.235303	-0.2158	-0.196978	-0.178905	-0.16164	-0.14525	-0.129792	-0.11533	-0.10193	-0.0896434	-0.0785435	-0.0686888	-0.0601415	-0.0529639	-0.0472183	-0.042967	-0.040272	-0.0391938	-0.0397306	-0.0418104	-0.0453575	-0.050296	-0.0565508	-0.0640132	-0.072477	-0.081716	-0.091506	-0.101621	-0.11184	-0.12205	-0.132245	-0.14243	-0.152596	-0.162751	-0.172893	-0.183022
Nono	99.792	1.0891e-20	3.0359e-16	-0.59269	-0.554854	-0.517123	-0.479593	-0.44237	-0.405542	-0.369222	-0.333508	-0.298499	-0.264297	-0.231002	-0.19872	-0.16754	-0.137573	-0.10892	-0.081673	-0.0559409	-0.0318227	-0.0094187	0.0111703	0.0298433	0.0464996	0.0610382	0.0733585	0.0833594	0.0909403	0.096	0.0984311	0.0979096	0.0938677	0.085724	0.072897	0.0548062	0.0312627	0.0032854	-0.027876	-0.060973	-0.0947553	-0.128	-0.16009	-0.191007	-0.22078	-0.249428	-0.276967	-0.303416	-0.328796
Gart	101.716	4.2403e-21	1.1824e-16	-0.49144	-0.452627	-0.413925	-0.375435	-0.33726	-0.299521	-0.262309	-0.225736	-0.189909	-0.154933	-0.120916	-0.087964	-0.0561832	-0.0256802	0.0034383	0.031066	0.0570964	0.081423	0.10394	0.124539	0.143115	0.159561	0.173771	0.185639	0.195057	0.201919	0.20612	0.207546	0.205941	0.200881	0.191935	0.17867	0.160649	0.137775	0.11096	0.081314	0.049943	0.0179542	-0.013566	-0.04407	-0.0735482	-0.10202	-0.129499	-0.156004	-0.181552	-0.206159
mt-Atp6	318.701	9.9994e-68	2.8158e-63	0.024604	0.0600941	0.0954853	0.130679	0.16558	0.200078	0.234087	0.267502	0.300226	0.33216	0.363204	0.39326	0.422231	0.450016	0.47652	0.50163	0.525269	0.547324	0.5677	0.586297	0.603018	0.617762	0.630432	0.640929	0.649154	0.655008	0.65839	0.659182	0.656505	0.648636	0.633804	0.61024	0.576162	0.530735	0.47594	0.41433	0.34841	0.280729	0.21377	0.14878	0.0857939	0.024773	-0.0343154	-0.0915031	-0.146823	-0.200308
mt-Nd1	413.98	2.6508e-88	7.4704e-84	-0.4456	-0.379224	-0.313035	-0.247223	-0.18198	-0.117481	-0.0539274	0.0084964	0.0696025	0.129202	0.187108	0.24313	0.297084	0.348778	0.39802	0.44464	0.488422	0.529198	0.56677	0.600959	0.631569	0.658414	0.681305	0.700056	0.714476	0.724378	0.72957	0.729861	0.72457	0.712509	0.692457	0.66319	0.62349	0.57292	0.51346	0.44754	0.3776	0.306085	0.23538	0.1667	0.100051	0.035414	-0.0272499	-0.087974	-0.146792	-0.203736
Ppia	656.049	1.1428e-140	3.2225e-136	-0.88435	-0.810293	-0.736433	-0.662961	-0.59007	-0.517959	-0.446817	-0.376841	-0.308223	-0.241158	-0.17584	-0.11246	-0.0512242	0.00768619	0.064073	0.11774	0.168497	0.216147	0.2605	0.301351	0.338516	0.371799	0.401005	0.425939	0.446408	0.462217	0.47317	0.479048	0.478673	0.469804	0.450139	0.41737	0.36921	0.304629	0.22657	0.13872	0.044778	-0.0515679	-0.1467	-0.23879	-0.3278	-0.41379	-0.496795	-0.576881	-0.654091	-0.728478
Fubp1	36.033	2.8486e-07	0.0077636	-0.43824	-0.415689	-0.393199	-0.370821	-0.34861	-0.326624	-0.304917	-0.283544	-0.262564	-0.24203	-0.221999	-0.20253	-0.183671	-0.165484	-0.14802	-0.13135	-0.115509	-0.100564	-0.08657	-0.0735817	-0.0616553	-0.0508468	-0.0412121	-0.0328069	-0.0256873	-0.019909	-0.015528	-0.0126049	-0.0113336	-0.0120609	-0.0151414	-0.02093	-0.029781	-0.0418187	-0.056458	-0.072978	-0.09066	-0.108781	-0.12664	-0.14387	-0.160474	-0.17646	-0.191839	-0.20662	-0.220814	-0.234431
Tm9sf3	34.15	6.9413e-07	0.018878	-0.591	-0.567544	-0.544148	-0.520874	-0.49779	-0.474943	-0.452408	-0.430242	-0.408507	-0.387264	-0.366574	-0.3465	-0.327103	-0.308443	-0.29058	-0.27359	-0.25751	-0.242419	-0.22837	-0.215436	-0.203667	-0.193129	-0.183882	-0.175989	-0.169511	-0.164509	-0.16105	-0.159186	-0.159113	-0.161146	-0.165611	-0.17283	-0.183139	-0.196626	-0.21269	-0.23059	-0.2496	-0.268979	-0.288	-0.3063	-0.323875	-0.34074	-0.356901	-0.372374	-0.387171	-0.401303
Tcf25	41.17	2.4789e-08	0.00067813	-0.13114	-0.127569	-0.124002	-0.120447	-0.11691	-0.113397	-0.109914	-0.106467	-0.103062	-0.0997061	-0.096404	-0.093162	-0.0899867	-0.0868836	-0.083859	-0.080918	-0.0780683	-0.0753148	-0.072664	-0.0701211	-0.067693	-0.0653855	-0.0632045	-0.0611562	-0.0592465	-0.0574815	-0.055867	-0.0544202	-0.0534741	-0.0537222	-0.0558776	-0.060653	-0.0687623	-0.0805876	-0.0955	-0.11268	-0.13129	-0.150527	-0.16957	-0.18802	-0.205861	-0.22311	-0.239767	-0.25585	-0.271367	-0.286328
Gng5	33.372	1.0022e-06	0.027234	-0.48895	-0.477798	-0.466671	-0.455602	-0.44462	-0.433749	-0.423023	-0.412468	-0.402113	-0.391986	-0.382117	-0.37253	-0.363264	-0.354337	-0.34578	-0.33763	-0.329901	-0.322631	-0.31585	-0.309578	-0.303852	-0.298697	-0.294142	-0.290215	-0.286946	-0.284362	-0.28249	-0.281372	-0.28121	-0.282415	-0.285408	-0.29061	-0.298434	-0.309084	-0.32207	-0.33677	-0.35257	-0.368845	-0.38499	-0.4007	-0.415966	-0.4308	-0.445196	-0.459175	-0.47274	-0.485897
Ywhag	51.026	2.2045e-10	6.0659e-06	-0.3015	-0.285839	-0.27021	-0.254653	-0.2392	-0.223899	-0.208775	-0.193867	-0.179211	-0.164844	-0.150801	-0.13712	-0.123832	-0.110979	-0.098594	-0.086714	-0.0753742	-0.0646113	-0.054461	-0.04496	-0.0361436	-0.0280482	-0.0207097	-0.0141642	-0.00844768	-0.0035963	0.00035394	0.00335492	0.0050037	0.00449344	0.00099538	-0.0063192	-0.018279	-0.0352867	-0.056439	-0.080582	-0.10656	-0.133224	-0.15944	-0.18464	-0.208808	-0.23197	-0.254133	-0.275322	-0.29555	-0.314836
Rab14	53.486	6.7435e-11	1.8579e-06	-0.36127	-0.345233	-0.32923	-0.313305	-0.2975	-0.281843	-0.266384	-0.251158	-0.236203	-0.22156	-0.207265	-0.19336	-0.17988	-0.166867	-0.15436	-0.14239	-0.131011	-0.12025	-0.11015	-0.100746	-0.0920814	-0.0841932	-0.0771204	-0.0709016	-0.0655759	-0.061182	-0.057759	-0.055356	-0.0543494	-0.0554853	-0.0595301	-0.06725	-0.0794123	-0.0963828	-0.1173	-0.14108	-0.16661	-0.192817	-0.21862	-0.24347	-0.267368	-0.29033	-0.312361	-0.333488	-0.353722	-0.37308
Oat	63.956	4.27e-13	1.1821e-08	-0.18802	-0.171045	-0.154104	-0.137238	-0.12049	-0.103888	-0.0874793	-0.0712989	-0.0553848	-0.0397752	-0.0245081	-0.0096216	0.0048464	0.0188577	0.032374	0.045358	0.0577712	0.0695753	0.080733	0.0912048	0.100954	0.109942	0.118131	0.125483	0.131959	0.137523	0.14213	0.145743	0.1479	0.1477	0.144216	0.13652	0.123688	0.105262	0.082245	0.055919	0.027563	-0.00154242	-0.030143	-0.057604	-0.0839162	-0.1091	-0.133169	-0.156148	-0.178053	-0.198903
Eif5b	72.643	6.278e-15	1.7424e-10	-0.43941	-0.408065	-0.376802	-0.345696	-0.31483	-0.284273	-0.254113	-0.224426	-0.195291	-0.166786	-0.13899	-0.11198	-0.0858414	-0.0606463	-0.036476	-0.013408	0.00847705	0.0291014	0.048386	0.0662523	0.0826211	0.0974138	0.110552	0.121956	0.131547	0.139247	0.14498	0.148651	0.149957	0.148332	0.143195	0.13397	0.120073	0.101291	0.078515	0.052849	0.0254	-0.0027291	-0.030456	-0.057232	-0.0830486	-0.10792	-0.131868	-0.154902	-0.17704	-0.198298
Mrpl36	63.475	5.3899e-13	1.4916e-08	-0.58045	-0.545059	-0.509755	-0.474622	-0.43975	-0.405216	-0.371115	-0.337528	-0.304544	-0.272246	-0.240721	-0.21006	-0.180335	-0.151646	-0.12407	-0.097703	-0.0726212	-0.0489141	-0.026667	-0.00596698	0.0131012	0.0304513	0.0459973	0.0596535	0.0713338	0.0809524	0.088423	0.093653	0.0963229	0.095858	0.0916697	0.083169	0.0697678	0.051253	0.028567	0.0028711	-0.024671	-0.0528967	-0.080668	-0.10741	-0.133107	-0.15778	-0.181455	-0.204137	-0.225848	-0.246604
Nedd4	69.542	2.8362e-14	7.8675e-10	-0.24334	-0.227415	-0.21153	-0.195719	-0.18002	-0.164466	-0.149098	-0.133952	-0.119064	-0.104472	-0.0902122	-0.076322	-0.0628377	-0.0497969	-0.037236	-0.025193	-0.0137034	-0.002805	0.0074654	0.017071	0.0259747	0.0341397	0.041529	0.0481057	0.0538327	0.0586733	0.06259	0.0655358	0.0671273	0.0666029	0.0631799	0.056076	0.0445075	0.0280914	0.0076661	-0.015696	-0.040921	-0.0669384	-0.092696	-0.11766	-0.141822	-0.16519	-0.187788	-0.209619	-0.2307	-0.251044
Park7	106.664	3.743e-22	1.0442e-17	-0.61945	-0.579454	-0.539562	-0.499871	-0.46048	-0.421496	-0.383013	-0.345134	-0.30796	-0.271592	-0.23613	-0.20167	-0.168326	-0.136186	-0.10535	-0.075933	-0.0480219	-0.0217214	0.0028676	0.0256443	0.0465081	0.0653583	0.0820943	0.0966153	0.108821	0.11861	0.12588	0.130528	0.132197	0.130262	0.12408	0.11301	0.0964095	0.0740555	0.04701	0.016582	-0.015922	-0.0491921	-0.081948	-0.11354	-0.143961	-0.17323	-0.201361	-0.228379	-0.254302	-0.279148
Ywhab	77.107	7.1395e-16	1.9833e-11	-0.41541	-0.396638	-0.377907	-0.35927	-0.34077	-0.322459	-0.304377	-0.286574	-0.269096	-0.251988	-0.235297	-0.21907	-0.203353	-0.188192	-0.17363	-0.15972	-0.14651	-0.134038	-0.12235	-0.111503	-0.101534	-0.0924917	-0.0844229	-0.0773739	-0.0713911	-0.0665207	-0.062809	-0.0603096	-0.0592726	-0.0601739	-0.0635013	-0.069743	-0.0793857	-0.0926484	-0.10892	-0.12744	-0.14743	-0.168122	-0.18877	-0.20899	-0.228774	-0.24813	-0.267052	-0.285563	-0.303663	-0.321361
Rrs1	108.522	1.5039e-22	4.1965e-18	-0.61592	-0.571792	-0.527768	-0.483962	-0.44048	-0.397437	-0.354934	-0.313084	-0.271993	-0.231772	-0.192529	-0.15437	-0.117409	-0.0817508	-0.047504	-0.014779	0.0163172	0.0456751	0.073186	0.0987422	0.122234	0.143553	0.162591	0.179239	0.193388	0.204931	0.21376	0.219746	0.222402	0.220801	0.213997	0.20104	0.180993	0.153474	0.11988	0.08192	0.041333	-0.00016132	-0.040874	-0.07995	-0.117378	-0.15319	-0.187403	-0.220053	-0.251163	-0.280762
Mif	120.708	3.7705e-25	1.0533e-20	-0.66716	-0.626112	-0.585167	-0.544439	-0.50403	-0.464057	-0.424619	-0.385827	-0.347788	-0.310609	-0.274399	-0.23926	-0.205314	-0.172654	-0.14139	-0.11164	-0.0834973	-0.0570776	-0.032487	-0.00983276	0.0107772	0.0292354	0.0454343	0.0592663	0.0706238	0.0793992	0.085485	0.0887631	0.0888186	0.084897	0.0762257	0.062032	0.0415436	0.0144795	-0.017932	-0.054176	-0.092733	-0.132089	-0.17076	-0.20799	-0.243766	-0.27812	-0.311078	-0.342656	-0.37288	-0.401775
Kpnb1	93.516	2.357e-19	6.5666e-15	-0.6619	-0.616993	-0.572197	-0.527631	-0.48341	-0.439643	-0.396451	-0.353946	-0.312243	-0.271456	-0.231699	-0.19309	-0.155736	-0.119758	-0.08527	-0.052384	-0.0212162	0.0081193	0.035508	0.0608355	0.0839871	0.104848	0.123305	0.139242	0.152545	0.1631	0.17079	0.175505	0.177097	0.175394	0.17022	0.1614	0.148758	0.132332	0.11281	0.091022	0.067775	0.0438894	0.020167	-0.0029842	-0.0255573	-0.047561	-0.0690058	-0.0899001	-0.110254	-0.130076
Hnrnpk	100.869	6.4248e-21	1.7914e-16	-0.44609	-0.419575	-0.393123	-0.366807	-0.34069	-0.314855	-0.289355	-0.264263	-0.239648	-0.215576	-0.192117	-0.16934	-0.147306	-0.126091	-0.10576	-0.086382	-0.0680237	-0.0507536	-0.03464	-0.0197502	-0.00615288	0.00608415	0.0168929	0.0262053	0.0339534	0.0400691	0.044484	0.0471347	0.0480481	0.0473593	0.0452088	0.041737	0.0370837	0.0313858	0.024766	0.017345	0.0092445	0.00058402	-0.0085176	-0.017997	-0.0278446	-0.038055	-0.048623	-0.0595413	-0.0708043	-0.0824059
Npm1	518.189	7.7933e-111	2.197e-106	-0.088043	-0.0516526	-0.0153422	0.020809	0.056722	0.092316	0.127513	0.162232	0.196394	0.22992	0.26273	0.29474	0.325883	0.356067	0.38522	0.41325	0.440097	0.465667	0.48988	0.51267	0.533943	0.553626	0.571638	0.5879	0.602331	0.614854	0.62539	0.633802	0.638492	0.636171	0.623463	0.59699	0.553373	0.490887	0.41286	0.32361	0.22741	0.12859	0.031346	-0.062184	-0.151966	-0.23806	-0.320535	-0.399445	-0.474854	-0.546823
mt-Nd4	324.6	5.3342e-69	1.5022e-64	-0.36399	-0.314857	-0.265855	-0.217108	-0.16875	-0.120896	-0.0736864	-0.0272451	0.0182999	0.0628204	0.106188	0.14828	0.188954	0.228097	0.26557	0.30126	0.335022	0.366737	0.39627	0.423507	0.448307	0.470546	0.490095	0.506827	0.520614	0.531327	0.53884	0.543005	0.543195	0.538225	0.526882	0.50795	0.480228	0.44318	0.39841	0.34791	0.2937	0.237771	0.18209	0.12764	0.0744637	0.022529	-0.028182	-0.0776907	-0.126018	-0.173183
Snrpd1	35.003	4.638e-07	0.012626	-0.38895	-0.370576	-0.352245	-0.33399	-0.31585	-0.297858	-0.280057	-0.262483	-0.245174	-0.228168	-0.211503	-0.19522	-0.179347	-0.163931	-0.14901	-0.13461	-0.120789	-0.107569	-0.094993	-0.0830989	-0.0719238	-0.0615059	-0.0518832	-0.0430934	-0.0351745	-0.0281643	-0.022101	-0.0170288	-0.0132125	-0.0111641	-0.0114094	-0.014474	-0.0208841	-0.0308831	-0.04385	-0.058999	-0.075542	-0.0926934	-0.10968	-0.12612	-0.141993	-0.15732	-0.172095	-0.18634	-0.200061	-0.213267
Zfp207	35.768	3.2291e-07	0.0087974	-0.4363	-0.414388	-0.39252	-0.370751	-0.34913	-0.327699	-0.306514	-0.285621	-0.265069	-0.244907	-0.225184	-0.20595	-0.187247	-0.169131	-0.15165	-0.13485	-0.118777	-0.103486	-0.089024	-0.0754384	-0.0627784	-0.0510927	-0.0404299	-0.0308389	-0.0223682	-0.0150668	-0.0089831	-0.00417257	-0.00088117	0.00042772	-0.00072105	-0.0048026	-0.0122921	-0.0233907	-0.037459	-0.053699	-0.071308	-0.0894892	-0.10746	-0.12482	-0.141557	-0.15769	-0.173228	-0.188178	-0.202551	-0.216358
Atad3a	32.153	1.7799e-06	0.048304	-0.43513	-0.412396	-0.389713	-0.367138	-0.34472	-0.322521	-0.300587	-0.278972	-0.257732	-0.236919	-0.216586	-0.19679	-0.177576	-0.159005	-0.14113	-0.124	-0.107671	-0.0921976	-0.077632	-0.0640267	-0.0514363	-0.0399138	-0.0295126	-0.0202862	-0.0122878	-0.00557093	-0.00018894	0.00379671	0.00608804	0.00611782	0.00330419	-0.0029347	-0.0131805	-0.0276769	-0.04563	-0.066046	-0.087934	-0.110299	-0.13217	-0.15306	-0.172951	-0.19187	-0.209832	-0.226851	-0.242944	-0.258126
Sepw1	57.507	9.6832e-12	2.6727e-07	-0.1766	-0.157559	-0.138555	-0.11963	-0.10082	-0.0821706	-0.0637139	-0.0454913	-0.0275418	-0.0099046	0.0073815	0.024277	0.0407438	0.0567421	0.072233	0.087178	0.101537	0.115272	0.12834	0.140712	0.15234	0.163187	0.173215	0.182384	0.190655	0.19799	0.20435	0.209682	0.213565	0.215155	0.213586	0.20799	0.197505	0.181704	0.16153	0.13818	0.11286	0.0867715	0.061087	0.036405	0.012734	-0.0099417	-0.0316391	-0.0523746	-0.0721648	-0.0910264
Adk	41.094	2.5701e-08	0.00070303	-0.42773	-0.40016	-0.372659	-0.34529	-0.31812	-0.291208	-0.264626	-0.238436	-0.212706	-0.187501	-0.162885	-0.13893	-0.115687	-0.0932348	-0.071635	-0.050953	-0.0312548	-0.0126053	0.0049296	0.0212844	0.0363935	0.0501915	0.0626126	0.0735914	0.0830623	0.0909598	0.097218	0.101767	0.104396	0.104736	0.102406	0.09703	0.0882274	0.0758711	0.060602	0.043209	0.02448	0.00520276	-0.013849	-0.032285	-0.0500973	-0.067296	-0.0838927	-0.0998962	-0.115317	-0.130166
Tpi1	56.119	1.893e-11	5.2222e-07	-0.46526	-0.443917	-0.422623	-0.401422	-0.38036	-0.359488	-0.338848	-0.318489	-0.298456	-0.278797	-0.259558	-0.24079	-0.222529	-0.204832	-0.18774	-0.17131	-0.155572	-0.140585	-0.12639	-0.113039	-0.100574	-0.0890431	-0.0784935	-0.0689716	-0.0605241	-0.0531978	-0.047039	-0.0421074	-0.038811	-0.0379579	-0.0403775	-0.046899	-0.0583528	-0.0751298	-0.096281	-0.1206	-0.14688	-0.173914	-0.20052	-0.2261	-0.25065	-0.27418	-0.296708	-0.318252	-0.338828	-0.358455
Gnb2	34.762	5.1977e-07	0.014146	-0.62794	-0.603547	-0.579213	-0.554998	-0.53096	-0.507163	-0.483662	-0.460518	-0.43779	-0.415538	-0.393822	-0.3727	-0.352233	-0.332479	-0.3135	-0.29535	-0.278098	-0.261794	-0.2465	-0.232282	-0.219191	-0.20729	-0.196639	-0.187296	-0.179321	-0.172774	-0.16771	-0.164197	-0.162134	-0.161279	-0.161374	-0.16216	-0.163392	-0.164859	-0.16655	-0.16847	-0.17066	-0.173106	-0.17584	-0.17887	-0.182186	-0.18578	-0.18966	-0.193809	-0.198227	-0.202908
Stra13	61.974	1.1158e-12	3.0855e-08	-0.51807	-0.489456	-0.460901	-0.432467	-0.40421	-0.3762	-0.348488	-0.321137	-0.294208	-0.26776	-0.241853	-0.21655	-0.191907	-0.167987	-0.14485	-0.12256	-0.101164	-0.0807357	-0.061331	-0.0430089	-0.025831	-0.00985694	0.004853	0.0182387	0.0302398	0.0407964	0.049848	0.0573244	0.062856	0.0657326	0.0652256	0.060606	0.0511465	0.0365192	0.017632	-0.0043738	-0.028354	-0.0531661	-0.077691	-0.10136	-0.124163	-0.14611	-0.167226	-0.187516	-0.206996	-0.22568
Ndufc2	66.415	1.295e-13	3.5885e-09	-0.47887	-0.453227	-0.427636	-0.402146	-0.37681	-0.351675	-0.326794	-0.302218	-0.277998	-0.254183	-0.230825	-0.20797	-0.185683	-0.164	-0.14298	-0.12266	-0.103113	-0.0843742	-0.066498	-0.0495353	-0.033537	-0.0185539	-0.00463657	0.00816412	0.0197974	0.0302126	0.039359	0.0471731	0.0532267	0.056675	0.0566509	0.052287	0.0427175	0.027525	0.0076779	-0.015591	-0.04105	-0.0674655	-0.093631	-0.11893	-0.143357	-0.16692	-0.189636	-0.211519	-0.232583	-0.252842
Fyb	59.876	3.0799e-12	8.5104e-08	-0.49673	-0.465618	-0.434567	-0.403649	-0.37293	-0.342476	-0.312353	-0.282627	-0.253366	-0.224635	-0.1965	-0.16903	-0.142284	-0.116336	-0.091249	-0.06709	-0.0439246	-0.0218197	-0.00084127	0.0189444	0.0374711	0.0546725	0.0704823	0.0848344	0.0976623	0.1089	0.11848	0.126328	0.132029	0.134792	0.133804	0.12825	0.117329	0.100665	0.079282	0.05446	0.027481	-0.00037166	-0.027844	-0.054298	-0.0797233	-0.10414	-0.127555	-0.149995	-0.171474	-0.192008
Sf3a2	62.424	8.97e-13	2.4811e-08	-0.50174	-0.470285	-0.438895	-0.407638	-0.37658	-0.345788	-0.315328	-0.285266	-0.255669	-0.226603	-0.198134	-0.17033	-0.143254	-0.116976	-0.091561	-0.067075	-0.0435845	-0.0211564	0.00014322	0.0202479	0.0390914	0.0566073	0.0727291	0.0873905	0.100525	0.112067	0.12195	0.130094	0.136119	0.139286	0.138844	0.13404	0.124109	0.108729	0.088852	0.06568	0.040417	0.0142639	-0.0116	-0.036577	-0.0606562	-0.083852	-0.106178	-0.127651	-0.148284	-0.168093
Npm3	72.205	7.7665e-15	2.1553e-10	-0.48387	-0.455128	-0.426447	-0.397891	-0.36952	-0.34141	-0.313611	-0.28619	-0.25921	-0.232734	-0.206826	-0.18155	-0.156964	-0.133136	-0.11013	-0.088001	-0.0668203	-0.0466482	-0.027548	-0.00958185	0.00718635	0.0226939	0.0368776	0.0496747	0.0610219	0.0708563	0.079115	0.0857186	0.0901238	0.0912575	0.0880176	0.079303	0.0640107	0.0416265	0.013433	-0.018942	-0.053872	-0.0897281	-0.12492	-0.15863	-0.190864	-0.22163	-0.250967	-0.278889	-0.305422	-0.330593
Prdx1	69.368	3.0859e-14	8.5585e-10	-0.47511	-0.451767	-0.428472	-0.405273	-0.38222	-0.359356	-0.336734	-0.3144	-0.292403	-0.270791	-0.249612	-0.22891	-0.208743	-0.189151	-0.17018	-0.15189	-0.134316	-0.117512	-0.10153	-0.086405	-0.0721978	-0.0589524	-0.0467167	-0.0355388	-0.0254669	-0.0165491	-0.0088333	-0.00237751	0.00247484	0.00505496	0.00467639	0.00065271	-0.00770233	-0.0207129	-0.037591	-0.057336	-0.078949	-0.101427	-0.12379	-0.14554	-0.166672	-0.18719	-0.207097	-0.226416	-0.245151	-0.263313
Fkbp8	53.859	5.6341e-11	1.5525e-06	-0.49209	-0.464395	-0.436764	-0.409263	-0.38196	-0.354912	-0.328193	-0.301865	-0.275993	-0.250643	-0.225879	-0.20177	-0.178371	-0.155757	-0.13399	-0.11314	-0.0932592	-0.074425	-0.056699	-0.0401451	-0.0248297	-0.0108176	0.00182605	0.0130361	0.0227474	0.0308947	0.037413	0.0422378	0.045328	0.046669	0.0462475	0.04405	0.0400641	0.0343471	0.027176	0.018869	0.0097437	0.0001198	-0.0096913	-0.019529	-0.0293868	-0.039264	-0.0491595	-0.059074	-0.0690068	-0.0789577
St13	81.119	1.0089e-16	2.8056e-12	-0.46662	-0.438623	-0.410682	-0.382851	-0.35519	-0.327745	-0.300581	-0.273749	-0.247307	-0.221308	-0.195809	-0.17086	-0.146532	-0.122864	-0.099919	-0.07775	-0.0564147	-0.0359672	-0.016463	0.00204126	0.0194912	0.0358309	0.0510048	0.0649575	0.0776334	0.0889771	0.098933	0.107428	0.113886	0.117155	0.116052	0.10939	0.0960014	0.0752953	0.048562	0.017442	-0.016423	-0.0513925	-0.085858	-0.11901	-0.150821	-0.18132	-0.21054	-0.238489	-0.265193	-0.290673
Chd4	67.446	7.8505e-14	2.1761e-09	-0.20685	-0.200441	-0.194044	-0.18767	-0.18133	-0.175033	-0.168793	-0.16262	-0.156525	-0.150521	-0.144617	-0.13882	-0.133156	-0.127622	-0.12223	-0.117	-0.111938	-0.107054	-0.10236	-0.0978681	-0.0935889	-0.0895337	-0.0857139	-0.0821406	-0.078825	-0.0757784	-0.073012	-0.0705477	-0.0687355	-0.0682969	-0.0699739	-0.074508	-0.082642	-0.0947741	-0.11025	-0.12822	-0.14783	-0.168218	-0.18856	-0.20841	-0.227782	-0.24667	-0.265083	-0.283032	-0.300523	-0.317565
Canx	105.078	8.1514e-22	2.2738e-17	-0.57922	-0.540259	-0.501393	-0.462711	-0.4243	-0.386261	-0.348677	-0.311642	-0.275249	-0.239588	-0.204751	-0.17083	-0.137915	-0.106099	-0.075474	-0.046131	-0.0181609	0.008344	0.033292	0.0565927	0.0781533	0.0978827	0.115689	0.131482	0.145168	0.156657	0.16586	0.172666	0.17669	0.177201	0.173452	0.1647	0.150192	0.129639	0.10413	0.07502	0.043663	0.0114155	-0.020396	-0.051099	-0.0806825	-0.10916	-0.136562	-0.162895	-0.188182	-0.21244
Clint1	95.857	7.4888e-20	2.0867e-15	-0.40336	-0.379297	-0.355281	-0.331352	-0.30755	-0.283932	-0.260528	-0.237386	-0.214551	-0.192065	-0.169974	-0.14832	-0.127146	-0.106497	-0.086418	-0.06695	-0.0481385	-0.0300268	-0.012659	0.00392224	0.0196721	0.0345472	0.0485039	0.0614983	0.0734867	0.0844255	0.094271	0.102959	0.109858	0.113681	0.113111	0.10683	0.0935138	0.0724984	0.045106	0.013042	-0.021989	-0.0582806	-0.094163	-0.12879	-0.162138	-0.19424	-0.225103	-0.254758	-0.283223	-0.310519
Psmb3	110.304	6.2685e-23	1.7495e-18	-0.60191	-0.562541	-0.523263	-0.48417	-0.44535	-0.406907	-0.368922	-0.33149	-0.294704	-0.258657	-0.22344	-0.18915	-0.155866	-0.123695	-0.092723	-0.063043	-0.0347467	-0.0079274	0.017323	0.0409127	0.0627488	0.0827393	0.100792	0.116814	0.130714	0.142399	0.15178	0.158746	0.16292	0.163587	0.160019	0.15149	0.137268	0.117068	0.091951	0.063235	0.032241	0.00028862	-0.03133	-0.061958	-0.0915835	-0.12022	-0.147893	-0.17461	-0.200391	-0.225251
Eef1g	156.04	1.0329e-32	2.8941e-28	-0.32361	-0.300294	-0.277027	-0.253852	-0.23081	-0.207959	-0.185333	-0.162982	-0.140951	-0.119286	-0.0980326	-0.077237	-0.0569452	-0.0372024	-0.018055	0.00045261	0.0182733	0.0353617	0.051672	0.0671587	0.0817758	0.0954776	0.108218	0.119952	0.130633	0.140216	0.14866	0.155888	0.161398	0.164144	0.163061	0.15708	0.145138	0.126689	0.1028	0.074836	0.044178	0.0121945	-0.019769	-0.051028	-0.0815648	-0.11139	-0.140519	-0.16896	-0.196726	-0.223829
Rpl37rt	165.533	9.505e-35	2.6649e-30	0.11171	0.111251	0.110803	0.110372	0.10997	0.109596	0.109267	0.10899	0.108772	0.108623	0.10855	0.10856	0.108669	0.108878	0.1092	0.10964	0.110202	0.110906	0.11175	0.112755	0.113918	0.115252	0.116765	0.118466	0.120363	0.122464	0.12478	0.127296	0.129461	0.130096	0.12799	0.12193	0.110713	0.0936436	0.071641	0.045929	0.017732	-0.0117265	-0.041248	-0.07022	-0.0986258	-0.12647	-0.153777	-0.18054	-0.206774	-0.232489
Slc25a5	195.231	3.981e-41	1.1179e-36	-0.48924	-0.462011	-0.434839	-0.407776	-0.38088	-0.354192	-0.327779	-0.301692	-0.275985	-0.250711	-0.225926	-0.20168	-0.178036	-0.155041	-0.13275	-0.11122	-0.090501	-0.070651	-0.051723	-0.0337713	-0.01685	-0.00101348	0.0136841	0.0271885	0.0394455	0.0504008	0.06	0.0681706	0.0742816	0.0770688	0.0752333	0.067476	0.0524994	0.0296451	0.0002248	-0.034074	-0.071562	-0.110553	-0.14939	-0.18724	-0.224075	-0.25991	-0.294774	-0.328671	-0.361622	-0.393644
Ddx21	254.887	5.7639e-54	1.6215e-49	-0.64444	-0.580721	-0.517141	-0.453849	-0.39099	-0.328706	-0.267142	-0.206443	-0.146753	-0.0882143	-0.0309723	0.024829	0.0790462	0.131535	0.18215	0.23075	0.277188	0.321322	0.36301	0.4021	0.438455	0.47193	0.502379	0.52966	0.553627	0.574138	0.59105	0.604185	0.612611	0.614506	0.608007	0.59125	0.56236	0.520515	0.46805	0.40791	0.34304	0.276382	0.21082	0.14782	0.0874022	0.029521	-0.0258644	-0.0787958	-0.129316	-0.177466
Eif5a	385.679	3.4542e-82	9.7333e-78	-0.51651	-0.455151	-0.393919	-0.332935	-0.27232	-0.212205	-0.152707	-0.0939526	-0.0360654	0.0208308	0.0766121	0.13115	0.184334	0.236027	0.28611	0.33446	0.380948	0.425456	0.46786	0.508029	0.545847	0.581188	0.613927	0.64394	0.671104	0.695295	0.71639	0.734233	0.747854	0.75534	0.754728	0.74406	0.721362	0.685698	0.63923	0.58473	0.52495	0.462655	0.40056	0.34003	0.281107	0.22376	0.167974	0.11371	0.0609461	0.009656
Hdgf	452.372	1.3339e-96	3.7595e-92	-0.44042	-0.357287	-0.274349	-0.191807	-0.10986	-0.0287049	0.05146	0.130437	0.208027	0.284032	0.358256	0.4305	0.500562	0.56825	0.63336	0.6957	0.755072	0.811272	0.86411	0.913374	0.958879	1.00042	1.03781	1.07084	1.09931	1.12303	1.1418	1.1554	1.1633	1.16454	1.15815	1.1432	1.11869	1.08432	1.0418	0.99304	0.94023	0.885367	0.83045	0.77651	0.723575	0.67162	0.620636	0.570603	0.521506	0.473328
Nifk	32.127	1.8024e-06	0.048912	-0.28526	-0.271357	-0.257478	-0.243645	-0.22988	-0.216203	-0.202639	-0.189211	-0.175939	-0.162848	-0.14996	-0.1373	-0.12488	-0.112734	-0.10088	-0.089342	-0.0781404	-0.0672993	-0.056841	-0.0467869	-0.0371607	-0.0279846	-0.0192809	-0.0110721	-0.00338093	0.00377031	0.010359	0.0163504	0.0213462	0.0245344	0.0250808	0.022151	0.0149104	0.00293363	-0.012952	-0.031678	-0.052178	-0.0733847	-0.094252	-0.11425	-0.133367	-0.15162	-0.169027	-0.185597	-0.201346	-0.216288
Psenen	32.105	1.8211e-06	0.049416	-0.1173	-0.115899	-0.114488	-0.113065	-0.11162	-0.11015	-0.108645	-0.1071	-0.105508	-0.103861	-0.102154	-0.10038	-0.0985309	-0.0966011	-0.094584	-0.092472	-0.0902587	-0.0879376	-0.085502	-0.0829446	-0.0802592	-0.0774389	-0.0744768	-0.0713664	-0.0681007	-0.0646731	-0.061077	-0.0573163	-0.0537227	-0.0509993	-0.0498695	-0.051057	-0.055285	-0.062963	-0.073536	-0.086266	-0.10041	-0.11524	-0.13002	-0.14439	-0.158333	-0.17186	-0.184982	-0.197701	-0.210024	-0.22196
Ppp2r1a	33.966	7.5737e-07	0.020593	-0.19486	-0.189462	-0.184068	-0.178678	-0.17329	-0.167914	-0.162543	-0.157182	-0.151831	-0.146493	-0.14117	-0.13586	-0.130573	-0.125302	-0.12005	-0.11482	-0.109619	-0.10444	-0.099288	-0.0941644	-0.0890712	-0.0840098	-0.0789817	-0.0739885	-0.0690318	-0.0641133	-0.059234	-0.0544121	-0.0501131	-0.0473163	-0.0470281	-0.050255	-0.0580037	-0.0708196	-0.087834	-0.10791	-0.1299	-0.152681	-0.17512	-0.19667	-0.217299	-0.23704	-0.255895	-0.273888	-0.29103	-0.307338
Polr1c	34.401	6.1655e-07	0.016771	-0.40101	-0.381633	-0.36228	-0.342985	-0.32377	-0.304679	-0.285727	-0.266946	-0.248366	-0.230014	-0.21192	-0.19411	-0.176618	-0.159468	-0.14269	-0.12631	-0.110363	-0.0948719	-0.079867	-0.0653772	-0.0514309	-0.0380566	-0.0252831	-0.0131389	-0.00165269	0.00914701	0.019232	0.0285581	0.0366647	0.0426125	0.0454365	0.044172	0.0378546	0.0259916	0.0095402	-0.010265	-0.03219	-0.0550001	-0.077486	-0.099034	-0.119634	-0.1393	-0.158048	-0.175893	-0.192852	-0.20894
Wdr5	37.66	1.3172e-07	0.0035942	-0.47661	-0.457332	-0.438085	-0.418894	-0.39979	-0.380786	-0.361925	-0.343229	-0.324725	-0.306441	-0.288405	-0.27064	-0.253185	-0.236057	-0.21929	-0.2029	-0.186928	-0.171395	-0.15633	-0.141759	-0.127711	-0.114214	-0.101294	-0.0889796	-0.0772977	-0.0662759	-0.055942	-0.0463363	-0.0378921	-0.0314881	-0.0280275	-0.028413	-0.0335488	-0.0438997	-0.058591	-0.076492	-0.096471	-0.117396	-0.13816	-0.1582	-0.177498	-0.19607	-0.213934	-0.231093	-0.247563	-0.263356
Atp6v1f	38.993	6.9907e-08	0.0019093	-0.10318	-0.104593	-0.105993	-0.107367	-0.1087	-0.109981	-0.111195	-0.112329	-0.113371	-0.114306	-0.115121	-0.1158	-0.11634	-0.116717	-0.11692	-0.11694	-0.116759	-0.116365	-0.11575	-0.114887	-0.113776	-0.1124	-0.110744	-0.108796	-0.106542	-0.10397	-0.10107	-0.0978297	-0.094688	-0.0925478	-0.0923428	-0.095006	-0.101472	-0.11227	-0.12669	-0.14377	-0.16257	-0.182137	-0.20154	-0.22031	-0.238429	-0.25591	-0.27277	-0.289013	-0.304651	-0.319695
U2surp	40.285	3.7794e-08	0.0010331	-0.31281	-0.295808	-0.278831	-0.261902	-0.24504	-0.228282	-0.211638	-0.195138	-0.178805	-0.162663	-0.146736	-0.13105	-0.11562	-0.100479	-0.085649	-0.071152	-0.0570131	-0.0432559	-0.029904	-0.0169815	-0.00451214	0.00748024	0.0189718	0.0299386	0.0403569	0.0502028	0.059452	0.0680685	0.0756146	0.0812006	0.0839118	0.082833	0.0770504	0.0660875	0.050816	0.032365	0.011864	-0.00955746	-0.030794	-0.051283	-0.0710126	-0.089995	-0.108243	-0.125769	-0.142585	-0.158704
Khdrbs1	39.288	6.0744e-08	0.0016593	-0.5143	-0.493176	-0.472085	-0.451065	-0.43015	-0.409381	-0.388788	-0.368408	-0.348278	-0.328431	-0.308905	-0.28973	-0.270955	-0.252602	-0.23471	-0.21732	-0.20046	-0.18417	-0.16848	-0.153438	-0.139068	-0.12541	-0.112498	-0.100368	-0.0890568	-0.0785986	-0.069029	-0.0603959	-0.0530658	-0.0477731	-0.0452716	-0.046315	-0.0516567	-0.0616715	-0.07557	-0.092342	-0.11097	-0.130456	-0.1498	-0.16849	-0.186531	-0.20392	-0.220683	-0.236817	-0.252338	-0.267257
Nop16	34.536	5.7851e-07	0.015739	-0.41833	-0.400211	-0.382115	-0.364071	-0.3461	-0.328237	-0.310498	-0.292912	-0.275504	-0.258299	-0.241323	-0.2246	-0.208161	-0.192025	-0.17622	-0.16077	-0.145704	-0.131044	-0.11682	-0.103046	-0.0897602	-0.076983	-0.0647401	-0.0530569	-0.041959	-0.0314718	-0.021621	-0.0124465	-0.00444132	0.00138894	0.00401057	0.0023898	-0.00450676	-0.0172152	-0.034744	-0.055809	-0.079128	-0.103415	-0.12741	-0.15049	-0.172621	-0.19383	-0.214132	-0.233541	-0.252071	-0.26974
Stt3b	32.408	1.5789e-06	0.042864	-0.58058	-0.558017	-0.535495	-0.513058	-0.49075	-0.468606	-0.446677	-0.425001	-0.403622	-0.382581	-0.361921	-0.34168	-0.321913	-0.30265	-0.28394	-0.26582	-0.24833	-0.231521	-0.21543	-0.200105	-0.185581	-0.171904	-0.159116	-0.147259	-0.136375	-0.126507	-0.1177	-0.109996	-0.103728	-0.0995202	-0.0980209	-0.099876	-0.105733	-0.115895	-0.12962	-0.14595	-0.16394	-0.182656	-0.20115	-0.21897	-0.236092	-0.25253	-0.268303	-0.283415	-0.297878	-0.311706
Rcl1	44.015	6.3692e-09	0.00017453	-0.29669	-0.278107	-0.259555	-0.241067	-0.22268	-0.204411	-0.186306	-0.168393	-0.150704	-0.13327	-0.116124	-0.099297	-0.0828224	-0.0667307	-0.051054	-0.035826	-0.0210759	-0.0068375	0.0068577	0.0199777	0.0324907	0.0443646	0.0555674	0.0660674	0.0758324	0.0848305	0.09303	0.100384	0.106422	0.11019	0.110709	0.107	0.0980748	0.0834481	0.064111	0.041343	0.016422	-0.00937097	-0.034784	-0.059181	-0.0825516	-0.10491	-0.12628	-0.146671	-0.166103	-0.184592
Hectd1	33.967	7.5676e-07	0.020577	-0.29696	-0.276628	-0.256324	-0.236085	-0.21594	-0.195932	-0.176082	-0.156427	-0.136999	-0.11783	-0.0989532	-0.080401	-0.0622051	-0.0443986	-0.027014	-0.010083	0.00636127	0.0222866	0.037661	0.0524507	0.0666247	0.0801499	0.0929941	0.105125	0.116509	0.127116	0.13691	0.145849	0.153457	0.158781	0.160838	0.15865	0.151228	0.13808	0.12018	0.098803	0.075201	0.0506398	0.026358	0.0029844	-0.0194695	-0.041019	-0.0616778	-0.0814624	-0.100387	-0.118468
Vrk1	34.796	5.1146e-07	0.01392	-0.59745	-0.571756	-0.546122	-0.520603	-0.49526	-0.470141	-0.445312	-0.420828	-0.396746	-0.373125	-0.350021	-0.32749	-0.305596	-0.284389	-0.26393	-0.24428	-0.225485	-0.207613	-0.19072	-0.17486	-0.160094	-0.146477	-0.134069	-0.122925	-0.113103	-0.104662	-0.097658	-0.0921476	-0.0881587	-0.0856842	-0.0847158	-0.085245	-0.0872638	-0.0907078	-0.095342	-0.1009	-0.10711	-0.113703	-0.12042	-0.12713	-0.13382	-0.14049	-0.147151	-0.153793	-0.160418	-0.167028
Mrps17	52.984	8.5892e-11	2.366e-06	-0.44517	-0.422967	-0.400797	-0.378687	-0.35667	-0.334763	-0.31301	-0.291435	-0.270068	-0.248939	-0.228078	-0.20752	-0.187279	-0.1674	-0.14791	-0.12883	-0.110203	-0.0920503	-0.074403	-0.0572913	-0.0407449	-0.0247937	-0.00946724	0.00520457	0.019192	0.0324654	0.044995	0.0567339	0.0671442	0.0751271	0.0795538	0.079295	0.0732234	0.0607509	0.042955	0.021232	-0.0030237	-0.0284161	-0.053578	-0.077816	-0.101113	-0.12349	-0.144951	-0.165522	-0.185215	-0.204045
Ubap2l	43.952	6.5637e-09	0.00017986	-0.30749	-0.291614	-0.275769	-0.259981	-0.24428	-0.228688	-0.213239	-0.197959	-0.182877	-0.168021	-0.153419	-0.1391	-0.12509	-0.111419	-0.098116	-0.085208	-0.0727234	-0.0606907	-0.049138	-0.0380935	-0.0275855	-0.0176421	-0.00829176	0.00043745	0.00851726	0.0159194	0.022616	0.0285686	0.0334681	0.036694	0.0376091	0.035576	0.0299591	0.0204362	0.0076566	-0.0075447	-0.024333	-0.0418743	-0.05935	-0.076345	-0.0928482	-0.10887	-0.124413	-0.139491	-0.15411	-0.168277
Tfr2	50.322	3.0933e-10	8.5076e-06	-0.20472	-0.18539	-0.166101	-0.146882	-0.12777	-0.108801	-0.090009	-0.0714305	-0.0531008	-0.0350555	-0.0173302	3.9659e-05	0.0170185	0.0335707	0.049661	0.065253	0.0803123	0.0948026	0.10869	0.121935	0.134505	0.146365	0.157478	0.167809	0.177323	0.185983	0.19375	0.20059	0.206078	0.209399	0.209708	0.20616	0.197916	0.18455	0.16694	0.14622	0.12352	0.0999554	0.076638	0.054128	0.0324356	0.011548	-0.00854779	-0.0278659	-0.0464195	-0.0642221
Lgals3bp	48.701	6.742e-10	1.8523e-05	-0.35468	-0.334195	-0.313743	-0.293356	-0.27307	-0.252909	-0.232913	-0.213112	-0.19354	-0.174228	-0.155209	-0.13652	-0.118181	-0.100237	-0.082717	-0.065652	-0.0490757	-0.0330207	-0.017519	-0.00260407	0.0116923	0.0253373	0.0382984	0.050543	0.0620385	0.0727524	0.082652	0.0916897	0.0993701	0.104689	0.106613	0.10411	0.0961523	0.0822073	0.063299	0.040746	0.015866	-0.0100221	-0.035627	-0.060292	-0.0840044	-0.10678	-0.128636	-0.149585	-0.169645	-0.18883
Rad23b	52.032	1.3581e-10	3.7392e-06	-0.49939	-0.475715	-0.452076	-0.428515	-0.40507	-0.381786	-0.358695	-0.335839	-0.313257	-0.290989	-0.269073	-0.24755	-0.226456	-0.205832	-0.18572	-0.16615	-0.147173	-0.128821	-0.11113	-0.0941537	-0.0779166	-0.0624627	-0.0478313	-0.0340614	-0.0211924	-0.00926321	0.0016869	0.011604	0.0200013	0.0258994	0.0282921	0.026173	0.0185364	0.00487598	-0.01378	-0.036109	-0.060788	-0.0864969	-0.11194	-0.13646	-0.160039	-0.1827	-0.20445	-0.225311	-0.245296	-0.264421
Ssb	51.388	1.8516e-10	5.0964e-06	-0.55868	-0.533122	-0.507611	-0.482199	-0.45694	-0.431873	-0.407058	-0.382543	-0.358376	-0.334608	-0.311288	-0.28847	-0.266192	-0.244515	-0.22349	-0.20315	-0.18357	-0.164783	-0.14684	-0.129797	-0.113699	-0.0985976	-0.0845417	-0.0715815	-0.059767	-0.0491478	-0.039774	-0.0317033	-0.0252456	-0.0209957	-0.0195638	-0.02156	-0.0275957	-0.0379507	-0.051896	-0.068507	-0.086862	-0.106036	-0.12513	-0.14367	-0.161663	-0.17911	-0.196015	-0.212394	-0.228253	-0.243604
Prmt1	53.892	5.5431e-11	1.5275e-06	-0.4436	-0.422362	-0.401155	-0.38	-0.35893	-0.337955	-0.317117	-0.296437	-0.275941	-0.255656	-0.235609	-0.21582	-0.196331	-0.177153	-0.15832	-0.13985	-0.121781	-0.104131	-0.08693	-0.0702036	-0.0539777	-0.0382788	-0.0231335	-0.00856799	0.00539134	0.0187181	0.031386	0.0433494	0.0539998	0.0620875	0.0663279	0.065437	0.0581295	0.0437337	0.023453	-0.0011485	-0.028509	-0.0570641	-0.085284	-0.11239	-0.138367	-0.16323	-0.187008	-0.20971	-0.231356	-0.251966
Cks2	41.303	2.3266e-08	0.00063664	-0.50185	-0.474598	-0.447401	-0.420319	-0.39341	-0.366738	-0.340354	-0.314319	-0.28869	-0.263527	-0.238887	-0.21483	-0.191409	-0.168687	-0.14672	-0.12557	-0.105288	-0.085938	-0.067576	-0.0502601	-0.0340488	-0.0190001	-0.00517207	0.0073771	0.0185893	0.0284064	0.03677	0.0436214	0.0488616	0.0523481	0.053936	0.05348	0.0508363	0.0459825	0.039279	0.031157	0.022049	0.0123873	0.0025952	-0.0071105	-0.0167221	-0.026241	-0.0356692	-0.0450078	-0.0542585	-0.0634228
Snrpd2	48.448	7.6105e-10	2.0905e-05	-0.52992	-0.506553	-0.483225	-0.459978	-0.43685	-0.413883	-0.391116	-0.368588	-0.346341	-0.324413	-0.302846	-0.28168	-0.260951	-0.240704	-0.22098	-0.20181	-0.183242	-0.165315	-0.14807	-0.131541	-0.115773	-0.100806	-0.0866793	-0.0734322	-0.0611052	-0.0497383	-0.039371	-0.0300545	-0.02213	-0.0162733	-0.013178	-0.013537	-0.0180448	-0.0270412	-0.039786	-0.055333	-0.072734	-0.091042	-0.10933	-0.12712	-0.144411	-0.1612	-0.177502	-0.193323	-0.208671	-0.223554
Mbtd1	55.142	3.0338e-11	8.3653e-07	-0.39226	-0.372489	-0.352751	-0.333066	-0.31346	-0.293968	-0.274608	-0.255411	-0.236404	-0.217613	-0.199066	-0.18079	-0.162812	-0.145159	-0.12786	-0.11094	-0.0944222	-0.0783406	-0.062719	-0.047586	-0.0329673	-0.0188904	-0.00538232	0.00752973	0.0198187	0.0314575	0.042419	0.052659	0.0616269	0.0681959	0.0712082	0.069506	0.0619307	0.0478789	0.028445	0.0050491	-0.020889	-0.04795	-0.074743	-0.10056	-0.125388	-0.14924	-0.172141	-0.194098	-0.215131	-0.235255
Atxn7l3b	36.59	2.188e-07	0.005966	-0.15704	-0.157138	-0.157229	-0.157306	-0.15736	-0.157384	-0.15737	-0.157311	-0.157199	-0.157027	-0.156787	-0.15647	-0.156074	-0.155585	-0.155	-0.15431	-0.153502	-0.152577	-0.15152	-0.150334	-0.149002	-0.147519	-0.145878	-0.144071	-0.142091	-0.13993	-0.13758	-0.135043	-0.132556	-0.130626	-0.129776	-0.13053	-0.133404	-0.13871	-0.14609	-0.15505	-0.16511	-0.175784	-0.1866	-0.1973	-0.207894	-0.21837	-0.22874	-0.238999	-0.249151	-0.259197
Gm3531	62.173	1.0129e-12	2.8012e-08	-0.51496	-0.487413	-0.459918	-0.432528	-0.4053	-0.378271	-0.351508	-0.325059	-0.298976	-0.273311	-0.248117	-0.22345	-0.199349	-0.17588	-0.15309	-0.13103	-0.109759	-0.0893224	-0.069774	-0.0511669	-0.0335529	-0.0169845	-0.00151391	0.0128065	0.0259246	0.037788	0.048344	0.0575293	0.0649178	0.0696749	0.0709431	0.067865	0.0595837	0.0456885	0.027141	0.0051631	-0.01902	-0.0441868	-0.069138	-0.093264	-0.116553	-0.13902	-0.160674	-0.181534	-0.201611	-0.22092
Slc19a1	49.115	5.5244e-10	1.5184e-05	-0.46505	-0.43929	-0.413562	-0.387909	-0.36237	-0.336977	-0.311772	-0.286792	-0.262073	-0.237653	-0.213569	-0.18986	-0.166559	-0.143707	-0.12134	-0.099499	-0.0782166	-0.0575319	-0.037482	-0.018105	0.00056255	0.018483	0.0356189	0.0519331	0.0673881	0.0819466	0.095571	0.108205	0.11923	0.127383	0.131371	0.1299	0.121668	0.10602	0.084236	0.057968	0.02887	-0.0014058	-0.031239	-0.059808	-0.0870974	-0.11313	-0.137924	-0.161502	-0.183886	-0.205095
M6pr	63.927	4.3299e-13	1.1986e-08	-0.59651	-0.567684	-0.538919	-0.510268	-0.48179	-0.453535	-0.425568	-0.397942	-0.370716	-0.343945	-0.317687	-0.292	-0.266937	-0.242559	-0.21892	-0.19608	-0.174098	-0.153025	-0.13292	-0.113842	-0.0958459	-0.0789892	-0.0633292	-0.0489226	-0.0358266	-0.024098	-0.013794	-0.00498284	0.00192413	0.0061264	0.00680215	0.0031296	-0.00571285	-0.0201085	-0.039095	-0.061452	-0.085961	-0.111401	-0.13658	-0.16088	-0.184308	-0.20686	-0.228567	-0.249431	-0.269471	-0.2887
Son	34.806	5.0928e-07	0.013862	-0.21961	-0.210872	-0.202158	-0.193479	-0.18485	-0.176302	-0.16784	-0.159486	-0.151259	-0.143175	-0.135255	-0.12751	-0.119973	-0.112647	-0.10556	-0.098719	-0.0921515	-0.085873	-0.079901	-0.0742543	-0.0689502	-0.0640071	-0.0594429	-0.0552758	-0.0515237	-0.0482047	-0.045337	-0.0429403	-0.0410953	-0.0399506	-0.0396588	-0.040373	-0.0422442	-0.045349	-0.049525	-0.054565	-0.060261	-0.0664064	-0.072798	-0.079329	-0.0859943	-0.092791	-0.0997173	-0.106771	-0.113949	-0.12125
Hprt	50.652	2.6387e-10	7.2594e-06	-0.56618	-0.54054	-0.514956	-0.489483	-0.46418	-0.439091	-0.414283	-0.389807	-0.365719	-0.342074	-0.318928	-0.29634	-0.274352	-0.253033	-0.23244	-0.21261	-0.19362	-0.175514	-0.15835	-0.142183	-0.127069	-0.113062	-0.100219	-0.0885941	-0.0782434	-0.0692221	-0.061586	-0.0553931	-0.0508125	-0.0481359	-0.0476619	-0.049689	-0.0545169	-0.0622513	-0.072411	-0.0844	-0.097625	-0.11149	-0.12541	-0.1391	-0.152534	-0.16573	-0.178678	-0.191394	-0.203879	-0.216136
Sf3b6	65.512	2.0069e-13	5.5603e-09	-0.52497	-0.502074	-0.479212	-0.456419	-0.43373	-0.411174	-0.38879	-0.366612	-0.344672	-0.323006	-0.301647	-0.28063	-0.259987	-0.239755	-0.21997	-0.20066	-0.181859	-0.163607	-0.14594	-0.12888	-0.112473	-0.0967481	-0.0817406	-0.0674844	-0.0540137	-0.0413625	-0.029565	-0.0186711	-0.00919615	-0.00218457	0.00129025	0.00015496	-0.0066635	-0.019719	-0.037971	-0.060075	-0.084685	-0.110456	-0.13607	-0.16086	-0.1848	-0.20792	-0.230216	-0.251715	-0.272427	-0.292366
Dkc1	64.677	3.0099e-13	8.3354e-09	-0.42107	-0.396673	-0.372303	-0.347993	-0.32377	-0.299674	-0.275726	-0.251959	-0.228402	-0.205087	-0.182042	-0.1593	-0.136888	-0.114838	-0.09318	-0.071943	-0.051159	-0.0308568	-0.011067	0.0081806	0.0268556	0.0449279	0.0623674	0.079144	0.0952275	0.110588	0.12519	0.138997	0.151334	0.160846	0.16614	0.16582	0.158487	0.143413	0.1219	0.095644	0.066333	0.0356622	0.0052887	-0.023944	-0.0520196	-0.078956	-0.104772	-0.129487	-0.15312	-0.17569
Xpot	59.485	3.7219e-12	1.0283e-07	-0.51541	-0.488348	-0.461328	-0.434403	-0.40762	-0.381023	-0.354662	-0.328584	-0.302835	-0.277463	-0.252515	-0.22804	-0.204077	-0.180681	-0.1579	-0.13577	-0.114355	-0.0936899	-0.073825	-0.0548069	-0.0366833	-0.0195011	-0.00330733	0.0118509	0.0259266	0.0388727	0.050642	0.0611703	0.0698881	0.0756509	0.0772826	0.073607	0.06345	0.0462239	0.023153	-0.0041948	-0.034249	-0.0654396	-0.09623	-0.12584	-0.154256	-0.1815	-0.207581	-0.232529	-0.256361	-0.279096
Syncrip	68.803	4.0609e-14	1.126e-09	-0.41817	-0.395265	-0.372389	-0.349576	-0.32686	-0.304267	-0.281835	-0.259593	-0.237573	-0.215807	-0.194326	-0.17316	-0.152347	-0.131913	-0.11189	-0.092313	-0.0732103	-0.0546153	-0.036559	-0.0190744	-0.002192	0.0140562	0.0296384	0.0445229	0.058678	0.072072	0.084673	0.0964331	0.106816	0.114729	0.119052	0.11866	0.112437	0.0997932	0.081793	0.059814	0.035234	0.00943185	-0.016244	-0.041105	-0.0651372	-0.088353	-0.110765	-0.132389	-0.153237	-0.173323
Atp13a3	71.878	9.105e-15	2.5266e-10	-0.15962	-0.142728	-0.125856	-0.109024	-0.092252	-0.0755599	-0.0589671	-0.0424939	-0.0261601	-0.0099857	0.0060094	0.021805	0.037382	0.0527196	0.067798	0.082598	0.0970989	0.111281	0.12512	0.138609	0.151716	0.164423	0.176713	0.188564	0.199957	0.210872	0.22129	0.231165	0.239812	0.245801	0.247663	0.24393	0.233141	0.214513	0.1894	0.15957	0.12677	0.0927701	0.059289	0.027203	-0.00347315	-0.032763	-0.0606897	-0.0872761	-0.112545	-0.13652
Rpl32	54.431	4.2754e-11	1.1785e-06	-0.11755	-0.118046	-0.118526	-0.118979	-0.11939	-0.119751	-0.120043	-0.120253	-0.12037	-0.120379	-0.120267	-0.12002	-0.119626	-0.11907	-0.11834	-0.11742	-0.116297	-0.114961	-0.1134	-0.111587	-0.109524	-0.107191	-0.104576	-0.101664	-0.0984435	-0.0948995	-0.091019	-0.0868029	-0.0826651	-0.0794908	-0.0781908	-0.079676	-0.0848559	-0.0942552	-0.10721	-0.12283	-0.14022	-0.158489	-0.17677	-0.19461	-0.212006	-0.22896	-0.245476	-0.261568	-0.27724	-0.2925
Atic	68.032	5.9052e-14	1.637e-09	-0.47561	-0.446826	-0.418085	-0.389441	-0.36094	-0.332637	-0.304573	-0.276798	-0.249362	-0.222312	-0.195696	-0.16956	-0.143963	-0.118941	-0.094547	-0.070829	-0.0478358	-0.0256151	-0.0042154	0.016315	0.0359278	0.0545748	0.0722076	0.0887779	0.104237	0.118538	0.13163	0.14345	0.153366	0.160115	0.162397	0.15891	0.148361	0.130097	0.10547	0.07622	0.044079	0.0107844	-0.021965	-0.053306	-0.0832253	-0.11175	-0.13889	-0.164683	-0.189146	-0.212304
Wdr43	57.777	8.4984e-12	2.3461e-07	-0.51639	-0.488257	-0.460166	-0.432162	-0.40429	-0.376592	-0.349113	-0.321897	-0.294987	-0.268428	-0.242262	-0.21653	-0.191288	-0.166567	-0.14241	-0.11887	-0.0959919	-0.0738093	-0.052371	-0.03172	-0.011901	0.00704276	0.0250673	0.042129	0.058184	0.0731885	0.087099	0.099853	0.110857	0.118911	0.122782	0.12124	0.113045	0.0975796	0.076081	0.050148	0.021376	-0.00863675	-0.038326	-0.066898	-0.0943347	-0.12066	-0.145881	-0.170027	-0.193113	-0.215159
Ddx18	73.583	3.9729e-15	1.103e-10	-0.44436	-0.417113	-0.389909	-0.362791	-0.3358	-0.308984	-0.282381	-0.256036	-0.229991	-0.204289	-0.178974	-0.15409	-0.129674	-0.105775	-0.082434	-0.059695	-0.0375989	-0.0161898	0.0044895	0.0243961	0.0434871	0.0617197	0.0790508	0.0954375	0.110837	0.125206	0.1385	0.150662	0.161022	0.168236	0.170922	0.1677	0.157177	0.138661	0.11353	0.08358	0.050586	0.0163368	-0.01742	-0.049796	-0.0807766	-0.11038	-0.138641	-0.165571	-0.191196	-0.215539
Naa10	69.338	3.1313e-14	8.684e-10	-0.59786	-0.565264	-0.53274	-0.500351	-0.46816	-0.436248	-0.404669	-0.373495	-0.342793	-0.312631	-0.283076	-0.2542	-0.226059	-0.198732	-0.17228	-0.14678	-0.122283	-0.0988699	-0.076604	-0.0555526	-0.0357836	-0.0173643	-0.0003622	0.0151552	0.0291204	0.0414659	0.052124	0.0610173	0.0677515	0.0715749	0.0717158	0.067403	0.057864	0.042755	0.02304	-6.5712e-05	-0.025348	-0.0515904	-0.077604	-0.10278	-0.127118	-0.15062	-0.173303	-0.195181	-0.216269	-0.23658
Sf3b2	46.631	1.8201e-09	4.9946e-05	-0.29531	-0.285388	-0.275483	-0.265615	-0.25581	-0.246071	-0.236432	-0.226907	-0.217516	-0.208277	-0.199209	-0.19033	-0.181663	-0.173224	-0.16503	-0.15711	-0.149466	-0.142131	-0.13512	-0.128451	-0.122143	-0.116217	-0.11069	-0.105583	-0.100913	-0.0966998	-0.092963	-0.0897233	-0.0870721	-0.0851797	-0.0842207	-0.08437	-0.0858013	-0.0886047	-0.092607	-0.097586	-0.10332	-0.109579	-0.11615	-0.12292	-0.129884	-0.13703	-0.144364	-0.151876	-0.159566	-0.16743
Atp5c1	78.74	3.2203e-16	8.9493e-12	-0.6588	-0.629996	-0.60124	-0.572582	-0.54407	-0.515756	-0.487687	-0.459911	-0.432479	-0.40544	-0.378842	-0.35273	-0.327167	-0.302187	-0.27785	-0.25419	-0.231271	-0.209137	-0.18784	-0.167419	-0.147933	-0.129429	-0.111954	-0.0955591	-0.0802919	-0.0662019	-0.053338	-0.0417625	-0.031905	-0.024616	-0.0207685	-0.021235	-0.0268896	-0.0381628	-0.054133	-0.073619	-0.09544	-0.118414	-0.14139	-0.16376	-0.185534	-0.20671	-0.227289	-0.247294	-0.266731	-0.285608
Nsun2	91.042	7.908e-19	2.2024e-14	-0.38542	-0.362403	-0.339411	-0.316471	-0.29361	-0.270849	-0.248218	-0.225743	-0.203448	-0.181359	-0.159502	-0.1379	-0.116588	-0.0955827	-0.074913	-0.054603	-0.0346812	-0.0151716	0.0038995	0.0225063	0.040623	0.0582239	0.0752832	0.091775	0.107674	0.122953	0.13759	0.151528	0.164008	0.173453	0.17824	0.17675	0.167356	0.149204	0.12377	0.092961	0.058711	0.0229361	-0.012483	-0.046591	-0.0793679	-0.11083	-0.141014	-0.169928	-0.197597	-0.224044
Larp1	88.261	3.082e-18	8.58e-14	-0.51094	-0.482115	-0.453342	-0.424665	-0.39613	-0.367797	-0.339702	-0.311897	-0.284431	-0.257353	-0.23071	-0.20455	-0.178926	-0.153881	-0.12947	-0.10573	-0.0827174	-0.060481	-0.039068	-0.0185262	0.00109543	0.0197486	0.037385	0.0539561	0.0694136	0.0837089	0.096794	0.108599	0.118464	0.12505	0.126984	0.12289	0.111399	0.0918119	0.065518	0.034304	-4.296e-05	-0.0357358	-0.071024	-0.10502	-0.137705	-0.1691	-0.199229	-0.228112	-0.25577	-0.282226
Srsf7	79.509	2.2137e-16	6.1531e-12	-0.54855	-0.520897	-0.493299	-0.465804	-0.43847	-0.411334	-0.384461	-0.3579	-0.331702	-0.305919	-0.280602	-0.2558	-0.231577	-0.207971	-0.18504	-0.16284	-0.141408	-0.12081	-0.10109	-0.0823118	-0.0645146	-0.0477545	-0.0320834	-0.0175532	-0.00421573	0.00787718	0.018674	0.0281101	0.0357789	0.040881	0.0425957	0.040103	0.0325814	0.0196353	0.0021666	-0.018673	-0.041733	-0.0658623	-0.089932	-0.11337	-0.13616	-0.15831	-0.17984	-0.200752	-0.221059	-0.240772
Atp5j	83.443	3.2449e-17	9.0274e-13	-0.62767	-0.598682	-0.569749	-0.540934	-0.5123	-0.483899	-0.455796	-0.42805	-0.400718	-0.373861	-0.347538	-0.32181	-0.29673	-0.272364	-0.24877	-0.226	-0.204129	-0.183202	-0.16328	-0.144434	-0.126711	-0.110173	-0.0948817	-0.0808947	-0.0682718	-0.0570723	-0.047356	-0.039191	-0.032946	-0.0293271	-0.0290591	-0.032867	-0.0414757	-0.0552187	-0.07323	-0.094414	-0.11768	-0.141918	-0.16607	-0.18958	-0.212441	-0.23466	-0.256252	-0.277223	-0.297585	-0.31735
Mogs	112.621	2.0083e-23	5.6063e-19	-0.61206	-0.57756	-0.543122	-0.508799	-0.47465	-0.440731	-0.4071	-0.373816	-0.340936	-0.308517	-0.276618	-0.2453	-0.214607	-0.184612	-0.15537	-0.12693	-0.0993573	-0.0727086	-0.047041	-0.0224114	0.00112158	0.0235006	0.0446679	0.0645658	0.0831367	0.100323	0.11607	0.130286	0.142212	0.150291	0.152925	0.14852	0.135474	0.112989	0.082696	0.046691	0.0070733	-0.0340605	-0.074656	-0.11367	-0.151081	-0.18692	-0.221209	-0.253976	-0.285247	-0.315048
Cacybp	85.989	9.3575e-18	2.6042e-13	-0.66162	-0.624838	-0.588123	-0.551531	-0.51512	-0.478965	-0.443115	-0.407636	-0.37259	-0.338039	-0.304044	-0.27067	-0.237972	-0.206018	-0.17487	-0.14458	-0.115226	-0.0868587	-0.059543	-0.0333394	-0.00831122	0.0154802	0.037973	0.0591054	0.0788154	0.0970414	0.11372	0.128774	0.141558	0.150788	0.155147	0.15332	0.143984	0.126493	0.10224	0.073018	0.040608	0.00679935	-0.026657	-0.058871	-0.0898255	-0.11954	-0.148037	-0.175336	-0.201457	-0.226422
Ipo5	99.035	1.5787e-20	4.4004e-16	-0.64238	-0.602978	-0.563655	-0.524478	-0.48552	-0.446857	-0.40856	-0.370702	-0.333356	-0.296598	-0.260498	-0.22513	-0.19057	-0.156889	-0.12416	-0.092457	-0.0618523	-0.0324204	-0.0042341	0.0226333	0.0481085	0.0721184	0.0945896	0.115449	0.134623	0.152038	0.16762	0.181287	0.192552	0.200486	0.204132	0.20254	0.194741	0.180301	0.16033	0.13625	0.10947	0.0814089	0.05345	0.026301	-2.209e-05	-0.025532	-0.0502429	-0.0741679	-0.0973207	-0.119715
Ahsa1	115.185	5.6985e-24	1.5911e-19	-0.51322	-0.48161	-0.450056	-0.418606	-0.38731	-0.356227	-0.325402	-0.29489	-0.264742	-0.23501	-0.205747	-0.17701	-0.148836	-0.121291	-0.094423	-0.068285	-0.0429271	-0.0184026	0.0052368	0.0279389	0.0496516	0.070323	0.0899009	0.108333	0.125568	0.141553	0.15624	0.169546	0.18082	0.188723	0.191887	0.18894	0.178515	0.159913	0.13451	0.10406	0.070345	0.0351243	0.00012934	-0.033759	-0.0665221	-0.098177	-0.128743	-0.158239	-0.186682	-0.214092
Uba2	110.353	6.1184e-23	1.7076e-18	-0.73562	-0.692693	-0.649839	-0.607139	-0.56467	-0.522509	-0.480733	-0.439418	-0.398643	-0.358482	-0.319014	-0.28032	-0.242464	-0.205536	-0.16961	-0.13476	-0.101061	-0.0685954	-0.037438	-0.00766636	0.0206436	0.0474145	0.0725694	0.0960314	0.117724	0.137569	0.15549	0.171395	0.18471	0.194317	0.199067	0.19781	0.189409	0.173306	0.15081	0.12358	0.093276	0.0615526	0.030035	-0.00045008	-0.0298842	-0.058284	-0.0856682	-0.112053	-0.137455	-0.161892
Gm12504	119.155	8.0919e-25	2.2601e-20	-0.5347	-0.503678	-0.472697	-0.441801	-0.41103	-0.380435	-0.350051	-0.319922	-0.290091	-0.260601	-0.231494	-0.20281	-0.174601	-0.1469	-0.11975	-0.093201	-0.067289	-0.0420585	-0.017552	0.00618768	0.0291181	0.0511966	0.0723805	0.0926274	0.111895	0.130139	0.14732	0.16337	0.177581	0.188509	0.194669	0.19458	0.186749	0.170409	0.14695	0.11818	0.085911	0.0519492	0.018067	-0.014833	-0.0467281	-0.077635	-0.10757	-0.136549	-0.164589	-0.191707
Nedd8	106.995	3.1815e-22	8.8763e-18	-0.56564	-0.531491	-0.497409	-0.463467	-0.42974	-0.396287	-0.36319	-0.330515	-0.298333	-0.266713	-0.235727	-0.20544	-0.175936	-0.147272	-0.11952	-0.092759	-0.0670505	-0.0424679	-0.019082	0.00303805	0.0238207	0.043196	0.0610935	0.0774429	0.0921738	0.105216	0.1165	0.125941	0.133145	0.137349	0.137774	0.13364	0.124171	0.109007	0.089102	0.065654	0.039864	0.0129305	-0.01397	-0.04024	-0.0658628	-0.09085	-0.115212	-0.138959	-0.162102	-0.184651
Nap1l1	121.993	2.0042e-25	5.6005e-21	-0.50669	-0.47346	-0.440288	-0.407236	-0.37437	-0.341737	-0.30941	-0.277446	-0.245906	-0.214848	-0.184334	-0.15442	-0.12518	-0.0966602	-0.068926	-0.042038	-0.016056	0.008959	0.032947	0.0558468	0.0775988	0.0981423	0.117417	0.135362	0.151917	0.167022	0.18062	0.192623	0.202438	0.208868	0.210683	0.20666	0.195557	0.176778	0.1516	0.12169	0.088682	0.0542323	0.019958	-0.013317	-0.0455762	-0.076835	-0.107109	-0.136417	-0.164774	-0.192198
Ptbp1	126.388	2.3051e-26	6.4439e-22	-0.50302	-0.470085	-0.437218	-0.404484	-0.37195	-0.339682	-0.307748	-0.276212	-0.245143	-0.214607	-0.184669	-0.1554	-0.126859	-0.0991186	-0.072244	-0.046302	-0.021358	0.0025204	0.025267	0.0468149	0.0670979	0.0860492	0.103602	0.119691	0.134248	0.147207	0.1585	0.168053	0.175452	0.179909	0.180613	0.17676	0.167527	0.15255	0.13278	0.10942	0.083676	0.0567614	0.029855	0.0035605	-0.0221071	-0.047158	-0.071602	-0.0954498	-0.118712	-0.141398
Stip1	142.819	7.0298e-30	1.968e-25	-0.49481	-0.45567	-0.416601	-0.377669	-0.33894	-0.300495	-0.26239	-0.224699	-0.18749	-0.150832	-0.114794	-0.079446	-0.0448552	-0.0110915	0.021776	0.05368	0.0845492	0.114316	0.14291	0.170267	0.196313	0.220981	0.244202	0.265907	0.286027	0.304494	0.32124	0.336168	0.348558	0.356956	0.35987	0.35581	0.343285	0.321552	0.29216	0.25711	0.21839	0.177985	0.13785	0.098989	0.0614087	0.025094	-0.00997654	-0.043824	-0.0764695	-0.107934
Tmem147	146.726	1.0238e-30	2.8667e-26	-0.71467	-0.670793	-0.626978	-0.583294	-0.5398	-0.496575	-0.453671	-0.411158	-0.369101	-0.327564	-0.286613	-0.24631	-0.206729	-0.167926	-0.12997	-0.092923	-0.0568536	-0.0218257	0.012096	0.0448455	0.0763587	0.10657	0.135414	0.162827	0.188742	0.213096	0.23582	0.256826	0.275136	0.288785	0.295747	0.294	0.281524	0.257282	0.22328	0.18209	0.1363	0.0884993	0.041208	-0.0042872	-0.0479589	-0.089837	-0.129953	-0.168334	-0.205013	-0.240018
Ldb1	134.637	3.9666e-28	1.1099e-23	0.24987	0.252345	0.254845	0.257386	0.25999	0.262672	0.265459	0.268368	0.27142	0.274635	0.278035	0.28164	0.285468	0.289542	0.29388	0.29851	0.303441	0.308701	0.31431	0.320284	0.326648	0.333421	0.340623	0.348275	0.356397	0.36501	0.37413	0.38376	0.39304	0.400163	0.403268	0.4005	0.389985	0.370681	0.344	0.31185	0.2761	0.238665	0.20139	0.16522	0.130179	0.096248	0.0634069	0.0316388	0.00092486	-0.0287535
Ube2i	136.588	1.5173e-28	4.2463e-24	-0.4047	-0.374215	-0.343769	-0.313407	-0.28317	-0.253099	-0.223236	-0.193624	-0.164302	-0.135314	-0.1067	-0.078503	-0.0507636	-0.0235238	0.0031748	0.02929	0.0547817	0.0796068	0.10372	0.127092	0.149669	0.171413	0.192283	0.212238	0.231234	0.249232	0.26619	0.282039	0.29603	0.306622	0.312236	0.31129	0.302204	0.284146	0.25859	0.22743	0.19259	0.155973	0.11945	0.083968	0.0495563	0.016196	-0.0161315	-0.0474427	-0.0777555	-0.107087
Cct3	188.34	1.2048e-39	3.3818e-35	-0.09551	-0.0775894	-0.0596744	-0.0417707	-0.023884	-0.00602043	0.0118148	0.0296157	0.0473767	0.065092	0.082756	0.10036	0.117907	0.135383	0.15278	0.17011	0.187341	0.204486	0.22153	0.238478	0.255315	0.272037	0.28864	0.305116	0.321462	0.337671	0.35374	0.369617	0.38417	0.395005	0.399662	0.39568	0.380608	0.353092	0.31521	0.26967	0.21922	0.166573	0.1144	0.064048	0.0155567	-0.031108	-0.075976	-0.119078	-0.160445	-0.200107
Tomm20	188.761	9.7849e-40	2.7467e-35	-0.52512	-0.480908	-0.436775	-0.392809	-0.34909	-0.305706	-0.262736	-0.220264	-0.178373	-0.137146	-0.0966668	-0.057018	-0.0182821	0.0194571	0.056117	0.091614	0.125866	0.15879	0.1903	0.220319	0.248759	0.275538	0.300573	0.323782	0.345081	0.364387	0.38162	0.396662	0.408593	0.415557	0.415649	0.40696	0.3876	0.356612	0.31601	0.26838	0.21629	0.162315	0.10899	0.057581	0.0081236	-0.039417	-0.0850739	-0.128878	-0.170862	-0.211057
Hnrnpa3	167.857	3.0155e-35	8.4569e-31	-0.6858	-0.639612	-0.593521	-0.547624	-0.50202	-0.456801	-0.41207	-0.367922	-0.324454	-0.281763	-0.239946	-0.1991	-0.159326	-0.120715	-0.083368	-0.047382	-0.0128523	0.0201225	0.051446	0.0810198	0.108748	0.134533	0.158277	0.179884	0.199257	0.216297	0.23091	0.242989	0.252281	0.258351	0.260758	0.25906	0.252813	0.241866	0.22695	0.20898	0.18885	0.167472	0.14573	0.12408	0.102537	0.081102	0.0597736	0.0385484	0.0174252	-0.00359791
Pa2g4	244.945	7.9881e-52	2.2467e-47	-0.52893	-0.483934	-0.439016	-0.394261	-0.34975	-0.305566	-0.26179	-0.218502	-0.175786	-0.133722	-0.0923924	-0.051878	-0.0122606	0.0263781	0.063957	0.10039	0.135607	0.169516	0.20204	0.233092	0.262597	0.290471	0.316633	0.341	0.363491	0.384026	0.40252	0.41887	0.432185	0.440696	0.442583	0.43603	0.419203	0.391208	0.35392	0.30976	0.26113	0.210458	0.16011	0.11128	0.0640036	0.018253	-0.0259984	-0.068775	-0.110103	-0.150006
Fkbp4	271.081	1.8651e-57	5.2485e-53	-0.82451	-0.764447	-0.704479	-0.644707	-0.58523	-0.52615	-0.46756	-0.409562	-0.352253	-0.295732	-0.240097	-0.18545	-0.13188	-0.0794948	-0.02839	0.021336	0.0695848	0.116258	0.16126	0.204483	0.245838	0.285224	0.322541	0.357692	0.390577	0.421099	0.44916	0.474622	0.496279	0.511697	0.518378	0.51382	0.495537	0.46226	0.41655	0.36168	0.30094	0.23762	0.17492	0.11449	0.0563501	0.00046892	-0.0531921	-0.104671	-0.154004	-0.201231
mt-Nd2	258.026	1.2142e-54	3.4162e-50	-0.36295	-0.328516	-0.294115	-0.25979	-0.22558	-0.191517	-0.157645	-0.124001	-0.0906203	-0.0575424	-0.0248048	0.0075549	0.0394987	0.0709889	0.10199	0.13246	0.16236	0.191658	0.22031	0.248287	0.275544	0.302044	0.327751	0.352626	0.376631	0.39973	0.42188	0.443012	0.461812	0.475587	0.481563	0.47697	0.459027	0.426253	0.3811	0.32677	0.26648	0.203418	0.14074	0.080038	0.02135	-0.035358	-0.0901182	-0.142964	-0.193929	-0.243046
Eif4g2	310.926	4.7616e-66	1.3407e-61	-0.72057	-0.666874	-0.61325	-0.559778	-0.50653	-0.453594	-0.401033	-0.348928	-0.297354	-0.246387	-0.196104	-0.14658	-0.0978906	-0.0501125	-0.0033213	0.042407	0.0869968	0.130372	0.17246	0.213174	0.25245	0.290207	0.32637	0.360863	0.39361	0.424535	0.45356	0.480573	0.504211	0.52171	0.530225	0.52691	0.508935	0.474803	0.42721	0.36964	0.3056	0.238559	0.17195	0.1075	0.0452544	-0.014821	-0.0727653	-0.128613	-0.182402	-0.234167
Serbp1	292.929	3.6313e-62	1.0222e-57	-0.6608	-0.606696	-0.552686	-0.498869	-0.44534	-0.392195	-0.339532	-0.287446	-0.236033	-0.185389	-0.135611	-0.086795	-0.0390361	0.00756834	0.052923	0.09693	0.139495	0.180522	0.21991	0.257574	0.293407	0.327316	0.359206	0.388981	0.416543	0.441797	0.46465	0.484973	0.501977	0.514088	0.519693	0.51718	0.504934	0.482156	0.45054	0.41225	0.36945	0.324327	0.27899	0.23453	0.190978	0.14832	0.106534	0.0656131	0.0255401	-0.0137001
Ptma	587.256	8.8746e-126	2.5024e-121	-0.39542	-0.343465	-0.291598	-0.239908	-0.18849	-0.137417	-0.0867922	-0.0367	0.0127712	0.0615324	0.109495	0.15657	0.20267	0.247704	0.29159	0.33422	0.375532	0.41542	0.4538	0.490582	0.525679	0.559	0.590459	0.619965	0.647431	0.672767	0.69588	0.716653	0.733679	0.744139	0.745128	0.73374	0.707084	0.663635	0.60615	0.5382	0.46336	0.385187	0.30719	0.23114	0.157096	0.085012	0.0148602	-0.0533927	-0.119779	-0.184333
Arglu1	35.089	4.454e-07	0.012126	-0.38345	-0.369131	-0.35482	-0.340524	-0.32625	-0.312005	-0.297797	-0.283633	-0.26952	-0.255466	-0.241478	-0.22756	-0.213729	-0.199983	-0.18633	-0.17279	-0.159347	-0.146027	-0.13283	-0.119768	-0.106845	-0.0940675	-0.0814446	-0.0689831	-0.0566904	-0.0445738	-0.032641	-0.0209143	-0.00988147	-0.00055751	0.0060138	0.0087886	0.00672338	-0.00075271	-0.012759	-0.028136	-0.045726	-0.0643706	-0.082934	-0.10084	-0.118072	-0.13464	-0.150563	-0.165844	-0.180496	-0.194532
Prpf19	32.261	1.6916e-06	0.045917	-0.38271	-0.369566	-0.356417	-0.343264	-0.3301	-0.316935	-0.303754	-0.290559	-0.277347	-0.264117	-0.250866	-0.23759	-0.22429	-0.210962	-0.1976	-0.18421	-0.170784	-0.157319	-0.14381	-0.130268	-0.116677	-0.103039	-0.0893523	-0.0756138	-0.0618213	-0.0479727	-0.034066	-0.0201176	-0.00674006	0.0047808	0.013122	0.01696	0.0149737	0.00642889	-0.0075948	-0.025672	-0.046376	-0.0682823	-0.089994	-0.1108	-0.130687	-0.14967	-0.167758	-0.184974	-0.201329	-0.216838
Raver1	32.111	1.8155e-06	0.049265	-0.2728	-0.267308	-0.261797	-0.256243	-0.25063	-0.244923	-0.239114	-0.233178	-0.227093	-0.220838	-0.214392	-0.20773	-0.20084	-0.193693	-0.18627	-0.17855	-0.170507	-0.162127	-0.15339	-0.144261	-0.134733	-0.12478	-0.114381	-0.103514	-0.0921588	-0.0802932	-0.067896	-0.0549679	-0.0421326	-0.0307252	-0.0221192	-0.017688	-0.0188051	-0.0262582	-0.039039	-0.055797	-0.075178	-0.0958321	-0.11643	-0.13631	-0.155442	-0.17384	-0.191526	-0.208502	-0.224783	-0.240381
C8a	42.697	1.1957e-08	0.00032743	-0.39468	-0.382568	-0.370457	-0.358355	-0.34627	-0.334193	-0.322143	-0.310118	-0.298123	-0.286163	-0.274241	-0.26236	-0.250532	-0.238752	-0.22703	-0.21537	-0.203767	-0.192237	-0.18078	-0.169401	-0.158104	-0.146892	-0.135771	-0.124745	-0.113818	-0.102994	-0.092277	-0.08169	-0.0717539	-0.0635616	-0.0582367	-0.056903	-0.060683	-0.0701932	-0.08449	-0.10233	-0.12248	-0.143696	-0.16476	-0.18505	-0.204562	-0.2233	-0.241283	-0.25852	-0.275025	-0.290811
Nfe2l2	32.448	1.5495e-06	0.042068	-0.3374	-0.326782	-0.316161	-0.305535	-0.2949	-0.28426	-0.273604	-0.262934	-0.252247	-0.24154	-0.23081	-0.22006	-0.209275	-0.198463	-0.18762	-0.17674	-0.165827	-0.154873	-0.14388	-0.132835	-0.121747	-0.110609	-0.0994195	-0.0881754	-0.0768745	-0.0655142	-0.054092	-0.0426248	-0.0316941	-0.0225247	-0.0163761	-0.014508	-0.0181797	-0.0280888	-0.043209	-0.062182	-0.083653	-0.106264	-0.12869	-0.15025	-0.170925	-0.19074	-0.209704	-0.227832	-0.245139	-0.261639
2810004N23Rik	33.942	7.658e-07	0.020821	-0.43248	-0.41458	-0.396692	-0.378839	-0.36104	-0.343306	-0.32566	-0.308118	-0.290697	-0.273414	-0.256287	-0.23933	-0.222569	-0.206012	-0.18968	-0.17359	-0.15776	-0.142206	-0.12695	-0.111996	-0.0973755	-0.0831005	-0.0691885	-0.0556567	-0.0425226	-0.0298033	-0.017516	-0.00569587	0.00510662	0.0137534	0.0190748	0.019901	0.0150618	0.00393687	-0.012411	-0.032596	-0.055234	-0.0789387	-0.10235	-0.12479	-0.146233	-0.1667	-0.186206	-0.204768	-0.222403	-0.239126
Prps1	38.447	9.0624e-08	0.0024744	-0.35545	-0.340418	-0.325382	-0.310342	-0.29529	-0.280239	-0.265173	-0.250093	-0.234998	-0.219886	-0.204754	-0.1896	-0.174422	-0.159218	-0.14399	-0.12872	-0.113427	-0.0980961	-0.082728	-0.0673209	-0.0518722	-0.0363798	-0.0208415	-0.00525518	0.0103814	0.0260704	0.041814	0.057592	0.0727277	0.0857969	0.0953348	0.099877	0.0979578	0.0887675	0.073501	0.053737	0.031054	0.0070326	-0.016782	-0.039602	-0.0614115	-0.082226	-0.102061	-0.120936	-0.138864	-0.155865
Psmd8	32.658	1.4034e-06	0.038113	-0.42207	-0.403637	-0.385225	-0.366854	-0.34854	-0.330318	-0.312193	-0.294192	-0.276335	-0.258641	-0.241133	-0.22383	-0.206753	-0.189922	-0.17336	-0.15708	-0.141113	-0.125473	-0.11018	-0.0952613	-0.0807302	-0.0666098	-0.0529206	-0.0396831	-0.0269179	-0.0146456	-0.0028865	0.00832668	0.0186093	0.0271755	0.0332179	0.035929	0.0345017	0.0285079	0.018685	0.0059946	-0.008604	-0.02415	-0.039703	-0.054782	-0.0693756	-0.083491	-0.0971373	-0.110321	-0.123051	-0.135335
Qars	39.317	5.9911e-08	0.0016367	-0.36243	-0.351481	-0.340525	-0.329552	-0.31855	-0.30752	-0.296444	-0.285316	-0.274128	-0.26287	-0.251535	-0.24011	-0.228598	-0.216978	-0.20525	-0.19339	-0.181413	-0.169293	-0.15703	-0.144605	-0.13202	-0.119262	-0.106323	-0.0931942	-0.0798672	-0.0663333	-0.052584	-0.0386296	-0.0250568	-0.0131057	-0.0040525	0.00082693	0.00025684	-0.0064852	-0.018423	-0.034254	-0.052678	-0.0723925	-0.092123	-0.11122	-0.129665	-0.14747	-0.164645	-0.181201	-0.197148	-0.212496
Swi5	40.233	3.8741e-08	0.001059	-0.46421	-0.449687	-0.435168	-0.420656	-0.40616	-0.391673	-0.377208	-0.362767	-0.348354	-0.333971	-0.319624	-0.30532	-0.291049	-0.276831	-0.26266	-0.24855	-0.234494	-0.220501	-0.20657	-0.192719	-0.178936	-0.165232	-0.15161	-0.138074	-0.124627	-0.111273	-0.098018	-0.084881	-0.0724042	-0.0617194	-0.0539907	-0.050382	-0.0520579	-0.0596624	-0.072246	-0.088555	-0.10733	-0.12733	-0.14731	-0.16666	-0.185349	-0.20339	-0.220807	-0.237597	-0.253775	-0.269352
Snrpa	35.297	4.0365e-07	0.010993	-0.41597	-0.401914	-0.387857	-0.373806	-0.35976	-0.345732	-0.331715	-0.317715	-0.303736	-0.289779	-0.275849	-0.26195	-0.248076	-0.23424	-0.22044	-0.20668	-0.192968	-0.179298	-0.16568	-0.152109	-0.138594	-0.125137	-0.111741	-0.098407	-0.0851395	-0.0719409	-0.058814	-0.0457792	-0.0333659	-0.0226833	-0.0148724	-0.011074	-0.0124279	-0.0195688	-0.031575	-0.047228	-0.065308	-0.0845974	-0.1039	-0.12261	-0.140711	-0.15821	-0.175119	-0.191448	-0.207206	-0.222405
Gps1	34.685	5.3905e-07	0.014668	-0.45725	-0.440467	-0.423684	-0.406911	-0.39015	-0.373409	-0.356689	-0.339997	-0.323337	-0.306713	-0.290129	-0.27359	-0.257103	-0.240669	-0.22429	-0.20798	-0.191738	-0.175566	-0.15947	-0.143459	-0.127532	-0.111695	-0.0959538	-0.080312	-0.0647743	-0.0493454	-0.03403	-0.018852	-0.00444208	0.00788298	0.0167686	0.02086	0.018804	0.00985664	-0.0048469	-0.023813	-0.045547	-0.0685557	-0.091376	-0.11326	-0.1342	-0.1542	-0.173287	-0.191468	-0.208762	-0.225183
Snx5	36.33	2.4745e-07	0.0067454	-0.20768	-0.204063	-0.200426	-0.196747	-0.19301	-0.189181	-0.185252	-0.181198	-0.176998	-0.172632	-0.168078	-0.16332	-0.158325	-0.153084	-0.14757	-0.14177	-0.135653	-0.129204	-0.1224	-0.115222	-0.107649	-0.0996585	-0.0912308	-0.082345	-0.0729801	-0.0631154	-0.05273	-0.0418219	-0.0309433	-0.0212772	-0.0140404	-0.01045	-0.0117237	-0.0185644	-0.030101	-0.045161	-0.062573	-0.0811619	-0.099781	-0.11784	-0.135335	-0.15226	-0.168639	-0.184471	-0.199768	-0.21454
Me2	34.894	4.8831e-07	0.013292	-0.49695	-0.479976	-0.463004	-0.446042	-0.42909	-0.412165	-0.39526	-0.378384	-0.361542	-0.344738	-0.327977	-0.31126	-0.294603	-0.278	-0.26146	-0.24499	-0.228584	-0.212259	-0.19602	-0.179858	-0.163791	-0.147821	-0.13195	-0.116186	-0.100531	-0.0849918	-0.069572	-0.054295	-0.0397194	-0.0270134	-0.0173785	-0.012016	-0.0121267	-0.0183757	-0.029781	-0.045045	-0.062872	-0.0819642	-0.10105	-0.11949	-0.13725	-0.15436	-0.170813	-0.186635	-0.20183	-0.216411
Nup205	38.097	1.0701e-07	0.0029209	-0.27962	-0.269737	-0.259848	-0.249952	-0.24004	-0.230121	-0.220179	-0.210214	-0.200222	-0.1902	-0.180144	-0.17005	-0.159913	-0.149731	-0.1395	-0.12922	-0.118873	-0.108471	-0.098003	-0.0874672	-0.0768589	-0.0661746	-0.0554103	-0.0445622	-0.0336266	-0.0225996	-0.011478	-0.00027487	0.0104523	0.0195317	0.0257576	0.027924	0.0248263	0.0157895	0.0017717	-0.015957	-0.036128	-0.0574694	-0.078739	-0.099303	-0.119145	-0.13828	-0.156713	-0.174462	-0.191538	-0.207951
Stt3a	43.183	9.4822e-09	0.00025972	-0.51403	-0.49644	-0.478857	-0.461291	-0.44375	-0.426242	-0.408775	-0.391359	-0.374001	-0.356709	-0.339492	-0.32236	-0.305316	-0.288374	-0.27154	-0.25482	-0.238229	-0.22177	-0.20545	-0.189283	-0.173272	-0.157428	-0.141758	-0.126272	-0.110977	-0.095881	-0.080993	-0.0663402	-0.0524739	-0.0405471	-0.0317447	-0.027251	-0.0282522	-0.0353986	-0.047707	-0.063881	-0.082624	-0.102639	-0.12266	-0.14203	-0.160738	-0.1788	-0.196213	-0.213001	-0.22917	-0.244731
1110004F10Rik	35.851	3.1056e-07	0.0084618	-0.39066	-0.373994	-0.357347	-0.340743	-0.3242	-0.307751	-0.291406	-0.275191	-0.259126	-0.243234	-0.227536	-0.21205	-0.196808	-0.181821	-0.16711	-0.15271	-0.138629	-0.124893	-0.11152	-0.0985421	-0.0859703	-0.0738298	-0.0621421	-0.0509288	-0.0402113	-0.0300114	-0.020351	-0.0112589	-0.00302026	0.00379269	0.00859179	0.010789	0.00979564	0.00530297	-0.0021427	-0.011831	-0.023052	-0.0350948	-0.047264	-0.059204	-0.0709039	-0.082367	-0.0935972	-0.104599	-0.115376	-0.125932
Parp1	46.433	2.0014e-09	5.4916e-05	-0.33442	-0.324084	-0.31373	-0.303346	-0.29292	-0.282426	-0.27186	-0.261203	-0.250441	-0.239557	-0.228538	-0.21737	-0.206029	-0.19451	-0.18279	-0.17087	-0.158713	-0.146316	-0.13366	-0.120737	-0.107523	-0.0940073	-0.0801735	-0.066007	-0.0514925	-0.0366149	-0.021359	-0.00573387	0.0095485	0.022975	0.0329891	0.038034	0.0365546	0.027668	0.012563	-0.007176	-0.029964	-0.0542174	-0.078383	-0.10167	-0.124063	-0.14557	-0.166212	-0.186	-0.20495	-0.223076
Snrpa1	40.432	3.5243e-08	0.00096354	-0.48662	-0.469583	-0.452553	-0.435527	-0.41851	-0.401496	-0.384495	-0.367506	-0.350531	-0.333573	-0.316634	-0.29971	-0.282818	-0.265946	-0.2491	-0.23228	-0.215498	-0.198745	-0.18203	-0.165346	-0.148703	-0.132102	-0.115544	-0.0990311	-0.0825653	-0.0661487	-0.049783	-0.0334928	-0.0179296	-0.00446214	0.005502	0.010555	0.00929096	0.00092857	-0.013387	-0.032141	-0.053821	-0.0769142	-0.099937	-0.12213	-0.143488	-0.16401	-0.183718	-0.202623	-0.220739	-0.23808
Rrp15	35.503	3.6619e-07	0.0099738	-0.43969	-0.418936	-0.398208	-0.377531	-0.35693	-0.336433	-0.316064	-0.295849	-0.275812	-0.255981	-0.236381	-0.21704	-0.197974	-0.179219	-0.1608	-0.14273	-0.125056	-0.107788	-0.090955	-0.0745839	-0.0586994	-0.0433275	-0.0284937	-0.0142237	-0.00054313	0.0125224	0.024947	0.0366904	0.0472617	0.0556596	0.0608543	0.061817	0.0575172	0.0474188	0.032495	0.014008	-0.0067802	-0.0286065	-0.050235	-0.071036	-0.0909977	-0.11013	-0.128455	-0.145978	-0.162716	-0.178682
Timm10	36.874	1.9122e-07	0.0052148	-0.36949	-0.356098	-0.342682	-0.329217	-0.31568	-0.30204	-0.28828	-0.274371	-0.26029	-0.246012	-0.231513	-0.21677	-0.20175	-0.186438	-0.17081	-0.15483	-0.138482	-0.121742	-0.10458	-0.0869801	-0.0689097	-0.0503468	-0.0312667	-0.0116448	0.00854346	0.0293228	0.050718	0.0727209	0.0943797	0.113666	0.128494	0.13678	0.136427	0.126268	0.10791	0.083481	0.055132	0.0249984	-0.0048231	-0.033267	-0.0603101	-0.085975	-0.110286	-0.133264	-0.154933	-0.175316
Sept2	37.143	1.6833e-07	0.0045917	-0.43593	-0.415181	-0.394456	-0.373778	-0.35317	-0.332664	-0.312275	-0.292031	-0.271955	-0.252072	-0.232405	-0.21298	-0.193817	-0.174944	-0.15638	-0.13816	-0.120299	-0.102821	-0.085753	-0.0691181	-0.0529401	-0.0372434	-0.022052	-0.00739	0.00671863	0.0202498	0.033179	0.0454653	0.0565332	0.0652034	0.070263	0.070499	0.0647	0.05223	0.034227	0.01217	-0.012466	-0.0382028	-0.063593	-0.087902	-0.111116	-0.13325	-0.154329	-0.174365	-0.193378	-0.211385
Papola	47.092	1.4593e-09	4.0058e-05	-0.42948	-0.412404	-0.395324	-0.378245	-0.36117	-0.34409	-0.327014	-0.309941	-0.292869	-0.275801	-0.258735	-0.24167	-0.224613	-0.207557	-0.19051	-0.17346	-0.156417	-0.13938	-0.12235	-0.105323	-0.0883028	-0.0712892	-0.0542824	-0.0372824	-0.0202898	-0.00330479	0.013672	0.0306175	0.046812	0.0607462	0.0708674	0.075623	0.0734609	0.063521	0.04707	0.02578	0.0013242	-0.0246243	-0.050427	-0.07525	-0.0990728	-0.12191	-0.143786	-0.164708	-0.184697	-0.203768
Rp9	43.345	8.7737e-09	0.00024033	-0.42382	-0.408917	-0.39401	-0.379098	-0.36418	-0.349255	-0.33432	-0.319372	-0.30441	-0.289431	-0.274434	-0.25942	-0.244378	-0.229314	-0.21422	-0.1991	-0.183956	-0.168774	-0.15356	-0.138305	-0.123013	-0.107681	-0.0923056	-0.0768859	-0.0614194	-0.0459041	-0.030338	-0.0147417	0.00019149	0.0130037	0.0221954	0.026267	0.0237194	0.0137193	-0.0025219	-0.023401	-0.047317	-0.0726647	-0.097876	-0.12215	-0.145472	-0.16785	-0.18931	-0.209859	-0.229517	-0.248297
Ciapin1	40.648	3.1786e-08	0.00086913	-0.44013	-0.419605	-0.399115	-0.378691	-0.35837	-0.338172	-0.318143	-0.298311	-0.278709	-0.259371	-0.240329	-0.22162	-0.203264	-0.185308	-0.16778	-0.15071	-0.134137	-0.118089	-0.1026	-0.0877045	-0.0734334	-0.0598204	-0.0468983	-0.0347002	-0.0232588	-0.0126072	-0.0027781	0.00618635	0.0139765	0.0199781	0.0235603	0.024092	0.0209433	0.0137972	0.0033032	-0.0097045	-0.024392	-0.0399248	-0.055486	-0.07066	-0.0854342	-0.099815	-0.11381	-0.127425	-0.140667	-0.153542
Tcof1	44.729	4.5266e-09	0.00012409	-0.38941	-0.372969	-0.356541	-0.340144	-0.32379	-0.307509	-0.291301	-0.275189	-0.259187	-0.243311	-0.227577	-0.212	-0.196599	-0.181386	-0.16638	-0.15159	-0.137041	-0.122744	-0.10871	-0.0949696	-0.0815243	-0.0683947	-0.0555965	-0.0431456	-0.0310576	-0.0193485	-0.0080339	0.00285323	0.0127761	0.0206245	0.025257	0.025532	0.0203093	0.00897613	-0.0074545	-0.027659	-0.050314	-0.0740949	-0.097706	-0.12049	-0.142426	-0.16353	-0.183825	-0.203313	-0.222013	-0.239937
Prrc2c	43.568	7.8869e-09	0.00021608	-0.43078	-0.414029	-0.397286	-0.380554	-0.36384	-0.347148	-0.330486	-0.31386	-0.297274	-0.280734	-0.264248	-0.24782	-0.231455	-0.215161	-0.19894	-0.18281	-0.166758	-0.150803	-0.13495	-0.119195	-0.103555	-0.0880318	-0.072631	-0.0573586	-0.0422205	-0.0272226	-0.012371	0.00230809	0.0161508	0.0277724	0.0357481	0.038653	0.0350643	0.0241996	0.0072538	-0.014201	-0.038593	-0.0643492	-0.08993	-0.11455	-0.138198	-0.16088	-0.182623	-0.203434	-0.223332	-0.242334
Sf3b5	35.755	3.2494e-07	0.0088522	-0.548	-0.525231	-0.502501	-0.479845	-0.4573	-0.434895	-0.412674	-0.390672	-0.368924	-0.347466	-0.326336	-0.30557	-0.285202	-0.265271	-0.24581	-0.22686	-0.208457	-0.190634	-0.17343	-0.156877	-0.141016	-0.125881	-0.11151	-0.0979389	-0.0852032	-0.0733396	-0.062385	-0.0523849	-0.0436964	-0.0370269	-0.0331029	-0.032651	-0.0363984	-0.0447044	-0.056804	-0.071716	-0.08846	-0.106055	-0.12354	-0.14043	-0.156705	-0.17238	-0.187472	-0.201982	-0.215921	-0.229302
Arhgdia	40.483	3.4391e-08	0.00094027	-0.31234	-0.308642	-0.304923	-0.301168	-0.29736	-0.293477	-0.289506	-0.285427	-0.281221	-0.276871	-0.272359	-0.26767	-0.262775	-0.257668	-0.25233	-0.24673	-0.240869	-0.234716	-0.22826	-0.221473	-0.214347	-0.20686	-0.198995	-0.190733	-0.182057	-0.172947	-0.16339	-0.153377	-0.143442	-0.134709	-0.128337	-0.12548	-0.12731	-0.134482	-0.14616	-0.16123	-0.17857	-0.197039	-0.21555	-0.23354	-0.250988	-0.26791	-0.284309	-0.300198	-0.315584	-0.330476
Hspbp1	53.384	7.0824e-11	1.9511e-06	-0.31063	-0.292532	-0.274447	-0.256395	-0.23839	-0.220451	-0.202593	-0.184831	-0.167183	-0.149664	-0.132291	-0.11508	-0.0980452	-0.0812053	-0.064576	-0.048172	-0.0320117	-0.0161097	-0.00048252	0.0148536	0.0298825	0.044588	0.058954	0.0729643	0.0866027	0.099853	0.1127	0.125106	0.136469	0.145539	0.151031	0.15166	0.146141	0.133786	0.11573	0.093479	0.068509	0.0423161	0.016361	-0.0086151	-0.0325951	-0.055596	-0.0776332	-0.098724	-0.118884	-0.138131
Eif3i	58.692	5.4618e-12	1.5087e-07	-0.40922	-0.3905	-0.371793	-0.353115	-0.33448	-0.315909	-0.297412	-0.279005	-0.260703	-0.242522	-0.224476	-0.20658	-0.188851	-0.171301	-0.15395	-0.1368	-0.119887	-0.10321	-0.086789	-0.0706392	-0.054775	-0.0392117	-0.0239643	-0.00904803	0.00552222	0.0197314	0.033564	0.0469884	0.0594488	0.0697966	0.076851	0.079431	0.0763552	0.0669845	0.05234	0.033761	0.012587	-0.00984383	-0.032219	-0.05387	-0.0747815	-0.094964	-0.114431	-0.133194	-0.151264	-0.168655
Lrrc59	48.512	7.3819e-10	2.0278e-05	-0.50996	-0.49273	-0.475509	-0.4583	-0.44111	-0.423944	-0.406811	-0.389715	-0.372662	-0.35566	-0.338714	-0.32183	-0.305017	-0.288278	-0.27162	-0.25505	-0.238576	-0.2222	-0.20593	-0.189775	-0.173738	-0.157827	-0.142047	-0.126404	-0.110906	-0.0955588	-0.080368	-0.0653602	-0.0511597	-0.03907	-0.0304317	-0.026585	-0.0288713	-0.0380284	-0.052949	-0.072172	-0.094236	-0.11768	-0.14107	-0.16369	-0.185502	-0.20653	-0.22679	-0.246288	-0.265041	-0.28306
Cuta	37.36	1.5181e-07	0.0041415	-0.44006	-0.426284	-0.412521	-0.398782	-0.38508	-0.371426	-0.357832	-0.344311	-0.330875	-0.317536	-0.304306	-0.2912	-0.278221	-0.265391	-0.25272	-0.24021	-0.227892	-0.215764	-0.20384	-0.192138	-0.180665	-0.169433	-0.158456	-0.147745	-0.137313	-0.127171	-0.11733	-0.107823	-0.0990765	-0.0919947	-0.0875027	-0.086526	-0.0899911	-0.0983996	-0.11096	-0.12662	-0.14434	-0.163072	-0.1818	-0.2	-0.217659	-0.23478	-0.251384	-0.26747	-0.283049	-0.29813
Hn1	39.497	5.5004e-08	0.0015028	-0.51585	-0.491855	-0.467898	-0.444027	-0.42028	-0.396709	-0.373348	-0.350243	-0.327435	-0.304968	-0.282885	-0.26123	-0.240037	-0.219358	-0.19923	-0.1797	-0.160812	-0.142602	-0.12512	-0.108396	-0.0924848	-0.0774251	-0.0632594	-0.0500302	-0.0377802	-0.0265518	-0.016388	-0.00733759	0.00033506	0.006124	0.00950972	0.0099727	0.00699366	0.00032791	-0.0094255	-0.021506	-0.035154	-0.0496082	-0.064124	-0.078322	-0.0921897	-0.10573	-0.118959	-0.131872	-0.144476	-0.156778
Atox1	38.153	1.0419e-07	0.0028444	-0.50638	-0.487699	-0.469043	-0.450433	-0.43189	-0.413448	-0.395119	-0.376931	-0.358906	-0.341069	-0.323443	-0.30605	-0.288915	-0.272061	-0.25551	-0.23929	-0.223419	-0.207923	-0.19282	-0.178148	-0.163916	-0.150152	-0.136879	-0.124122	-0.111903	-0.100246	-0.089175	-0.0787208	-0.0691872	-0.0611833	-0.0553354	-0.05227	-0.052612	-0.0566929	-0.063935	-0.073587	-0.084897	-0.0971145	-0.1095	-0.12169	-0.133655	-0.14541	-0.15695	-0.168285	-0.179418	-0.19035
Lman1	49.077	5.6271e-10	1.5465e-05	-0.27495	-0.264945	-0.254935	-0.244919	-0.23489	-0.224857	-0.214804	-0.204732	-0.194639	-0.184521	-0.174375	-0.1642	-0.153988	-0.14374	-0.13345	-0.12312	-0.112743	-0.102316	-0.091836	-0.0813012	-0.070707	-0.0600511	-0.0493302	-0.0385413	-0.0276813	-0.0167471	-0.0057356	0.00533424	0.0157935	0.0242335	0.0292057	0.029261	0.022952	0.00947823	-0.0099668	-0.033809	-0.060474	-0.0883871	-0.11601	-0.14255	-0.167999	-0.19237	-0.215689	-0.237966	-0.259222	-0.279473
Psmc1	41.238	2.3994e-08	0.00065643	-0.50911	-0.48983	-0.470556	-0.451295	-0.43205	-0.412834	-0.393647	-0.374498	-0.355393	-0.336337	-0.317338	-0.2984	-0.279532	-0.260738	-0.24203	-0.2234	-0.204869	-0.186437	-0.16811	-0.149898	-0.131803	-0.113832	-0.095993	-0.0782909	-0.0607323	-0.0433234	-0.02607	-0.00900005	0.00726203	0.0214081	0.0320934	0.037973	0.037703	0.0305402	0.01759	0.00030959	-0.019842	-0.0414059	-0.062954	-0.08376	-0.103802	-0.12309	-0.14165	-0.15948	-0.176598	-0.193016
Thrap3	47.147	1.4208e-09	3.9005e-05	-0.47047	-0.451089	-0.43172	-0.412374	-0.39306	-0.373803	-0.354602	-0.335474	-0.31643	-0.297482	-0.278643	-0.25992	-0.241339	-0.222897	-0.20461	-0.1865	-0.168563	-0.150821	-0.13328	-0.115966	-0.0988752	-0.0820262	-0.0654304	-0.0490999	-0.0330468	-0.0172832	-0.0018212	0.0133102	0.027577	0.0398715	0.0490544	0.053987	0.0535295	0.0470571	0.035519	0.020166	0.0022505	-0.0169779	-0.036293	-0.05507	-0.0732903	-0.090964	-0.108099	-0.124705	-0.140792	-0.156368
Eif4a3	45.747	2.78e-09	7.6252e-05	-0.38925	-0.373988	-0.358745	-0.343529	-0.32836	-0.313241	-0.298195	-0.283235	-0.268373	-0.253624	-0.239003	-0.22452	-0.210198	-0.196042	-0.18207	-0.1683	-0.154735	-0.1414	-0.1283	-0.115463	-0.10289	-0.0905997	-0.0786062	-0.0669235	-0.0555659	-0.0445473	-0.033882	-0.0235978	-0.0141288	-0.00637117	-0.00124606	0.00032525	-0.00257827	-0.0104558	-0.022511	-0.0377	-0.054979	-0.0733041	-0.091652	-0.1095	-0.12684	-0.14367	-0.160012	-0.175864	-0.191236	-0.206139
Prrc2a	42.844	1.1146e-08	0.00030525	-0.20779	-0.204458	-0.20111	-0.197726	-0.19429	-0.190776	-0.187173	-0.183462	-0.179624	-0.175641	-0.171494	-0.16717	-0.162638	-0.157892	-0.15291	-0.14767	-0.142166	-0.136367	-0.13026	-0.123826	-0.117047	-0.109905	-0.102382	-0.0944592	-0.0861192	-0.0773434	-0.068114	-0.0584293	-0.0487922	-0.0402773	-0.0339907	-0.031038	-0.0325261	-0.0390951	-0.049959	-0.064061	-0.08034	-0.0977387	-0.11522	-0.13225	-0.148827	-0.16494	-0.180615	-0.195847	-0.210647	-0.225023
Rrp1	52.341	1.1705e-10	3.2233e-06	-0.42338	-0.408278	-0.393175	-0.378063	-0.36294	-0.347798	-0.332635	-0.317447	-0.302229	-0.286977	-0.271687	-0.25635	-0.240975	-0.225544	-0.21006	-0.19451	-0.178903	-0.163225	-0.14748	-0.131649	-0.115742	-0.0997493	-0.0836675	-0.067492	-0.0512186	-0.0348431	-0.018361	-0.00179006	0.0142224	0.0283106	0.03907	0.045096	0.0449839	0.0379426	0.025061	0.0077897	-0.012423	-0.0341277	-0.055904	-0.077029	-0.0974806	-0.11727	-0.136411	-0.154912	-0.172785	-0.19004
Gatad2a	47.846	1.0162e-09	2.7903e-05	-0.36153	-0.347386	-0.333234	-0.319074	-0.3049	-0.290715	-0.276506	-0.262274	-0.248013	-0.23372	-0.219391	-0.20502	-0.190606	-0.176143	-0.16163	-0.14706	-0.132423	-0.117725	-0.10296	-0.0881204	-0.0732046	-0.0582079	-0.0431264	-0.0279559	-0.0126923	0.00266822	0.01813	0.0336759	0.0486805	0.0618244	0.0717507	0.077103	0.0765235	0.0692491	0.056334	0.039179	0.019188	-0.00223802	-0.023725	-0.044573	-0.0647622	-0.084303	-0.103208	-0.121485	-0.139148	-0.156205
Mrps14	42.615	1.2435e-08	0.00034047	-0.62281	-0.599327	-0.575873	-0.552483	-0.52919	-0.50603	-0.483031	-0.460228	-0.437653	-0.415338	-0.393317	-0.37162	-0.350284	-0.329338	-0.30882	-0.28875	-0.26917	-0.250114	-0.23161	-0.213694	-0.196397	-0.179751	-0.163789	-0.148544	-0.134048	-0.120334	-0.10743	-0.0953922	-0.0845408	-0.075547	-0.0690948	-0.065869	-0.0665531	-0.0714984	-0.080032	-0.091287	-0.10439	-0.118483	-0.13271	-0.14663	-0.160238	-0.17354	-0.18653	-0.199224	-0.211625	-0.223737
Pfdn2	56.533	1.5503e-11	4.2774e-07	-0.41885	-0.400416	-0.381985	-0.363553	-0.34512	-0.326683	-0.308245	-0.289804	-0.271359	-0.25291	-0.234457	-0.216	-0.197535	-0.179065	-0.16059	-0.14211	-0.123615	-0.105116	-0.086609	-0.0680926	-0.0495668	-0.031031	-0.0124848	0.00607252	0.0246413	0.0432221	0.061815	0.0803944	0.0981302	0.113281	0.124055	0.12866	0.125309	0.113009	0.093234	0.067929	0.039038	0.00850714	-0.02176	-0.050795	-0.0785755	-0.10512	-0.130457	-0.154598	-0.177568	-0.199387
Tomm5	50.032	3.5562e-10	9.778e-06	-0.36045	-0.348309	-0.336137	-0.323908	-0.31159	-0.299168	-0.2866	-0.273863	-0.260928	-0.247768	-0.234353	-0.22066	-0.206648	-0.192301	-0.17759	-0.16248	-0.146946	-0.130962	-0.1145	-0.0975247	-0.0800156	-0.0619418	-0.0432751	-0.0239871	-0.00404967	0.0165654	0.037886	0.0599068	0.0816	0.100778	0.11519	0.12258	0.120712	0.1083	0.087078	0.059351	0.027424	-0.00639899	-0.03986	-0.07181	-0.102227	-0.13113	-0.158556	-0.18452	-0.209049	-0.23217
Chchd3	59.065	4.5591e-12	1.2595e-07	-0.35869	-0.337338	-0.316	-0.294695	-0.27344	-0.252246	-0.231136	-0.210122	-0.189222	-0.168452	-0.147828	-0.12737	-0.107081	-0.0869921	-0.067114	-0.047462	-0.0280537	-0.0089048	0.0099685	0.0285499	0.0468232	0.0647723	0.0823809	0.0996327	0.116512	0.133001	0.14909	0.164728	0.179281	0.191401	0.19971	0.20283	0.199375	0.188605	0.17171	0.15027	0.12585	0.100009	0.074293	0.049483	0.025596	0.0026179	-0.0194667	-0.0406729	-0.0610159	-0.0805107
Fpgs	50.917	2.3231e-10	6.392e-06	-0.36741	-0.34561	-0.323835	-0.302108	-0.28045	-0.258898	-0.237464	-0.216175	-0.195057	-0.174134	-0.153429	-0.13297	-0.112775	-0.0928741	-0.073289	-0.054045	-0.0351662	-0.0166766	0.0013992	0.019037	0.0362123	0.0529009	0.0690784	0.0847205	0.0998028	0.114301	0.12819	0.141428	0.153378	0.162739	0.16817	0.16833	0.16188	0.148112	0.12825	0.1039	0.076663	0.0481311	0.019874	-0.0073118	-0.0334094	-0.058437	-0.0824116	-0.105352	-0.127275	-0.1482
Nop2	57.102	1.1776e-11	3.25e-07	-0.4179	-0.397076	-0.376265	-0.35547	-0.3347	-0.31396	-0.293262	-0.272611	-0.252017	-0.231488	-0.211031	-0.19065	-0.170365	-0.150174	-0.13009	-0.11011	-0.0902578	-0.0705325	-0.050944	-0.0315002	-0.0122093	0.00692081	0.025882	0.0446662	0.0632654	0.0816716	0.099877	0.117845	0.134729	0.148758	0.158111	0.16097	0.1555	0.140728	0.11821	0.090009	0.058171	0.0247529	-0.0082337	-0.039767	-0.0698256	-0.098435	-0.125618	-0.1514	-0.175805	-0.198856
Sdha	50.115	3.4164e-10	9.3944e-06	-0.26607	-0.25899	-0.251891	-0.244764	-0.23759	-0.230365	-0.223064	-0.215677	-0.208189	-0.200586	-0.192853	-0.18498	-0.176939	-0.16873	-0.16033	-0.15173	-0.142919	-0.133873	-0.12458	-0.11503	-0.105205	-0.0950918	-0.0846753	-0.0739415	-0.0628758	-0.0514639	-0.039691	-0.0275623	-0.0156241	-0.00504317	0.00298085	0.0072482	0.00655926	0.00022373	-0.010886	-0.025597	-0.042739	-0.0611385	-0.079649	-0.097684	-0.115226	-0.13228	-0.148865	-0.164978	-0.18063	-0.19583
Sae1	53.743	5.9565e-11	1.6413e-06	-0.39207	-0.378491	-0.364912	-0.351342	-0.33778	-0.32424	-0.310717	-0.297218	-0.283747	-0.270307	-0.256903	-0.24354	-0.230218	-0.216944	-0.20372	-0.19056	-0.177449	-0.164406	-0.15143	-0.138525	-0.125695	-0.112945	-0.100278	-0.0876978	-0.075209	-0.0628153	-0.050521	-0.0383509	-0.0269746	-0.0177922	-0.0122436	-0.011769	-0.0178078	-0.0311497	-0.050588	-0.074534	-0.1014	-0.129594	-0.15756	-0.18451	-0.210432	-0.23533	-0.25923	-0.282146	-0.304094	-0.325092
Rdx	45.023	3.9323e-09	0.00010782	-0.40206	-0.382234	-0.362431	-0.34268	-0.32301	-0.303443	-0.284011	-0.264737	-0.245649	-0.226773	-0.208135	-0.18976	-0.171682	-0.153919	-0.1365	-0.11945	-0.102803	-0.0865769	-0.070802	-0.0555032	-0.0407085	-0.0264437	-0.0127356	0.00038955	0.0129051	0.0247846	0.036002	0.0465196	0.0560134	0.0638285	0.0692927	0.071734	0.0704795	0.0651783	0.056462	0.04515	0.032062	0.0180186	0.0038224	-0.010116	-0.0237832	-0.037184	-0.0503224	-0.0632032	-0.0758307	-0.0882094
Ddx17	37.518	1.4088e-07	0.0038438	-0.3503	-0.338594	-0.3269	-0.315231	-0.3036	-0.292022	-0.280507	-0.26907	-0.257723	-0.246479	-0.235352	-0.22435	-0.213495	-0.202792	-0.19226	-0.1819	-0.17174	-0.161784	-0.15205	-0.142542	-0.133282	-0.12428	-0.115548	-0.107099	-0.0989465	-0.0911033	-0.083582	-0.0764037	-0.0698272	-0.0643817	-0.0606113	-0.05906	-0.0602719	-0.0645441	-0.071417	-0.080284	-0.090543	-0.101587	-0.11282	-0.12395	-0.134956	-0.14584	-0.156611	-0.167264	-0.177804	-0.188232
Sub1	49.23	5.2287e-10	1.4372e-05	-0.46505	-0.454038	-0.443013	-0.431962	-0.42087	-0.40973	-0.398523	-0.387238	-0.375862	-0.364381	-0.352784	-0.34106	-0.329186	-0.317159	-0.30496	-0.29258	-0.280011	-0.267229	-0.25423	-0.240989	-0.227505	-0.21376	-0.199742	-0.185438	-0.170834	-0.155918	-0.14068	-0.125123	-0.110006	-0.0969213	-0.0875057	-0.083398	-0.0862368	-0.096947	-0.11427	-0.13651	-0.162	-0.189046	-0.21601	-0.24205	-0.267136	-0.2913	-0.31454	-0.336885	-0.358345	-0.378937
Psma4	63.007	6.7633e-13	1.8712e-08	-0.59521	-0.573857	-0.552519	-0.531221	-0.50998	-0.488821	-0.467759	-0.446815	-0.42601	-0.405361	-0.384891	-0.36462	-0.34456	-0.32474	-0.30518	-0.28589	-0.266894	-0.248217	-0.22987	-0.211886	-0.194273	-0.177054	-0.160248	-0.143876	-0.127957	-0.112512	-0.097559	-0.0831376	-0.0698673	-0.0590255	-0.051926	-0.049882	-0.054208	-0.0656096	-0.082931	-0.10466	-0.12928	-0.155288	-0.18119	-0.20624	-0.230424	-0.25374	-0.276222	-0.29787	-0.318703	-0.338735
Ssr1	52.923	8.8425e-11	2.4357e-06	-0.6828	-0.657966	-0.633162	-0.60842	-0.58377	-0.559252	-0.534888	-0.510713	-0.486758	-0.463055	-0.439634	-0.41653	-0.393769	-0.371387	-0.34941	-0.32788	-0.30682	-0.286263	-0.26624	-0.246783	-0.227925	-0.209695	-0.192126	-0.175249	-0.159095	-0.143697	-0.12908	-0.115304	-0.102808	-0.092511	-0.085354	-0.082278	-0.084222	-0.0916797	-0.10377	-0.11934	-0.13724	-0.156341	-0.1755	-0.19416	-0.212294	-0.22991	-0.247029	-0.263646	-0.279775	-0.295424
Plekhj1	58.299	6.6029e-12	1.8235e-07	-0.39952	-0.383381	-0.367238	-0.351085	-0.33492	-0.31874	-0.302539	-0.286314	-0.27006	-0.253773	-0.237449	-0.22108	-0.204675	-0.188217	-0.17171	-0.15514	-0.138507	-0.121811	-0.10505	-0.0882083	-0.0712925	-0.054295	-0.0372117	-0.0200386	-0.00277153	0.0145936	0.032061	0.0496092	0.0664876	0.0811128	0.0918565	0.09709	0.0951868	0.0852339	0.068519	0.046752	0.021639	-0.00511011	-0.031822	-0.057645	-0.0825563	-0.10657	-0.129704	-0.151971	-0.173385	-0.193964
Caprin1	65.465	2.0537e-13	5.6898e-09	-0.43468	-0.413717	-0.392781	-0.371893	-0.35108	-0.330358	-0.309759	-0.289304	-0.269019	-0.248926	-0.22905	-0.20941	-0.190045	-0.170964	-0.1522	-0.13377	-0.115697	-0.0980143	-0.080741	-0.063901	-0.047519	-0.031619	-0.0162251	-0.00136124	0.0129483	0.0266796	0.039808	0.0522939	0.0635988	0.0726217	0.07823	0.079292	0.0746741	0.0637758	0.047622	0.027548	0.0048921	-0.0190102	-0.042849	-0.065959	-0.0883221	-0.10995	-0.130858	-0.151056	-0.170556	-0.18937
Polr2m	59.123	4.4329e-12	1.2247e-07	-0.36817	-0.351919	-0.335686	-0.31948	-0.30332	-0.287207	-0.271167	-0.25521	-0.239349	-0.223598	-0.207972	-0.19248	-0.177147	-0.161976	-0.14698	-0.13218	-0.117593	-0.103221	-0.089085	-0.0751961	-0.0615696	-0.0482189	-0.0351578	-0.0224002	-0.00995974	0.00214968	0.013914	0.0253014	0.0357197	0.0439429	0.0487097	0.048759	0.0428307	0.0302419	0.012088	-0.010198	-0.035179	-0.0614225	-0.087523	-0.11276	-0.137131	-0.16064	-0.183295	-0.205123	-0.226132	-0.246338
Naa50	67.378	8.115e-14	2.2493e-09	-0.52766	-0.504275	-0.480909	-0.457575	-0.43429	-0.411072	-0.387936	-0.364899	-0.341976	-0.319186	-0.296544	-0.27407	-0.251769	-0.22967	-0.20779	-0.18613	-0.164723	-0.143579	-0.12272	-0.102147	-0.0818923	-0.0619666	-0.0423865	-0.0231687	-0.00432957	0.0141144	0.032147	0.0497283	0.0661447	0.0799142	0.0895133	0.093418	0.0901064	0.0787518	0.060671	0.037591	0.011238	-0.0166622	-0.044418	-0.071168	-0.0968925	-0.12161	-0.145332	-0.16808	-0.18987	-0.210718
Pno1	64.398	3.4456e-13	9.5403e-09	-0.44243	-0.42229	-0.40214	-0.381983	-0.36181	-0.341624	-0.321414	-0.301178	-0.280912	-0.260612	-0.240272	-0.21989	-0.199459	-0.178977	-0.15844	-0.13784	-0.117175	-0.0964415	-0.075635	-0.0547499	-0.033783	-0.0127295	0.00841478	0.0296543	0.0509933	0.0724362	0.093987	0.11562	0.136389	0.154307	0.16733	0.17341	0.170508	0.157484	0.136	0.10824	0.076402	0.042676	0.0092091	-0.022907	-0.0536476	-0.083035	-0.111092	-0.137841	-0.163305	-0.187505
Noc2l	63.941	4.301e-13	1.1906e-08	-0.47055	-0.446324	-0.422127	-0.397984	-0.37392	-0.349962	-0.326135	-0.302467	-0.278984	-0.255712	-0.232677	-0.20991	-0.187427	-0.165264	-0.14344	-0.12199	-0.100939	-0.0803072	-0.060124	-0.0404163	-0.0212101	-0.00253196	0.0155918	0.0331347	0.0500703	0.0663723	0.082014	0.096951	0.110585	0.12169	0.129004	0.13127	0.127222	0.116194	0.099322	0.078089	0.053978	0.0284728	0.0030267	-0.02162	-0.0454493	-0.068474	-0.0907079	-0.112164	-0.132856	-0.152798
Eif6	62.677	7.9366e-13	2.1954e-08	-0.48414	-0.460564	-0.437005	-0.413481	-0.39001	-0.366608	-0.343294	-0.320085	-0.296999	-0.274053	-0.251265	-0.22865	-0.206231	-0.184021	-0.16204	-0.1403	-0.118826	-0.097631	-0.076734	-0.0561525	-0.0359037	-0.0160051	0.00352574	0.0226713	0.0414139	0.0597363	0.077621	0.0950292	0.111313	0.125131	0.135101	0.13984	0.137981	0.128761	0.11337	0.093355	0.070276	0.0456841	0.021102	-0.0026962	-0.0256891	-0.04789	-0.0693124	-0.0899693	-0.109874	-0.12904
Tomm70a	64.091	3.9983e-13	1.1069e-08	-0.4303	-0.416263	-0.4022	-0.388089	-0.37391	-0.35963	-0.345232	-0.330692	-0.315984	-0.301085	-0.285971	-0.27062	-0.255003	-0.239101	-0.22289	-0.20634	-0.189436	-0.172149	-0.15446	-0.136331	-0.117754	-0.0986988	-0.079142	-0.0590597	-0.038428	-0.017223	0.0045792	0.0269692	0.04896	0.068452	0.0832849	0.091299	0.0903338	0.0791633	0.059425	0.033305	0.0029884	-0.0293389	-0.061536	-0.092512	-0.122241	-0.15074	-0.178039	-0.204149	-0.229094	-0.252893
Gar1	62.766	7.6003e-13	2.1025e-08	-0.35593	-0.339276	-0.322625	-0.305978	-0.28934	-0.272706	-0.256084	-0.239475	-0.222879	-0.206301	-0.18974	-0.1732	-0.156684	-0.140192	-0.12373	-0.10729	-0.0908833	-0.0745103	-0.058172	-0.0418712	-0.0256093	-0.00938856	0.00678902	0.0229214	0.0390064	0.055042	0.071026	0.0869316	0.101984	0.11456	0.12299	0.1256	0.120731	0.107452	0.087142	0.061617	0.032694	0.00218618	-0.028126	-0.057339	-0.0854305	-0.11242	-0.138325	-0.163165	-0.186957	-0.209721
Mrpl34	65.428	2.0909e-13	5.7927e-09	-0.45196	-0.43014	-0.408328	-0.386542	-0.36479	-0.343098	-0.321465	-0.299908	-0.278441	-0.257076	-0.235825	-0.2147	-0.193719	-0.172889	-0.15222	-0.13174	-0.111445	-0.0913541	-0.07148	-0.0518358	-0.0324336	-0.0132863	0.00559322	0.0241923	0.0424982	0.0604982	0.07818	0.0955046	0.111707	0.125191	0.134316	0.13744	0.132925	0.119875	0.099691	0.074211	0.045274	0.0147193	-0.015653	-0.044926	-0.0730792	-0.10013	-0.126097	-0.150998	-0.174852	-0.197678
Mrpl52	58.164	7.0479e-12	1.9462e-07	-0.41959	-0.39832	-0.377045	-0.355767	-0.33449	-0.313199	-0.291907	-0.270606	-0.249298	-0.227979	-0.206649	-0.18531	-0.16395	-0.142579	-0.12119	-0.099787	-0.078364	-0.0569208	-0.035456	-0.0139696	0.00754085	0.0290762	0.0506376	0.0722264	0.0938439	0.115491	0.13717	0.158852	0.179661	0.197755	0.21124	0.21822	0.216805	0.205941	0.18717	0.16252	0.13403	0.10374	0.073637	0.044736	0.0170632	-0.0094032	-0.034683	-0.0587962	-0.081763	-0.103604
Sdhc	61.336	1.5195e-12	4.2008e-08	-0.50912	-0.490496	-0.471874	-0.453267	-0.43468	-0.416122	-0.397598	-0.379117	-0.360684	-0.342307	-0.323993	-0.30575	-0.287581	-0.269498	-0.25151	-0.23361	-0.215821	-0.198143	-0.18058	-0.163151	-0.14585	-0.128689	-0.111675	-0.0948146	-0.078115	-0.0615831	-0.045226	-0.029071	-0.0137488	-0.0005766	0.00909145	0.013901	0.012498	0.00413167	-0.010097	-0.028731	-0.050317	-0.0733972	-0.096547	-0.11904	-0.140851	-0.162	-0.182487	-0.202332	-0.221543	-0.240131
Etf1	62.781	7.5463e-13	2.0876e-08	-0.55293	-0.528905	-0.504897	-0.480921	-0.45699	-0.433124	-0.409336	-0.385641	-0.362056	-0.338597	-0.315279	-0.29212	-0.269128	-0.246327	-0.22373	-0.20135	-0.179209	-0.157317	-0.13569	-0.114348	-0.0933029	-0.0725708	-0.0521679	-0.0321098	-0.0124122	0.0069092	0.025839	0.0443403	0.0617752	0.0768194	0.0881112	0.094289	0.0939925	0.0864761	0.072888	0.054739	0.033539	0.0107988	-0.012003	-0.034112	-0.0555066	-0.076199	-0.0962008	-0.115524	-0.134179	-0.152179
Snrnp70	63.645	4.9636e-13	1.3738e-08	-0.41862	-0.397693	-0.376792	-0.355947	-0.33519	-0.314539	-0.294032	-0.273694	-0.253552	-0.233636	-0.213973	-0.19459	-0.175519	-0.156785	-0.13842	-0.12044	-0.102889	-0.0857866	-0.069163	-0.0530449	-0.0374619	-0.0224416	-0.0080122	0.00579817	0.0189614	0.0314493	0.043234	0.0542724	0.0641028	0.0717848	0.0763521	0.076839	0.0722781	0.0621636	0.047396	0.029146	0.0085849	-0.0131176	-0.034815	-0.055922	-0.0764232	-0.096329	-0.11565	-0.134395	-0.152575	-0.170199
Ikzf1	73.19	4.8087e-15	1.3348e-10	-0.31501	-0.298153	-0.281288	-0.264414	-0.24753	-0.230618	-0.213686	-0.196726	-0.179733	-0.162701	-0.145627	-0.1285	-0.11133	-0.0940983	-0.076805	-0.059444	-0.0420126	-0.0245045	-0.0069154	0.0107594	0.0285248	0.0463855	0.0643462	0.0824118	0.100587	0.118877	0.13729	0.15579	0.173547	0.188779	0.199659	0.20436	0.201048	0.18871	0.1688	0.14326	0.11402	0.083013	0.052134	0.022347	-0.00632313	-0.033895	-0.0603877	-0.0858186	-0.110206	-0.133569
Tmed10	50.352	3.0483e-10	8.3841e-06	-0.49777	-0.487011	-0.476247	-0.46547	-0.45467	-0.443843	-0.43298	-0.422074	-0.411119	-0.400106	-0.38903	-0.37788	-0.366656	-0.355344	-0.34394	-0.33244	-0.320826	-0.309102	-0.29726	-0.285283	-0.273175	-0.260924	-0.248523	-0.235966	-0.223245	-0.210354	-0.19728	-0.184047	-0.171191	-0.159873	-0.151283	-0.14661	-0.147051	-0.153277	-0.1644	-0.17924	-0.19659	-0.215265	-0.23411	-0.25251	-0.270467	-0.28798	-0.305051	-0.321694	-0.337915	-0.353721
Akt1	65.379	2.1409e-13	5.9307e-09	-0.51789	-0.501376	-0.484865	-0.46836	-0.45186	-0.435376	-0.418904	-0.402448	-0.386012	-0.369597	-0.353208	-0.33685	-0.320514	-0.304216	-0.28795	-0.27173	-0.255547	-0.239409	-0.22332	-0.207276	-0.191286	-0.175352	-0.159476	-0.143661	-0.127909	-0.112223	-0.096607	-0.0810854	-0.0663745	-0.0539737	-0.0454252	-0.042271	-0.0460536	-0.0576271	-0.075737	-0.098726	-0.12493	-0.152706	-0.18042	-0.20724	-0.233147	-0.25816	-0.282298	-0.305569	-0.327988	-0.349573
Ndufa4	50.147	3.3651e-10	9.2541e-06	-0.54263	-0.523755	-0.504911	-0.486128	-0.46744	-0.44887	-0.430457	-0.412229	-0.394216	-0.37645	-0.358961	-0.34178	-0.324939	-0.308467	-0.2924	-0.27676	-0.261578	-0.246893	-0.23273	-0.219126	-0.206105	-0.1937	-0.181943	-0.170863	-0.160492	-0.150861	-0.142	-0.133946	-0.12693	-0.121399	-0.117814	-0.11663	-0.118318	-0.123099	-0.13051	-0.13993	-0.15078	-0.162429	-0.1743	-0.18608	-0.197769	-0.20936	-0.220854	-0.232256	-0.243567	-0.254788
Fbl	72.719	6.0492e-15	1.679e-10	-0.27783	-0.270395	-0.262924	-0.255372	-0.2477	-0.239867	-0.231833	-0.223558	-0.215002	-0.206124	-0.196884	-0.18724	-0.177159	-0.166593	-0.15551	-0.14385	-0.131601	-0.118704	-0.10512	-0.0908206	-0.0757537	-0.0598831	-0.0431685	-0.0255698	-0.00704671	0.0124409	0.032933	0.054435	0.0759128	0.0951513	0.109871	0.11779	0.116635	0.105086	0.084796	0.057982	0.026861	-0.00634882	-0.039477	-0.071416	-0.102139	-0.13167	-0.160014	-0.187207	-0.213263	-0.238202
mt-Co1	42.683	1.2043e-08	0.00032976	-0.51296	-0.490417	-0.467879	-0.44536	-0.42287	-0.40042	-0.378018	-0.355674	-0.333399	-0.311201	-0.28909	-0.26708	-0.24517	-0.22338	-0.20172	-0.18019	-0.158806	-0.137579	-0.11652	-0.0956309	-0.0749287	-0.0544207	-0.0341167	-0.0140264	0.00584044	0.0254742	0.044865	0.0639748	0.0819189	0.0968508	0.106871	0.11008	0.104582	0.0893378	0.065956	0.036554	0.003246	-0.0318523	-0.066669	-0.10015	-0.132271	-0.16306	-0.192525	-0.220703	-0.24761	-0.27327
Bcl11a	74.036	3.1858e-15	8.8449e-11	0.085606	0.0838393	0.0821252	0.0805166	0.079066	0.0778271	0.0768517	0.0761929	0.0759035	0.0760362	0.0766439	0.077779	0.0794949	0.0818439	0.084879	0.088652	0.0932177	0.0986271	0.10493	0.11219	0.120449	0.129763	0.140185	0.151769	0.164566	0.178629	0.19401	0.210732	0.227831	0.243228	0.254785	0.26036	0.257827	0.245922	0.22613	0.20044	0.17086	0.139384	0.10797	0.077611	0.0483373	0.02013	-0.00702973	-0.0331588	-0.0582752	-0.0823968
Nip7	69.435	2.9874e-14	8.2858e-10	-0.39909	-0.385526	-0.371929	-0.358259	-0.34448	-0.330559	-0.316457	-0.302138	-0.287566	-0.272705	-0.25752	-0.24197	-0.22603	-0.209653	-0.19281	-0.17546	-0.157564	-0.139094	-0.12001	-0.100277	-0.0798574	-0.0587162	-0.0368171	-0.0141239	0.00939944	0.0337891	0.059081	0.0852719	0.111192	0.134343	0.152155	0.16206	0.161488	0.148971	0.12643	0.096414	0.061498	0.0242404	-0.012848	-0.04849	-0.0826544	-0.11537	-0.146646	-0.176523	-0.205018	-0.232157
Emc6	80.372	1.4527e-16	4.0389e-12	-0.4733	-0.451766	-0.43024	-0.408736	-0.38727	-0.365841	-0.344473	-0.323172	-0.301951	-0.28082	-0.25979	-0.23887	-0.218082	-0.197425	-0.17692	-0.15656	-0.136381	-0.11638	-0.09657	-0.076964	-0.0575724	-0.0384067	-0.0194782	-0.00079813	0.0176221	0.0357713	0.053638	0.0711837	0.0875628	0.101011	0.109716	0.11186	0.105639	0.0900559	0.066658	0.037475	0.0045363	-0.0301295	-0.064535	-0.097668	-0.129507	-0.16007	-0.189386	-0.217469	-0.244342	-0.270027
Tcf3	78.764	3.1834e-16	8.8469e-12	-0.3755	-0.352577	-0.329663	-0.306761	-0.28388	-0.261012	-0.238176	-0.215373	-0.192609	-0.169889	-0.147219	-0.1246	-0.102049	-0.0795605	-0.057144	-0.034805	-0.0125479	0.0096204	0.031695	0.0536702	0.0755406	0.0973007	0.118945	0.140468	0.161864	0.183127	0.20425	0.225208	0.245172	0.262427	0.275205	0.28174	0.280264	0.269797	0.25177	0.22808	0.20061	0.171271	0.1419	0.11346	0.0859589	0.059391	0.0337388	0.0089867	-0.0148807	-0.037879
Gnb1	61.666	1.2951e-12	3.5812e-08	-0.24043	-0.232271	-0.224109	-0.215949	-0.20779	-0.199631	-0.191475	-0.183321	-0.175169	-0.16702	-0.158874	-0.15073	-0.142594	-0.13446	-0.12633	-0.11821	-0.110086	-0.101972	-0.093864	-0.0857629	-0.0776681	-0.0695803	-0.0614999	-0.0534273	-0.0453627	-0.0373065	-0.029259	-0.0212358	-0.0136889	-0.00756824	-0.00385096	-0.003514	-0.00753405	-0.0164592	-0.029521	-0.045699	-0.063973	-0.0833228	-0.10275	-0.12174	-0.140285	-0.15839	-0.176057	-0.1933	-0.210124	-0.226536
Pomp	89.546	1.6441e-18	4.5779e-14	-0.45376	-0.435192	-0.416624	-0.39806	-0.3795	-0.360948	-0.342405	-0.323872	-0.305351	-0.286844	-0.268353	-0.24988	-0.231424	-0.21299	-0.19458	-0.17619	-0.157832	-0.139499	-0.1212	-0.102924	-0.0846857	-0.0664819	-0.0483147	-0.0301858	-0.0120971	0.00594989	0.023953	0.0418864	0.0589896	0.0736687	0.0842841	0.089197	0.0867671	0.0760819	0.058455	0.035627	0.0093384	-0.0186713	-0.046697	-0.07387	-0.100167	-0.1256	-0.15019	-0.173944	-0.19688	-0.219012
Gnl3	75.637	1.4611e-15	4.0579e-11	-0.42887	-0.412905	-0.396911	-0.38086	-0.36472	-0.348468	-0.33207	-0.315498	-0.298724	-0.281719	-0.264454	-0.2469	-0.229027	-0.210808	-0.19221	-0.17321	-0.15378	-0.133885	-0.1135	-0.0925906	-0.0711342	-0.0490997	-0.0264581	-0.00318074	0.0207615	0.0453974	0.070756	0.0968284	0.122503	0.145411	0.163117	0.17319	0.173179	0.16171	0.1406	0.11229	0.079226	0.0438358	0.0085123	-0.025527	-0.0582514	-0.089682	-0.11984	-0.148748	-0.176427	-0.202899
Lyar	81.093	1.0219e-16	2.8414e-12	-0.47936	-0.454091	-0.428841	-0.403621	-0.37845	-0.353331	-0.328291	-0.30334	-0.278493	-0.253767	-0.229174	-0.20473	-0.180452	-0.156352	-0.13245	-0.10875	-0.0852783	-0.0620449	-0.039065	-0.0163548	0.00607205	0.0282002	0.0500147	0.0715007	0.0926432	0.113427	0.13384	0.153832	0.172538	0.188141	0.198775	0.20258	0.197675	0.183059	0.16032	0.13154	0.098821	0.0642473	0.029867	-0.0032785	-0.0351637	-0.06581	-0.0952367	-0.123466	-0.150518	-0.176413
Cluh	77.168	6.9279e-16	1.9246e-11	-0.36845	-0.34919	-0.32993	-0.310671	-0.29141	-0.272154	-0.252898	-0.233643	-0.21439	-0.195139	-0.17589	-0.15664	-0.137401	-0.118161	-0.098924	-0.079691	-0.0604613	-0.041236	-0.022015	-0.00279877	0.0164126	0.0356189	0.0548198	0.074015	0.0932043	0.112387	0.13156	0.150704	0.168904	0.184264	0.19483	0.19865	0.19377	0.17911	0.15626	0.12734	0.094435	0.0596657	0.025092	-0.0082357	-0.0402936	-0.071102	-0.100682	-0.129055	-0.15624	-0.18226
Tardbp	77.54	5.7797e-16	1.6058e-11	-0.5424	-0.515429	-0.488492	-0.461623	-0.43486	-0.408231	-0.381776	-0.355528	-0.329521	-0.30379	-0.278369	-0.25329	-0.228595	-0.204312	-0.18048	-0.15712	-0.134287	-0.112002	-0.090303	-0.0692244	-0.0488007	-0.0290663	-0.0100556	0.00819683	0.0256566	0.0422893	0.05806	0.0729184	0.0863145	0.0971335	0.104229	0.10646	0.102668	0.0922624	0.076308	0.05619	0.033297	0.00901415	-0.015299	-0.038951	-0.0619226	-0.084225	-0.105869	-0.126865	-0.147226	-0.166963
Polr2f	87.678	4.0982e-18	1.1408e-13	-0.53687	-0.510908	-0.484956	-0.459025	-0.43313	-0.40727	-0.381467	-0.355727	-0.330062	-0.304482	-0.278997	-0.25362	-0.228357	-0.203223	-0.17823	-0.15338	-0.128691	-0.104173	-0.079835	-0.055689	-0.0317443	-0.00801201	0.0154972	0.0387728	0.0618041	0.0845806	0.10709	0.129297	0.150305	0.16825	0.181214	0.18728	0.184536	0.171922	0.15103	0.12397	0.092825	0.0597063	0.026667	-0.0052443	-0.0360023	-0.065625	-0.0941328	-0.121543	-0.147876	-0.173149
Uck2	88.396	2.8847e-18	8.0311e-14	-0.52513	-0.50388	-0.482625	-0.461358	-0.44008	-0.41877	-0.397438	-0.376074	-0.354671	-0.333225	-0.31173	-0.29018	-0.268571	-0.246897	-0.22515	-0.20333	-0.181427	-0.159438	-0.13736	-0.115175	-0.0928915	-0.0704992	-0.0479927	-0.0253666	-0.00261535	0.0202664	0.043284	0.0664089	0.0886077	0.107704	0.121458	0.12763	0.123989	0.109281	0.085313	0.054472	0.019144	-0.018284	-0.055474	-0.091236	-0.125543	-0.15842	-0.189886	-0.21997	-0.248694	-0.276082
Tomm40	74.232	2.8957e-15	8.0396e-11	-0.53824	-0.507163	-0.476133	-0.44519	-0.41438	-0.383736	-0.353312	-0.323148	-0.293287	-0.263772	-0.234647	-0.20596	-0.17774	-0.150044	-0.12291	-0.096384	-0.0705065	-0.0453219	-0.020873	0.0027958	0.0256423	0.0476228	0.068694	0.0888126	0.107935	0.126019	0.14302	0.158876	0.172953	0.183967	0.190599	0.19153	0.185441	0.171652	0.15144	0.12647	0.098388	0.0688509	0.039481	0.011104	-0.0162611	-0.042632	-0.0680238	-0.0924542	-0.115939	-0.138496
Cox6b2	81.568	8.1058e-17	2.2543e-12	-0.45367	-0.422911	-0.392193	-0.361554	-0.33103	-0.30067	-0.270503	-0.240572	-0.210916	-0.181574	-0.152587	-0.12399	-0.0958303	-0.06814	-0.040961	-0.014332	0.0117071	0.0371171	0.061859	0.085893	0.10918	0.131681	0.153356	0.174167	0.194073	0.213036	0.23102	0.247957	0.263317	0.276	0.284881	0.28883	0.286733	0.27799	0.26367	0.24515	0.2238	0.201011	0.17813	0.15584	0.134169	0.1131	0.0926282	0.0727401	0.0534265	0.0346775
Rpn1	74.243	2.8805e-15	7.9978e-11	-0.62541	-0.604044	-0.582704	-0.561422	-0.54023	-0.519143	-0.498203	-0.477434	-0.456866	-0.436525	-0.416442	-0.39664	-0.377159	-0.358017	-0.33925	-0.32088	-0.302933	-0.285446	-0.26844	-0.251958	-0.236012	-0.220638	-0.205863	-0.191716	-0.178225	-0.165419	-0.15333	-0.141992	-0.131909	-0.124085	-0.119555	-0.11935	-0.124518	-0.135591	-0.15162	-0.17136	-0.19357	-0.21701	-0.24046	-0.2633	-0.285521	-0.30712	-0.328121	-0.348524	-0.368343	-0.387588
Gm9843	55.406	2.6707e-11	7.3646e-07	-0.36835	-0.355411	-0.342481	-0.329567	-0.31667	-0.30381	-0.290981	-0.278196	-0.265461	-0.252783	-0.24017	-0.22763	-0.215166	-0.20279	-0.19051	-0.17833	-0.166251	-0.154291	-0.14245	-0.130745	-0.119173	-0.107745	-0.0964676	-0.085348	-0.0743936	-0.0636115	-0.053009	-0.0426054	-0.0327877	-0.0243597	-0.0181482	-0.01498	-0.0156816	-0.0207175	-0.02944	-0.04099	-0.054506	-0.0691278	-0.084014	-0.098732	-0.113267	-0.12762	-0.141799	-0.155803	-0.169635	-0.183299
Sf3b3	92.748	3.4316e-19	9.5587e-15	-0.26776	-0.252681	-0.2376	-0.222516	-0.20742	-0.192325	-0.177214	-0.162089	-0.14695	-0.131792	-0.116615	-0.10142	-0.0861916	-0.0709413	-0.055662	-0.040353	-0.0250095	-0.0096312	0.0057847	0.0212404	0.036738	0.0522798	0.067868	0.0835047	0.0991923	0.114933	0.13073	0.146556	0.161619	0.174246	0.182716	0.18531	0.180305	0.166744	0.146	0.11989	0.090233	0.0588495	0.027521	-0.0028453	-0.032226	-0.060637	-0.0880953	-0.114616	-0.140216	-0.164912
Lsm2	81.536	8.2342e-17	2.2899e-12	-0.63793	-0.603177	-0.568475	-0.533883	-0.49946	-0.465246	-0.431312	-0.397706	-0.364484	-0.331701	-0.299411	-0.26767	-0.23653	-0.206049	-0.17628	-0.14728	-0.119101	-0.0917992	-0.065429	-0.0400463	-0.0157047	0.00754046	0.0296345	0.0505226	0.0701498	0.0884615	0.1054	0.120902	0.134398	0.144771	0.150872	0.15155	0.145659	0.132624	0.11364	0.090251	0.063987	0.0363867	0.0089549	-0.017543	-0.0430884	-0.067698	-0.0913864	-0.11417	-0.136064	-0.157084
Uba52	46.278	2.1556e-09	5.9135e-05	-0.23781	-0.232899	-0.227991	-0.223098	-0.21823	-0.213392	-0.208594	-0.203844	-0.199148	-0.194516	-0.189955	-0.18547	-0.181076	-0.176775	-0.17258	-0.16849	-0.164517	-0.160673	-0.15696	-0.153394	-0.149976	-0.146715	-0.143619	-0.140697	-0.137956	-0.135405	-0.13305	-0.130902	-0.129017	-0.127506	-0.126483	-0.12606	-0.126353	-0.127434	-0.12925	-0.13173	-0.13481	-0.138391	-0.14242	-0.14685	-0.151669	-0.15688	-0.162469	-0.168433	-0.174765	-0.181458
Ppp1r14b	96.67	5.0298e-20	1.4017e-15	-0.50258	-0.476319	-0.450071	-0.423852	-0.39768	-0.371561	-0.345518	-0.319562	-0.293709	-0.267973	-0.242367	-0.21691	-0.19161	-0.166487	-0.14155	-0.11682	-0.0923153	-0.0680394	-0.044012	-0.020247	0.0032402	0.0264353	0.0493237	0.0718907	0.0941218	0.116002	0.13752	0.158623	0.178382	0.194843	0.206001	0.20985	0.20438	0.188501	0.16391	0.13285	0.097559	0.0602656	0.023165	-0.012628	-0.0470872	-0.080234	-0.11209	-0.142678	-0.172018	-0.200134
Ptp4a2	55.336	2.7624e-11	7.6174e-07	-0.1922	-0.1847	-0.177213	-0.169746	-0.16231	-0.154917	-0.147575	-0.140295	-0.133088	-0.125964	-0.118934	-0.11201	-0.105195	-0.0985068	-0.091954	-0.085546	-0.0792947	-0.0732091	-0.0673	-0.0615778	-0.0560529	-0.0507356	-0.0456364	-0.0407656	-0.0361336	-0.0317508	-0.027628	-0.0237783	-0.0203324	-0.0175505	-0.0157004	-0.01505	-0.0158667	-0.018305	-0.022171	-0.027204	-0.033143	-0.0397278	-0.046703	-0.053935	-0.0614144	-0.069137	-0.0770995	-0.085297	-0.0937257	-0.102382
Cox5b	82.62	4.85e-17	1.3492e-12	-0.57844	-0.549823	-0.521248	-0.49275	-0.46437	-0.436138	-0.408101	-0.380295	-0.352757	-0.325528	-0.298643	-0.27214	-0.246066	-0.22045	-0.19533	-0.17076	-0.146753	-0.123366	-0.10063	-0.078589	-0.0572767	-0.0367328	-0.0169959	0.00189557	0.0199033	0.0369888	0.053114	0.0682243	0.0818235	0.0929089	0.100451	0.10342	0.100784	0.0920094	0.078067	0.060221	0.039732	0.0178629	-0.0041489	-0.025673	-0.046689	-0.067207	-0.0872337	-0.106779	-0.12585	-0.144455
Sbno1	51.523	1.7356e-10	4.7773e-06	-0.50613	-0.481532	-0.456963	-0.432458	-0.40805	-0.383775	-0.359661	-0.335742	-0.31205	-0.288619	-0.26548	-0.24267	-0.220211	-0.198145	-0.1765	-0.15531	-0.134615	-0.114435	-0.094808	-0.0757667	-0.057343	-0.0395696	-0.022479	-0.00610383	0.00952348	0.0243704	0.038404	0.0515804	0.0634846	0.0732837	0.0801214	0.083142	0.0814881	0.0747104	0.063602	0.049196	0.032522	0.0146141	-0.0035179	-0.021357	-0.0388855	-0.056109	-0.0730329	-0.0896616	-0.106001	-0.122055
Hnrnpl	99.042	1.573e-20	4.3847e-16	-0.10759	-0.101878	-0.0961507	-0.0903858	-0.084565	-0.0786685	-0.0726787	-0.0665764	-0.060343	-0.0539596	-0.0474075	-0.040668	-0.0337224	-0.0265519	-0.019138	-0.011461	-0.00350354	0.004754	0.01333	0.0222436	0.0315131	0.0411575	0.0511955	0.0616457	0.072527	0.0838581	0.095658	0.10792	0.119915	0.130089	0.136842	0.13858	0.133694	0.121281	0.10253	0.079031	0.052382	0.0241755	-0.0040277	-0.031432	-0.0580156	-0.083793	-0.108777	-0.132981	-0.156418	-0.179103
mt-Nd5	61.291	1.5531e-12	4.2933e-08	-0.5547	-0.537217	-0.519757	-0.502353	-0.48503	-0.467823	-0.450753	-0.433849	-0.41714	-0.400654	-0.384418	-0.36846	-0.352809	-0.337491	-0.32253	-0.30797	-0.293818	-0.280113	-0.26688	-0.25415	-0.241948	-0.230302	-0.219239	-0.208789	-0.198979	-0.189836	-0.18139	-0.173672	-0.166961	-0.161797	-0.158739	-0.15835	-0.161175	-0.167516	-0.17684	-0.18845	-0.20166	-0.215789	-0.23015	-0.2444	-0.25853	-0.27254	-0.286428	-0.300201	-0.313859	-0.327405
Polr1d	108.163	1.7938e-22	5.005e-18	-0.46927	-0.448175	-0.427073	-0.40596	-0.38483	-0.363679	-0.342501	-0.32129	-0.300041	-0.278748	-0.257406	-0.23601	-0.214554	-0.193032	-0.17144	-0.14977	-0.128021	-0.106183	-0.084253	-0.0622254	-0.0400939	-0.0178534	0.00450141	0.0269761	0.049576	0.0723066	0.095173	0.118148	0.140209	0.159203	0.172918	0.17914	0.175655	0.161226	0.13761	0.10715	0.072177	0.0350198	-0.0020329	-0.037816	-0.0723019	-0.10551	-0.137463	-0.168182	-0.197687	-0.226
Mapre1	77.569	5.6984e-16	1.5833e-11	-0.27885	-0.265943	-0.253031	-0.240109	-0.22717	-0.214216	-0.201236	-0.188226	-0.175183	-0.1621	-0.148973	-0.1358	-0.12257	-0.109283	-0.095932	-0.082514	-0.0690221	-0.0554528	-0.041801	-0.0280609	-0.0142286	-0.00029904	0.0137328	0.0278716	0.0421225	0.0564901	0.070979	0.0855746	0.0996487	0.11188	0.120909	0.12538	0.12392	0.115772	0.10196	0.083868	0.062868	0.0403381	0.017628	-0.0045734	-0.026245	-0.047396	-0.0680337	-0.0881681	-0.107808	-0.126961
Cse1l	89.714	1.5145e-18	4.2172e-14	-0.2886	-0.274357	-0.260095	-0.245804	-0.23147	-0.217081	-0.20262	-0.188073	-0.173427	-0.158667	-0.143779	-0.12875	-0.113561	-0.0982037	-0.082661	-0.066919	-0.0509639	-0.034781	-0.018356	-0.00167526	0.015276	0.0325119	0.0500465	0.0678942	0.0860692	0.104586	0.12346	0.142671	0.161354	0.177664	0.189702	0.19557	0.193378	0.182041	0.163	0.13817	0.10948	0.0788391	0.048131	0.018314	-0.0105853	-0.038582	-0.0656919	-0.0919291	-0.117309	-0.141847
Clns1a	85.517	1.1783e-17	3.2788e-13	-0.48559	-0.462162	-0.438749	-0.415368	-0.39204	-0.368768	-0.345582	-0.322493	-0.299517	-0.276671	-0.253971	-0.23143	-0.209073	-0.186908	-0.16495	-0.14323	-0.121742	-0.100516	-0.079567	-0.0589091	-0.0385592	-0.0185334	0.00115189	0.0204806	0.0394366	0.0580036	0.076165	0.093877	0.110251	0.123441	0.131547	0.13267	0.124914	0.107246	0.081296	0.049204	0.01311	-0.0248456	-0.062568	-0.09899	-0.134088	-0.16788	-0.200397	-0.231651	-0.261668	-0.290469
Cks1b	90.003	1.3146e-18	3.661e-14	-0.66214	-0.626132	-0.590169	-0.554305	-0.51859	-0.483071	-0.447801	-0.412828	-0.378201	-0.343971	-0.310186	-0.2769	-0.244151	-0.211999	-0.18049	-0.14968	-0.119605	-0.0903248	-0.061886	-0.0343391	-0.00773234	0.0178843	0.0424613	0.0659492	0.0882985	0.10946	0.12938	0.148003	0.164762	0.178547	0.188211	0.19261	0.190601	0.181592	0.1667	0.14736	0.12502	0.101123	0.077073	0.053594	0.0307067	0.0084017	-0.0133306	-0.0345001	-0.0551163	-0.075189
Cenpv	102.34	3.1227e-21	8.7082e-17	-0.48314	-0.452849	-0.42257	-0.39231	-0.36208	-0.331879	-0.301727	-0.271629	-0.241594	-0.211631	-0.18175	-0.15196	-0.122267	-0.0926836	-0.063218	-0.033878	-0.00467382	0.0243859	0.053292	0.0820358	0.110608	0.138999	0.167201	0.195205	0.223	0.250579	0.27793	0.305015	0.330737	0.352818	0.36891	0.37667	0.373752	0.358868	0.33397	0.30165	0.26447	0.225021	0.18582	0.14815	0.11205	0.077488	0.0444393	0.0128793	-0.0172181	-0.0458785
Sdhd	122.664	1.4404e-25	4.0257e-21	-0.65539	-0.622792	-0.590219	-0.557694	-0.52524	-0.492885	-0.460649	-0.428557	-0.396632	-0.364901	-0.333385	-0.30211	-0.271097	-0.240374	-0.20996	-0.17989	-0.150174	-0.120844	-0.091922	-0.0634321	-0.0353987	-0.00784581	0.0192028	0.0457229	0.0716907	0.0970821	0.12187	0.146006	0.168454	0.187079	0.199689	0.20409	0.198082	0.180483	0.15319	0.1187	0.079511	0.0381067	-0.0030669	-0.042767	-0.0809639	-0.11768	-0.152948	-0.186784	-0.219215	-0.250267
mt-Nd3	103	2.2598e-21	6.3024e-17	-0.27952	-0.266138	-0.252754	-0.239365	-0.22597	-0.212562	-0.199144	-0.185711	-0.17226	-0.15879	-0.145298	-0.13178	-0.118238	-0.104665	-0.091061	-0.077422	-0.0637459	-0.0500309	-0.036274	-0.0224735	-0.00862623	0.0052701	0.0192179	0.0332196	0.0472777	0.0613945	0.075573	0.0897897	0.103294	0.114506	0.121799	0.12355	0.118123	0.10462	0.084324	0.058944	0.030187	-0.00023938	-0.030661	-0.060225	-0.0889103	-0.11673	-0.143699	-0.169832	-0.195143	-0.219647
Gm13504	124.989	4.59e-26	1.283e-21	-0.60086	-0.568777	-0.536726	-0.504739	-0.47285	-0.441087	-0.409487	-0.378079	-0.346897	-0.315971	-0.285336	-0.25502	-0.225062	-0.195488	-0.16633	-0.13763	-0.109404	-0.0816956	-0.054534	-0.0279522	-0.00198128	0.0233463	0.0479982	0.0719425	0.0951468	0.117579	0.13921	0.159969	0.17893	0.194162	0.203682	0.20551	0.197661	0.179078	0.15154	0.11735	0.078841	0.0383215	-0.001938	-0.040783	-0.0781862	-0.11417	-0.148764	-0.181986	-0.21386	-0.244412
Psmd7	116.731	2.6646e-24	7.4412e-20	-0.33919	-0.314352	-0.289534	-0.264752	-0.24002	-0.215368	-0.190802	-0.166343	-0.14201	-0.117821	-0.0937927	-0.069944	-0.046293	-0.0228572	0.00034524	0.023296	0.0459785	0.0683734	0.090463	0.11223	0.133656	0.154723	0.175413	0.195708	0.21559	0.235042	0.25405	0.272552	0.289648	0.303433	0.31195	0.31325	0.305365	0.287247	0.26057	0.22755	0.19038	0.151275	0.11239	0.074834	0.0386248	0.0037419	-0.0298364	-0.0621321	-0.0931675	-0.122965
Cad	122.587	1.4965e-25	4.1823e-21	-0.53183	-0.501419	-0.471025	-0.440664	-0.41035	-0.380101	-0.349933	-0.31986	-0.289901	-0.26007	-0.230383	-0.20086	-0.171508	-0.142351	-0.1134	-0.084681	-0.0561993	-0.0279748	-2.3334e-05	0.0276389	0.0549958	0.0820314	0.10873	0.135074	0.16105	0.186639	0.21183	0.236563	0.259791	0.279309	0.292855	0.29817	0.292977	0.276053	0.24931	0.21525	0.17641	0.13529	0.094359	0.054872	0.0168572	-0.019708	-0.054848	-0.0885873	-0.12095	-0.15196
1110008F13Rik	96.279	6.0911e-20	1.6973e-15	-0.38739	-0.37826	-0.369107	-0.359905	-0.35063	-0.341265	-0.331778	-0.322147	-0.31235	-0.302363	-0.292161	-0.28172	-0.271017	-0.260029	-0.24873	-0.2371	-0.225108	-0.212737	-0.19996	-0.186756	-0.173097	-0.158963	-0.144327	-0.129167	-0.11346	-0.0971796	-0.080304	-0.0628371	-0.0456291	-0.0304911	-0.0192864	-0.013878	-0.0161304	-0.0271136	-0.045469	-0.069372	-0.097	-0.126528	-0.15617	-0.18501	-0.213032	-0.24024	-0.266652	-0.292281	-0.317139	-0.341241
Ces2g	82.504	5.1318e-17	1.4275e-12	-0.24225	-0.207994	-0.17379	-0.139696	-0.10576	-0.0720507	-0.0386098	-0.0054959	0.0272364	0.0595327	0.0913385	0.1226	0.15326	0.183267	0.21257	0.2411	0.268819	0.295665	0.32158	0.346522	0.370424	0.393237	0.414904	0.435373	0.454588	0.472495	0.48904	0.504152	0.517364	0.527746	0.534343	0.5362	0.532372	0.522372	0.50719	0.48809	0.46634	0.443209	0.41993	0.39714	0.374849	0.35306	0.331761	0.310944	0.290599	0.27072
Srsf1	90.528	1.0168e-18	2.8319e-14	-0.76327	-0.721855	-0.680516	-0.639322	-0.59834	-0.557656	-0.51733	-0.477438	-0.438053	-0.399246	-0.36109	-0.32366	-0.287023	-0.251255	-0.21643	-0.18261	-0.149886	-0.118315	-0.087974	-0.0589358	-0.0312723	-0.00505595	0.0196409	0.0427459	0.0641866	0.0838907	0.10179	0.11779	0.131523	0.142268	0.149291	0.15185	0.149224	0.141065	0.12827	0.11197	0.09329	0.0733609	0.053287	0.033634	0.0144183	-0.0043673	-0.0227298	-0.0406764	-0.0582143	-0.0753505
Vdac2	121.746	2.2632e-25	6.3238e-21	-0.54598	-0.52092	-0.495881	-0.470881	-0.44594	-0.421071	-0.3963	-0.371644	-0.347121	-0.322752	-0.298555	-0.27455	-0.250753	-0.227187	-0.20387	-0.18082	-0.158058	-0.135601	-0.11347	-0.0916828	-0.0702591	-0.049218	-0.0285785	-0.0083598	0.011419	0.0307386	0.04958	0.0678956	0.0847934	0.0984212	0.106875	0.10825	0.100642	0.0830162	0.057005	0.024751	-0.011602	-0.0499138	-0.088084	-0.12504	-0.160769	-0.19528	-0.228591	-0.260729	-0.291713	-0.321562
Nutf2-ps1	132.593	1.0859e-27	3.0378e-23	-0.41653	-0.394595	-0.372634	-0.35062	-0.32853	-0.306333	-0.284006	-0.261523	-0.238857	-0.215983	-0.192874	-0.1695	-0.145847	-0.121877	-0.097567	-0.072893	-0.0478271	-0.0223438	0.0035829	0.0299793	0.0568714	0.0842853	0.112247	0.140783	0.169918	0.19968	0.23009	0.261142	0.291482	0.318269	0.338575	0.34947	0.348038	0.332609	0.30542	0.26944	0.22766	0.183051	0.13852	0.09557	0.0542241	0.014461	-0.023746	-0.0604229	-0.0955962	-0.129292
Snf8	103	2.2594e-21	6.3016e-17	-0.38477	-0.365487	-0.346208	-0.326938	-0.30768	-0.288434	-0.269208	-0.250005	-0.230829	-0.211682	-0.19257	-0.17349	-0.154461	-0.135472	-0.11653	-0.097646	-0.0788151	-0.0600448	-0.041338	-0.0226997	-0.00413253	0.0143594	0.0327724	0.0511025	0.0693462	0.0874996	0.10556	0.123494	0.140508	0.154927	0.165031	0.1691	0.16542	0.153024	0.13329	0.10804	0.079096	0.0482767	0.017368	-0.012721	-0.0419648	-0.070377	-0.0979705	-0.12476	-0.15076	-0.175984
Snrpd3	121.45	2.6184e-25	7.316e-21	-0.44499	-0.419279	-0.393592	-0.367949	-0.34237	-0.316885	-0.291509	-0.266265	-0.241176	-0.216264	-0.191552	-0.16706	-0.142815	-0.118834	-0.095141	-0.071758	-0.0487077	-0.0260118	-0.0036925	0.018228	0.0397276	0.060784	0.0813752	0.101479	0.121073	0.140135	0.15864	0.176553	0.193113	0.206776	0.215951	0.21905	0.214471	0.201359	0.18107	0.1554	0.12612	0.0950321	0.063882	0.033562	0.00409763	-0.024525	-0.0523206	-0.0793026	-0.105485	-0.130883
Srsf6	114.299	8.8057e-24	2.4586e-19	-0.33998	-0.319052	-0.298142	-0.277261	-0.25643	-0.235652	-0.214954	-0.194347	-0.173845	-0.153465	-0.133222	-0.11313	-0.0932044	-0.0734611	-0.053915	-0.034581	-0.0154742	0.0033899	0.021996	0.0403298	0.0583752	0.0761175	0.0935414	0.110632	0.127374	0.143752	0.15975	0.175332	0.189784	0.201625	0.209333	0.21138	0.206259	0.193119	0.17324	0.1483	0.11998	0.0899443	0.05985	0.030531	0.00200896	-0.025728	-0.0526928	-0.0788992	-0.10436	-0.129088
Erdr1	134.001	5.4264e-28	1.5183e-23	-0.21938	-0.214833	-0.210232	-0.205524	-0.20065	-0.195568	-0.190213	-0.184535	-0.178479	-0.171993	-0.165021	-0.15751	-0.149407	-0.140657	-0.13121	-0.121	-0.109988	-0.0981125	-0.085321	-0.0715591	-0.0567735	-0.0409102	-0.0239151	-0.00573455	0.0136855	0.0343989	0.056459	0.0798799	0.103459	0.124616	0.140694	0.14903	0.146983	0.132994	0.10893	0.077314	0.040658	0.0014818	-0.037749	-0.075777	-0.112568	-0.14814	-0.182521	-0.215724	-0.247771	-0.278682
Rpl36al	132.609	1.0775e-27	3.0144e-23	-0.5243	-0.505636	-0.486943	-0.468195	-0.44937	-0.430426	-0.411351	-0.392112	-0.372682	-0.353034	-0.333141	-0.31297	-0.292507	-0.271713	-0.25056	-0.22903	-0.207093	-0.184716	-0.16188	-0.138544	-0.114694	-0.0902981	-0.0653293	-0.0397602	-0.0135635	0.013288	0.040822	0.0690239	0.0966773	0.121195	0.139916	0.15018	0.149321	0.135825	0.11168	0.079533	0.04205	0.00188439	-0.038362	-0.077362	-0.115078	-0.15153	-0.186748	-0.220742	-0.253538	-0.285156
Sfpq	106.791	3.5167e-22	9.8111e-18	-0.52744	-0.499738	-0.472067	-0.444458	-0.41694	-0.389553	-0.362319	-0.335273	-0.308447	-0.28187	-0.255576	-0.22959	-0.203956	-0.178694	-0.15384	-0.12942	-0.105474	-0.0820272	-0.059112	-0.0367603	-0.0150029	0.00612852	0.0266028	0.0463887	0.0654549	0.0837701	0.1013	0.118003	0.133272	0.145885	0.154584	0.15811	0.155204	0.145192	0.12918	0.10864	0.084999	0.0597286	0.034248	0.0092858	-0.0151367	-0.039028	-0.0623968	-0.0852521	-0.107603	-0.129457
Ywhae	126.544	2.1346e-26	5.9675e-22	-0.43417	-0.416762	-0.399352	-0.381948	-0.36455	-0.347169	-0.3298	-0.312448	-0.295117	-0.277808	-0.260526	-0.24327	-0.226051	-0.208864	-0.19171	-0.17461	-0.15754	-0.140521	-0.12355	-0.106633	-0.0897696	-0.0729645	-0.0562201	-0.0395393	-0.022925	-0.00638024	0.010092	0.0264623	0.0418988	0.0546591	0.062951	0.064982	0.0589614	0.043891	0.021214	-0.0071611	-0.039324	-0.0733656	-0.10742	-0.14052	-0.172655	-0.20384	-0.234078	-0.263397	-0.29181	-0.319332
Cct8	122.091	1.91e-25	5.3378e-21	-0.39084	-0.369067	-0.3473	-0.32554	-0.30379	-0.282048	-0.260323	-0.238616	-0.21693	-0.195268	-0.173633	-0.15203	-0.130455	-0.108919	-0.087421	-0.065965	-0.0445545	-0.0231915	-0.0018794	0.0193788	0.0405802	0.0617218	0.0828005	0.103813	0.124758	0.14563	0.16643	0.187117	0.206779	0.223484	0.235248	0.24009	0.236019	0.221937	0.19943	0.17059	0.13753	0.102356	0.067117	0.032868	-0.00036455	-0.032596	-0.0638426	-0.0941218	-0.12345	-0.151844
Eif4a1	149.166	3.0724e-31	8.6046e-27	-0.51829	-0.492397	-0.46651	-0.440638	-0.41479	-0.388972	-0.363193	-0.33746	-0.311782	-0.286165	-0.260617	-0.23515	-0.209762	-0.184469	-0.15928	-0.13419	-0.109224	-0.0843785	-0.059665	-0.0350897	-0.0106614	0.0136125	0.0377243	0.0616664	0.0854309	0.10901	0.1324	0.155548	0.177415	0.195802	0.208452	0.21311	0.207505	0.190403	0.16364	0.12966	0.0909	0.0497926	0.0087273	-0.031079	-0.069595	-0.10684	-0.14284	-0.177612	-0.211177	-0.243559
Erh	132.525	1.1226e-27	3.1402e-23	-0.46846	-0.446974	-0.425473	-0.403947	-0.38238	-0.360769	-0.339091	-0.317337	-0.295495	-0.273551	-0.251493	-0.22931	-0.206985	-0.184509	-0.16187	-0.13905	-0.116043	-0.0928321	-0.069406	-0.0457523	-0.0218577	0.00229028	0.0267042	0.0513969	0.0763809	0.101669	0.12727	0.153172	0.178313	0.200468	0.217347	0.22666	0.226122	0.214427	0.19331	0.1651	0.13211	0.0966463	0.060993	0.026304	-0.00738618	-0.040094	-0.0718365	-0.102629	-0.132489	-0.161432
Slc25a3	127.39	1.4076e-26	3.9351e-22	-0.50637	-0.487182	-0.468003	-0.448838	-0.42969	-0.410572	-0.391484	-0.372435	-0.353432	-0.334481	-0.315588	-0.29676	-0.278004	-0.259325	-0.24073	-0.22223	-0.203822	-0.18552	-0.16733	-0.149253	-0.131302	-0.11348	-0.0957951	-0.0782527	-0.0608597	-0.0436224	-0.026548	-0.00966721	0.00622948	0.019492	0.0284229	0.031325	0.0265012	0.0130072	-0.0077914	-0.034087	-0.064071	-0.0959367	-0.12791	-0.1591	-0.18946	-0.21902	-0.247787	-0.275776	-0.303001	-0.329474
Mat2a	160.614	1.0796e-33	3.0257e-29	-0.29777	-0.279413	-0.261014	-0.242536	-0.22394	-0.20518	-0.186223	-0.167026	-0.14755	-0.127755	-0.107601	-0.087048	-0.0660558	-0.044585	-0.022595	-4.7406e-05	0.0230992	0.0468841	0.071347	0.0965287	0.122468	0.149206	0.176781	0.205234	0.234605	0.264933	0.29626	0.328573	0.360423	0.388716	0.410266	0.42189	0.420409	0.403996	0.37501	0.33661	0.29194	0.244166	0.19638	0.15015	0.105524	0.062475	0.0209749	-0.0190016	-0.0574808	-0.0944892
Cct4	165.675	8.8634e-35	2.4851e-30	-0.32333	-0.303154	-0.282965	-0.262756	-0.24252	-0.222236	-0.201906	-0.181514	-0.161052	-0.140509	-0.119875	-0.099139	-0.0782927	-0.0573247	-0.036225	-0.014984	0.00640903	0.0279638	0.049691	0.0715995	0.0937006	0.116004	0.13852	0.161258	0.18423	0.207444	0.23091	0.254601	0.277334	0.296617	0.309886	0.31458	0.308126	0.289095	0.2595	0.22201	0.1793	0.134056	0.088886	0.045128	0.0028166	-0.038072	-0.0775616	-0.115676	-0.152439	-0.187874
Acsl5	197.47	1.3146e-41	3.6919e-37	-0.51229	-0.472181	-0.4321	-0.392071	-0.35212	-0.312272	-0.272554	-0.232991	-0.19361	-0.154436	-0.115495	-0.076813	-0.0384165	-0.00033075	0.037418	0.074804	0.111802	0.148385	0.18453	0.220203	0.255386	0.290052	0.324173	0.357724	0.390679	0.423012	0.4547	0.485667	0.514601	0.538758	0.555317	0.56146	0.554368	0.532507	0.49829	0.45489	0.40547	0.353201	0.30119	0.25101	0.202708	0.15625	0.111597	0.0687294	0.0276119	-0.0117858
Fus	110.931	4.6075e-23	1.2861e-18	-0.48746	-0.46078	-0.43415	-0.407618	-0.38123	-0.355046	-0.329104	-0.303457	-0.278155	-0.253246	-0.22878	-0.20481	-0.181373	-0.15853	-0.13633	-0.11481	-0.0940337	-0.0740435	-0.054889	-0.0366206	-0.0192863	-0.00293574	0.0123819	0.0266175	0.0397218	0.0516457	0.06234	0.0717515	0.0797164	0.0859441	0.0901371	0.091998	0.0912293	0.0876974	0.081771	0.073914	0.064592	0.0542695	0.043401	0.032224	0.0207524	0.0089911	-0.00305496	-0.015381	-0.0279822	-0.0408537
Hnrnph1	155.479	1.3626e-32	3.8177e-28	-0.26628	-0.252699	-0.239103	-0.225487	-0.21184	-0.198151	-0.184411	-0.170609	-0.156736	-0.14278	-0.128731	-0.11458	-0.100315	-0.0859275	-0.071406	-0.05674	-0.0419199	-0.0269352	-0.011776	0.00356905	0.0191092	0.0348552	0.0508171	0.0670054	0.0834302	0.100102	0.11703	0.134197	0.150682	0.164547	0.173798	0.17644	0.170479	0.154787	0.1309	0.10086	0.066703	0.0304812	-0.0058075	-0.041143	-0.0754969	-0.10889	-0.141325	-0.172832	-0.203421	-0.23311
Ptges3	182.353	2.3285e-38	6.5349e-34	-0.47678	-0.445292	-0.413805	-0.382327	-0.35086	-0.319419	-0.287999	-0.256608	-0.225251	-0.193933	-0.162657	-0.13143	-0.100256	-0.0691401	-0.038087	-0.0071009	0.0238125	0.0546488	0.085403	0.11607	0.146646	0.177126	0.207504	0.237775	0.267936	0.297981	0.32791	0.357659	0.38584	0.40951	0.425648	0.43123	0.423244	0.400012	0.36402	0.31856	0.2669	0.212323	0.15804	0.1057	0.0553208	0.0068837	-0.039647	-0.0843036	-0.127118	-0.168124
Ddx39b	153.606	3.4353e-32	9.6245e-28	-0.43049	-0.4071	-0.383717	-0.360342	-0.33698	-0.313637	-0.290314	-0.267017	-0.24375	-0.220517	-0.197324	-0.17417	-0.151069	-0.128017	-0.10502	-0.082084	-0.0592121	-0.036409	-0.013679	0.00897383	0.031545	0.0540303	0.0764254	0.098726	0.120928	0.143027	0.16502	0.186868	0.207656	0.225458	0.23829	0.24417	0.241127	0.228041	0.20648	0.17852	0.14624	0.111706	0.076963	0.043044	0.00998095	-0.02224	-0.0536343	-0.0842146	-0.113995	-0.142991
Nolc1	216.007	1.3554e-45	3.8088e-41	-0.55293	-0.518384	-0.483816	-0.449197	-0.4145	-0.379702	-0.344774	-0.309693	-0.274432	-0.238966	-0.203268	-0.16731	-0.131077	-0.0945325	-0.057654	-0.020416	0.0172067	0.0552404	0.093711	0.132643	0.172063	0.211996	0.252469	0.293506	0.335134	0.377378	0.42026	0.463755	0.505967	0.542914	0.570499	0.58462	0.581183	0.557884	0.51794	0.46564	0.40525	0.341058	0.27724	0.21594	0.157197	0.10098	0.0472372	-0.0040662	-0.0529745	-0.0995298
Eif4g1	167.032	4.5334e-35	1.2713e-30	-0.53606	-0.49932	-0.46261	-0.425958	-0.38939	-0.352948	-0.316648	-0.280524	-0.244606	-0.208922	-0.173503	-0.13838	-0.103573	-0.069121	-0.035051	-0.0013912	0.0318283	0.0645785	0.09683	0.128553	0.159719	0.190299	0.220262	0.24958	0.278223	0.306162	0.33337	0.35978	0.38442	0.405265	0.420237	0.42726	0.424243	0.410063	0.38648	0.3558	0.32036	0.282451	0.24436	0.20723	0.171106	0.13597	0.101799	0.0685823	0.0363022	0.00494212
Hnrnpa0	166.08	7.2567e-35	2.0349e-30	0.056839	0.0522442	0.0477111	0.0433016	0.039077	0.0351004	0.0314325	0.0281353	0.0252706	0.0229004	0.0210863	0.01989	0.0193738	0.0195989	0.020627	0.022521	0.0253417	0.029151	0.034011	0.039983	0.0471294	0.0555116	0.0651915	0.076231	0.0886917	0.102636	0.11812	0.135183	0.152771	0.168628	0.180431	0.18586	0.182583	0.169231	0.14733	0.11898	0.086245	0.05123	0.015974	-0.01848	-0.0520993	-0.084898	-0.11689	-0.148089	-0.178509	-0.208163
Mbnl1	193.682	8.5721e-41	2.407e-36	-0.20349	-0.183453	-0.163391	-0.143274	-0.12307	-0.102761	-0.0823098	-0.0616914	-0.0408781	-0.0198421	0.0014446	0.02301	0.044881	0.0670866	0.089654	0.11261	0.135986	0.159807	0.1841	0.208896	0.23422	0.260101	0.286567	0.313645	0.341364	0.369751	0.39883	0.428595	0.457642	0.483023	0.501702	0.51064	0.506806	0.488466	0.45791	0.41819	0.37236	0.323475	0.27453	0.22705	0.181075	0.13658	0.0935419	0.0519344	0.0117335	-0.0270855
Mt2	208.953	4.4623e-44	1.2537e-39	-0.58399	-0.544334	-0.504653	-0.46493	-0.42514	-0.38527	-0.34529	-0.305182	-0.264924	-0.224495	-0.183874	-0.14304	-0.101968	-0.0606416	-0.019037	0.022867	0.0650922	0.107659	0.15059	0.193905	0.237626	0.281775	0.326373	0.371442	0.417002	0.463076	0.50968	0.556781	0.602376	0.64226	0.672103	0.68758	0.684355	0.660014	0.61799	0.56285	0.49913	0.431411	0.36414	0.2996	0.237829	0.17879	0.122447	0.0687412	0.0176308	-0.0309294
Btf3	233.932	1.8793e-49	5.2843e-45	-0.36314	-0.337658	-0.312172	-0.286672	-0.26115	-0.235612	-0.210038	-0.184427	-0.158772	-0.133068	-0.107308	-0.081485	-0.0555948	-0.0296295	-0.0035836	0.022549	0.0487756	0.0751012	0.10153	0.128075	0.154736	0.181522	0.208438	0.23549	0.262685	0.29003	0.31753	0.345147	0.371561	0.393987	0.409563	0.41543	0.408712	0.387817	0.355	0.31324	0.26554	0.214884	0.16421	0.11501	0.0673214	0.021121	-0.0236154	-0.0669139	-0.108799	-0.149295
Atp5g1	245.039	7.626e-52	2.1449e-47	-0.53368	-0.50206	-0.470434	-0.438792	-0.40712	-0.375426	-0.343686	-0.311897	-0.280051	-0.24814	-0.216156	-0.18409	-0.151936	-0.119684	-0.087326	-0.054854	-0.0222601	0.0104639	0.043326	0.0763347	0.109498	0.142824	0.17632	0.209996	0.243858	0.277916	0.31218	0.346602	0.379751	0.408593	0.430008	0.44088	0.438084	0.419871	0.38867	0.3477	0.30019	0.249382	0.19842	0.14893	0.100954	0.054462	0.00943187	-0.0341608	-0.0763409	-0.117133
Hspa9	256.951	2.07e-54	5.8236e-50	-0.22088	-0.207653	-0.194339	-0.180847	-0.16709	-0.152973	-0.138412	-0.123317	-0.107599	-0.0911688	-0.0739371	-0.055815	-0.0367134	-0.0165433	0.0047842	0.027358	0.051268	0.0766023	0.10345	0.131901	0.162043	0.193967	0.22776	0.263512	0.301311	0.341248	0.38341	0.427815	0.472321	0.512334	0.543127	0.55997	0.558145	0.534911	0.49366	0.43897	0.37539	0.307501	0.23976	0.17445	0.111634	0.051263	-0.00669957	-0.0622955	-0.115565	-0.16655
Atp5g3	251.573	2.9835e-53	8.3922e-49	-0.92034	-0.865702	-0.811139	-0.756716	-0.7025	-0.648573	-0.594993	-0.541834	-0.489167	-0.437061	-0.385587	-0.33481	-0.284815	-0.235658	-0.18741	-0.14015	-0.0939431	-0.0488578	-0.004966	0.0376622	0.0789564	0.118847	0.157262	0.194134	0.22939	0.262962	0.29478	0.324736	0.351738	0.373558	0.387911	0.39251	0.385062	0.364374	0.33258	0.29247	0.24681	0.198377	0.1499	0.10275	0.0569892	0.012577	-0.030505	-0.0722785	-0.112766	-0.151991
Cct2	278.973	3.711e-59	1.0444e-54	-0.14139	-0.131866	-0.122265	-0.112502	-0.1025	-0.0921686	-0.0814364	-0.0702197	-0.0584375	-0.0460093	-0.0328541	-0.018891	-0.00403994	0.0117806	0.028651	0.046652	0.0658651	0.0863701	0.10825	0.13158	0.156447	0.182928	0.211106	0.241061	0.272874	0.306625	0.34239	0.380199	0.418126	0.452071	0.47781	0.49112	0.487772	0.465326	0.42679	0.37621	0.31765	0.255143	0.19267	0.13226	0.0739575	0.017727	-0.0364637	-0.0886497	-0.138865	-0.187145
Gm13092	233.883	1.9261e-49	5.4156e-45	-0.52885	-0.49143	-0.454049	-0.416756	-0.37959	-0.342609	-0.305844	-0.269343	-0.23315	-0.197308	-0.161862	-0.12686	-0.0923349	-0.0583409	-0.024919	0.0078878	0.0400344	0.0714773	0.10217	0.132076	0.161143	0.189331	0.216595	0.242892	0.268177	0.292406	0.31554	0.337491	0.357322	0.373076	0.382749	0.38434	0.37583	0.35616	0.32711	0.29102	0.25023	0.207059	0.1638	0.12163	0.0805712	0.040606	0.00171685	-0.0361138	-0.0729043	-0.108673
Cox8a	174.917	9.2041e-37	2.5822e-32	-0.64439	-0.602129	-0.559937	-0.517879	-0.47602	-0.434436	-0.393184	-0.352336	-0.311959	-0.272119	-0.232883	-0.19432	-0.156496	-0.119479	-0.083335	-0.048132	-0.0139366	0.0191832	0.051161	0.0819283	0.111419	0.139566	0.166301	0.191559	0.21527	0.237368	0.25779	0.276444	0.292849	0.306044	0.315047	0.31887	0.316541	0.307553	0.2929	0.27384	0.25167	0.227648	0.20302	0.17844	0.153919	0.12946	0.105071	0.0807398	0.0564699	0.0322597
Hspd1	367.994	2.2821e-78	6.4295e-74	-0.70639	-0.66258	-0.618723	-0.574767	-0.53066	-0.486361	-0.441812	-0.396967	-0.351776	-0.306191	-0.26016	-0.21364	-0.166569	-0.118908	-0.070606	-0.021613	0.0281219	0.0786466	0.13001	0.182264	0.235456	0.289635	0.344852	0.401155	0.458594	0.517219	0.57708	0.638135	0.697815	0.750658	0.791045	0.81336	0.811976	0.783723	0.7329	0.66524	0.58648	0.502346	0.41846	0.33768	0.260084	0.18561	0.114215	0.0458399	-0.0195643	-0.08205
Hsp90aa1	373.844	1.2439e-79	3.5048e-75	-0.56722	-0.523248	-0.479265	-0.435259	-0.39122	-0.347125	-0.302975	-0.258753	-0.214447	-0.170046	-0.125537	-0.080908	-0.0361478	0.00875597	0.053815	0.099042	0.144448	0.190045	0.23585	0.281862	0.328106	0.374588	0.421322	0.468318	0.51559	0.563149	0.61101	0.659107	0.705355	0.745341	0.774528	0.78838	0.782365	0.753934	0.70666	0.64528	0.57454	0.499183	0.42384	0.35089	0.280388	0.21229	0.14657	0.0831753	0.0220696	-0.0367872
Srsf2	240.869	6.0306e-51	1.696e-46	-0.47838	-0.431879	-0.385448	-0.339155	-0.29307	-0.247255	-0.201786	-0.15673	-0.112155	-0.0681293	-0.0247224	0.017997	0.0599608	0.1011	0.14135	0.18063	0.218881	0.256034	0.29202	0.326765	0.360207	0.392274	0.422898	0.452009	0.47954	0.505422	0.52959	0.551941	0.571796	0.58777	0.598445	0.6024	0.598227	0.585176	0.5646	0.53823	0.50781	0.475092	0.44177	0.40873	0.376004	0.34358	0.311449	0.279614	0.248069	0.216808
Ncl	420.503	1.032e-89	2.9085e-85	0.011405	0.0270637	0.0427865	0.0586383	0.074684	0.0909869	0.107613	0.124626	0.14209	0.16007	0.178631	0.19784	0.217752	0.238441	0.25997	0.2824	0.305798	0.330228	0.35576	0.382443	0.410356	0.43956	0.470117	0.502094	0.535554	0.570563	0.60718	0.645407	0.683039	0.715402	0.737679	0.74506	0.732723	0.697929	0.64427	0.57655	0.49958	0.418175	0.33703	0.25856	0.182809	0.10974	0.0393066	-0.0285357	-0.0938315	-0.156625
Hspe1	516.868	1.5053e-110	4.2435e-106	-0.55334	-0.508726	-0.464045	-0.419228	-0.37421	-0.328915	-0.283283	-0.237244	-0.19073	-0.143672	-0.0960033	-0.047656	0.00143903	0.0513484	0.10214	0.15388	0.206644	0.260492	0.31549	0.371717	0.429231	0.488103	0.548401	0.610193	0.673546	0.738529	0.80521	0.873556	0.940648	1.00027	1.04603	1.0715	1.0704	1.03897	0.98207	0.9061	0.81749	0.722652	0.62789	0.53639	0.448249	0.36341	0.281811	0.203404	0.128132	0.0559393
Ybx1	667.244	4.3085e-143	1.2151e-138	-0.84566	-0.779863	-0.714093	-0.648381	-0.58276	-0.517247	-0.451881	-0.386689	-0.321699	-0.256941	-0.192442	-0.12823	-0.0643393	-0.00079354	0.062377	0.12514	0.187475	0.249346	0.31073	0.371586	0.431897	0.49163	0.550757	0.609248	0.667076	0.72421	0.78062	0.836195	0.888224	0.931059	0.958889	0.9659	0.946295	0.896876	0.82252	0.72964	0.62464	0.513938	0.40382	0.29747	0.194978	0.096272	0.00129044	-0.0900294	-0.177751	-0.261937
Dad1	33.296	1.0386e-06	0.028221	-0.43932	-0.431802	-0.424247	-0.416621	-0.40889	-0.401015	-0.392965	-0.384703	-0.376194	-0.367403	-0.358293	-0.34883	-0.338979	-0.328704	-0.31797	-0.30674	-0.294983	-0.282659	-0.26974	-0.256176	-0.241945	-0.227008	-0.211329	-0.194873	-0.177605	-0.159489	-0.14049	-0.120598	-0.100523	-0.081801	-0.0660102	-0.054729	-0.0495373	-0.051362	-0.059135	-0.071404	-0.086719	-0.10363	-0.12071	-0.13725	-0.153203	-0.1686	-0.183433	-0.197725	-0.21148	-0.224708
Rpl7l1	32.445	1.5513e-06	0.042115	-0.38251	-0.372731	-0.362927	-0.353074	-0.34315	-0.333121	-0.322972	-0.312676	-0.302207	-0.29154	-0.280653	-0.26952	-0.258113	-0.246413	-0.23439	-0.22203	-0.209291	-0.196161	-0.18261	-0.168621	-0.154161	-0.139209	-0.123739	-0.107727	-0.0911488	-0.0739792	-0.056194	-0.0377936	-0.0195361	-0.00303948	0.0100312	0.018011	0.0192353	0.0127505	-0.0002129	-0.018007	-0.038984	-0.0614948	-0.083926	-0.10546	-0.126063	-0.14576	-0.164571	-0.182501	-0.19957	-0.215792
Drg1	32.156	1.7779e-06	0.048251	-0.36953	-0.365011	-0.360434	-0.355737	-0.35086	-0.345752	-0.340345	-0.334583	-0.328406	-0.321755	-0.314572	-0.3068	-0.298369	-0.289231	-0.27932	-0.26859	-0.256963	-0.244391	-0.23081	-0.216167	-0.200397	-0.183443	-0.165245	-0.145744	-0.124882	-0.102598	-0.078834	-0.0535626	-0.0277109	-0.00329087	0.0176263	0.03297	0.0406683	0.0394922	0.030791	0.016407	-0.0018159	-0.0220347	-0.042444	-0.062122	-0.0810417	-0.099215	-0.116655	-0.133374	-0.149384	-0.164698
Baz1a	37.066	1.7456e-07	0.004761	-0.54693	-0.536999	-0.527045	-0.517038	-0.50695	-0.496755	-0.486426	-0.475935	-0.465256	-0.454363	-0.443228	-0.43182	-0.420126	-0.408105	-0.39573	-0.38299	-0.36984	-0.356262	-0.34223	-0.327709	-0.312681	-0.297115	-0.280986	-0.264266	-0.246929	-0.228947	-0.21029	-0.190966	-0.171635	-0.15374	-0.138765	-0.12819	-0.123501	-0.12556	-0.13334	-0.14545	-0.16051	-0.177119	-0.19392	-0.21022	-0.225996	-0.24126	-0.25601	-0.270266	-0.284032	-0.297318
Dnaja1	34.691	5.3763e-07	0.01463	-0.35437	-0.346268	-0.338133	-0.32993	-0.32163	-0.31319	-0.304586	-0.295781	-0.286741	-0.277433	-0.267823	-0.25788	-0.247566	-0.236851	-0.2257	-0.21408	-0.201958	-0.1893	-0.17607	-0.162241	-0.147774	-0.132636	-0.116795	-0.100217	-0.0828679	-0.064715	-0.045725	-0.025892	-0.00606372	0.0119452	0.0262671	0.035034	0.0363797	0.0292289	0.014942	-0.0046534	-0.027732	-0.0524679	-0.077071	-0.10063	-0.123128	-0.14458	-0.164994	-0.1844	-0.202811	-0.220244
Csnk2b	37.127	1.6962e-07	0.0046267	-0.28401	-0.281152	-0.278241	-0.275234	-0.27208	-0.268738	-0.265154	-0.26128	-0.25707	-0.252475	-0.247447	-0.24194	-0.2359	-0.229284	-0.22204	-0.21413	-0.20549	-0.196083	-0.18586	-0.174768	-0.162763	-0.149795	-0.135817	-0.120781	-0.104638	-0.0873397	-0.068839	-0.0491144	-0.0289593	-0.0100915	0.00572077	0.016709	0.0211056	0.0178628	0.0081455	-0.0064583	-0.024361	-0.0439735	-0.063741	-0.08287	-0.101337	-0.11915	-0.136325	-0.15287	-0.168795	-0.184112
Zranb2	33.571	9.1247e-07	0.024801	-0.38749	-0.373242	-0.358995	-0.344741	-0.33048	-0.316196	-0.301898	-0.287579	-0.273234	-0.25886	-0.244453	-0.23001	-0.215527	-0.201001	-0.18643	-0.1718	-0.157124	-0.142387	-0.12759	-0.112724	-0.0977907	-0.0827851	-0.0677032	-0.0525414	-0.0372961	-0.0219637	-0.0065406	0.00896023	0.0240347	0.0376198	0.0486224	0.055949	0.0585071	0.0556749	0.04828	0.037426	0.024217	0.00975769	-0.0048702	-0.019114	-0.0329574	-0.046406	-0.0594666	-0.072146	-0.0844506	-0.0963871
Eif1ax	37.72	1.2797e-07	0.003492	-0.4113	-0.404508	-0.397672	-0.390737	-0.38366	-0.376381	-0.368862	-0.361051	-0.352898	-0.344355	-0.335375	-0.32591	-0.315902	-0.305312	-0.29409	-0.28218	-0.269549	-0.256133	-0.24189	-0.226768	-0.210721	-0.193699	-0.175654	-0.156536	-0.136298	-0.114891	-0.092265	-0.0684023	-0.0441814	-0.0215005	-0.00231323	0.011427	0.0177655	0.0155503	0.0060843	-0.0088593	-0.027507	-0.0480868	-0.06886	-0.088941	-0.108303	-0.12696	-0.144918	-0.162194	-0.178798	-0.194742
Psmb1	34.722	5.299e-07	0.014421	-0.36	-0.351324	-0.342635	-0.333925	-0.32518	-0.316401	-0.307566	-0.298668	-0.289697	-0.280643	-0.271494	-0.26224	-0.252872	-0.243379	-0.23375	-0.22397	-0.21404	-0.20394	-0.19366	-0.183197	-0.172532	-0.161658	-0.150565	-0.139242	-0.127679	-0.115864	-0.10379	-0.0914549	-0.0792834	-0.0681669	-0.059024	-0.052774	-0.0503339	-0.0522385	-0.057838	-0.066258	-0.076623	-0.0880578	-0.099705	-0.11113	-0.122304	-0.13325	-0.143955	-0.154435	-0.164689	-0.174721
Tcea1	35.791	3.1946e-07	0.0087037	-0.33605	-0.318739	-0.301446	-0.28419	-0.26699	-0.249867	-0.232837	-0.215919	-0.199134	-0.182499	-0.166032	-0.14975	-0.133683	-0.117837	-0.10224	-0.086898	-0.0718413	-0.0570858	-0.04265	-0.0285523	-0.014812	-0.00144752	0.0115221	0.0240782	0.036202	0.0478746	0.059077	0.0697814	0.0796722	0.088109	0.0944334	0.097987	0.0981113	0.0944546	0.087605	0.078329	0.067396	0.0555724	0.043611	0.031896	0.0204397	0.0092378	-0.00171399	-0.0124198	-0.0228839	-0.0331105
Ddx46	33.441	9.701e-07	0.026363	-0.38274	-0.376122	-0.369446	-0.36266	-0.35571	-0.348534	-0.341083	-0.333301	-0.325131	-0.316518	-0.307408	-0.29774	-0.28747	-0.276533	-0.26488	-0.25245	-0.239184	-0.225037	-0.20995	-0.193865	-0.176729	-0.158487	-0.139082	-0.11846	-0.0965648	-0.0733414	-0.048734	-0.0227233	0.00369294	0.0283544	0.049038	0.063521	0.0695807	0.0659137	0.054037	0.036008	0.013883	-0.01028	-0.034467	-0.05765	-0.0798021	-0.10094	-0.121081	-0.140241	-0.158438	-0.175689
Timm13	33.718	8.5112e-07	0.023137	-0.28232	-0.278448	-0.274521	-0.270492	-0.26631	-0.261925	-0.257286	-0.252341	-0.247041	-0.241333	-0.235167	-0.22849	-0.221259	-0.213414	-0.20491	-0.19569	-0.185709	-0.174914	-0.16325	-0.150679	-0.137136	-0.122577	-0.106949	-0.0902013	-0.0722839	-0.0531455	-0.032735	-0.0110332	0.011076	0.0316771	0.0487993	0.060472	0.0647234	0.0603938	0.048808	0.031765	0.011066	-0.0114898	-0.034138	-0.055979	-0.0769889	-0.09718	-0.116567	-0.135163	-0.152981	-0.170036
Psma1	33.274	1.0497e-06	0.028521	-0.47297	-0.461659	-0.450321	-0.438931	-0.42746	-0.415895	-0.404197	-0.392345	-0.380312	-0.368074	-0.355605	-0.34288	-0.329869	-0.316551	-0.3029	-0.28889	-0.274488	-0.259679	-0.24443	-0.228723	-0.212525	-0.195813	-0.178561	-0.160744	-0.142335	-0.123308	-0.10364	-0.0833253	-0.0630527	-0.0442923	-0.0285575	-0.017361	-0.012217	-0.0140036	-0.021655	-0.033733	-0.0488	-0.0654167	-0.082175	-0.098354	-0.113935	-0.12893	-0.143338	-0.15718	-0.170462	-0.183194
Tmem238	34.264	6.5769e-07	0.017889	-0.26449	-0.259601	-0.254651	-0.249589	-0.24436	-0.238902	-0.233164	-0.227089	-0.22062	-0.213701	-0.206276	-0.19829	-0.189681	-0.180399	-0.17039	-0.15958	-0.147938	-0.135393	-0.12189	-0.107375	-0.0917914	-0.075082	-0.0571911	-0.0380623	-0.0176393	0.00413403	0.027314	0.0519247	0.0770415	0.10066	0.120719	0.13515	0.141903	0.139743	0.13003	0.11461	0.095323	0.0740242	0.05252	0.031734	0.011693	-0.0076144	-0.0262007	-0.0440782	-0.061259	-0.0777554
Nop56	38.134	1.0515e-07	0.0028702	-0.39295	-0.379605	-0.366252	-0.352876	-0.33947	-0.326009	-0.312494	-0.298911	-0.285246	-0.27149	-0.257629	-0.24365	-0.22955	-0.215308	-0.20092	-0.18636	-0.171637	-0.156726	-0.14162	-0.126303	-0.110769	-0.0950032	-0.0789954	-0.0627337	-0.0462064	-0.0294021	-0.012309	0.00506253	0.0220775	0.0373877	0.0496064	0.057347	0.0592231	0.0544435	0.044044	0.02941	0.011926	-0.0070215	-0.026076	-0.044545	-0.062408	-0.079676	-0.0963578	-0.112464	-0.128005	-0.142989
Orc5	37.568	1.3756e-07	0.0037534	-0.22391	-0.221398	-0.218817	-0.216099	-0.21318	-0.209985	-0.206453	-0.202513	-0.198097	-0.193139	-0.187569	-0.18132	-0.174325	-0.166514	-0.15782	-0.14818	-0.137514	-0.125765	-0.11286	-0.098735	-0.0833188	-0.0665444	-0.048344	-0.0286496	-0.00739333	0.0154927	0.040076	0.0663907	0.0934411	0.119063	0.14103	0.15711	0.165085	0.163617	0.15414	0.13859	0.11894	0.0971398	0.075097	0.053791	0.0332518	0.013467	-0.00557637	-0.0238906	-0.0414883	-0.0583822
Srsf11	35.454	3.747e-07	0.010205	-0.23547	-0.233226	-0.230936	-0.228563	-0.22606	-0.223398	-0.220522	-0.217395	-0.213976	-0.210221	-0.20609	-0.20154	-0.196531	-0.191019	-0.18496	-0.17832	-0.171051	-0.163112	-0.15446	-0.145057	-0.134858	-0.123822	-0.111907	-0.0990715	-0.0852735	-0.0704711	-0.054622	-0.03771	-0.0204288	-0.00428523	0.00917041	0.018388	0.0218168	0.0185379	0.009567	-0.0037098	-0.019906	-0.037636	-0.055541	-0.072929	-0.0897773	-0.1061	-0.121893	-0.137178	-0.151959	-0.166245
Dap3	35.836	3.1271e-07	0.00852	-0.33619	-0.322679	-0.309174	-0.295678	-0.28219	-0.268727	-0.255281	-0.241861	-0.22847	-0.215114	-0.201795	-0.18852	-0.17529	-0.162112	-0.14899	-0.13593	-0.122925	-0.109993	-0.097133	-0.0843497	-0.0716468	-0.0590288	-0.0464999	-0.0340645	-0.0217266	-0.00949063	0.0026392	0.0146452	0.0261122	0.0361728	0.0439351	0.048507	0.0489969	0.0449061	0.036943	0.026047	0.013157	-0.00078677	-0.014865	-0.028607	-0.0419996	-0.055047	-0.067756	-0.0801317	-0.0921801	-0.103907
Eif2s1	36.309	2.5e-07	0.0068143	-0.38059	-0.373798	-0.366961	-0.360028	-0.35295	-0.345676	-0.338159	-0.330351	-0.322203	-0.313666	-0.304691	-0.29523	-0.285236	-0.274658	-0.26345	-0.25156	-0.238939	-0.225542	-0.21132	-0.196221	-0.1802	-0.163207	-0.145193	-0.126111	-0.10591	-0.0845433	-0.061961	-0.0381498	-0.0140831	0.0081374	0.0263491	0.03839	0.0420969	0.0362105	0.022239	0.0022191	-0.02181	-0.047812	-0.07379	-0.098726	-0.122596	-0.14541	-0.167201	-0.187972	-0.207746	-0.22654
Atp5l	38.066	1.0858e-07	0.0029637	-0.3829	-0.374094	-0.365256	-0.356346	-0.34733	-0.338163	-0.328818	-0.319256	-0.30944	-0.299333	-0.288901	-0.27811	-0.266913	-0.255285	-0.24319	-0.23058	-0.217429	-0.203699	-0.18935	-0.174355	-0.158668	-0.142256	-0.125083	-0.107113	-0.0883095	-0.0686362	-0.048057	-0.0265631	-0.0049633	0.0150042	0.0315506	0.042887	0.0472258	0.0435207	0.033008	0.017358	-0.0017555	-0.0226615	-0.043722	-0.064101	-0.0837747	-0.10275	-0.12105	-0.138676	-0.155642	-0.17196
Rcor1	37.769	1.2502e-07	0.0034119	-0.34255	-0.332553	-0.322516	-0.312402	-0.30217	-0.291789	-0.281213	-0.270406	-0.25933	-0.247945	-0.236214	-0.2241	-0.21156	-0.198558	-0.18506	-0.17102	-0.156399	-0.141165	-0.12528	-0.108696	-0.0913835	-0.0733012	-0.0544106	-0.0346731	-0.0140502	0.00749647	0.030006	0.0534841	0.0770195	0.0986519	0.116365	0.12814	0.131965	0.126669	0.11369	0.09496	0.072419	0.0479985	0.023596	0.00017624	-0.0222348	-0.043654	-0.0640975	-0.0835822	-0.102125	-0.119741
Apbb1ip	46.666	1.7899e-09	4.9123e-05	-0.39948	-0.401221	-0.40286	-0.404295	-0.40542	-0.406144	-0.406355	-0.405953	-0.404837	-0.402905	-0.400055	-0.39618	-0.391192	-0.384975	-0.37743	-0.36846	-0.357958	-0.345824	-0.33196	-0.31625	-0.298607	-0.278923	-0.257097	-0.233026	-0.206608	-0.177743	-0.14633	-0.112304	-0.0769824	-0.0432225	-0.0139674	0.0078389	0.0192533	0.0185098	0.007457	-0.011365	-0.035416	-0.0621558	-0.089096	-0.11497	-0.139733	-0.16341	-0.18602	-0.207577	-0.228101	-0.24761
Rps8	47.197	1.3873e-09	3.8085e-05	-0.038881	-0.0492562	-0.0595533	-0.0696942	-0.079601	-0.0891952	-0.0983991	-0.107134	-0.115323	-0.122887	-0.129748	-0.13583	-0.14105	-0.145335	-0.1486	-0.15078	-0.151784	-0.15154	-0.14997	-0.14699	-0.142528	-0.136505	-0.128842	-0.119461	-0.108284	-0.0952327	-0.080229	-0.0632259	-0.0450617	-0.0275859	-0.0127024	-0.0023153	0.00167202	-0.0018981	-0.011892	-0.026739	-0.044866	-0.0647023	-0.084708	-0.1041	-0.122847	-0.14097	-0.158469	-0.175362	-0.191657	-0.207365
Noa1	35.996	2.8995e-07	0.0079016	-0.25868	-0.258456	-0.258157	-0.257704	-0.25702	-0.256022	-0.254638	-0.252789	-0.250398	-0.247386	-0.243676	-0.23919	-0.233853	-0.227585	-0.22031	-0.21195	-0.202423	-0.191658	-0.17958	-0.166097	-0.151145	-0.134643	-0.116513	-0.0966767	-0.0750575	-0.0515776	-0.026159	0.00123686	0.0295459	0.0564441	0.0795396	0.09644	0.104755	0.103052	0.092848	0.076221	0.055252	0.032021	0.0085644	-0.014077	-0.0358732	-0.056837	-0.0769831	-0.0963248	-0.114876	-0.132651
Fasn	35.24	4.1469e-07	0.011293	-0.37679	-0.370975	-0.365105	-0.359135	-0.35301	-0.34669	-0.340115	-0.333237	-0.326006	-0.318372	-0.310285	-0.30169	-0.292546	-0.282794	-0.27239	-0.26127	-0.249404	-0.236728	-0.2232	-0.208754	-0.193356	-0.176948	-0.159482	-0.140907	-0.121172	-0.100228	-0.078022	-0.0545385	-0.0307165	-0.0085865	0.00976204	0.02224	0.0267572	0.0220887	0.0096571	-0.0086076	-0.030776	-0.0549167	-0.079141	-0.10248	-0.124918	-0.14646	-0.167122	-0.186921	-0.205872	-0.223989
Atp2a2	36.368	2.4312e-07	0.0066276	-0.45977	-0.446509	-0.433228	-0.41991	-0.40654	-0.393095	-0.379562	-0.365921	-0.352155	-0.338244	-0.324172	-0.30992	-0.295471	-0.280806	-0.26591	-0.25076	-0.235339	-0.219632	-0.20362	-0.187284	-0.170607	-0.153571	-0.136157	-0.118349	-0.100127	-0.0814736	-0.062371	-0.0428253	-0.0235199	-0.0059135	0.00849364	0.018201	0.0217097	0.0181564	0.0086374	-0.005377	-0.022416	-0.0410107	-0.059719	-0.077807	-0.0952532	-0.11207	-0.128262	-0.143846	-0.15883	-0.173225
Nudt21	44.957	4.0589e-09	0.00011129	-0.39576	-0.386241	-0.376692	-0.367079	-0.35737	-0.347526	-0.337522	-0.327322	-0.316895	-0.306206	-0.295225	-0.28392	-0.272252	-0.260195	-0.24772	-0.23478	-0.221355	-0.207409	-0.19291	-0.177824	-0.162119	-0.145762	-0.128722	-0.110965	-0.0924589	-0.0731709	-0.053069	-0.0321456	-0.0111701	0.00820845	0.0242929	0.035386	0.0397906	0.0365154	0.026734	0.012036	-0.0059925	-0.0257617	-0.045716	-0.065062	-0.083774	-0.10186	-0.119341	-0.136217	-0.152501	-0.168204
Uqcrc1	35.564	3.558e-07	0.0096916	-0.46583	-0.452843	-0.439838	-0.426793	-0.41369	-0.400499	-0.387209	-0.373798	-0.360243	-0.346527	-0.332627	-0.31852	-0.304197	-0.289626	-0.27479	-0.25967	-0.244245	-0.228494	-0.2124	-0.195934	-0.179085	-0.161829	-0.144146	-0.126015	-0.107417	-0.0883299	-0.068735	-0.0486348	-0.0287495	-0.0106117	0.00420165	0.014113	0.0175464	0.0135962	0.0034206	-0.011428	-0.029396	-0.0489314	-0.068513	-0.087366	-0.105469	-0.12283	-0.139472	-0.155397	-0.170621	-0.185156
Srp72	41.879	1.7669e-08	0.00048364	-0.40197	-0.395924	-0.389819	-0.383602	-0.37722	-0.370615	-0.363733	-0.356518	-0.348916	-0.34087	-0.332325	-0.32323	-0.313517	-0.303142	-0.29205	-0.28018	-0.267474	-0.253885	-0.23935	-0.223823	-0.20724	-0.189548	-0.170692	-0.150617	-0.129267	-0.106586	-0.082519	-0.0570455	-0.0311659	-0.00704256	0.0130989	0.027033	0.0325341	0.0282944	0.015821	-0.0028418	-0.025647	-0.0505511	-0.075549	-0.099619	-0.122733	-0.14491	-0.166156	-0.186496	-0.205943	-0.224512
Uqcrc2	44.89	4.1903e-09	0.00011489	-0.38321	-0.37713	-0.371008	-0.364807	-0.35848	-0.352002	-0.345319	-0.338396	-0.331192	-0.323668	-0.315783	-0.3075	-0.298769	-0.289561	-0.27983	-0.26954	-0.25865	-0.247117	-0.2349	-0.221967	-0.208269	-0.19377	-0.178429	-0.162206	-0.145061	-0.126954	-0.10785	-0.0877234	-0.0674478	-0.0488659	-0.0338794	-0.02439	-0.0222984	-0.0287118	-0.042297	-0.061256	-0.083788	-0.108095	-0.13241	-0.15585	-0.178367	-0.19999	-0.220739	-0.240619	-0.259649	-0.277843
Mrps18b	39.465	5.5841e-08	0.0015256	-0.44858	-0.433024	-0.417461	-0.401885	-0.38629	-0.370675	-0.355029	-0.339349	-0.323627	-0.307858	-0.292037	-0.27616	-0.260213	-0.244199	-0.22811	-0.21194	-0.195676	-0.179323	-0.16287	-0.146312	-0.129642	-0.112856	-0.095947	-0.0789092	-0.0617369	-0.0444242	-0.026965	-0.009377	0.00765683	0.0226932	0.034248	0.040837	0.040976	0.0338308	0.02056	0.0027054	-0.018194	-0.0405968	-0.062994	-0.084618	-0.105446	-0.12549	-0.144771	-0.163294	-0.181075	-0.198126
Rcc1	44.039	6.2959e-09	0.00017253	-0.38053	-0.372896	-0.365213	-0.357426	-0.34948	-0.34133	-0.332917	-0.324191	-0.3151	-0.305592	-0.295615	-0.28512	-0.274045	-0.262348	-0.24997	-0.23687	-0.22298	-0.208259	-0.19265	-0.176105	-0.158568	-0.139988	-0.120314	-0.0994925	-0.0774719	-0.0542002	-0.029625	-0.00372721	0.0225436	0.0471352	0.0679356	0.082833	0.0897149	0.0873355	0.077104	0.060937	0.040753	0.0184692	-0.0040369	-0.025806	-0.0468093	-0.067059	-0.0865687	-0.10535	-0.123416	-0.140778
Abcf2	38.193	1.0225e-07	0.0027913	-0.34492	-0.340827	-0.336673	-0.332391	-0.32792	-0.323192	-0.318147	-0.31272	-0.306847	-0.300466	-0.293512	-0.28592	-0.277631	-0.268577	-0.2587	-0.24792	-0.236197	-0.223452	-0.20963	-0.194653	-0.178472	-0.161018	-0.142228	-0.122038	-0.100385	-0.0772038	-0.052432	-0.0260404	0.00098773	0.0265162	0.0483463	0.064279	0.0721163	0.0705482	0.060993	0.045392	0.025684	0.0038105	-0.018328	-0.039761	-0.0604582	-0.080432	-0.0996947	-0.118258	-0.136134	-0.153335
Smchd1	41.202	2.4413e-08	0.00066786	-0.41568	-0.40467	-0.393635	-0.38254	-0.37135	-0.360049	-0.348594	-0.336958	-0.325113	-0.313027	-0.300671	-0.28801	-0.275028	-0.261681	-0.24794	-0.23379	-0.219178	-0.20409	-0.18849	-0.172353	-0.155644	-0.138334	-0.120394	-0.101793	-0.0825022	-0.0624906	-0.041728	-0.0202103	0.00134488	0.0213942	0.0383497	0.050624	0.0566287	0.0554329	0.048118	0.036151	0.020999	0.00412918	-0.013022	-0.02972	-0.0459409	-0.061692	-0.0769822	-0.0918184	-0.106209	-0.120161
Srp54b	38.89	7.3402e-08	0.0020045	-0.38614	-0.378088	-0.370008	-0.361881	-0.35368	-0.345387	-0.336973	-0.328417	-0.319693	-0.310779	-0.30165	-0.29228	-0.282654	-0.272739	-0.26251	-0.25195	-0.241038	-0.229741	-0.21804	-0.205906	-0.193321	-0.18026	-0.166697	-0.152611	-0.137977	-0.12277	-0.10697	-0.0905651	-0.0741421	-0.0589416	-0.0462427	-0.037324	-0.0334658	-0.0354177	-0.04231	-0.052963	-0.066197	-0.0808319	-0.095711	-0.11024	-0.124412	-0.13822	-0.151675	-0.164782	-0.177547	-0.189977
Mrpl43	42.222	1.5006e-08	0.00041079	-0.41768	-0.413856	-0.409963	-0.405932	-0.40169	-0.397181	-0.392323	-0.387052	-0.381298	-0.374994	-0.368069	-0.36046	-0.352085	-0.342887	-0.33279	-0.32174	-0.309644	-0.29645	-0.28209	-0.266481	-0.249567	-0.231275	-0.211537	-0.190283	-0.167445	-0.142953	-0.11674	-0.0887729	-0.0601682	-0.0333408	-0.0107771	0.0050365	0.0116141	0.00748696	-0.005691	-0.025668	-0.050193	-0.0770151	-0.10393	-0.12981	-0.154622	-0.17839	-0.201126	-0.222851	-0.243581	-0.263333
Mrpl9	37.553	1.3854e-07	0.0037801	-0.42976	-0.417791	-0.405791	-0.393729	-0.38157	-0.369288	-0.356846	-0.344215	-0.331362	-0.318257	-0.304867	-0.29116	-0.277107	-0.262675	-0.24783	-0.23254	-0.216784	-0.200518	-0.18372	-0.166343	-0.14837	-0.129765	-0.110497	-0.0905329	-0.0698421	-0.0483928	-0.026153	-0.00312109	0.0198532	0.0409477	0.058288	0.069999	0.074208	0.0698308	0.058215	0.041171	0.020512	-0.00195117	-0.024444	-0.046062	-0.0667797	-0.086613	-0.105577	-0.123685	-0.140952	-0.157394
Srp9	39.53	5.4144e-08	0.0014793	-0.49416	-0.484319	-0.474455	-0.464545	-0.45457	-0.444496	-0.434311	-0.423989	-0.413507	-0.402842	-0.391971	-0.38087	-0.36952	-0.357893	-0.34597	-0.33373	-0.321138	-0.308185	-0.29484	-0.281088	-0.266899	-0.252252	-0.237124	-0.221494	-0.205337	-0.18863	-0.17135	-0.153501	-0.135746	-0.119513	-0.106272	-0.097492	-0.0946405	-0.0985707	-0.10824	-0.12226	-0.13922	-0.157717	-0.17639	-0.19453	-0.212113	-0.22916	-0.245669	-0.261655	-0.277126	-0.292091
Dnaja2	46.655	1.7993e-09	4.9377e-05	-0.41914	-0.40806	-0.396945	-0.385763	-0.37448	-0.363068	-0.351488	-0.33971	-0.327699	-0.315423	-0.302849	-0.28994	-0.276674	-0.263006	-0.24891	-0.23434	-0.219284	-0.203693	-0.18754	-0.170788	-0.153408	-0.135364	-0.116624	-0.0971555	-0.0769241	-0.0558972	-0.034042	-0.0113551	0.0112538	0.0318401	0.0484027	0.05894	0.0614519	0.0547835	0.04038	0.020185	-0.0038596	-0.0298113	-0.055767	-0.080757	-0.104755	-0.12778	-0.149843	-0.170964	-0.19116	-0.210444
Lsm3	47.916	9.8282e-10	2.6989e-05	-0.30603	-0.308302	-0.31049	-0.312512	-0.31428	-0.315724	-0.316748	-0.317274	-0.317218	-0.316497	-0.315029	-0.31273	-0.309516	-0.305305	-0.30001	-0.29356	-0.285858	-0.276827	-0.26638	-0.254445	-0.240927	-0.225747	-0.208822	-0.190069	-0.169405	-0.146746	-0.12201	-0.095151	-0.0672393	-0.0406135	-0.0176816	-0.00085125	0.00747033	0.00583483	-0.0042616	-0.020759	-0.041599	-0.0647211	-0.088108	-0.11073	-0.132555	-0.1536	-0.173867	-0.193381	-0.212149	-0.230187
Nop9	41.726	1.9008e-08	0.00052025	-0.40147	-0.392311	-0.383118	-0.373852	-0.36448	-0.354959	-0.345258	-0.335339	-0.325166	-0.314703	-0.303913	-0.29276	-0.281208	-0.26922	-0.25676	-0.24379	-0.23028	-0.216186	-0.20148	-0.186112	-0.170058	-0.153279	-0.135737	-0.117397	-0.0982212	-0.0781747	-0.057221	-0.0353529	-0.0134546	0.00657946	0.0227996	0.033256	0.0359992	0.0298979	0.016331	-0.0028417	-0.025761	-0.0505666	-0.075438	-0.099445	-0.122563	-0.14481	-0.16619	-0.186728	-0.206435	-0.225326
Uqcr11	34.016	7.3971e-07	0.020114	-0.43781	-0.421302	-0.404789	-0.388264	-0.37172	-0.355153	-0.338555	-0.32192	-0.305242	-0.288515	-0.271733	-0.25489	-0.23798	-0.220996	-0.20393	-0.18678	-0.169542	-0.152204	-0.13476	-0.117208	-0.0995389	-0.0817474	-0.0638274	-0.0457727	-0.0275773	-0.00923509	0.0092601	0.0278927	0.0460075	0.0622218	0.0751132	0.083259	0.0852383	0.0802494	0.069401	0.054166	0.036018	0.0164297	-0.0031555	-0.022002	-0.0400912	-0.057435	-0.0740452	-0.0899351	-0.105117	-0.119603
Mrpl17	45.258	3.5146e-09	9.6377e-05	-0.4502	-0.43825	-0.426262	-0.4142	-0.40203	-0.389707	-0.377202	-0.364476	-0.351492	-0.338212	-0.324601	-0.31062	-0.296234	-0.281405	-0.2661	-0.25027	-0.233893	-0.216924	-0.19933	-0.181069	-0.162108	-0.142409	-0.121936	-0.100651	-0.078517	-0.055498	-0.031557	-0.00668974	0.0181177	0.0407559	0.0590539	0.070841	0.0739458	0.0671189	0.051935	0.030508	0.0049547	-0.0226107	-0.050116	-0.076506	-0.101754	-0.12588	-0.148898	-0.170831	-0.191696	-0.211513
Tceb1	49.11	5.5371e-10	1.5219e-05	-0.32533	-0.324806	-0.324196	-0.323415	-0.32238	-0.320997	-0.319189	-0.316867	-0.313947	-0.310342	-0.305967	-0.30074	-0.294564	-0.287365	-0.27905	-0.26954	-0.258751	-0.246589	-0.23297	-0.217816	-0.201033	-0.182539	-0.162248	-0.140075	-0.115933	-0.089738	-0.061403	-0.0308863	0.00061922	0.0305098	0.0561057	0.074727	0.0836949	0.0814083	0.069578	0.050548	0.026663	0.00026638	-0.026345	-0.051999	-0.0766623	-0.10035	-0.123079	-0.144865	-0.165725	-0.185675
Ubxn1	42.89	1.0908e-08	0.00029872	-0.37162	-0.357946	-0.344268	-0.330578	-0.31687	-0.303144	-0.289387	-0.275598	-0.26177	-0.247897	-0.233975	-0.22	-0.205958	-0.191853	-0.17768	-0.16342	-0.149083	-0.134656	-0.12014	-0.105515	-0.0907891	-0.0759523	-0.0609992	-0.0459242	-0.0307217	-0.0153862	8.7813e-05	0.0156866	0.0308293	0.0442892	0.0548049	0.061115	0.0619573	0.0566173	0.046056	0.031554	0.014394	-0.00414356	-0.022802	-0.040942	-0.0585438	-0.075616	-0.0921686	-0.108209	-0.123747	-0.138791
U2af1	57.523	9.6075e-12	2.652e-07	-0.39588	-0.384813	-0.373717	-0.362567	-0.35133	-0.339992	-0.328513	-0.316871	-0.305037	-0.292985	-0.280687	-0.26811	-0.255243	-0.242043	-0.22849	-0.21455	-0.200202	-0.185417	-0.17017	-0.154427	-0.138166	-0.121359	-0.103978	-0.0859964	-0.067386	-0.0481198	-0.02817	-0.00753831	0.0129631	0.0315947	0.0465672	0.056091	0.0583778	0.0523941	0.039428	0.021213	-0.00051976	-0.0240373	-0.047643	-0.070471	-0.0924964	-0.11373	-0.134195	-0.153894	-0.172844	-0.191057
Atp5k	38.773	7.7614e-08	0.0021193	-0.4685	-0.457582	-0.446624	-0.435581	-0.42441	-0.413063	-0.401502	-0.389684	-0.377563	-0.365099	-0.352247	-0.33896	-0.325208	-0.310936	-0.2961	-0.28067	-0.264587	-0.247817	-0.23032	-0.212039	-0.192944	-0.172989	-0.152129	-0.130322	-0.107524	-0.0836939	-0.058787	-0.0327922	-0.00662084	0.0177649	0.0383458	0.053103	0.0600169	0.0579073	0.048165	0.032673	0.013315	-0.0080258	-0.029505	-0.050182	-0.0700285	-0.089059	-0.107287	-0.124725	-0.141388	-0.157289
Pin1	53.269	7.484e-11	2.0617e-06	-0.32054	-0.321073	-0.321507	-0.321741	-0.32168	-0.321214	-0.320253	-0.318694	-0.316438	-0.313386	-0.309436	-0.30449	-0.29845	-0.291214	-0.28268	-0.27276	-0.261336	-0.248323	-0.23362	-0.217115	-0.198723	-0.178338	-0.155861	-0.131193	-0.104234	-0.0748838	-0.043044	-0.00866135	0.0269169	0.060753	0.0898223	0.1111	0.121563	0.119404	0.10655	0.085646	0.059334	0.0302572	0.0010045	-0.027103	-0.0540281	-0.07979	-0.104407	-0.127901	-0.150288	-0.171591
Lamp1	34.721	5.3011e-07	0.014426	-0.44197	-0.43677	-0.431544	-0.426262	-0.42089	-0.41541	-0.409783	-0.403984	-0.397984	-0.391755	-0.385268	-0.37849	-0.371405	-0.363971	-0.35616	-0.34796	-0.339319	-0.330222	-0.32064	-0.310537	-0.299891	-0.288672	-0.276851	-0.264399	-0.251287	-0.237487	-0.22297	-0.207726	-0.192308	-0.177906	-0.165746	-0.15705	-0.153054	-0.154476	-0.16052	-0.1701	-0.18212	-0.195493	-0.20915	-0.22255	-0.235666	-0.24851	-0.261076	-0.273379	-0.285421	-0.297204
Bag2	48.122	8.9005e-10	2.4444e-05	-0.2874	-0.286066	-0.284626	-0.282982	-0.28103	-0.278672	-0.275801	-0.272317	-0.268117	-0.263099	-0.257161	-0.2502	-0.242115	-0.232804	-0.22216	-0.21009	-0.196485	-0.181243	-0.16426	-0.145444	-0.124681	-0.101874	-0.0769203	-0.049717	-0.0201623	0.0118462	0.046411	0.0835821	0.121915	0.15826	0.189375	0.21202	0.222946	0.220232	0.20598	0.18307	0.15438	0.122782	0.091095	0.060758	0.0318084	0.0042246	-0.0220163	-0.0469373	-0.070561	-0.0929103
Idh3b	36.458	2.3286e-07	0.0063486	-0.30844	-0.304218	-0.299954	-0.295605	-0.29113	-0.286485	-0.281629	-0.276521	-0.271116	-0.265374	-0.259252	-0.25271	-0.245698	-0.238183	-0.23012	-0.22146	-0.212173	-0.202209	-0.19153	-0.180083	-0.167839	-0.154749	-0.140773	-0.125868	-0.109992	-0.0931024	-0.075157	-0.0561377	-0.0367163	-0.018352	-0.00254678	0.0091976	0.0153797	0.0150997	0.009305	-0.00070342	-0.013625	-0.0281578	-0.043028	-0.057584	-0.0718033	-0.085691	-0.0992518	-0.112492	-0.125418	-0.138034
Eftud2	48.645	6.9253e-10	1.9026e-05	-0.43899	-0.420915	-0.402837	-0.384762	-0.36669	-0.348624	-0.330563	-0.312509	-0.294463	-0.276427	-0.258401	-0.24039	-0.222384	-0.204397	-0.18642	-0.16847	-0.150528	-0.132608	-0.11471	-0.0968274	-0.0789696	-0.0611351	-0.043325	-0.0255404	-0.00778254	0.00994746	0.027648	0.0452977	0.0622392	0.0770963	0.0884533	0.094894	0.0950035	0.0879916	0.074991	0.057501	0.037022	0.0150532	-0.0069354	-0.028195	-0.0487059	-0.06848	-0.0875299	-0.105868	-0.123505	-0.140456
Abcf1	53.408	6.9994e-11	1.9283e-06	-0.39356	-0.38499	-0.376362	-0.367615	-0.35869	-0.349524	-0.340061	-0.330241	-0.320002	-0.309287	-0.298035	-0.28619	-0.273681	-0.26046	-0.24646	-0.23163	-0.215907	-0.199227	-0.18153	-0.162764	-0.142863	-0.121769	-0.099422	-0.0757628	-0.0507317	-0.0242691	0.0036848	0.0331525	0.0630695	0.0911339	0.114976	0.13223	0.140519	0.138452	0.1276	0.11011	0.088137	0.0638159	0.039252	0.01552	-0.0073493	-0.029369	-0.0505543	-0.0709185	-0.090476	-0.109241
Cdk2ap1	56.413	1.6431e-11	4.5331e-07	-0.44615	-0.434236	-0.422281	-0.410248	-0.3981	-0.385797	-0.373302	-0.360576	-0.347581	-0.334278	-0.320628	-0.30659	-0.292135	-0.277215	-0.26179	-0.24583	-0.229298	-0.212145	-0.19434	-0.175837	-0.156605	-0.136603	-0.115792	-0.094135	-0.0715923	-0.0481256	-0.023696	0.0017016	0.0271321	0.0505855	0.0699941	0.08329	0.088406	0.0841381	0.071934	0.053747	0.031533	0.00724594	-0.0172	-0.040826	-0.0636063	-0.085553	-0.106681	-0.127004	-0.146535	-0.165289
Mapk1	36.696	2.0807e-07	0.0056737	-0.28717	-0.284701	-0.282187	-0.279586	-0.27685	-0.27395	-0.270829	-0.267448	-0.263763	-0.259732	-0.255311	-0.25046	-0.245126	-0.239275	-0.23286	-0.22584	-0.21817	-0.209806	-0.20071	-0.190825	-0.180121	-0.168551	-0.156071	-0.142638	-0.128208	-0.112738	-0.096185	-0.0785277	-0.0604017	-0.0431894	-0.0283142	-0.017199	-0.0112668	-0.0113751	-0.016646	-0.025868	-0.037831	-0.0513249	-0.065164	-0.078741	-0.0920341	-0.10505	-0.117789	-0.13026	-0.142466	-0.154412
Coa5	34.019	7.3855e-07	0.020083	-0.25371	-0.253202	-0.252635	-0.251949	-0.25108	-0.249975	-0.248568	-0.2468	-0.244612	-0.241943	-0.238733	-0.23492	-0.230451	-0.225258	-0.21928	-0.21247	-0.204753	-0.196076	-0.18638	-0.175597	-0.163675	-0.150551	-0.136166	-0.120459	-0.10337	-0.0848389	-0.064806	-0.0432432	-0.0210842	-0.00035494	0.0168589	0.028472	0.0323987	0.0274023	0.014849	-0.0033964	-0.02547	-0.049506	-0.073679	-0.097057	-0.119613	-0.14136	-0.162313	-0.182484	-0.201888	-0.220536
Selt	45.41	3.2665e-09	8.9582e-05	-0.40982	-0.398686	-0.387521	-0.376293	-0.36497	-0.353524	-0.34192	-0.330129	-0.318119	-0.305859	-0.293317	-0.28046	-0.267264	-0.253691	-0.23971	-0.22529	-0.210405	-0.195017	-0.1791	-0.162615	-0.145539	-0.127837	-0.109478	-0.0904309	-0.0706647	-0.0501479	-0.028849	-0.00676735	0.0152159	0.0352138	0.0512851	0.061489	0.0638834	0.0573487	0.043282	0.023561	6.4967e-05	-0.025327	-0.050775	-0.07534	-0.0989974	-0.12176	-0.143647	-0.164669	-0.184842	-0.204182
Edf1	40.565	3.3075e-08	0.00090433	-0.44807	-0.434224	-0.420374	-0.406509	-0.39262	-0.378706	-0.364752	-0.350754	-0.336704	-0.322595	-0.30842	-0.29417	-0.279839	-0.265419	-0.2509	-0.23628	-0.221554	-0.206705	-0.19173	-0.176623	-0.161375	-0.145978	-0.130427	-0.114712	-0.098828	-0.082766	-0.066519	-0.0500967	-0.0340062	-0.0193214	-0.00714686	0.0014128	0.00525323	0.00373769	-0.0023349	-0.011891	-0.023857	-0.0371589	-0.050746	-0.064079	-0.0771393	-0.089932	-0.102462	-0.114732	-0.126748	-0.138514
Aplp2	43.534	8.017e-09	0.00021963	-0.31322	-0.297691	-0.282142	-0.266563	-0.25094	-0.235249	-0.219483	-0.203624	-0.187656	-0.171563	-0.155331	-0.13894	-0.122384	-0.105638	-0.088691	-0.071525	-0.0541268	-0.0364794	-0.018568	-0.00037613	0.0181109	0.0369089	0.0560334	0.0755	0.0953243	0.115522	0.13611	0.157073	0.177669	0.196305	0.211346	0.22116	0.224101	0.219246	0.20781	0.19143	0.17174	0.150366	0.12891	0.10819	0.0882276	0.06901	0.0505247	0.0327597	0.0157026	-0.00065922
Ddx27	44.505	5.0383e-09	0.00013809	-0.21295	-0.211258	-0.209512	-0.207656	-0.20563	-0.203387	-0.200865	-0.19801	-0.194766	-0.191079	-0.186893	-0.18215	-0.176801	-0.170785	-0.16405	-0.15653	-0.148188	-0.138955	-0.12878	-0.117605	-0.105377	-0.0920395	-0.0775377	-0.0618158	-0.0448183	-0.0264897	-0.0067746	0.0143527	0.0360451	0.0564618	0.0737079	0.085889	0.0911102	0.088242	0.078502	0.063555	0.045069	0.0247093	0.0041085	-0.0159	-0.0352893	-0.054071	-0.072254	-0.0898493	-0.106867	-0.123317
Luc7l	50.385	3.0012e-10	8.2549e-06	-0.36285	-0.352087	-0.341284	-0.330404	-0.31941	-0.308263	-0.296925	-0.285359	-0.273525	-0.261387	-0.248905	-0.23604	-0.222758	-0.209017	-0.19478	-0.18001	-0.164666	-0.148712	-0.13211	-0.114822	-0.096808	-0.0780314	-0.0584537	-0.0380368	-0.0167424	0.0054676	0.028631	0.052755	0.0769093	0.0990997	0.117274	0.12938	0.133365	0.128036	0.11484	0.095714	0.072614	0.0474861	0.022236	-0.0021623	-0.0256816	-0.048336	-0.0701406	-0.0911092	-0.111256	-0.130596
Top2b	51.127	2.1003e-10	5.7799e-06	-0.27097	-0.26482	-0.258634	-0.25238	-0.24602	-0.239525	-0.232856	-0.225978	-0.218859	-0.211462	-0.203754	-0.1957	-0.187265	-0.178415	-0.16912	-0.15933	-0.149027	-0.13817	-0.12672	-0.114655	-0.101929	-0.0885101	-0.0743647	-0.059458	-0.0437551	-0.0272217	-0.0098231	0.00844986	0.0268539	0.0437898	0.0576119	0.066674	0.0693318	0.06462	0.053666	0.037997	0.019141	-0.00137611	-0.022057	-0.042139	-0.0615994	-0.080447	-0.0986939	-0.116349	-0.133422	-0.149925
Dpy30	46.34	2.0924e-09	5.7404e-05	-0.55879	-0.54208	-0.525355	-0.50861	-0.49184	-0.475022	-0.458159	-0.441236	-0.424245	-0.407174	-0.390014	-0.37276	-0.355389	-0.337904	-0.32029	-0.30254	-0.284637	-0.266578	-0.24835	-0.229948	-0.211356	-0.192566	-0.173569	-0.154355	-0.134914	-0.115235	-0.095309	-0.0751508	-0.0554682	-0.037763	-0.0235791	-0.014461	-0.0119514	-0.0169273	-0.028214	-0.044244	-0.063451	-0.0842677	-0.10516	-0.12534	-0.1448	-0.16354	-0.18157	-0.198909	-0.215566	-0.231554
Gm4799	48.953	5.9723e-10	1.6411e-05	-0.26864	-0.272396	-0.276033	-0.279432	-0.28247	-0.285037	-0.287004	-0.288255	-0.288671	-0.288133	-0.28652	-0.28371	-0.279596	-0.274046	-0.26694	-0.25817	-0.247611	-0.23514	-0.22064	-0.203993	-0.185079	-0.163778	-0.139972	-0.11354	-0.0843645	-0.0523248	-0.017302	0.0207698	0.0603943	0.0982963	0.131104	0.15545	0.167949	0.166591	0.15348	0.13153	0.10362	0.0726734	0.041523	0.011621	-0.0169915	-0.044335	-0.0704309	-0.0953004	-0.118965	-0.141445
Emg1	54.761	3.6468e-11	1.0054e-06	-0.24906	-0.247691	-0.246249	-0.244663	-0.24286	-0.240775	-0.238328	-0.235452	-0.232073	-0.22812	-0.223522	-0.21821	-0.212102	-0.205136	-0.19724	-0.18834	-0.178358	-0.167232	-0.15489	-0.14125	-0.12625	-0.109816	-0.0918759	-0.0723573	-0.051189	-0.028299	-0.0036158	0.0228947	0.0501569	0.0758318	0.0975122	0.11279	0.119261	0.11549	0.10304	0.084039	0.060624	0.0349255	0.0090337	-0.015986	-0.0401013	-0.063328	-0.0856812	-0.107175	-0.127824	-0.147644
Timm10b	57.752	8.6043e-12	2.3753e-07	-0.47463	-0.458074	-0.441504	-0.424905	-0.40826	-0.391564	-0.374793	-0.357936	-0.340978	-0.323905	-0.306704	-0.28936	-0.271855	-0.25418	-0.23632	-0.21826	-0.199977	-0.181469	-0.16272	-0.143708	-0.124425	-0.104855	-0.0849842	-0.0647973	-0.0442804	-0.023419	-0.0021988	0.0193663	0.0404356	0.0592268	0.0739066	0.082641	0.0835985	0.0757388	0.060462	0.039634	0.01512	-0.0112143	-0.03754	-0.062927	-0.0873499	-0.11082	-0.133368	-0.154994	-0.17572	-0.195561
Tecr	33.898	7.8182e-07	0.021256	-0.52007	-0.508559	-0.49704	-0.485512	-0.47397	-0.46241	-0.450826	-0.439214	-0.427569	-0.415887	-0.404162	-0.39239	-0.380568	-0.368689	-0.35675	-0.34474	-0.332667	-0.320516	-0.30829	-0.295971	-0.283567	-0.27107	-0.258474	-0.245775	-0.232968	-0.220049	-0.20701	-0.193869	-0.18104	-0.169418	-0.159923	-0.15347	-0.150982	-0.152985	-0.15882	-0.16758	-0.17839	-0.190346	-0.20258	-0.21464	-0.226511	-0.2382	-0.249702	-0.261027	-0.272176	-0.283152
Bzw1	55.841	2.1648e-11	5.9717e-07	-0.43823	-0.427014	-0.415758	-0.404423	-0.39297	-0.381362	-0.369557	-0.357517	-0.345202	-0.332574	-0.319593	-0.30622	-0.292417	-0.278142	-0.26336	-0.24803	-0.232106	-0.215558	-0.19834	-0.180425	-0.161761	-0.142313	-0.122042	-0.100909	-0.0788746	-0.0558992	-0.031944	-0.007006	0.0178514	0.0403512	0.0581504	0.068906	0.0702759	0.0609147	0.04254	0.017454	-0.012039	-0.0436371	-0.075084	-0.10523	-0.134049	-0.16156	-0.187791	-0.212757	-0.236482	-0.258988
Noc4l	50.123	3.4039e-10	9.3604e-06	-0.42361	-0.408095	-0.392563	-0.376996	-0.36138	-0.345689	-0.329913	-0.314033	-0.298032	-0.281892	-0.265595	-0.24912	-0.232462	-0.215591	-0.19849	-0.18115	-0.163554	-0.145676	-0.1275	-0.109014	-0.0901969	-0.0710319	-0.0515018	-0.0315893	-0.011277	0.00945242	0.030616	0.0522048	0.0733958	0.0924441	0.107554	0.11693	0.118778	0.112072	0.098151	0.078809	0.055836	0.0310248	0.0061308	-0.017951	-0.0411951	-0.063616	-0.0852267	-0.106041	-0.126074	-0.145337
Rbm8a	39.082	6.6987e-08	0.0018296	-0.34417	-0.336921	-0.329633	-0.322275	-0.31481	-0.30721	-0.299433	-0.291447	-0.283217	-0.274707	-0.265883	-0.25671	-0.247154	-0.237178	-0.22675	-0.21583	-0.20439	-0.19239	-0.1798	-0.166576	-0.152692	-0.138109	-0.122794	-0.106711	-0.0898253	-0.072102	-0.053506	-0.0340263	-0.0143426	0.00407814	0.0197264	0.031093	0.0366677	0.035556	0.028748	0.017593	0.0034434	-0.0123516	-0.028469	-0.044231	-0.0596153	-0.074628	-0.089276	-0.103565	-0.1175	-0.131089
Srsf9	50.007	3.5983e-10	9.8935e-06	-0.50517	-0.492735	-0.48027	-0.467747	-0.45513	-0.442405	-0.429528	-0.416474	-0.403215	-0.38972	-0.37596	-0.36191	-0.347528	-0.332797	-0.31768	-0.30216	-0.286191	-0.269753	-0.25282	-0.235347	-0.217321	-0.198705	-0.179472	-0.159591	-0.139033	-0.117769	-0.095769	-0.0730298	-0.0503092	-0.0292312	-0.0114668	0.0013127	0.00743653	0.005926	-0.0020728	-0.015007	-0.031325	-0.049473	-0.067931	-0.08592	-0.103416	-0.12043	-0.136961	-0.153025	-0.168628	-0.183779
Cenpw	50.529	2.7997e-10	7.7012e-06	-0.47823	-0.465039	-0.451814	-0.43852	-0.42512	-0.41158	-0.397865	-0.383939	-0.369768	-0.355316	-0.340548	-0.32543	-0.309925	-0.293999	-0.27762	-0.26074	-0.243346	-0.225386	-0.20683	-0.187641	-0.167786	-0.14723	-0.125936	-0.103871	-0.0809996	-0.0572858	-0.032695	-0.00721995	0.018321	0.0421707	0.062521	0.077564	0.0854909	0.0852401	0.078037	0.065546	0.049431	0.0313542	0.012947	-0.0049588	-0.0223349	-0.03919	-0.055534	-0.0713743	-0.08672	-0.10158
Cdc37	56.132	1.8815e-11	5.1907e-07	-0.36055	-0.351359	-0.342123	-0.332801	-0.32335	-0.313737	-0.303908	-0.293826	-0.283448	-0.272732	-0.261636	-0.25012	-0.238133	-0.225642	-0.2126	-0.19897	-0.184702	-0.169759	-0.1541	-0.137676	-0.12045	-0.10238	-0.0834216	-0.0635334	-0.0426731	-0.0207984	0.0021331	0.0261301	0.0502221	0.0723231	0.0902867	0.10197	0.105217	0.0987884	0.084189	0.063452	0.038612	0.0117027	-0.015283	-0.04133	-0.0664092	-0.090537	-0.113729	-0.136001	-0.15737	-0.17785
Wdr18	52.643	1.0119e-10	2.7869e-06	-0.43316	-0.417912	-0.402639	-0.387317	-0.37192	-0.356427	-0.340811	-0.325048	-0.309113	-0.292982	-0.276631	-0.26003	-0.243169	-0.22601	-0.20853	-0.19071	-0.172522	-0.153942	-0.13494	-0.115507	-0.0956038	-0.0752106	-0.054303	-0.0328565	-0.0108465	0.0117515	0.034962	0.0587775	0.0822613	0.103418	0.120194	0.13054	0.132392	0.124591	0.10867	0.086676	0.060668	0.0326968	0.0047742	-0.022076	-0.0478263	-0.072496	-0.0961023	-0.118664	-0.140198	-0.160723
Eif4e	49.704	4.1625e-10	1.1444e-05	-0.30137	-0.295547	-0.289684	-0.283735	-0.27766	-0.27141	-0.264948	-0.25823	-0.251213	-0.243854	-0.236111	-0.22794	-0.2193	-0.210147	-0.20044	-0.19013	-0.179185	-0.167554	-0.1552	-0.142072	-0.128134	-0.113342	-0.0976527	-0.0810237	-0.0634122	-0.0447753	-0.025071	-0.00428229	0.0168009	0.0364757	0.0529893	0.064589	0.069521	0.0667494	0.057433	0.043152	0.025485	0.00601184	-0.01372	-0.032919	-0.0515615	-0.069656	-0.0872122	-0.104239	-0.120745	-0.136739
Trmt112	50.294	3.1347e-10	8.6211e-06	-0.069097	-0.0800729	-0.0909568	-0.101657	-0.11208	-0.122142	-0.131743	-0.140794	-0.149204	-0.15688	-0.163732	-0.16967	-0.174594	-0.178421	-0.18106	-0.18241	-0.182388	-0.1809	-0.17785	-0.173158	-0.166721	-0.158452	-0.148257	-0.136047	-0.121728	-0.10521	-0.086401	-0.0652465	-0.0427786	-0.0212677	-0.00305142	0.009533	0.0141485	0.00938061	-0.0033536	-0.022095	-0.044885	-0.0697652	-0.094816	-0.11906	-0.142462	-0.16504	-0.186814	-0.207789	-0.227983	-0.247407
Abce1	55.476	2.5817e-11	7.1195e-07	-0.41376	-0.405826	-0.39782	-0.389676	-0.38132	-0.372695	-0.363721	-0.354332	-0.34446	-0.334033	-0.322985	-0.31125	-0.298745	-0.285415	-0.27119	-0.25599	-0.239755	-0.222414	-0.2039	-0.184138	-0.163064	-0.140607	-0.116698	-0.0912677	-0.0642472	-0.0355673	-0.0051588	0.0270061	0.0597384	0.0904648	0.116536	0.1353	0.144121	0.141421	0.12896	0.10913	0.084329	0.0569457	0.029325	0.0026635	-0.0230032	-0.047692	-0.071418	-0.0941986	-0.11605	-0.136988
Mrpl12	50.23	3.2323e-10	8.8891e-06	-0.32072	-0.317383	-0.313967	-0.310391	-0.30658	-0.302443	-0.29791	-0.2929	-0.287331	-0.281125	-0.274201	-0.26648	-0.257883	-0.248329	-0.23774	-0.22603	-0.21313	-0.198952	-0.18342	-0.166452	-0.147971	-0.127894	-0.106144	-0.0826405	-0.0573033	-0.0300531	-0.00081004	0.0304611	0.0624888	0.0925143	0.117698	0.1352	0.142182	0.136967	0.12145	0.098194	0.069784	0.0387892	0.0077322	-0.022102	-0.0506779	-0.078017	-0.104139	-0.129065	-0.152816	-0.175412
U2af2	49.78	4.0136e-10	1.1035e-05	-0.45487	-0.438362	-0.421853	-0.405351	-0.38886	-0.372378	-0.355914	-0.339468	-0.323045	-0.306646	-0.290276	-0.27394	-0.257633	-0.241366	-0.22514	-0.20896	-0.192824	-0.176739	-0.16071	-0.144734	-0.128819	-0.112967	-0.0971805	-0.0814634	-0.0658185	-0.050249	-0.034758	-0.0193651	-0.00457175	0.00857196	0.0189861	0.025591	0.0273063	0.0235248	0.015086	0.0031088	-0.011291	-0.0269949	-0.042909	-0.058474	-0.0736704	-0.088506	-0.102985	-0.117116	-0.130902	-0.144351
Eif3c	55.542	2.5015e-11	6.8987e-07	-0.34253	-0.333653	-0.324755	-0.315812	-0.3068	-0.297704	-0.288493	-0.279148	-0.269647	-0.259967	-0.250086	-0.23998	-0.22963	-0.219011	-0.2081	-0.19688	-0.185322	-0.173406	-0.16111	-0.148414	-0.135292	-0.121722	-0.107684	-0.0931536	-0.0781092	-0.0625284	-0.046389	-0.0296925	-0.0131577	0.00168199	0.0132488	0.019965	0.020253	0.0132038	-3.9384e-05	-0.017941	-0.038964	-0.0615731	-0.084264	-0.10627	-0.127567	-0.14817	-0.168087	-0.187332	-0.205916	-0.223851
Nup62	43.391	8.5833e-09	0.00023513	-0.37819	-0.362681	-0.347179	-0.331692	-0.31623	-0.300791	-0.285392	-0.270037	-0.254734	-0.239489	-0.224311	-0.20921	-0.194181	-0.179245	-0.1644	-0.14967	-0.13504	-0.12053	-0.10615	-0.091893	-0.0777802	-0.0638143	-0.0500028	-0.036353	-0.0228722	-0.00956782	0.0035528	0.0164708	0.028826	0.0398703	0.0488345	0.054949	0.0574451	0.0558886	0.050876	0.043199	0.033651	0.0230254	0.012098	0.0012676	-0.00945101	-0.02006	-0.0305598	-0.0409536	-0.0512428	-0.0614293
Bcas2	40.681	3.1295e-08	0.00085573	-0.48779	-0.469695	-0.451592	-0.433476	-0.41534	-0.397185	-0.378997	-0.360774	-0.342508	-0.324194	-0.305826	-0.2874	-0.268904	-0.250338	-0.23169	-0.21297	-0.194147	-0.175233	-0.15622	-0.137091	-0.117852	-0.0984935	-0.0790084	-0.0593911	-0.0396357	-0.0197361	0.00031365	0.0204987	0.0401912	0.0580654	0.0727578	0.082905	0.0871432	0.0846978	0.076599	0.064223	0.048944	0.0321403	0.015158	-0.0013138	-0.0172546	-0.032673	-0.0475778	-0.0619776	-0.0758811	-0.0892969
Romo1	52.362	1.159e-10	3.1919e-06	-0.4644	-0.45041	-0.436401	-0.422347	-0.40823	-0.394016	-0.379695	-0.365239	-0.350627	-0.335836	-0.320845	-0.30563	-0.29017	-0.274442	-0.25842	-0.24209	-0.225427	-0.208404	-0.191	-0.173197	-0.154969	-0.136294	-0.117151	-0.0975162	-0.0773682	-0.0566844	-0.035442	-0.013647	0.00790946	0.0275373	0.0434982	0.054054	0.0574664	0.0527326	0.041106	0.024272	0.0039165	-0.0182765	-0.040656	-0.062378	-0.0834188	-0.10379	-0.123499	-0.142562	-0.160987	-0.178786
Bms1	54.461	4.2135e-11	1.1614e-06	-0.43917	-0.423596	-0.407997	-0.392346	-0.37662	-0.36079	-0.344833	-0.328723	-0.312434	-0.295941	-0.279218	-0.26224	-0.244981	-0.227415	-0.20952	-0.19126	-0.172625	-0.153579	-0.1341	-0.114158	-0.0937322	-0.072796	-0.0513237	-0.0292895	-0.00666811	0.0165662	0.040439	0.0649418	0.0890833	0.110751	0.127772	0.13797	0.139181	0.13016	0.11255	0.088537	0.06031	0.0300578	-7.6391e-05	-0.029001	-0.0566892	-0.083161	-0.108437	-0.132537	-0.155482	-0.177291
Snrpg	55.059	3.1573e-11	8.7052e-07	-0.41487	-0.403737	-0.392566	-0.381326	-0.36998	-0.358497	-0.346839	-0.334972	-0.322861	-0.310472	-0.297769	-0.28472	-0.271284	-0.257433	-0.24313	-0.22834	-0.213023	-0.197152	-0.18069	-0.1636	-0.145849	-0.127401	-0.108223	-0.0882787	-0.0675335	-0.0459528	-0.023502	-0.00017417	0.0231889	0.0447829	0.0627508	0.075236	0.0803807	0.0771001	0.066674	0.050837	0.03132	0.00985848	-0.011851	-0.032941	-0.053385	-0.073193	-0.0923762	-0.110945	-0.128909	-0.146281
Ube2j2	51.249	1.9803e-10	5.4497e-06	-0.41756	-0.403974	-0.390367	-0.376723	-0.36303	-0.349256	-0.335396	-0.321427	-0.307332	-0.293093	-0.278691	-0.26411	-0.249327	-0.234329	-0.2191	-0.20361	-0.187854	-0.171808	-0.15546	-0.138778	-0.121757	-0.104375	-0.0866135	-0.0684547	-0.0498806	-0.0308729	-0.011414	0.00849006	0.028096	0.0458245	0.0600507	0.06915	0.0714966	0.0661577	0.05432	0.037577	0.01752	-0.00425691	-0.026194	-0.047494	-0.0681342	-0.088125	-0.107478	-0.126203	-0.144311	-0.161813
2010107E04Rik	42.643	1.2271e-08	0.000336	-0.60445	-0.58271	-0.560989	-0.539311	-0.5177	-0.496178	-0.474767	-0.453489	-0.432367	-0.411421	-0.390676	-0.37015	-0.349873	-0.32986	-0.31014	-0.29072	-0.27164	-0.252913	-0.23456	-0.216614	-0.199086	-0.182002	-0.165384	-0.149253	-0.133633	-0.118546	-0.10401	-0.0900668	-0.0770079	-0.0654458	-0.0560063	-0.049315	-0.0459984	-0.0463948	-0.049964	-0.055997	-0.063785	-0.0726196	-0.081806	-0.090987	-0.100149	-0.10929	-0.118414	-0.127519	-0.136604	-0.145672
Vegfb	54.512	4.111e-11	1.1332e-06	-0.42942	-0.414865	-0.400276	-0.385623	-0.37087	-0.355997	-0.340961	-0.325734	-0.310283	-0.294577	-0.278584	-0.26227	-0.24561	-0.228564	-0.2111	-0.1932	-0.174812	-0.155917	-0.13648	-0.116468	-0.0958504	-0.0745948	-0.0526695	-0.0300425	-0.00668195	0.0174441	0.042368	0.068087	0.0936255	0.116895	0.135749	0.14804	0.151615	0.145242	0.13047	0.1094	0.084114	0.0566992	0.029205	0.0026753	-0.0228616	-0.047422	-0.0710212	-0.0936766	-0.115404	-0.13622
Eprs	63.541	5.2212e-13	1.445e-08	-0.4498	-0.433316	-0.416818	-0.400279	-0.38368	-0.367002	-0.350224	-0.333327	-0.31629	-0.299093	-0.281717	-0.26414	-0.246348	-0.228314	-0.21002	-0.19145	-0.172579	-0.153389	-0.13386	-0.113973	-0.0937071	-0.0730424	-0.0519591	-0.0304373	-0.00845708	0.0140015	0.036958	0.060401	0.0833585	0.10377	0.119515	0.12847	0.128524	0.118469	0.099931	0.075075	0.046065	0.0150643	-0.015806	-0.045467	-0.073892	-0.1011	-0.127115	-0.151953	-0.175637	-0.198186
Ruvbl2	49.05	5.7013e-10	1.5669e-05	-0.34586	-0.338404	-0.330909	-0.323333	-0.31564	-0.307778	-0.299719	-0.291419	-0.282837	-0.273932	-0.264666	-0.255	-0.244885	-0.23429	-0.22317	-0.21149	-0.199204	-0.186274	-0.17266	-0.158322	-0.143218	-0.12731	-0.110556	-0.0929168	-0.0743516	-0.0548203	-0.034283	-0.0127301	0.00891368	0.0286642	0.0444794	0.054317	0.0561352	0.0487469	0.033589	0.012599	-0.012283	-0.0391197	-0.066012	-0.091991	-0.117031	-0.14115	-0.164355	-0.186669	-0.208106	-0.228681
Rpl10-ps3	47.915	9.8302e-10	2.6994e-05	-0.27607	-0.274461	-0.272818	-0.271104	-0.26928	-0.267315	-0.26517	-0.262809	-0.260196	-0.257296	-0.254074	-0.25049	-0.246514	-0.242106	-0.23723	-0.23185	-0.225936	-0.219445	-0.21234	-0.204594	-0.196164	-0.187015	-0.177111	-0.166418	-0.154898	-0.142517	-0.12924	-0.115047	-0.100598	-0.0872995	-0.0766035	-0.069961	-0.0688225	-0.0740452	-0.084663	-0.09936	-0.11682	-0.135734	-0.15481	-0.17338	-0.191444	-0.209	-0.226049	-0.242612	-0.258691	-0.274297
Gm4737	69.446	2.9706e-14	8.2396e-10	-0.31519	-0.305693	-0.29615	-0.286507	-0.27672	-0.266726	-0.256489	-0.245954	-0.235073	-0.223795	-0.212071	-0.19985	-0.187087	-0.173728	-0.15972	-0.14503	-0.129587	-0.113353	-0.096277	-0.0783095	-0.0594001	-0.0394996	-0.0185584	0.00347295	0.0266441	0.0510045	0.076604	0.103453	0.130443	0.155186	0.175225	0.18811	0.19137	0.183595	0.16652	0.14248	0.11383	0.0829068	0.052008	0.022303	-0.00617753	-0.033454	-0.0595458	-0.0844736	-0.108257	-0.130917
Samm50	66.698	1.1288e-13	3.1285e-09	-0.45405	-0.441644	-0.429198	-0.416664	-0.404	-0.391153	-0.378089	-0.36476	-0.351121	-0.337129	-0.322739	-0.30791	-0.292591	-0.276743	-0.26032	-0.24328	-0.22558	-0.20717	-0.18801	-0.168055	-0.147261	-0.125583	-0.102977	-0.0793997	-0.0548064	-0.029153	-0.0023953	0.0254754	0.0534225	0.0792204	0.100578	0.11521	0.120814	0.116067	0.10256	0.082451	0.057897	0.0310549	0.0040374	-0.022077	-0.0472573	-0.071519	-0.0948765	-0.117346	-0.138943	-0.159682
Psma3	63.05	6.6233e-13	1.8325e-08	-0.53286	-0.517013	-0.501157	-0.485279	-0.46937	-0.453409	-0.437394	-0.42131	-0.405146	-0.388892	-0.372534	-0.35606	-0.339465	-0.322731	-0.30585	-0.28881	-0.271592	-0.254196	-0.23661	-0.21881	-0.200798	-0.182557	-0.164077	-0.145345	-0.126351	-0.107083	-0.08753	-0.067706	-0.0483949	-0.0312549	-0.0179918	-0.010311	-0.0099193	-0.0177822	-0.0326	-0.052637	-0.07616	-0.101434	-0.12676	-0.15127	-0.174948	-0.1978	-0.21984	-0.241084	-0.261545	-0.281238
Ahctf1	52.101	1.314e-10	3.618e-06	-0.32406	-0.314387	-0.304658	-0.294821	-0.28482	-0.274601	-0.264109	-0.253291	-0.242091	-0.230455	-0.218329	-0.20566	-0.192387	-0.178463	-0.16383	-0.14843	-0.132222	-0.115137	-0.097126	-0.078134	-0.0581067	-0.0369897	-0.0147284	0.00873167	0.033445	0.0594662	0.08685	0.115609	0.144551	0.171114	0.192657	0.20654	0.210132	0.201895	0.1837	0.15808	0.12754	0.0946185	0.061775	0.030271	0.00013859	-0.028645	-0.0561013	-0.0822537	-0.107125	-0.130736
Csnk1a1	43.001	1.0344e-08	0.0002833	-0.46835	-0.449625	-0.430916	-0.41223	-0.39358	-0.374975	-0.356429	-0.337952	-0.319557	-0.301254	-0.283056	-0.26497	-0.247019	-0.229204	-0.21154	-0.19404	-0.17671	-0.159568	-0.14262	-0.125887	-0.109372	-0.0930883	-0.0770486	-0.0612643	-0.0457469	-0.0305081	-0.015559	-0.00092729	0.0129213	0.0250187	0.0343699	0.03998	0.0408545	0.0364426	0.027558	0.015276	0.00067101	-0.0151825	-0.031232	-0.046938	-0.0622852	-0.077278	-0.0919233	-0.106226	-0.120193	-0.13383
Snrpc	58.456	6.1211e-12	1.6906e-07	-0.46908	-0.455404	-0.441703	-0.427948	-0.41411	-0.400167	-0.386087	-0.371845	-0.357414	-0.342765	-0.327873	-0.31271	-0.29725	-0.281465	-0.26533	-0.24881	-0.231889	-0.214534	-0.19672	-0.178416	-0.159599	-0.14024	-0.120313	-0.0997904	-0.0786452	-0.0568502	-0.034379	-0.011231	0.0117696	0.0328647	0.0502452	0.062102	0.0666255	0.0627668	0.051806	0.035471	0.015487	-0.00641751	-0.028552	-0.050053	-0.0708942	-0.091085	-0.110638	-0.129563	-0.14787	-0.165572
Ammecr1	51.94	1.42e-10	3.9095e-06	-0.33554	-0.326819	-0.318023	-0.309085	-0.29993	-0.290495	-0.280701	-0.270479	-0.259757	-0.248465	-0.23653	-0.22388	-0.21045	-0.196161	-0.18095	-0.16473	-0.147446	-0.12902	-0.10938	-0.0884585	-0.0661802	-0.0424752	-0.0172721	0.00950038	0.0379136	0.068039	0.099948	0.133668	0.167952	0.200103	0.227343	0.2469	0.255983	0.252972	0.23973	0.2188	0.19271	0.164006	0.13518	0.10749	0.0809765	0.055622	0.0314053	0.0083073	-0.0136913	-0.0346098
Eif2s3x	61.257	1.5788e-12	4.3643e-08	-0.32412	-0.322848	-0.321473	-0.3199	-0.31803	-0.315768	-0.313011	-0.309662	-0.305623	-0.300794	-0.295077	-0.28837	-0.280586	-0.271613	-0.26136	-0.24972	-0.236606	-0.221911	-0.20554	-0.187391	-0.167368	-0.145372	-0.121305	-0.0950664	-0.0665589	-0.0356835	-0.0023416	0.0335179	0.0705444	0.105793	0.136231	0.15883	0.170547	0.169578	0.15783	0.13792	0.11249	0.0841522	0.055479	0.027786	0.00111137	-0.024561	-0.0492475	-0.0729652	-0.0957308	-0.117561
Eif3h	53.227	7.6398e-11	2.1045e-06	-0.10144	-0.114448	-0.127369	-0.140114	-0.1526	-0.164726	-0.176417	-0.187581	-0.198129	-0.207975	-0.21703	-0.22521	-0.232416	-0.238572	-0.24359	-0.24737	-0.249834	-0.250894	-0.25046	-0.248444	-0.244759	-0.239317	-0.23203	-0.22281	-0.211569	-0.19822	-0.18267	-0.164876	-0.145751	-0.127334	-0.111721	-0.10101	-0.0972941	-0.101853	-0.11345	-0.13037	-0.15089	-0.173297	-0.19591	-0.21786	-0.239141	-0.25975	-0.279695	-0.298996	-0.317661	-0.335701
Shmt2	57.683	8.8924e-12	2.4548e-07	-0.39826	-0.388431	-0.378562	-0.368607	-0.35852	-0.348263	-0.337788	-0.327053	-0.316015	-0.304629	-0.292855	-0.28065	-0.267961	-0.254757	-0.24099	-0.22661	-0.21159	-0.195872	-0.17942	-0.162183	-0.144126	-0.125202	-0.105368	-0.0845815	-0.0627981	-0.0399748	-0.016068	0.00893244	0.0340913	0.0573938	0.0767671	0.090138	0.0954347	0.0914411	0.079573	0.061751	0.039894	0.0159204	-0.0082883	-0.031772	-0.0545025	-0.076491	-0.0977513	-0.118295	-0.138134	-0.157281
Pds5a	45.652	2.9101e-09	7.9817e-05	-0.48071	-0.46416	-0.447606	-0.431047	-0.41448	-0.397903	-0.381313	-0.364708	-0.348084	-0.33144	-0.314773	-0.29808	-0.281359	-0.264607	-0.24782	-0.231	-0.214141	-0.19724	-0.1803	-0.163304	-0.146265	-0.129173	-0.112028	-0.0948267	-0.0775659	-0.0602434	-0.042857	-0.025419	-0.00840775	0.00717093	0.0202823	0.029892	0.0349645	0.0349042	0.030459	0.022633	0.012433	0.00086393	-0.01109	-0.022924	-0.0346185	-0.046176	-0.0575979	-0.0688874	-0.0800466	-0.0910777
Ndufb8	57.98	7.7034e-12	2.1269e-07	-0.43938	-0.424626	-0.409871	-0.39512	-0.38038	-0.365644	-0.350923	-0.336217	-0.321529	-0.306861	-0.292214	-0.27759	-0.262999	-0.248435	-0.2339	-0.21941	-0.204947	-0.190527	-0.17615	-0.161816	-0.14753	-0.133294	-0.11911	-0.104981	-0.0909092	-0.0768969	-0.062947	-0.0490763	-0.0357517	-0.0239485	-0.0146704	-0.0089209	-0.00770319	-0.0115842	-0.01979	-0.031292	-0.045059	-0.0600618	-0.075291	-0.090232	-0.104865	-0.1192	-0.133234	-0.14698	-0.160438	-0.173616
Clta	61.579	1.351e-12	3.7354e-08	-0.54602	-0.532129	-0.518209	-0.504233	-0.49017	-0.476	-0.461687	-0.447206	-0.432529	-0.417628	-0.402475	-0.38704	-0.371299	-0.355221	-0.33878	-0.32194	-0.304687	-0.286983	-0.2688	-0.250117	-0.2309	-0.211121	-0.190755	-0.169771	-0.148143	-0.125842	-0.10284	-0.0791395	-0.0555951	-0.0340375	-0.0163497	-0.0044145	-0.0001144	-0.00454084	-0.016356	-0.033759	-0.054947	-0.078117	-0.1015	-0.12421	-0.146202	-0.1675	-0.188102	-0.208033	-0.227298	-0.245912
Acin1	40.907	2.8092e-08	0.0007683	-0.068364	-0.0751272	-0.0818186	-0.0883659	-0.094697	-0.10074	-0.106422	-0.111672	-0.116417	-0.120586	-0.124106	-0.12691	-0.128912	-0.130053	-0.13026	-0.12945	-0.127567	-0.124528	-0.12026	-0.114702	-0.107771	-0.0993978	-0.0895113	-0.0780392	-0.0649092	-0.0500493	-0.033388	-0.0148819	0.00462181	0.0232678	0.0391453	0.050343	0.0549519	0.0518121	0.042073	0.027326	0.0091607	-0.0108311	-0.031091	-0.050824	-0.0700034	-0.088639	-0.10674	-0.124315	-0.141373	-0.157923
Lsm4	62.262	9.7025e-13	2.6833e-08	-0.45355	-0.44153	-0.429459	-0.41728	-0.40494	-0.392386	-0.379562	-0.366417	-0.352895	-0.338944	-0.324509	-0.30954	-0.293974	-0.277766	-0.26086	-0.2432	-0.224739	-0.205416	-0.18518	-0.163976	-0.141752	-0.118454	-0.0940272	-0.068419	-0.0415753	-0.0134424	0.016033	0.0468691	0.0779974	0.107117	0.131861	0.14986	0.158749	0.157131	0.1466	0.12931	0.10743	0.0831118	0.058484	0.034624	0.0115656	-0.010705	-0.0322014	-0.0529358	-0.0729217	-0.0921722
Ube2d3	45.266	3.5e-09	9.5979e-05	-0.33367	-0.325346	-0.317006	-0.308631	-0.3002	-0.291706	-0.283122	-0.274432	-0.265619	-0.256666	-0.247556	-0.23827	-0.228793	-0.219104	-0.20919	-0.19903	-0.188604	-0.1779	-0.1669	-0.155581	-0.143932	-0.131932	-0.119564	-0.106811	-0.0936555	-0.0800795	-0.066066	-0.0516157	-0.0372959	-0.0243153	-0.0139178	-0.0073472	-0.00584718	-0.0101407	-0.019352	-0.032301	-0.047804	-0.0646822	-0.081777	-0.098497	-0.114824	-0.13076	-0.146323	-0.161508	-0.176325	-0.190781
Cers2	58.232	6.8226e-12	1.8841e-07	-0.3393	-0.330458	-0.321587	-0.312655	-0.30363	-0.29448	-0.285175	-0.275685	-0.265977	-0.256021	-0.245786	-0.23524	-0.224355	-0.213096	-0.20143	-0.18934	-0.176777	-0.16372	-0.15014	-0.135992	-0.12126	-0.105907	-0.0899034	-0.0732172	-0.0558176	-0.0376736	-0.018754	0.00094304	0.0205854	0.038389	0.0525182	0.061137	0.0624117	0.0552772	0.041038	0.021453	-0.0017211	-0.0267266	-0.051842	-0.076188	-0.0997401	-0.12251	-0.144516	-0.165765	-0.186272	-0.206051
Tra2b	56.421	1.6367e-11	4.5157e-07	-0.37704	-0.362735	-0.348433	-0.334126	-0.31981	-0.305485	-0.291146	-0.276792	-0.262421	-0.248028	-0.233612	-0.21917	-0.204701	-0.1902	-0.17567	-0.1611	-0.146486	-0.131835	-0.11714	-0.102401	-0.0876109	-0.0727697	-0.0578743	-0.0429223	-0.0279109	-0.0128376	0.0023002	0.0174903	0.0322917	0.0457746	0.0569828	0.06496	0.06875	0.0678014	0.062804	0.054687	0.044376	0.0328011	0.02087	0.0090485	-0.00264502	-0.014213	-0.0256568	-0.0369794	-0.0481825	-0.0592682
Srsf3	58.728	5.3663e-12	1.4823e-07	-0.54789	-0.52452	-0.501178	-0.477887	-0.45467	-0.431558	-0.40857	-0.385734	-0.363075	-0.340618	-0.318389	-0.29641	-0.274714	-0.253319	-0.23225	-0.21154	-0.191206	-0.171278	-0.15178	-0.132735	-0.114171	-0.0961131	-0.078586	-0.0616151	-0.0452256	-0.0294428	-0.014292	0.00018966	0.013622	0.0252333	0.034231	0.039822	0.041215	0.0379837	0.030832	0.020679	0.0084449	-0.00495194	-0.018611	-0.03207	-0.0453141	-0.058346	-0.0711699	-0.0837887	-0.0962063	-0.108426
Ppid	63.253	6.0041e-13	1.6616e-08	-0.45172	-0.435862	-0.419973	-0.404018	-0.38796	-0.371771	-0.355412	-0.338852	-0.322056	-0.304991	-0.287623	-0.26992	-0.251845	-0.233368	-0.21445	-0.19507	-0.175177	-0.15475	-0.13375	-0.112145	-0.0899007	-0.0669841	-0.0433613	-0.0189986	0.00613753	0.0320808	0.058865	0.0864844	0.113794	0.138351	0.157641	0.16915	0.170369	0.159861	0.13951	0.11185	0.079389	0.0446526	0.010111	-0.022978	-0.0545862	-0.084736	-0.113453	-0.140761	-0.166683	-0.191246
Dazap1	69.481	2.9218e-14	8.1045e-10	-0.43136	-0.41953	-0.407644	-0.395641	-0.38346	-0.37105	-0.358345	-0.34529	-0.331825	-0.317892	-0.303433	-0.28839	-0.272703	-0.256314	-0.23917	-0.2212	-0.202354	-0.182574	-0.1618	-0.139974	-0.117037	-0.0929298	-0.067595	-0.0409739	-0.0130079	0.0163615	0.047193	0.0795038	0.112131	0.142565	0.168223	0.18652	0.194883	0.191785	0.17898	0.15884	0.13375	0.106075	0.078148	0.051156	0.0251346	6.7208e-05	-0.0240618	-0.0472684	-0.0695684	-0.0909777
Nudc	74.743	2.2582e-15	6.2711e-11	-0.49414	-0.475678	-0.457198	-0.438686	-0.42013	-0.401501	-0.382797	-0.363997	-0.345085	-0.326044	-0.30686	-0.28752	-0.267996	-0.248284	-0.22836	-0.20822	-0.187835	-0.167195	-0.14628	-0.125083	-0.103579	-0.0817553	-0.0595954	-0.0370835	-0.0142037	0.00906015	0.032724	0.0567749	0.0803564	0.101651	0.118789	0.1299	0.133116	0.127368	0.11404	0.095004	0.072107	0.0472131	0.022142	-0.0021752	-0.0257124	-0.048482	-0.0704964	-0.0917689	-0.112312	-0.132139
Ndufa8	63.141	6.3365e-13	1.7533e-08	-0.49726	-0.477101	-0.45694	-0.436766	-0.41657	-0.396356	-0.376107	-0.35582	-0.33549	-0.315109	-0.294672	-0.27417	-0.253604	-0.23296	-0.21223	-0.19142	-0.170514	-0.149507	-0.12839	-0.107166	-0.08582	-0.0643487	-0.0427457	-0.0210048	0.0008802	0.0229157	0.045108	0.0674355	0.0890664	0.108246	0.123169	0.13203	0.133028	0.125145	0.1098	0.088861	0.064218	0.0377455	0.011283	-0.01423	-0.0387711	-0.062355	-0.0849973	-0.106715	-0.127523	-0.147438
Hspe1-ps2	58.014	7.5801e-12	2.0929e-07	-0.2449	-0.248668	-0.252311	-0.255706	-0.25873	-0.261257	-0.263164	-0.264327	-0.264622	-0.263925	-0.262112	-0.25906	-0.254642	-0.248737	-0.24122	-0.23197	-0.220853	-0.207756	-0.19255	-0.175112	-0.155319	-0.133045	-0.108167	-0.0805607	-0.0501024	-0.016668	0.019867	0.0595704	0.1009	0.140475	0.174818	0.20045	0.213887	0.21304	0.20006	0.1779	0.14954	0.117921	0.085961	0.055137	0.0254946	-0.0029869	-0.0303264	-0.0565432	-0.0816568	-0.105686
Psmd11	48.616	7.0229e-10	1.9293e-05	-0.57195	-0.552089	-0.532219	-0.51233	-0.49241	-0.472459	-0.452457	-0.432398	-0.412273	-0.392072	-0.371787	-0.35141	-0.330922	-0.310325	-0.2896	-0.26875	-0.247757	-0.226611	-0.2053	-0.183827	-0.162171	-0.140326	-0.118282	-0.0960296	-0.0735602	-0.0508639	-0.027931	-0.00477722	0.0178706	0.0384726	0.0554452	0.067205	0.0721688	0.0694342	0.060189	0.046023	0.028522	0.00927497	-0.010162	-0.028995	-0.0471995	-0.064786	-0.081766	-0.0981482	-0.113944	-0.129162
Rbmxl1	64.729	2.934e-13	8.1258e-09	-0.36495	-0.355743	-0.346499	-0.337177	-0.32773	-0.318135	-0.308337	-0.298302	-0.287989	-0.27736	-0.266374	-0.25499	-0.243176	-0.230884	-0.21808	-0.20472	-0.190761	-0.176173	-0.16091	-0.144938	-0.128211	-0.110693	-0.0923441	-0.0731238	-0.0529929	-0.0319118	-0.009841	0.013228	0.0363881	0.05769	0.075128	0.086696	0.0903891	0.0850343	0.072016	0.053207	0.030481	0.00571068	-0.019268	-0.043519	-0.0670137	-0.089765	-0.111785	-0.133086	-0.153681	-0.173581
Nfia	68.756	4.1556e-14	1.1522e-09	-0.33078	-0.317383	-0.303928	-0.290362	-0.27663	-0.262682	-0.248456	-0.2339	-0.218959	-0.203577	-0.1877	-0.17127	-0.15424	-0.136546	-0.11814	-0.098957	-0.0789511	-0.0580648	-0.036243	-0.0134296	0.0104293	0.0353891	0.061505	0.0888318	0.117425	0.147339	0.17863	0.211307	0.244113	0.274339	0.299198	0.3159	0.321669	0.314881	0.29752	0.27224	0.24173	0.208634	0.17558	0.14389	0.113601	0.084693	0.0571398	0.0309198	0.00600949	-0.017614
Uqcrq	60.656	2.1122e-12	5.8383e-08	-0.54143	-0.525272	-0.509077	-0.492816	-0.47646	-0.459965	-0.443309	-0.426454	-0.409369	-0.392019	-0.374373	-0.3564	-0.338057	-0.319322	-0.30016	-0.28053	-0.26041	-0.239761	-0.21855	-0.196747	-0.174316	-0.151225	-0.127441	-0.102931	-0.0776621	-0.0516014	-0.024716	0.00299833	0.0306768	0.0564682	0.0784675	0.09477	0.10347	0.10345	0.096006	0.082895	0.065874	0.0467019	0.0271	0.0079482	-0.0107225	-0.02892	-0.0466531	-0.0639287	-0.0807551	-0.0971401
Setd8	56.886	1.3075e-11	3.6081e-07	-0.51594	-0.495513	-0.475074	-0.454617	-0.43413	-0.413618	-0.393059	-0.372448	-0.351778	-0.33104	-0.310224	-0.28932	-0.268329	-0.247232	-0.22602	-0.2047	-0.18324	-0.161648	-0.13991	-0.11802	-0.0959665	-0.0737424	-0.0513391	-0.028748	-0.00596045	0.017032	0.040238	0.0636404	0.0864809	0.107156	0.124016	0.13541	0.139694	0.135926	0.12535	0.10964	0.090442	0.069432	0.048236	0.027685	0.00780516	-0.011415	-0.0299871	-0.0479213	-0.065229	-0.081921
Gars	77.552	5.7454e-16	1.5963e-11	-0.41411	-0.403428	-0.392678	-0.381786	-0.37068	-0.359288	-0.347539	-0.335362	-0.322685	-0.309437	-0.295546	-0.28094	-0.265552	-0.249306	-0.23213	-0.21396	-0.194714	-0.174327	-0.15273	-0.129842	-0.1056	-0.0799313	-0.0527632	-0.0240245	0.00635609	0.0384499	0.072328	0.108015	0.144141	0.177749	0.205797	0.22524	0.233043	0.227415	0.21044	0.18494	0.15372	0.119621	0.085391	0.052442	0.0208132	-0.0095171	-0.0385707	-0.066369	-0.0929339	-0.118287
Gspt1	72.387	7.108e-15	1.9726e-10	-0.3423	-0.333278	-0.324191	-0.314987	-0.30561	-0.295988	-0.286075	-0.275807	-0.265126	-0.253973	-0.242288	-0.23001	-0.217087	-0.203453	-0.18905	-0.17382	-0.157708	-0.140648	-0.12258	-0.103458	-0.0832088	-0.0617785	-0.0391079	-0.0151379	0.0101905	0.0369364	0.065159	0.094875	0.124868	0.152517	0.175125	0.18999	0.194429	0.186854	0.16914	0.14382	0.11343	0.0804997	0.047504	0.01571	-0.014848	-0.04419	-0.0723356	-0.099306	-0.125121	-0.149801
Vdac1	77.411	6.1569e-16	1.7105e-11	-0.42187	-0.414929	-0.407917	-0.400765	-0.3934	-0.385764	-0.377776	-0.36937	-0.360476	-0.351024	-0.340945	-0.33017	-0.318627	-0.306248	-0.29296	-0.2787	-0.263396	-0.246974	-0.22937	-0.210507	-0.190322	-0.168744	-0.145701	-0.121125	-0.0949461	-0.0670945	-0.0375	-0.006136	0.0257984	0.0557047	0.0809085	0.098736	0.106513	0.102658	0.088939	0.067766	0.041549	0.0126968	-0.016429	-0.044624	-0.0718513	-0.098127	-0.123468	-0.147889	-0.171406	-0.194035
Slc26a1	69.178	3.3839e-14	9.3839e-10	-0.33989	-0.322516	-0.305114	-0.287648	-0.27009	-0.252403	-0.23456	-0.216529	-0.198278	-0.179775	-0.160989	-0.14189	-0.122443	-0.102621	-0.082389	-0.061717	-0.0405743	-0.0189283	0.003252	0.0259981	0.0493415	0.0733134	0.0979455	0.123269	0.149316	0.176116	0.2037	0.232069	0.260075	0.285296	0.305237	0.3174	0.319297	0.309496	0.28985	0.26285	0.23098	0.196721	0.1625	0.12957	0.0979481	0.067622	0.0385673	0.0107633	-0.0158118	-0.0411795
Ube2l3	66.084	1.5207e-13	4.2137e-09	-0.57441	-0.553599	-0.532785	-0.511959	-0.49111	-0.470244	-0.449344	-0.428406	-0.407425	-0.386394	-0.365308	-0.34416	-0.322943	-0.301652	-0.28028	-0.25882	-0.237272	-0.215622	-0.19387	-0.172	-0.150015	-0.127907	-0.105668	-0.0832932	-0.060776	-0.03811	-0.015289	0.00766914	0.0300592	0.0503913	0.0671329	0.078752	0.0837159	0.0811492	0.07219	0.058361	0.041187	0.0221907	0.0028643	-0.016029	-0.0344632	-0.052447	-0.0699865	-0.0870904	-0.103766	-0.12002
Tmem245	37.072	1.7412e-07	0.0047491	-0.1325	-0.131756	-0.130998	-0.130201	-0.12935	-0.128417	-0.127392	-0.126252	-0.124979	-0.123554	-0.121957	-0.12017	-0.118173	-0.115947	-0.11347	-0.11073	-0.107708	-0.104377	-0.10072	-0.0967254	-0.092366	-0.0876255	-0.0824849	-0.0769252	-0.0709273	-0.0644721	-0.057541	-0.0501236	-0.0424986	-0.03527	-0.0290597	-0.02449	-0.0221825	-0.0225232	-0.025173	-0.029656	-0.035492	-0.0422062	-0.04933	-0.056621	-0.0640668	-0.071666	-0.0794143	-0.0873105	-0.0953516	-0.103535
Eif4h	58.396	6.3013e-12	1.7403e-07	-0.50083	-0.481435	-0.462051	-0.442686	-0.42335	-0.404054	-0.384807	-0.365619	-0.3465	-0.327459	-0.308507	-0.28965	-0.270908	-0.25228	-0.23378	-0.21542	-0.197202	-0.179144	-0.16125	-0.14354	-0.126012	-0.108682	-0.0915577	-0.0746496	-0.0579676	-0.0415215	-0.025321	-0.00939385	0.0057117	0.0188543	0.0288604	0.034557	0.0347698	0.0288478	0.017739	0.0026983	-0.01502	-0.0341612	-0.053496	-0.072397	-0.090845	-0.10885	-0.126409	-0.143541	-0.160249	-0.17654
Csde1	57.496	9.7334e-12	2.6865e-07	-0.5042	-0.489167	-0.47411	-0.459009	-0.44384	-0.428582	-0.413211	-0.397707	-0.382046	-0.366206	-0.350164	-0.3339	-0.317388	-0.300608	-0.28354	-0.26615	-0.248434	-0.230357	-0.2119	-0.193038	-0.173752	-0.154019	-0.133816	-0.113121	-0.0919109	-0.070164	-0.047858	-0.0249963	-0.00236684	0.0183528	0.0354362	0.047157	0.0517897	0.0483321	0.038007	0.022462	0.0033455	-0.0176951	-0.039045	-0.05988	-0.080172	-0.099931	-0.119166	-0.137885	-0.156097	-0.173812
Rpn2	61.319	1.532e-12	4.2353e-08	-0.6006	-0.588186	-0.575741	-0.563243	-0.55067	-0.537983	-0.525169	-0.512196	-0.499039	-0.485671	-0.472065	-0.4582	-0.444036	-0.42956	-0.41474	-0.39955	-0.383969	-0.367964	-0.35151	-0.334581	-0.317151	-0.299193	-0.280682	-0.261591	-0.241892	-0.221561	-0.20057	-0.17892	-0.157361	-0.1375	-0.120992	-0.10949	-0.104649	-0.107434	-0.1167	-0.13092	-0.14852	-0.167978	-0.18777	-0.20713	-0.226017	-0.24445	-0.262441	-0.279989	-0.297103	-0.313793
Gstm5	56.018	1.9882e-11	5.4846e-07	-0.10204	-0.0872105	-0.0723875	-0.0575801	-0.042796	-0.0280437	-0.0133304	0.0013361	0.0159477	0.0304966	0.0449751	0.059375	0.0736894	0.0879095	0.10203	0.11604	0.129928	0.143694	0.15733	0.170818	0.184162	0.197348	0.21037	0.22322	0.23589	0.248372	0.26066	0.272728	0.28419	0.294231	0.302013	0.3067	0.307456	0.30381	0.29642	0.28614	0.27386	0.260432	0.24672	0.23315	0.21974	0.20649	0.193401	0.180464	0.167678	0.155041
Xpo1	64.595	3.131e-13	8.6704e-09	-0.52202	-0.499958	-0.477887	-0.455801	-0.43369	-0.411557	-0.389384	-0.367168	-0.344901	-0.322576	-0.300185	-0.27772	-0.255179	-0.232549	-0.20982	-0.187	-0.164065	-0.141014	-0.11784	-0.0945351	-0.0710926	-0.047505	-0.023765	0.00013456	0.024201	0.0484416	0.072864	0.0974461	0.121347	0.142786	0.159936	0.17097	0.174047	0.168145	0.15466	0.13547	0.11244	0.0874451	0.062311	0.037976	0.0144655	-0.0082327	-0.0301325	-0.0512474	-0.0715911	-0.091177
Gm7289	69.535	2.8458e-14	7.894e-10	-0.2198	-0.216688	-0.213501	-0.210165	-0.2066	-0.202742	-0.198507	-0.193822	-0.188613	-0.182804	-0.176321	-0.16909	-0.161034	-0.152079	-0.14215	-0.13117	-0.119073	-0.105774	-0.091201	-0.0752801	-0.0579359	-0.0390936	-0.0186783	0.00338506	0.0271712	0.0527552	0.080212	0.109571	0.139556	0.167396	0.190243	0.20525	0.209563	0.201509	0.183	0.15665	0.12506	0.0908387	0.056532	0.023445	-0.00838714	-0.038985	-0.0683688	-0.0965595	-0.123577	-0.149443
Nudcd2	88.977	2.1718e-18	6.0465e-14	-0.45886	-0.43888	-0.418883	-0.39885	-0.37877	-0.358613	-0.338374	-0.31803	-0.297566	-0.276963	-0.256204	-0.23527	-0.214151	-0.192822	-0.17127	-0.14947	-0.127417	-0.105084	-0.082458	-0.059521	-0.0362551	-0.0126433	0.0113317	0.0356871	0.0604402	0.0856084	0.11121	0.137225	0.162635	0.185276	0.202922	0.21335	0.214325	0.204594	0.18584	0.16034	0.13032	0.0980669	0.065775	0.034577	0.00450136	-0.024469	-0.0523533	-0.0791694	-0.104936	-0.129671
Hnrnpdl	64.282	3.6453e-13	1.0093e-08	-0.45729	-0.442193	-0.427075	-0.411914	-0.39669	-0.381377	-0.365956	-0.350406	-0.334705	-0.318831	-0.302762	-0.28648	-0.269953	-0.253171	-0.23611	-0.21874	-0.20105	-0.183013	-0.16461	-0.145816	-0.126611	-0.106974	-0.0868834	-0.0663167	-0.0452527	-0.0236697	-0.0015462	0.0211144	0.0435678	0.0642268	0.0814584	0.09363	0.0991082	0.0969425	0.088274	0.074644	0.057594	0.0386661	0.01937	0.00047726	-0.0179848	-0.036024	-0.0536463	-0.0708598	-0.0876713	-0.104088
Strap	77.045	7.3568e-16	2.0436e-11	-0.3961	-0.380668	-0.365215	-0.349727	-0.33418	-0.318568	-0.302862	-0.287047	-0.271105	-0.255018	-0.238768	-0.22234	-0.205706	-0.188858	-0.17177	-0.15444	-0.136826	-0.118926	-0.10072	-0.0821831	-0.0633041	-0.0440625	-0.0244401	-0.00441889	0.0160194	0.0368927	0.058219	0.0799881	0.101328	0.120391	0.135275	0.14408	0.144897	0.136646	0.12074	0.099074	0.073538	0.046028	0.018397	-0.0084071	-0.0343588	-0.059472	-0.0837597	-0.107237	-0.129917	-0.151814
Rbx1	62.363	9.2413e-13	2.5561e-08	-0.16456	-0.165613	-0.166612	-0.167503	-0.16823	-0.168751	-0.169	-0.168929	-0.168482	-0.167607	-0.166251	-0.16436	-0.161879	-0.158757	-0.15494	-0.15037	-0.145001	-0.138774	-0.13164	-0.123538	-0.114421	-0.104234	-0.0929231	-0.0804346	-0.0667152	-0.0517113	-0.035369	-0.0176646	0.00058582	0.0176059	0.0315679	0.040644	0.0430062	0.037565	0.025494	0.008401	-0.012107	-0.0344235	-0.056973	-0.078952	-0.100335	-0.12113	-0.141353	-0.161008	-0.180106	-0.198658
Cox5a	68.719	4.2293e-14	1.1726e-09	-0.43038	-0.429905	-0.429355	-0.428659	-0.42774	-0.426529	-0.424949	-0.422928	-0.420391	-0.417265	-0.413476	-0.40895	-0.403617	-0.397399	-0.39022	-0.38202	-0.372708	-0.36222	-0.35048	-0.337416	-0.322953	-0.307017	-0.289535	-0.270433	-0.249639	-0.227077	-0.20268	-0.176396	-0.14931	-0.123741	-0.102085	-0.086734	-0.0800839	-0.0835659	-0.095662	-0.11429	-0.13736	-0.162801	-0.18856	-0.21361	-0.237901	-0.26146	-0.284283	-0.306396	-0.327808	-0.34853
Got2	68.791	4.0838e-14	1.1323e-09	-0.52741	-0.511951	-0.496473	-0.480949	-0.46536	-0.449672	-0.433872	-0.417934	-0.401835	-0.385553	-0.369063	-0.35234	-0.33537	-0.318122	-0.30057	-0.2827	-0.26449	-0.245907	-0.22693	-0.207546	-0.187721	-0.167437	-0.146669	-0.125395	-0.103593	-0.0812385	-0.058309	-0.0348108	-0.011606	0.00946854	0.026523	0.037668	0.0410133	0.0354694	0.022399	0.0036337	-0.018994	-0.0436522	-0.068546	-0.092759	-0.116264	-0.13907	-0.161194	-0.182642	-0.203428	-0.223564
Eif4ebp1	70.143	2.117e-14	5.8728e-10	-0.33237	-0.328022	-0.323589	-0.318989	-0.31414	-0.308954	-0.303352	-0.29725	-0.290564	-0.28321	-0.275105	-0.26617	-0.256308	-0.24545	-0.23351	-0.22039	-0.206031	-0.190333	-0.17322	-0.154597	-0.134392	-0.112519	-0.0888932	-0.0634317	-0.0360508	-0.0066673	0.024802	0.0583984	0.09289	0.1256	0.153772	0.17465	0.18548	0.18461	0.17378	0.15539	0.13182	0.105472	0.078681	0.052646	0.0274068	0.0029494	-0.0207388	-0.0436711	-0.0658604	-0.0873197
Tomm7	64.575	3.1628e-13	8.7578e-09	-0.4363	-0.425072	-0.413827	-0.40254	-0.39119	-0.37976	-0.368225	-0.356565	-0.344761	-0.332792	-0.320636	-0.30827	-0.295682	-0.282843	-0.26974	-0.25634	-0.242629	-0.22859	-0.2142	-0.199435	-0.184278	-0.168707	-0.152702	-0.136241	-0.119304	-0.10187	-0.08392	-0.0654541	-0.047171	-0.0305569	-0.0171415	-0.0084543	-0.00602449	-0.0107402	-0.02152	-0.036908	-0.055445	-0.075674	-0.096167	-0.1162	-0.135735	-0.15479	-0.173379	-0.191499	-0.209164	-0.226379
Psmd1	58.876	4.9955e-12	1.38e-07	-0.41967	-0.404056	-0.388431	-0.372784	-0.3571	-0.341381	-0.325603	-0.30976	-0.29384	-0.277833	-0.261728	-0.24551	-0.229181	-0.212716	-0.19611	-0.17935	-0.162428	-0.145332	-0.12805	-0.110571	-0.0928851	-0.0749814	-0.0568488	-0.0384764	-0.0198532	-0.00096832	0.018189	0.0376107	0.0567254	0.0743208	0.08915	0.099966	0.105522	0.105091	0.099544	0.090056	0.077801	0.063957	0.049674	0.035543	0.0215854	0.0077994	-0.00581826	-0.0192704	-0.0325599	-0.0456896
Dhx15	81.086	1.0253e-16	2.8508e-12	-0.52694	-0.508321	-0.489691	-0.471032	-0.45233	-0.433564	-0.414725	-0.395798	-0.376765	-0.357614	-0.338328	-0.31889	-0.299295	-0.279518	-0.25955	-0.23937	-0.218963	-0.198321	-0.17743	-0.156262	-0.134815	-0.11307	-0.0910123	-0.0686264	-0.0458975	-0.0228109	0.00064828	0.0244663	0.0477831	0.0687755	0.0855684	0.096286	0.0990542	0.0928001	0.078917	0.05927	0.035723	0.0101421	-0.015647	-0.040712	-0.0650252	-0.088598	-0.111443	-0.133573	-0.155	-0.175736
Paics	74.684	2.3245e-15	6.455e-11	-0.3712	-0.357983	-0.344749	-0.331492	-0.3182	-0.30486	-0.291462	-0.277992	-0.26444	-0.250793	-0.23704	-0.22317	-0.209168	-0.195025	-0.18073	-0.16627	-0.151629	-0.136801	-0.12177	-0.106532	-0.0910663	-0.0753647	-0.0594151	-0.0432056	-0.0267246	-0.0099601	0.0070996	0.0244436	0.04139	0.0564938	0.0682681	0.075226	0.0758822	0.0693843	0.056831	0.039693	0.019443	-0.00245007	-0.024543	-0.046101	-0.0671009	-0.087552	-0.107463	-0.126844	-0.145703	-0.16405
Cs	85.874	9.8959e-18	2.7539e-13	-0.5229	-0.499358	-0.475814	-0.452274	-0.42874	-0.405213	-0.381695	-0.358189	-0.334696	-0.311218	-0.287757	-0.26432	-0.240895	-0.217496	-0.19412	-0.17078	-0.147456	-0.124168	-0.10091	-0.0776887	-0.0545022	-0.0313535	-0.00824447	0.0148229	0.0378468	0.0608254	0.083757	0.106613	0.128622	0.148158	0.163553	0.17314	0.175241	0.168926	0.1555	0.13668	0.11422	0.0898488	0.065256	0.041312	0.018044	-0.0045595	-0.0265093	-0.0478168	-0.0684928	-0.0885485
Htra2	80.958	1.0913e-16	3.0343e-12	-0.54443	-0.527559	-0.510637	-0.493613	-0.47644	-0.45906	-0.441429	-0.423495	-0.405207	-0.386514	-0.367366	-0.34771	-0.327502	-0.306685	-0.28521	-0.26303	-0.240086	-0.216336	-0.19173	-0.166204	-0.139722	-0.112229	-0.0836735	-0.0540052	-0.0231736	0.00887187	0.042182	0.0767678	0.111495	0.143924	0.171544	0.19185	0.202317	0.201484	0.19105	0.17331	0.15058	0.125171	0.099336	0.074231	0.0498944	0.026313	0.00347499	-0.018633	-0.0400233	-0.0607085
Mthfd1l	89.174	1.9725e-18	5.492e-14	-0.42768	-0.409239	-0.390766	-0.372234	-0.35362	-0.334882	-0.316002	-0.296949	-0.277693	-0.258205	-0.238457	-0.21842	-0.198061	-0.177356	-0.15627	-0.13479	-0.112865	-0.0904798	-0.067601	-0.0442015	-0.0202509	0.00427923	0.0294179	0.0551942	0.0816369	0.108775	0.13664	0.165219	0.193472	0.219172	0.240025	0.25374	0.258025	0.251561	0.236	0.21358	0.18651	0.157023	0.1273	0.098465	0.070537	0.043505	0.0173557	-0.0079273	-0.0323584	-0.0559527
Prelid1	101.388	4.9804e-21	1.3887e-16	-0.5771	-0.564599	-0.552042	-0.539363	-0.5265	-0.513397	-0.499988	-0.486215	-0.472016	-0.457331	-0.442098	-0.42626	-0.409749	-0.39251	-0.37448	-0.3556	-0.335808	-0.315043	-0.29324	-0.270351	-0.246303	-0.221039	-0.194498	-0.166619	-0.137343	-0.106607	-0.074351	-0.0405582	-0.00650944	0.025039	0.0512501	0.069287	0.0763142	0.0706682	0.05429	0.029809	-0.00014423	-0.0329402	-0.066003	-0.098016	-0.128943	-0.1588	-0.187604	-0.215375	-0.24213	-0.267886
Arf1	60.51	2.2669e-12	6.2657e-08	-0.52201	-0.517047	-0.512054	-0.506997	-0.50185	-0.496569	-0.491136	-0.485514	-0.479672	-0.47358	-0.467205	-0.46052	-0.453481	-0.446071	-0.43825	-0.42999	-0.421264	-0.412033	-0.40227	-0.391939	-0.381012	-0.369459	-0.357246	-0.344342	-0.330717	-0.316338	-0.30117	-0.28522	-0.269182	-0.254586	-0.243001	-0.23599	-0.235133	-0.24134	-0.25355	-0.2703	-0.29016	-0.311674	-0.33342	-0.35468	-0.375422	-0.39566	-0.415404	-0.434659	-0.453435	-0.47174
Ddx3x	103.304	1.9463e-21	5.4285e-17	-0.36337	-0.346344	-0.329288	-0.312177	-0.29498	-0.277681	-0.260241	-0.242637	-0.22484	-0.206824	-0.188562	-0.17003	-0.151187	-0.13202	-0.1125	-0.092588	-0.0722692	-0.0515116	-0.030288	-0.00857047	0.0136678	0.0364545	0.0598169	0.0837826	0.108379	0.133633	0.15957	0.186189	0.212377	0.235793	0.254021	0.26465	0.265261	0.254479	0.2341	0.20651	0.17413	0.139345	0.10451	0.070831	0.0383316	0.0069959	-0.0231957	-0.0522628	-0.0802247	-0.107101
Ddb1	60.12	2.7368e-12	7.5638e-08	0.0020518	-0.0059301	-0.0138387	-0.0216006	-0.029142	-0.0363908	-0.0432725	-0.0497141	-0.0556423	-0.0609837	-0.065665	-0.069613	-0.0727539	-0.0750147	-0.076322	-0.076603	-0.0757828	-0.0737896	-0.070549	-0.065989	-0.060035	-0.0526141	-0.0436529	-0.033078	-0.0208162	-0.00679409	0.0090617	0.026797	0.0456473	0.063926	0.0798965	0.091822	0.0979663	0.0972575	0.090664	0.079546	0.065261	0.0491697	0.032602	0.016241	0.00011212	-0.015789	-0.0314655	-0.0469217	-0.0621612	-0.0771877
Bag1	58.362	6.4048e-12	1.7688e-07	-0.41185	-0.386513	-0.361215	-0.335986	-0.31086	-0.285874	-0.26106	-0.236453	-0.212089	-0.188002	-0.164227	-0.1408	-0.117748	-0.0951143	-0.07293	-0.051231	-0.0300508	-0.0094242	0.010614	0.0300296	0.0487876	0.0668534	0.0841925	0.10077	0.116552	0.131504	0.14559	0.158767	0.170729	0.180869	0.188565	0.19319	0.19413	0.191053	0.18455	0.1754	0.16436	0.152192	0.13966	0.12714	0.11466	0.10221	0.0897883	0.0773993	0.0650408	0.0527123
Hmgn1	86.244	8.2597e-18	2.2988e-13	-0.42379	-0.410252	-0.396662	-0.382971	-0.36913	-0.355084	-0.340787	-0.326187	-0.311234	-0.295877	-0.280066	-0.26375	-0.246878	-0.229401	-0.21127	-0.19243	-0.17283	-0.152425	-0.13116	-0.108989	-0.0858583	-0.0617176	-0.0365167	-0.0102053	0.0172672	0.0459513	0.075897	0.107117	0.138461	0.167463	0.191584	0.20829	0.215029	0.210327	0.19592	0.17416	0.1474	0.118013	0.088291	0.059418	0.0314297	0.0043124	-0.0219488	-0.0473684	-0.0719609	-0.0957407
Hsph1	108.192	1.7678e-22	4.9325e-18	-0.42089	-0.400908	-0.380878	-0.360762	-0.34052	-0.320097	-0.299462	-0.278568	-0.25737	-0.235827	-0.213895	-0.19153	-0.16869	-0.145331	-0.12141	-0.096883	-0.0717075	-0.0458404	-0.019238	0.00814237	0.0363445	0.0654114	0.0953864	0.126313	0.158233	0.191192	0.22523	0.260347	0.295122	0.32653	0.351458	0.36679	0.369427	0.357573	0.33354	0.3004	0.26125	0.219164	0.17717	0.1368	0.0981008	0.06104	0.0255912	-0.0082725	-0.0405785	-0.0713543
Tomm22	93.478	2.4013e-19	6.6897e-15	-0.56121	-0.544063	-0.526851	-0.509518	-0.492	-0.474249	-0.456192	-0.437771	-0.418928	-0.399602	-0.379732	-0.35926	-0.338119	-0.316255	-0.29361	-0.27011	-0.245708	-0.22034	-0.19394	-0.166462	-0.137831	-0.107992	-0.0768836	-0.0444463	-0.0106194	0.0246576	0.061445	0.0997563	0.138223	0.173905	0.203776	0.22481	0.233981	0.229522	0.21353	0.18883	0.15825	0.124639	0.090761	0.058034	0.0264993	-0.0038628	-0.0330717	-0.0611469	-0.0881079	-0.113974
Eif3b	82.377	5.4608e-17	1.519e-12	-0.34859	-0.338809	-0.32898	-0.319053	-0.30898	-0.298711	-0.288199	-0.277394	-0.266248	-0.254712	-0.242737	-0.23027	-0.217274	-0.203689	-0.18947	-0.17457	-0.158936	-0.142523	-0.12528	-0.10716	-0.0881128	-0.0680903	-0.0470437	-0.0249241	-0.00168273	0.0227291	0.04836	0.075225	0.102327	0.12752	0.148595	0.16334	0.169554	0.165926	0.15393	0.13559	0.11289	0.0878459	0.062429	0.03764	0.0135121	-0.0099655	-0.0328037	-0.0550134	-0.0766055	-0.0975908
Prpf8	69.425	3.0019e-14	8.3258e-10	0.0059955	-0.0046766	-0.0152574	-0.0256555	-0.03578	-0.0455391	-0.0548418	-0.0635968	-0.0717128	-0.0790985	-0.0856625	-0.091314	-0.0959607	-0.0995123	-0.10188	-0.10296	-0.102681	-0.100938	-0.097643	-0.0927048	-0.0860321	-0.0775335	-0.0671179	-0.054694	-0.0401705	-0.023456	-0.0044593	0.0168771	0.0396155	0.0616861	0.0809573	0.095297	0.102576	0.10148	0.09321	0.07945	0.061881	0.0421858	0.022012	0.0022029	-0.0172113	-0.036237	-0.0548814	-0.0731502	-0.0910501	-0.108588
Idh3a	111.98	2.7519e-23	7.6819e-19	-0.46732	-0.452531	-0.43767	-0.422659	-0.40742	-0.391889	-0.37598	-0.359622	-0.342739	-0.325257	-0.307101	-0.2882	-0.268468	-0.247841	-0.22624	-0.20359	-0.179819	-0.154848	-0.1286	-0.101013	-0.0719983	-0.041486	-0.009401	0.0243315	0.0597864	0.0970387	0.13616	0.177182	0.218563	0.257009	0.289123	0.31151	0.320778	0.314934	0.2963	0.26803	0.23326	0.195153	0.15678	0.11972	0.0840106	0.049639	0.0165804	-0.0151886	-0.0456898	-0.0749454
Nop58	98.84	1.7371e-20	4.8415e-16	-0.42629	-0.410799	-0.395261	-0.379638	-0.36389	-0.347966	-0.33183	-0.315439	-0.298748	-0.281716	-0.2643	-0.24646	-0.228143	-0.209317	-0.18994	-0.16996	-0.149337	-0.128035	-0.10601	-0.0832081	-0.059599	-0.0351359	-0.00977583	0.0165238	0.0438056	0.0721124	0.10149	0.131927	0.162102	0.189173	0.210217	0.22231	0.222538	0.209219	0.18451	0.15131	0.1125	0.0709829	0.029577	-0.01027	-0.0485219	-0.085206	-0.120347	-0.153971	-0.186106	-0.216776
Actl6a	74.422	2.6398e-15	7.3299e-11	-0.47337	-0.449847	-0.426341	-0.402866	-0.37944	-0.35607	-0.332781	-0.309583	-0.286494	-0.263528	-0.240701	-0.21803	-0.195526	-0.173208	-0.15109	-0.12919	-0.10752	-0.0860968	-0.064936	-0.0440535	-0.0234639	-0.00318288	0.0167741	0.0363916	0.0556543	0.0745466	0.093053	0.111141	0.128267	0.143304	0.155097	0.16249	0.164319	0.159949	0.15031	0.13665	0.1202	0.102201	0.083863	0.065808	0.0480595	0.030611	0.013458	-0.0034047	-0.019982	-0.036279
Usmg5	109.745	8.2493e-23	2.3021e-18	-0.58268	-0.556845	-0.531007	-0.50517	-0.47933	-0.453499	-0.427666	-0.401834	-0.376005	-0.350178	-0.324354	-0.29853	-0.272716	-0.246903	-0.22109	-0.19529	-0.169489	-0.143694	-0.1179	-0.0921204	-0.0663426	-0.0405711	-0.0148064	0.0109514	0.0367019	0.0624448	0.08818	0.113875	0.138578	0.160288	0.176947	0.1865	0.186881	0.176945	0.15831	0.13314	0.10357	0.0717763	0.039853	0.008882	-0.0211073	-0.050131	-0.0782045	-0.105344	-0.131567	-0.156888
Ankrd13a	73.542	4.0521e-15	1.1249e-10	-0.10245	-0.109464	-0.116405	-0.1232	-0.12978	-0.136059	-0.141976	-0.147453	-0.152419	-0.156799	-0.160521	-0.16351	-0.165696	-0.167003	-0.16736	-0.16669	-0.164923	-0.161986	-0.1578	-0.152306	-0.145417	-0.137065	-0.127176	-0.115677	-0.102495	-0.0875566	-0.070789	-0.0521503	-0.0325205	-0.0138294	0.00193641	0.01279	0.0167459	0.0125973	0.0015338	-0.014797	-0.034748	-0.0566705	-0.078951	-0.10076	-0.122084	-0.14292	-0.163271	-0.183154	-0.202576	-0.221544
Rpl35a	65.065	2.4939e-13	6.9081e-09	-0.39257	-0.38434	-0.376109	-0.367873	-0.35963	-0.351372	-0.343101	-0.334814	-0.326507	-0.318178	-0.309823	-0.30144	-0.293026	-0.284578	-0.27609	-0.26757	-0.259004	-0.250393	-0.24173	-0.233024	-0.224261	-0.215441	-0.206562	-0.197622	-0.188616	-0.179543	-0.1704	-0.161193	-0.152228	-0.14415	-0.13762	-0.1333	-0.131856	-0.133675	-0.13832	-0.14519	-0.15368	-0.163207	-0.17317	-0.18327	-0.193489	-0.20383	-0.214289	-0.224864	-0.235553	-0.246354
Api5	81.316	9.1665e-17	2.5491e-12	-0.25472	-0.250958	-0.247122	-0.243138	-0.23893	-0.23442	-0.229539	-0.224209	-0.218355	-0.211904	-0.204781	-0.19691	-0.188216	-0.178626	-0.16806	-0.15646	-0.143728	-0.129803	-0.11461	-0.0980671	-0.0801066	-0.0606514	-0.0396268	-0.016958	0.0074298	0.0336112	0.061661	0.0916143	0.12234	0.151379	0.176201	0.19428	0.203071	0.201074	0.18988	0.17169	0.14869	0.123086	0.09702	0.071593	0.0468434	0.022758	-0.00067277	-0.023461	-0.0456175	-0.0671534
Tc2n	113.871	1.0867e-23	3.0341e-19	-0.53469	-0.518775	-0.50278	-0.486633	-0.47026	-0.45358	-0.436521	-0.419007	-0.400962	-0.382308	-0.362972	-0.34288	-0.321944	-0.300101	-0.27727	-0.25338	-0.228346	-0.202098	-0.17456	-0.145654	-0.115306	-0.0834387	-0.0499767	-0.0148439	0.0220356	0.0607377	0.10134	0.143859	0.186712	0.22648	0.259644	0.28269	0.292098	0.285811	0.26625	0.23668	0.20038	0.160628	0.12063	0.082015	0.0448379	0.0090733	-0.0253029	-0.058314	-0.0899838	-0.120336
Rpl24	82.273	5.745e-17	1.598e-12	-0.20732	-0.206797	-0.206217	-0.205525	-0.20466	-0.203578	-0.202212	-0.200508	-0.19841	-0.195863	-0.19281	-0.1892	-0.184963	-0.180055	-0.17442	-0.16799	-0.160724	-0.152557	-0.14343	-0.133299	-0.122097	-0.109771	-0.096264	-0.0815209	-0.0654851	-0.0481004	-0.029311	-0.00908934	0.0117175	0.0312706	0.0476766	0.059042	0.0634749	0.0598381	0.049319	0.033549	0.01416	-0.00721671	-0.028983	-0.050322	-0.0712043	-0.091639	-0.111633	-0.131193	-0.150328	-0.169044
Ewsr1	68.665	4.3434e-14	1.2042e-09	-0.25088	-0.242462	-0.234023	-0.22555	-0.21703	-0.208432	-0.199753	-0.190971	-0.182069	-0.17303	-0.163836	-0.15447	-0.144916	-0.135156	-0.12517	-0.11495	-0.104467	-0.0937108	-0.082663	-0.0713063	-0.0596234	-0.0475972	-0.0352106	-0.0224463	-0.00928723	0.00428382	0.018284	0.0327124	0.0470383	0.0601274	0.0708132	0.077929	0.0803071	0.0772611	0.069573	0.058307	0.044527	0.0292968	0.013659	-0.0018528	-0.0172174	-0.032437	-0.0475153	-0.0624534	-0.0772542	-0.0919201
Mns1	119.355	7.3362e-25	2.0491e-20	-0.33365	-0.318987	-0.304233	-0.289305	-0.27412	-0.258578	-0.242607	-0.226113	-0.20901	-0.191211	-0.17263	-0.15318	-0.132771	-0.11132	-0.088737	-0.064937	-0.0398327	-0.0133364	0.014639	0.044179	0.0753721	0.108305	0.143064	0.179737	0.21841	0.25917	0.30211	0.347245	0.392946	0.43566	0.471736	0.49752	0.509371	0.505127	0.48724	0.45905	0.42388	0.385069	0.34587	0.30796	0.271388	0.23613	0.202154	0.169451	0.137996	0.107766
Sfxn1	112.669	1.9616e-23	5.4761e-19	-0.3284	-0.323978	-0.319465	-0.314766	-0.30979	-0.304439	-0.298625	-0.292253	-0.28523	-0.277464	-0.268861	-0.25933	-0.248773	-0.237102	-0.22422	-0.21004	-0.194468	-0.177406	-0.15876	-0.138448	-0.116366	-0.0924253	-0.0665322	-0.038594	-0.00851787	0.0237893	0.05842	0.0954154	0.133259	0.168665	0.198252	0.21864	0.226441	0.219658	0.20051	0.17205	0.13729	0.0992751	0.060981	0.023924	-0.011852	-0.046368	-0.079646	-0.111706	-0.142568	-0.172255
Eif3d	94.676	1.3358e-19	3.7216e-15	-0.44585	-0.428262	-0.410656	-0.39301	-0.3753	-0.357517	-0.33963	-0.321622	-0.303474	-0.285164	-0.266675	-0.24798	-0.229072	-0.20992	-0.19051	-0.17081	-0.150815	-0.130497	-0.10984	-0.088818	-0.0674159	-0.0456121	-0.0233865	-0.00071899	0.0224105	0.0460219	0.070136	0.0947403	0.118913	0.14069	0.158054	0.16899	0.171468	0.164338	0.14907	0.12764	0.10202	0.074191	0.046087	0.018698	-0.0079478	-0.033861	-0.0590548	-0.0835408	-0.107331	-0.130439
Txn2	100.321	8.4044e-21	2.3431e-16	-0.43394	-0.414535	-0.395097	-0.375595	-0.35599	-0.336265	-0.316372	-0.296285	-0.275971	-0.255397	-0.234531	-0.21334	-0.191791	-0.169853	-0.14749	-0.12468	-0.101378	-0.0775568	-0.053184	-0.0282265	-0.00265228	0.0235713	0.0504768	0.0780965	0.106463	0.135609	0.16557	0.196332	0.226836	0.2548	0.277877	0.29372	0.299983	0.295305	0.28134	0.26033	0.23451	0.206115	0.17733	0.14928	0.121996	0.095468	0.069684	0.0446302	0.0202942	-0.00333631
Morf4l1	76.749	8.501e-16	2.3612e-11	-0.075046	-0.0822008	-0.0892993	-0.0962858	-0.1031	-0.109698	-0.116012	-0.121989	-0.127574	-0.13271	-0.137341	-0.14141	-0.144866	-0.147648	-0.1497	-0.15097	-0.151394	-0.150923	-0.1495	-0.147066	-0.143568	-0.138948	-0.133151	-0.12612	-0.1178	-0.108134	-0.097066	-0.0845649	-0.071313	-0.0588067	-0.0485861	-0.042192	-0.0411632	-0.0464382	-0.057104	-0.071894	-0.089541	-0.108779	-0.12837	-0.14767	-0.166663	-0.18535	-0.203749	-0.221851	-0.239665	-0.257197
Sipa1l3	93.423	2.467e-19	6.8724e-15	-0.2083	-0.21193	-0.215439	-0.218714	-0.22164	-0.224094	-0.225964	-0.227133	-0.227482	-0.226895	-0.225254	-0.22244	-0.218345	-0.212843	-0.20582	-0.19716	-0.186738	-0.174447	-0.16017	-0.14378	-0.125169	-0.104218	-0.0808093	-0.0548256	-0.02615	0.00533431	0.039745	0.0771446	0.11604	0.153163	0.185147	0.20863	0.220245	0.217963	0.20385	0.18074	0.15149	0.118944	0.085887	0.053744	0.0225619	-0.0076759	-0.036985	-0.065381	-0.0928799	-0.119497
Mta2	84.896	1.5962e-17	4.4414e-13	-0.18551	-0.181152	-0.176748	-0.172252	-0.16762	-0.162797	-0.157746	-0.152418	-0.146766	-0.140745	-0.134308	-0.12741	-0.120001	-0.112039	-0.10348	-0.094267	-0.0843637	-0.0737216	-0.062294	-0.0500345	-0.0368971	-0.0228355	-0.00780358	0.00824495	0.0253563	0.0435766	0.062952	0.0835036	0.104501	0.124359	0.141447	0.15413	0.16079	0.160427	0.15404	0.143	0.12867	0.11243	0.095621	0.078931	0.0623879	0.045989	0.0297309	0.0136124	-0.00236927	-0.0182166
Cox7a2	92.234	4.4131e-19	1.2292e-14	-0.62051	-0.603134	-0.585705	-0.568167	-0.55047	-0.532554	-0.51437	-0.495863	-0.476978	-0.457663	-0.437863	-0.41752	-0.396593	-0.375015	-0.35274	-0.3297	-0.305864	-0.281162	-0.25554	-0.228956	-0.201345	-0.172656	-0.142836	-0.111831	-0.0795863	-0.0460491	-0.011165	0.0250781	0.0614765	0.0954408	0.124307	0.14541	0.156089	0.154769	0.14324	0.12392	0.099231	0.0716094	0.043426	0.015896	-0.0109391	-0.037091	-0.0625722	-0.0873927	-0.111564	-0.135099
Rpia	129.026	6.292e-27	1.7595e-22	-0.64263	-0.623438	-0.604166	-0.584737	-0.56507	-0.54509	-0.524715	-0.503866	-0.482466	-0.460435	-0.437694	-0.41416	-0.389768	-0.364425	-0.33806	-0.31059	-0.281931	-0.252015	-0.22076	-0.188083	-0.15391	-0.118159	-0.0807529	-0.041612	-0.00065751	0.0421893	0.087007	0.133819	0.18098	0.224955	0.262102	0.28878	0.301349	0.297673	0.28023	0.25239	0.21751	0.178949	0.14001	0.10237	0.0660811	0.031121	-0.00253235	-0.0349015	-0.0660084	-0.0958752
Loxl2	128.14	9.7326e-27	2.7212e-22	-0.39743	-0.392242	-0.386918	-0.381328	-0.37534	-0.368812	-0.361619	-0.353626	-0.344699	-0.334704	-0.323508	-0.31098	-0.296979	-0.281378	-0.26404	-0.24484	-0.223633	-0.200292	-0.17468	-0.146669	-0.116121	-0.0829032	-0.046883	-0.00792651	0.0340996	0.0793288	0.12789	0.179861	0.23325	0.28376	0.326962	0.35843	0.373733	0.370233	0.35077	0.31925	0.27955	0.23558	0.19114	0.14819	0.106777	0.066884	0.028482	-0.0084528	-0.0439462	-0.0780234
Hypk	130.01	3.8747e-27	1.0836e-22	-0.13219	-0.131159	-0.130012	-0.128643	-0.12694	-0.124795	-0.122095	-0.118729	-0.114586	-0.109555	-0.103526	-0.096387	-0.0880279	-0.0783371	-0.067204	-0.054517	-0.0401664	-0.0240401	-0.0060276	0.0139822	0.0361001	0.0604372	0.0871044	0.116213	0.147873	0.182196	0.21929	0.259213	0.300187	0.338375	0.369827	0.39059	0.396713	0.385863	0.36067	0.3247	0.28154	0.234766	0.18788	0.14266	0.0991702	0.057372	0.0172406	-0.0212532	-0.0581374	-0.0934402
Sf3b4	134.374	4.515e-28	1.2634e-23	-0.39959	-0.394743	-0.389766	-0.384519	-0.37887	-0.372676	-0.36581	-0.358136	-0.349517	-0.339819	-0.328907	-0.31665	-0.302902	-0.287539	-0.27042	-0.25142	-0.23039	-0.207204	-0.18173	-0.153819	-0.123349	-0.0901823	-0.054183	-0.0152163	0.0268527	0.0721587	0.12084	0.172953	0.226575	0.277488	0.321358	0.35385	0.370623	0.369089	0.35199	0.32308	0.28614	0.244923	0.20312	0.16262	0.123471	0.08566	0.049161	0.0139528	-0.0199871	-0.0526811
Sphk1	150.336	1.7244e-31	4.8298e-27	-0.35561	-0.350062	-0.344335	-0.338251	-0.33163	-0.324304	-0.316084	-0.306796	-0.296262	-0.284304	-0.270743	-0.2554	-0.238104	-0.218669	-0.19692	-0.17268	-0.145765	-0.116005	-0.083218	-0.0472265	-0.00785275	0.0350814	0.081754	0.132343	0.187027	0.245983	0.30939	0.377335	0.44727	0.513644	0.57074	0.61285	0.634248	0.631541	0.60841	0.56989	0.52103	0.46686	0.41232	0.35993	0.309769	0.26179	0.215958	0.172239	0.130598	0.0909961
Aco2	116.352	3.2106e-24	8.9656e-20	-0.4371	-0.414528	-0.391945	-0.369343	-0.34671	-0.324043	-0.301326	-0.278552	-0.25571	-0.232793	-0.209789	-0.18669	-0.163484	-0.140165	-0.11672	-0.093144	-0.0694225	-0.0455484	-0.021512	0.00269716	0.0270877	0.0516695	0.0764521	0.101445	0.126658	0.152101	0.17778	0.203679	0.228796	0.251029	0.268216	0.27819	0.2788	0.268805	0.24985	0.22412	0.1938	0.161091	0.12812	0.095994	0.0647375	0.034339	0.00478352	-0.0239424	-0.0518533	-0.0789636
Mdh2	126.358	2.3394e-26	6.5395e-22	-0.55831	-0.538784	-0.51922	-0.499585	-0.47984	-0.459957	-0.439891	-0.419611	-0.39908	-0.378261	-0.35712	-0.33562	-0.313727	-0.291403	-0.26861	-0.24532	-0.22149	-0.197086	-0.17207	-0.146415	-0.120075	-0.0930177	-0.0652077	-0.036609	-0.00718552	0.0230984	0.054279	0.0863533	0.118206	0.14745	0.171632	0.1883	0.194994	0.190289	0.1759	0.15413	0.12729	0.0977071	0.067637	0.038241	0.00955516	-0.018431	-0.0457286	-0.0723502	-0.0983072	-0.123611
C1qbp	166.892	4.8578e-35	1.3622e-30	-0.2352	-0.227274	-0.219259	-0.211069	-0.20262	-0.193812	-0.184569	-0.1748	-0.164417	-0.153333	-0.141458	-0.12871	-0.114991	-0.100222	-0.084313	-0.067176	-0.0487228	-0.0288665	-0.0075189	0.0154075	0.0400005	0.0663478	0.0945372	0.124656	0.156793	0.191035	0.22747	0.266122	0.305163	0.340655	0.368546	0.38478	0.385314	0.367788	0.33507	0.29103	0.23953	0.184426	0.12952	0.076728	0.0261037	-0.022389	-0.0687868	-0.113125	-0.155438	-0.195762
Khsrp	138.928	4.7883e-29	1.3402e-24	-0.61531	-0.577384	-0.539491	-0.501668	-0.46395	-0.426366	-0.388956	-0.351754	-0.314792	-0.278107	-0.241732	-0.2057	-0.170051	-0.134814	-0.10003	-0.065719	-0.0319304	0.0013065	0.033957	0.0659872	0.0973619	0.128047	0.158008	0.18721	0.215619	0.243201	0.26992	0.295717	0.319775	0.340415	0.355914	0.36455	0.364588	0.355103	0.33758	0.31395	0.28618	0.256202	0.22593	0.19634	0.16746	0.13928	0.11178	0.084958	0.0587993	0.033292
Eif2s2	128.709	7.3517e-27	2.0557e-22	-0.61734	-0.586607	-0.555861	-0.525097	-0.4943	-0.463473	-0.432595	-0.40166	-0.370659	-0.339583	-0.308421	-0.27717	-0.245805	-0.214332	-0.18274	-0.15101	-0.119138	-0.0871167	-0.054935	-0.0225832	0.00994806	0.0426682	0.0755868	0.108713	0.142057	0.175627	0.20943	0.243453	0.276676	0.306977	0.332168	0.35006	0.358469	0.356135	0.34466	0.32619	0.30287	0.276845	0.25022	0.22408	0.19845	0.17333	0.148702	0.124566	0.100912	0.0777305
Rsl1d1	138.414	6.169e-29	1.7266e-24	-0.39966	-0.385681	-0.371644	-0.357481	-0.34313	-0.328534	-0.313625	-0.298342	-0.282623	-0.266405	-0.249627	-0.23223	-0.214141	-0.195307	-0.17566	-0.15515	-0.133701	-0.111255	-0.087751	-0.063125	-0.0373162	-0.0102617	0.0181008	0.0478334	0.0789985	0.111658	0.14588	0.181656	0.21738	0.249574	0.274663	0.28907	0.289231	0.273073	0.24317	0.20298	0.15596	0.105567	0.055188	0.0065501	-0.0403021	-0.085398	-0.128766	-0.170436	-0.210438	-0.2488
Tcp1	163.604	2.4653e-34	6.9109e-30	-0.46931	-0.457089	-0.44477	-0.432256	-0.41945	-0.406248	-0.392559	-0.378283	-0.363322	-0.347577	-0.330951	-0.31335	-0.294666	-0.27481	-0.25368	-0.23118	-0.207215	-0.181681	-0.15448	-0.125524	-0.0947041	-0.0619268	-0.0270937	0.00989294	0.049131	0.0907185	0.13475	0.18127	0.228453	0.27238	0.309013	0.33432	0.344253	0.336443	0.31359	0.27938	0.23747	0.191564	0.14525	0.10036	0.0569646	0.015031	-0.0254644	-0.064545	-0.102236	-0.138561
Usp50	160.876	9.4872e-34	2.6591e-29	-0.37969	-0.368566	-0.357329	-0.345856	-0.33403	-0.321732	-0.308845	-0.295252	-0.280833	-0.265471	-0.249049	-0.23145	-0.212553	-0.192242	-0.1704	-0.14691	-0.121647	-0.0945023	-0.065354	-0.0340844	-0.00057599	0.0352892	0.0736289	0.114561	0.158203	0.204674	0.25409	0.306504	0.36001	0.410478	0.453655	0.48529	0.501129	0.498643	0.48057	0.45068	0.41271	0.370424	0.32749	0.2858	0.24541	0.20629	0.168431	0.131802	0.0963856	0.0621604
Elavl1	165.767	8.4694e-35	2.3747e-30	-0.35193	-0.330888	-0.309798	-0.288603	-0.26725	-0.245686	-0.223859	-0.201716	-0.179206	-0.156274	-0.132869	-0.10894	-0.0844274	-0.059286	-0.033461	-0.0068987	0.0204525	0.0486454	0.077733	0.107767	0.138801	0.170887	0.204079	0.238427	0.273986	0.310807	0.34894	0.388396	0.427605	0.46324	0.491875	0.51008	0.514439	0.502958	0.47809	0.44314	0.4014	0.356176	0.31069	0.2666	0.22394	0.1827	0.14285	0.104369	0.0672318	0.0314156
Alyref	134.939	3.4182e-28	9.5655e-24	-0.78851	-0.747919	-0.707351	-0.666836	-0.6264	-0.586065	-0.545862	-0.505815	-0.465952	-0.426297	-0.386877	-0.34772	-0.308845	-0.270286	-0.23207	-0.19421	-0.156747	-0.119701	-0.083098	-0.0469649	-0.0113274	0.0237883	0.0583562	0.0923502	0.125744	0.158512	0.19063	0.22204	0.251954	0.278733	0.30069	0.31614	0.323403	0.321538	0.31191	0.29632	0.27656	0.254444	0.23173	0.20933	0.18726	0.16553	0.144129	0.123052	0.102294	0.0818473
Banf1	127.525	1.3173e-26	3.6829e-22	-0.38134	-0.368628	-0.355869	-0.343025	-0.33005	-0.316916	-0.303565	-0.289961	-0.27606	-0.261822	-0.247203	-0.23216	-0.216656	-0.200643	-0.18408	-0.16693	-0.149137	-0.130672	-0.11149	-0.0915446	-0.0707976	-0.0492052	-0.0267252	-0.00331548	0.0210664	0.0464626	0.072915	0.100432	0.127968	0.153288	0.174089	0.18807	0.192926	0.187309	0.17278	0.15145	0.12543	0.0968595	0.067795	0.039302	0.0114156	-0.015874	-0.0425759	-0.068701	-0.094259	-0.11926
Nhp2	178.37	1.6698e-37	4.6857e-33	-0.51265	-0.490995	-0.469282	-0.447449	-0.42544	-0.403181	-0.380626	-0.35771	-0.334373	-0.310555	-0.286195	-0.26123	-0.23561	-0.209264	-0.18214	-0.15417	-0.125294	-0.0954592	-0.064601	-0.0326604	0.00042369	0.0347111	0.0702619	0.107136	0.145395	0.185097	0.2263	0.269013	0.311429	0.349707	0.379895	0.39804	0.400187	0.384064	0.35255	0.30953	0.25885	0.204394	0.14995	0.097442	0.0469288	-0.0016242	-0.0482501	-0.0929817	-0.135851	-0.176892
Pdap1	169.987	1.0526e-35	2.9521e-31	-0.47682	-0.457489	-0.438063	-0.418457	-0.39858	-0.378348	-0.357665	-0.336443	-0.314593	-0.292024	-0.268648	-0.24437	-0.219112	-0.192773	-0.16527	-0.1365	-0.106393	-0.074847	-0.041774	-0.00708579	0.0293086	0.0674986	0.107574	0.149625	0.19374	0.24001	0.28852	0.33931	0.390524	0.4382	0.478252	0.5066	0.519158	0.513527	0.49246	0.45971	0.41902	0.374137	0.32873	0.28466	0.242003	0.20073	0.160811	0.122231	0.0849651	0.0489893
Exosc2	172.51	3.0242e-36	8.483e-32	-0.49588	-0.482269	-0.468539	-0.454574	-0.44026	-0.425468	-0.410091	-0.394008	-0.377102	-0.359255	-0.340349	-0.32027	-0.298889	-0.276101	-0.25178	-0.22582	-0.198089	-0.168477	-0.13687	-0.103136	-0.067171	-0.0288534	0.0119346	0.0553109	0.101393	0.150299	0.20215	0.256978	0.312719	0.364872	0.408807	0.4399	0.453518	0.446933	0.42322	0.38655	0.34113	0.291129	0.24066	0.1918	0.14463	0.099112	0.0552196	0.0129266	-0.0277951	-0.0669731
Hnrnpm	151.389	1.0257e-31	2.8732e-27	-0.11613	-0.119543	-0.122853	-0.12595	-0.12873	-0.131081	-0.132902	-0.134085	-0.134523	-0.13411	-0.132741	-0.13031	-0.126704	-0.121824	-0.11556	-0.10781	-0.0984638	-0.0874153	-0.074559	-0.0597877	-0.0429958	-0.0240768	-0.00292425	0.0205682	0.0465069	0.0749983	0.10615	0.140013	0.175152	0.208424	0.236592	0.25642	0.264682	0.259422	0.24265	0.21711	0.18559	0.150821	0.11552	0.08107	0.0475113	0.01483	-0.0169876	-0.0479568	-0.0780919	-0.107408
Ranbp1	177.954	2.051e-37	5.7551e-33	-0.54298	-0.515897	-0.488787	-0.461619	-0.43436	-0.406991	-0.379474	-0.351781	-0.323885	-0.295756	-0.267366	-0.23868	-0.209681	-0.18033	-0.1506	-0.12046	-0.0898884	-0.0588485	-0.027314	0.00474498	0.0373568	0.0705508	0.104356	0.138802	0.173917	0.209731	0.24627	0.283523	0.320046	0.352792	0.378624	0.39441	0.397001	0.384616	0.35958	0.32501	0.28402	0.239726	0.19519	0.15196	0.110083	0.069542	0.0303111	-0.0076311	-0.0443071	-0.0797391
Gm12355	125.199	4.1389e-26	1.1569e-21	-0.41038	-0.386589	-0.362816	-0.339085	-0.31542	-0.29183	-0.268347	-0.244988	-0.221773	-0.198724	-0.175861	-0.1532	-0.130774	-0.108592	-0.086679	-0.065055	-0.0437408	-0.022757	-0.0021243	0.0181365	0.038005	0.0574603	0.0764819	0.095049	0.113141	0.130738	0.14782	0.164345	0.179825	0.193243	0.203553	0.20971	0.210674	0.205859	0.1961	0.18251	0.1662	0.148274	0.12982	0.11138	0.0930021	0.07467	0.0563864	0.0381505	0.0199615	0.00181854
Nme1	189.913	5.5345e-40	1.5537e-35	-0.40817	-0.398694	-0.389091	-0.37924	-0.36902	-0.358303	-0.34697	-0.334896	-0.321957	-0.308029	-0.29299	-0.27672	-0.259083	-0.239968	-0.21925	-0.1968	-0.172492	-0.146211	-0.11783	-0.0872275	-0.0542766	-0.0188552	0.0191603	0.0598936	0.103468	0.150007	0.19963	0.252399	0.306141	0.35619	0.397739	0.42598	0.43611	0.425292	0.39675	0.35487	0.30402	0.2486	0.19289	0.13909	0.087251	0.037348	-0.0106529	-0.0567841	-0.101078	-0.143566
Dynll1	158.99	2.4076e-33	6.7464e-29	-0.74008	-0.708622	-0.677158	-0.645676	-0.61417	-0.582621	-0.55103	-0.519384	-0.487675	-0.455893	-0.424029	-0.39207	-0.36002	-0.327856	-0.29557	-0.26316	-0.230619	-0.197928	-0.16508	-0.132073	-0.098891	-0.0655272	-0.0319724	0.00178233	0.0357462	0.0699282	0.10434	0.138948	0.172692	0.203318	0.228511	0.24596	0.253334	0.249319	0.23561	0.21449	0.18824	0.159128	0.1294	0.1002	0.071559	0.043474	0.0159334	-0.0110711	-0.037549	-0.0635097
Nhp2l1	211.997	9.8811e-45	2.7763e-40	-0.4212	-0.406224	-0.391142	-0.375849	-0.36024	-0.344202	-0.327637	-0.310436	-0.292493	-0.273703	-0.253959	-0.23316	-0.211187	-0.187947	-0.16333	-0.13723	-0.109537	-0.0801505	-0.048963	-0.0158685	0.0192393	0.0564663	0.0959184	0.137702	0.181922	0.228685	0.2781	0.330196	0.382991	0.43219	0.473372	0.50212	0.514011	0.506442	0.48237	0.4458	0.40078	0.351299	0.30131	0.25282	0.205899	0.16051	0.11663	0.0742348	0.0332986	-0.00620423
Cdk4	227.198	5.2948e-48	1.4884e-43	-0.51568	-0.493341	-0.470953	-0.448471	-0.42585	-0.403044	-0.380006	-0.356689	-0.333047	-0.309034	-0.284603	-0.25971	-0.234301	-0.208338	-0.18177	-0.15455	-0.126641	-0.0979846	-0.068539	-0.0382582	-0.00709502	0.0249967	0.0580634	0.0921514	0.127307	0.163577	0.20101	0.23959	0.277672	0.311734	0.338153	0.35331	0.353577	0.336884	0.30589	0.26415	0.21525	0.162741	0.11012	0.059173	0.00994433	-0.037593	-0.083468	-0.127708	-0.170341	-0.211395
Tomm6	174.82	9.6546e-37	2.7085e-32	-0.21821	-0.226626	-0.234853	-0.242703	-0.24999	-0.256519	-0.262109	-0.266569	-0.26971	-0.271344	-0.271284	-0.26934	-0.265323	-0.259047	-0.25032	-0.23896	-0.224774	-0.207573	-0.18717	-0.163378	-0.136007	-0.104869	-0.069775	-0.0305377	0.0130317	0.0611214	0.11392	0.171529	0.231518	0.28857	0.337214	0.37198	0.387389	0.380161	0.35371	0.31274	0.26194	0.206007	0.14956	0.09493	0.0421995	-0.0086658	-0.0576973	-0.104926	-0.150383	-0.1941
Mthfd1	259.22	6.714e-55	1.8891e-50	-0.45559	-0.429318	-0.402941	-0.376355	-0.34946	-0.322139	-0.2943	-0.265835	-0.236639	-0.206607	-0.175637	-0.14362	-0.110459	-0.0760428	-0.04027	-0.0030351	0.0357655	0.0762364	0.11848	0.162607	0.208715	0.256912	0.3073	0.359986	0.415072	0.472664	0.53287	0.595699	0.658733	0.716747	0.764371	0.79623	0.80696	0.793433	0.75943	0.71005	0.6504	0.585579	0.52058	0.45794	0.397754	0.33996	0.284532	0.231422	0.180593	0.132003
Rexo2	230.32	1.1266e-48	3.1673e-44	-0.54695	-0.510137	-0.473294	-0.436383	-0.39937	-0.36222	-0.324901	-0.287377	-0.249615	-0.211581	-0.173241	-0.13456	-0.0955052	-0.0560418	-0.016136	0.024246	0.0651386	0.106576	0.14859	0.191219	0.234494	0.278449	0.323119	0.368538	0.414739	0.461757	0.50963	0.558315	0.605931	0.648451	0.68174	0.70166	0.704084	0.686654	0.6525	0.60581	0.55075	0.491515	0.43219	0.37485	0.319571	0.26631	0.215036	0.165713	0.118309	0.0727897
Hnrnpc	193.605	8.9038e-41	2.5e-36	-0.34684	-0.335352	-0.323771	-0.312002	-0.29995	-0.287522	-0.274624	-0.261162	-0.247041	-0.232169	-0.216449	-0.19979	-0.182095	-0.163273	-0.14323	-0.12187	-0.0990929	-0.0748157	-0.04894	-0.0213709	0.00798473	0.0392212	0.0724326	0.107713	0.145156	0.184857	0.22691	0.271345	0.316421	0.358367	0.393306	0.41736	0.426646	0.418874	0.39662	0.36337	0.32265	0.277942	0.23269	0.18863	0.14584	0.10428	0.0639428	0.0247987	-0.0131699	-0.0499837
Rcc2	207.472	9.2908e-44	2.6099e-39	-0.4221	-0.409087	-0.395988	-0.382707	-0.36915	-0.355237	-0.340868	-0.325954	-0.310405	-0.29413	-0.277039	-0.25904	-0.240045	-0.219961	-0.1987	-0.17616	-0.152269	-0.126923	-0.10003	-0.071514	-0.0412696	-0.00921094	0.0247527	0.0607119	0.0987576	0.13898	0.18147	0.226265	0.271774	0.31456	0.351088	0.37782	0.391217	0.389172	0.37395	0.34866	0.3164	0.280279	0.24334	0.20714	0.171723	0.13709	0.103217	0.0700987	0.0377187	0.00606442
Atp5a1	175.884	5.7076e-37	1.6014e-32	0.15106	0.140961	0.130946	0.121103	0.11152	0.102278	0.0934681	0.0851749	0.0774843	0.0704825	0.0642554	0.058889	0.0544703	0.0510844	0.048818	0.047756	0.0479861	0.0495935	0.052665	0.0572852	0.0635417	0.07152	0.0813062	0.0929865	0.106647	0.122374	0.14025	0.16033	0.181484	0.201262	0.217138	0.22659	0.227091	0.217115	0.1982	0.17248	0.14206	0.109079	0.075615	0.042732	0.0104655	-0.021195	-0.0522588	-0.0827366	-0.112638	-0.141974
Cct7	190.118	4.9993e-40	1.4036e-35	-0.46586	-0.449309	-0.432671	-0.415855	-0.39877	-0.38133	-0.363443	-0.345019	-0.325971	-0.306208	-0.285641	-0.26418	-0.241739	-0.218226	-0.19355	-0.16763	-0.140362	-0.111669	-0.081458	-0.0496396	-0.0161243	0.0191771	0.0563537	0.095495	0.13669	0.180029	0.2256	0.273435	0.321888	0.367401	0.40631	0.43495	0.44967	0.448278	0.43314	0.4075	0.37459	0.337643	0.29983	0.26276	0.226514	0.19106	0.156394	0.122497	0.0893583	0.0569641
Phb2	314.735	7.1743e-67	2.0201e-62	-0.59632	-0.572734	-0.549014	-0.525022	-0.50062	-0.475674	-0.450045	-0.423598	-0.396196	-0.367703	-0.337983	-0.3069	-0.274315	-0.240095	-0.2041	-0.1662	-0.12625	-0.084119	-0.03967	0.00723394	0.056729	0.108952	0.164038	0.222125	0.283349	0.347845	0.41575	0.487112	0.559277	0.626532	0.682993	0.72278	0.74001	0.731224	0.70039	0.6529	0.59413	0.529495	0.46426	0.40112	0.340157	0.28134	0.224627	0.169986	0.117381	0.0667752
Pcbp2	134.897	3.4905e-28	9.7674e-24	-0.26426	-0.2531	-0.241905	-0.230645	-0.21929	-0.207801	-0.196153	-0.18431	-0.172241	-0.159912	-0.147292	-0.13435	-0.121049	-0.10736	-0.093251	-0.078688	-0.0636397	-0.0480731	-0.031956	-0.0152563	0.00205881	0.0200215	0.0386642	0.0580192	0.078119	0.098996	0.12068	0.143186	0.165773	0.186872	0.204861	0.21812	0.225034	0.22462	0.21787	0.20613	0.19078	0.173183	0.15466	0.13591	0.116967	0.097825	0.0784907	0.0589683	0.0392608	0.0193714
Rpl8	159.759	1.6464e-33	4.614e-29	0.061844	0.0509253	0.0400797	0.0293795	0.018897	0.00870582	-0.00112226	-0.0105143	-0.0193975	-0.0276993	-0.0353471	-0.042268	-0.0483894	-0.0536387	-0.057943	-0.06123	-0.0634269	-0.0644608	-0.064259	-0.0627493	-0.0598585	-0.0555141	-0.0496435	-0.0421739	-0.0330327	-0.0221473	-0.0094448	0.00512152	0.0208392	0.0361315	0.0493748	0.058946	0.0632203	0.0611754	0.053628	0.041747	0.026703	0.00966443	-0.0082229	-0.026368	-0.0447429	-0.063343	-0.0821654	-0.101206	-0.12046	-0.139925
Minpp1	233.403	2.4429e-49	6.8681e-45	-0.44952	-0.414004	-0.378393	-0.342596	-0.30652	-0.270077	-0.233169	-0.195706	-0.157595	-0.118743	-0.0790573	-0.038446	0.00318351	0.0459242	0.089869	0.13511	0.181739	0.229849	0.27953	0.330886	0.383996	0.438958	0.495865	0.554809	0.615882	0.679177	0.74479	0.812727	0.880734	0.943953	0.99739	1.036	1.05493	1.05112	1.028	0.99036	0.94271	0.889762	0.83606	0.78393	0.733458	0.68461	0.63735	0.591663	0.547519	0.504889
Ppm1g	251.622	2.9113e-53	8.1895e-49	-0.56979	-0.529842	-0.489878	-0.449883	-0.40984	-0.369734	-0.329549	-0.289269	-0.248879	-0.208362	-0.167703	-0.12689	-0.0858958	-0.0447157	-0.0033302	0.038276	0.0801199	0.122216	0.16458	0.20723	0.250179	0.293445	0.337042	0.380986	0.425294	0.469981	0.51506	0.560506	0.604843	0.644971	0.677699	0.69984	0.708192	0.700939	0.68043	0.64984	0.6123	0.570993	0.529	0.4879	0.447754	0.40854	0.37025	0.33286	0.296359	0.260731
Chchd2	192.012	1.9584e-40	5.4984e-36	-0.65175	-0.621651	-0.591515	-0.5613	-0.53097	-0.500478	-0.469792	-0.438871	-0.407674	-0.376163	-0.344299	-0.31204	-0.279353	-0.246193	-0.21252	-0.1783	-0.143492	-0.108054	-0.071948	-0.0351357	0.00242312	0.0407674	0.0799364	0.119969	0.160906	0.202785	0.24565	0.289477	0.332799	0.372458	0.405208	0.4278	0.437004	0.43092	0.41184	0.38283	0.34698	0.307373	0.26702	0.22747	0.188769	0.15091	0.11387	0.0776426	0.0422115	0.0075628
Rps27l	284.153	2.8353e-60	7.98e-56	-0.52264	-0.49809	-0.473457	-0.448654	-0.4236	-0.398196	-0.372371	-0.346035	-0.319102	-0.291488	-0.263107	-0.23387	-0.203705	-0.172513	-0.14021	-0.10672	-0.0719518	-0.0358193	0.0017614	0.0408754	0.0816079	0.124044	0.168269	0.214368	0.262427	0.312529	0.36476	0.419139	0.473632	0.523884	0.56541	0.59373	0.604351	0.594658	0.56773	0.52773	0.47883	0.425213	0.37095	0.31813	0.266827	0.21701	0.168648	0.121727	0.0762169	0.0320943
Ran	221.237	1.0157e-46	2.8547e-42	-0.54912	-0.509392	-0.469705	-0.430101	-0.39062	-0.351307	-0.3122	-0.273341	-0.234773	-0.196536	-0.158672	-0.12122	-0.0842277	-0.0477308	-0.011772	0.023606	0.0583627	0.0924566	0.12585	0.15849	0.190347	0.221375	0.251533	0.280779	0.309073	0.336372	0.36264	0.3878	0.411128	0.431125	0.446249	0.45496	0.455725	0.447694	0.43216	0.41083	0.38539	0.357546	0.32897	0.30051	0.272194	0.24403	0.216014	0.18814	0.160408	0.132814
Hnrnpa2b1	216.204	1.2293e-45	3.4547e-41	-0.79012	-0.74278	-0.695504	-0.648352	-0.60139	-0.554671	-0.508266	-0.462234	-0.416637	-0.371538	-0.326999	-0.28308	-0.239848	-0.197361	-0.15568	-0.11488	-0.0750007	-0.0361212	0.0017009	0.0384035	0.0739243	0.108201	0.141172	0.172775	0.202947	0.231626	0.25875	0.284244	0.307626	0.327959	0.344278	0.35562	0.361015	0.359957	0.35332	0.34224	0.32787	0.31133	0.29375	0.27572	0.257244	0.23835	0.219033	0.199308	0.179179	0.158653
Pcbp1	353.651	2.8549e-75	8.0426e-71	-0.37613	-0.355292	-0.33437	-0.313281	-0.29194	-0.270273	-0.248187	-0.225603	-0.202436	-0.178605	-0.154026	-0.12861	-0.10229	-0.0749676	-0.046565	-0.016998	0.0138152	0.0459585	0.079515	0.114567	0.151199	0.189493	0.229532	0.271401	0.315181	0.360955	0.40881	0.458752	0.50874	0.554382	0.591158	0.61455	0.620046	0.604997	0.57252	0.52683	0.47214	0.412659	0.35253	0.29385	0.236695	0.18103	0.126842	0.0740953	0.0227694	-0.0271612
Hnrnpab	284.806	2.0494e-60	5.7683e-56	-0.1166	-0.107836	-0.0989708	-0.0899039	-0.080534	-0.0707609	-0.0604829	-0.0495994	-0.0380093	-0.0256118	-0.0123059	0.0020092	0.0174346	0.0340711	0.05202	0.071381	0.0922568	0.114747	0.13895	0.164976	0.192917	0.222876	0.254955	0.289254	0.325874	0.364917	0.40648	0.450615	0.495656	0.538015	0.573995	0.5999	0.612027	0.608159	0.59059	0.56248	0.52698	0.487259	0.44641	0.40602	0.366146	0.32678	0.287917	0.249544	0.211654	0.17424
Hnrnpf	289.735	1.7735e-61	4.992e-57	0.13008	0.140461	0.15088	0.161386	0.17202	0.182831	0.193858	0.205144	0.216733	0.228669	0.240996	0.25376	0.266992	0.280749	0.29507	0.31	0.325573	0.341844	0.35885	0.376638	0.39525	0.414727	0.435116	0.456457	0.478796	0.502174	0.52664	0.552188	0.577713	0.600824	0.619063	0.62997	0.631093	0.620969	0.60122	0.57403	0.54163	0.506204	0.46991	0.43387	0.398105	0.36262	0.32742	0.292488	0.257821	0.223417
Cox7c	32.59	1.4489e-06	0.039342	-0.29691	-0.294251	-0.291539	-0.288711	-0.28571	-0.282483	-0.278968	-0.275108	-0.270846	-0.266126	-0.26089	-0.25508	-0.248638	-0.241509	-0.23363	-0.22496	-0.215416	-0.20496	-0.19353	-0.181064	-0.16751	-0.152808	-0.136902	-0.119734	-0.101247	-0.0813827	-0.060085	-0.0373225	-0.0138782	0.00854371	0.0281881	0.0433	0.0521248	0.0536049	0.048823	0.039271	0.026441	0.0118254	-0.0031145	-0.017631	-0.0316997	-0.045328	-0.0585221	-0.0712906	-0.0836404	-0.0955789
Rgs10	32.86	1.2762e-06	0.034664	-0.19056	-0.200452	-0.210209	-0.219703	-0.2288	-0.237379	-0.2453	-0.252433	-0.258648	-0.263814	-0.2678	-0.27047	-0.271706	-0.271364	-0.26932	-0.26543	-0.259584	-0.251635	-0.24146	-0.228918	-0.213887	-0.196233	-0.175825	-0.152532	-0.126222	-0.0967653	-0.064029	-0.0279289	0.0102929	0.04788	0.0819939	0.1098	0.128449	0.136198	0.13461	0.12589	0.11225	0.0958811	0.078952	0.062567	0.0467616	0.031528	0.0168561	0.0027366	-0.0108402	-0.0238837
Cfdp1	37.944	1.1506e-07	0.00314	-0.31367	-0.312777	-0.3118	-0.310657	-0.30927	-0.307544	-0.305408	-0.302776	-0.299564	-0.295691	-0.291073	-0.28563	-0.279273	-0.271925	-0.2635	-0.25392	-0.243097	-0.230951	-0.2174	-0.202356	-0.185742	-0.167474	-0.147468	-0.125641	-0.101913	-0.076198	-0.048415	-0.01852	0.0123946	0.0419418	0.0676644	0.087105	0.0978073	0.0982958	0.090109	0.075362	0.056171	0.0346494	0.01287	-0.0081092	-0.0282564	-0.047585	-0.0661092	-0.0838422	-0.100798	-0.116989
Fam96a	36.867	1.9186e-07	0.0052322	-0.26141	-0.272645	-0.28375	-0.294586	-0.30502	-0.314917	-0.324144	-0.332566	-0.340049	-0.346459	-0.351661	-0.35552	-0.357909	-0.358685	-0.35772	-0.35487	-0.350016	-0.343012	-0.33373	-0.322031	-0.307785	-0.290856	-0.27111	-0.248414	-0.222632	-0.193632	-0.16128	-0.125485	-0.0876011	-0.050604	-0.0175605	0.0084628	0.0243997	0.028371	0.022141	0.0081711	-0.011077	-0.0331423	-0.055613	-0.077257	-0.0980362	-0.11796	-0.137055	-0.155323	-0.172783	-0.189448
Ndufs1	36.031	2.8521e-07	0.0077728	-0.32889	-0.327941	-0.326909	-0.325711	-0.32426	-0.322487	-0.320295	-0.317605	-0.314336	-0.310404	-0.305726	-0.30022	-0.293801	-0.286388	-0.2779	-0.26825	-0.257355	-0.245136	-0.23151	-0.216389	-0.199696	-0.181345	-0.161253	-0.139339	-0.115519	-0.08971	-0.061829	-0.0318302	-0.00072113	0.0292877	0.0559207	0.076902	0.0899579	0.0937059	0.089509	0.079255	0.064831	0.0481251	0.030986	0.014361	-0.00172003	-0.017265	-0.0322835	-0.0467839	-0.0607753	-0.0742667
Hmgcl	35.669	3.3852e-07	0.0092217	-0.30415	-0.309204	-0.314144	-0.31885	-0.32321	-0.327098	-0.330405	-0.333014	-0.334806	-0.335666	-0.335477	-0.33412	-0.331485	-0.327449	-0.3219	-0.31471	-0.305783	-0.294987	-0.28221	-0.267332	-0.250241	-0.230819	-0.208948	-0.184513	-0.157398	-0.127484	-0.094657	-0.0588446	-0.021328	0.015075	0.047463	0.072934	0.0885885	0.0926587	0.086862	0.073581	0.0552	0.0341012	0.01262	-0.0080521	-0.0278764	-0.046867	-0.0650385	-0.0824041	-0.0989778	-0.114774
Ppib	33.269	1.0519e-06	0.02858	-0.37126	-0.368263	-0.365216	-0.362068	-0.35877	-0.35526	-0.351498	-0.347431	-0.343006	-0.338173	-0.332881	-0.32708	-0.320714	-0.313738	-0.3061	-0.29774	-0.288623	-0.278687	-0.26788	-0.25616	-0.243468	-0.229755	-0.21497	-0.199062	-0.181981	-0.163674	-0.14409	-0.123208	-0.101738	-0.08124	-0.0633186	-0.049579	-0.0416238	-0.0404215	-0.044982	-0.053943	-0.065939	-0.079607	-0.093612	-0.10727	-0.120557	-0.13348	-0.146045	-0.158258	-0.170125	-0.181652
Zmynd19	36.996	1.805e-07	0.0049228	-0.32737	-0.326015	-0.324575	-0.322969	-0.32111	-0.318924	-0.31632	-0.313215	-0.309529	-0.305176	-0.300075	-0.29414	-0.287292	-0.279444	-0.27051	-0.26042	-0.249077	-0.236403	-0.22231	-0.206727	-0.189559	-0.170726	-0.150146	-0.127735	-0.10341	-0.077088	-0.048685	-0.0181574	0.0134083	0.0436358	0.0700792	0.090292	0.10183	0.103221	0.095983	0.082206	0.063981	0.0433974	0.022503	0.0023438	-0.0170477	-0.035684	-0.0535781	-0.0707422	-0.0871889	-0.102931
Tbca	36.845	1.9384e-07	0.0052859	-0.32441	-0.326313	-0.32813	-0.329777	-0.33117	-0.332222	-0.33285	-0.332968	-0.332491	-0.331334	-0.329413	-0.32664	-0.322937	-0.318212	-0.31238	-0.30536	-0.297071	-0.287418	-0.27632	-0.263694	-0.249454	-0.233514	-0.21579	-0.196196	-0.174649	-0.151062	-0.12535	-0.0974674	-0.0683915	-0.0402817	-0.0153592	0.0041546	0.0160389	0.0189409	0.014173	0.0035583	-0.011081	-0.0279236	-0.045183	-0.061946	-0.0781821	-0.0939	-0.109109	-0.123817	-0.138033	-0.151766
Cnn3	35.172	4.2831e-07	0.011662	-0.16753	-0.180694	-0.193709	-0.206419	-0.21867	-0.230312	-0.241189	-0.251151	-0.260044	-0.267716	-0.274014	-0.27879	-0.281878	-0.283138	-0.28241	-0.27955	-0.274401	-0.266807	-0.25662	-0.243681	-0.227843	-0.208953	-0.186856	-0.161401	-0.132435	-0.0998045	-0.063358	-0.0229972	0.0197597	0.0615554	0.0989329	0.12844	0.146606	0.151329	0.1446	0.12922	0.10795	0.0835984	0.058885	0.035206	0.0126025	-0.008942	-0.0294455	-0.0489256	-0.0674001	-0.0848865
Wdr55	33.083	1.1487e-06	0.031207	-0.24204	-0.246507	-0.250873	-0.255034	-0.25889	-0.262332	-0.265264	-0.267581	-0.269181	-0.269962	-0.26982	-0.26865	-0.26636	-0.262837	-0.25798	-0.25169	-0.243867	-0.234402	-0.22319	-0.210144	-0.195146	-0.178099	-0.1589	-0.137448	-0.113639	-0.0873709	-0.058542	-0.02709	0.00582617	0.0376615	0.0657953	0.087607	0.100477	0.102811	0.096167	0.082706	0.064589	0.0439775	0.022987	0.0027009	-0.0168477	-0.03567	-0.0537792	-0.0711864	-0.087904	-0.103944
Arpp19	33.419	9.8015e-07	0.026635	-0.32418	-0.322985	-0.321724	-0.320328	-0.31873	-0.316861	-0.314654	-0.312042	-0.308957	-0.305332	-0.301099	-0.29619	-0.290539	-0.284077	-0.27674	-0.26845	-0.259151	-0.248771	-0.23724	-0.224499	-0.210471	-0.195092	-0.178295	-0.160012	-0.140175	-0.118718	-0.095571	-0.070699	-0.0449763	-0.0203141	0.00131996	0.017958	0.0276335	0.0291567	0.023727	0.013003	-0.0013605	-0.0177056	-0.034409	-0.050642	-0.0663752	-0.081618	-0.0963785	-0.110665	-0.124485	-0.137847
Ddx39	39.193	6.3564e-08	0.0017363	-0.32642	-0.32351	-0.320522	-0.31738	-0.31401	-0.310329	-0.306268	-0.301746	-0.296688	-0.291017	-0.284656	-0.27753	-0.269559	-0.260669	-0.25078	-0.23982	-0.227714	-0.214379	-0.19974	-0.183724	-0.16625	-0.147244	-0.126628	-0.104326	-0.0802613	-0.0543572	-0.026537	0.00323769	0.0338953	0.0630991	0.0884439	0.10752	0.117936	0.118238	0.10995	0.095169	0.075973	0.0544548	0.032659	0.011631	-0.00859707	-0.028039	-0.0467082	-0.064617	-0.0817789	-0.0982068
Maz	35.119	4.3908e-07	0.011955	-0.30384	-0.297648	-0.291416	-0.285099	-0.27865	-0.272038	-0.265209	-0.258123	-0.250738	-0.243011	-0.2349	-0.22636	-0.217354	-0.207833	-0.19776	-0.18708	-0.175767	-0.163768	-0.15104	-0.13755	-0.123244	-0.108084	-0.0920272	-0.0750303	-0.0570508	-0.0380461	-0.017973	0.00318516	0.024716	0.0450734	0.0626659	0.075903	0.0831928	0.0835869	0.078105	0.068144	0.0551	0.0403703	0.025323	0.010658	-0.00360089	-0.017461	-0.0309288	-0.0440108	-0.0567138	-0.0690443
Aurkaip1	33.431	9.7464e-07	0.026486	-0.42327	-0.419467	-0.415604	-0.41162	-0.40745	-0.403043	-0.398327	-0.393246	-0.387738	-0.381742	-0.375198	-0.36804	-0.360219	-0.351663	-0.34231	-0.33211	-0.320996	-0.308905	-0.29578	-0.281551	-0.266168	-0.249565	-0.231682	-0.212458	-0.191832	-0.169743	-0.14613	-0.120962	-0.0950964	-0.0704014	-0.0487994	-0.032213	-0.0225652	-0.0210126	-0.026363	-0.036975	-0.051206	-0.0674157	-0.083995	-0.10012	-0.115766	-0.13094	-0.145648	-0.1599	-0.173703	-0.187065
Lrrc14	34.162	6.9026e-07	0.018773	-0.36941	-0.362414	-0.355372	-0.348237	-0.34096	-0.333504	-0.325813	-0.317843	-0.309549	-0.300883	-0.291799	-0.28225	-0.272194	-0.261579	-0.25036	-0.23849	-0.225929	-0.212623	-0.19853	-0.183597	-0.167785	-0.151044	-0.133329	-0.114593	-0.0947901	-0.0738732	-0.051796	-0.0285401	-0.00489536	0.0174264	0.0366638	0.051055	0.0588392	0.0589679	0.052581	0.041239	0.0265	0.00992304	-0.0069641	-0.023381	-0.0393014	-0.054734	-0.0696873	-0.0841688	-0.0981869	-0.11175
Orc2	36.13	2.7215e-07	0.0074174	-0.28329	-0.28428	-0.28517	-0.285859	-0.28625	-0.286228	-0.285707	-0.284581	-0.282749	-0.28011	-0.276564	-0.27201	-0.266345	-0.259472	-0.25129	-0.24169	-0.230582	-0.21786	-0.20342	-0.187172	-0.169005	-0.148821	-0.12652	-0.102	-0.0751611	-0.0459022	-0.014122	0.020238	0.0560327	0.0907425	0.121774	0.14653	0.162425	0.167872	0.1644	0.15415	0.13923	0.121776	0.10387	0.086575	0.0699274	0.053917	0.0385323	0.0237633	0.00959919	-0.00397062
Acss1	39.819	4.7187e-08	0.0012896	-0.21227	-0.209223	-0.206102	-0.202828	-0.19932	-0.195509	-0.19131	-0.186649	-0.181449	-0.175633	-0.169124	-0.16184	-0.153718	-0.144668	-0.13462	-0.12349	-0.1112	-0.0976823	-0.082855	-0.066642	-0.0489653	-0.0297483	-0.00891402	0.0136147	0.0379148	0.0640633	0.092137	0.122181	0.153291	0.183482	0.210711	0.23293	0.248111	0.254988	0.25475	0.24906	0.23956	0.227898	0.2157	0.20379	0.192205	0.18093	0.169972	0.159315	0.148957	0.138894
Mrpl28	35.028	4.5841e-07	0.012479	-0.27067	-0.273527	-0.276297	-0.278885	-0.2812	-0.283145	-0.284635	-0.285577	-0.285878	-0.285448	-0.284195	-0.28203	-0.278854	-0.274583	-0.26912	-0.26238	-0.254273	-0.244699	-0.23357	-0.220796	-0.206284	-0.189944	-0.171683	-0.15141	-0.129035	-0.104465	-0.077608	-0.0484094	-0.0178267	0.0120241	0.0389645	0.060816	0.0754009	0.0813765	0.079966	0.072884	0.061843	0.0485586	0.034709	0.021155	0.00792767	-0.0049783	-0.0175683	-0.0298477	-0.0418217	-0.0534958
Aars	37.442	1.4602e-07	0.0039837	-0.38298	-0.375741	-0.368443	-0.361039	-0.35347	-0.345691	-0.33764	-0.329266	-0.320516	-0.311335	-0.301669	-0.29147	-0.28067	-0.269228	-0.25709	-0.24419	-0.23049	-0.215927	-0.20045	-0.184001	-0.166531	-0.147985	-0.128308	-0.107447	-0.0853488	-0.0619583	-0.037222	-0.011116	0.0155285	0.0409042	0.0631509	0.080409	0.0908174	0.0932625	0.088915	0.079384	0.066277	0.0512045	0.035741	0.020693	0.00608768	-0.0080818	-0.0218229	-0.0351429	-0.048049	-0.0605485
Steap3	39.299	6.0441e-08	0.0016511	-0.22952	-0.233245	-0.236852	-0.240217	-0.24322	-0.245736	-0.247648	-0.248834	-0.249173	-0.248544	-0.246825	-0.2439	-0.239635	-0.233922	-0.22664	-0.21765	-0.206858	-0.194125	-0.17933	-0.162364	-0.143095	-0.121404	-0.0971723	-0.0702774	-0.0405986	-0.00801484	0.027595	0.0663056	0.106841	0.146385	0.182038	0.2109	0.230081	0.237793	0.2357	0.22613	0.2114	0.193828	0.17569	0.15815	0.141246	0.12497	0.109307	0.0942502	0.0797887	0.0659116
Psmb7	36.36	2.44e-07	0.0066514	-0.46153	-0.449884	-0.438216	-0.426506	-0.41473	-0.40288	-0.390922	-0.37884	-0.366612	-0.354218	-0.341638	-0.32885	-0.315835	-0.302571	-0.28904	-0.27521	-0.261078	-0.246611	-0.23179	-0.2166	-0.201013	-0.185012	-0.168576	-0.151683	-0.134314	-0.116447	-0.098062	-0.0791557	-0.060271	-0.0425683	-0.0272421	-0.015487	-0.00849642	-0.00697726	-0.010136	-0.016894	-0.026172	-0.0368885	-0.047987	-0.058927	-0.0696858	-0.080268	-0.0906755	-0.100912	-0.11098	-0.120883
Celf1	38.036	1.1018e-07	0.0030074	-0.34322	-0.331388	-0.319534	-0.307628	-0.29564	-0.283553	-0.271332	-0.258954	-0.246392	-0.233621	-0.220614	-0.20734	-0.193787	-0.179916	-0.1657	-0.15112	-0.136152	-0.120761	-0.10492	-0.0886153	-0.071809	-0.0544786	-0.036598	-0.0181409	0.00091886	0.0206075	0.040951	0.061957	0.0830721	0.103106	0.120834	0.13503	0.14447	0.148421	0.14766	0.14324	0.13624	0.127719	0.11871	0.10977	0.100892	0.092094	0.0833689	0.0747165	0.0661353	0.0576238
Cisd1	50.066	3.4978e-10	9.6178e-06	-0.31095	-0.308438	-0.305835	-0.303051	-0.29999	-0.296572	-0.292696	-0.288275	-0.283218	-0.277433	-0.270829	-0.26332	-0.254804	-0.245201	-0.23442	-0.22236	-0.208935	-0.194058	-0.17764	-0.159577	-0.13979	-0.118186	-0.0946716	-0.0691574	-0.041552	-0.0117646	0.020296	0.0546765	0.090149	0.124031	0.153563	0.17598	0.188535	0.189558	0.18078	0.16459	0.14337	0.119479	0.095263	0.07191	0.0494552	0.027884	0.00718276	-0.0126644	-0.0316719	-0.0498543
Cct5	44.853	4.2654e-09	0.00011694	-0.26886	-0.274347	-0.279731	-0.284913	-0.28979	-0.294264	-0.298231	-0.30159	-0.30424	-0.30608	-0.307008	-0.30692	-0.305725	-0.303311	-0.29958	-0.29443	-0.287765	-0.279477	-0.26947	-0.257635	-0.243878	-0.228095	-0.210186	-0.190049	-0.167582	-0.142684	-0.11526	-0.085234	-0.0537753	-0.0234157	0.00323299	0.023559	0.0349519	0.0358238	0.027732	0.012837	-0.0067049	-0.0287331	-0.051133	-0.072825	-0.0937727	-0.11399	-0.133488	-0.15228	-0.170377	-0.187793
Scarb1	47.889	9.9538e-10	2.7332e-05	-0.37093	-0.374267	-0.377487	-0.380473	-0.38311	-0.385285	-0.386877	-0.387772	-0.387853	-0.387004	-0.385109	-0.38205	-0.377715	-0.371984	-0.36474	-0.35587	-0.345259	-0.332786	-0.31834	-0.301796	-0.283046	-0.261971	-0.238456	-0.212383	-0.183636	-0.1521	-0.11766	-0.0802403	-0.0411472	-0.00323855	0.0305413	0.057248	0.0739381	0.0788142	0.0736	0.060694	0.042493	0.0213949	-0.00025204	-0.021246	-0.0415476	-0.061167	-0.080117	-0.0984078	-0.116051	-0.133058
Srp19	49.632	4.3089e-10	1.1845e-05	-0.40491	-0.403731	-0.402452	-0.400975	-0.3992	-0.397036	-0.394376	-0.391124	-0.387182	-0.382451	-0.376833	-0.37023	-0.362539	-0.353666	-0.34351	-0.33198	-0.318961	-0.304369	-0.2881	-0.270056	-0.250139	-0.228249	-0.204288	-0.178158	-0.149759	-0.118994	-0.085763	-0.0500118	-0.0129511	0.0227649	0.0544041	0.079234	0.0945237	0.0986165	0.09316	0.080433	0.062714	0.0422831	0.021372	0.0011229	-0.0184271	-0.037289	-0.0554751	-0.072996	-0.0898636	-0.106089
Tmem33	47.069	1.4754e-09	4.0497e-05	-0.39887	-0.399201	-0.399423	-0.399423	-0.39909	-0.398317	-0.396989	-0.394996	-0.392229	-0.388577	-0.383928	-0.37817	-0.371198	-0.362897	-0.35316	-0.34187	-0.328914	-0.314192	-0.29759	-0.278992	-0.258293	-0.235379	-0.210141	-0.182468	-0.152248	-0.119372	-0.083729	-0.0452553	-0.00528412	0.0332616	0.067373	0.094041	0.110257	0.114199	0.10768	0.093224	0.073335	0.0505297	0.027271	0.0048167	-0.0167922	-0.03757	-0.0575301	-0.0766867	-0.0950537	-0.112645
Myh10	35.129	4.3703e-07	0.011899	-0.29349	-0.283164	-0.272794	-0.26234	-0.25176	-0.241013	-0.230055	-0.218846	-0.207343	-0.195504	-0.183288	-0.17065	-0.157554	-0.143953	-0.12981	-0.11507	-0.0997089	-0.083674	-0.066926	-0.0494221	-0.0311213	-0.0119812	0.00804008	0.0289845	0.0508941	0.0738107	0.097776	0.122807	0.148145	0.172153	0.193148	0.20944	0.219357	0.221885	0.21812	0.20956	0.19769	0.184002	0.16997	0.15633	0.143116	0.13032	0.117929	0.105942	0.0943496	0.0831457
Vars	40.328	3.703e-08	0.0010123	-0.35934	-0.346461	-0.333577	-0.32068	-0.30777	-0.294827	-0.281858	-0.268853	-0.255806	-0.242711	-0.229563	-0.21635	-0.203079	-0.189732	-0.17631	-0.1628	-0.149199	-0.135505	-0.12171	-0.107803	-0.0937836	-0.0796446	-0.0653795	-0.0509824	-0.0364472	-0.0217681	-0.0069389	0.00803361	0.0227667	0.0364503	0.0482507	0.057334	0.0628682	0.0643633	0.06239	0.05772	0.051127	0.0433827	0.035244	0.0271	0.0189659	0.010843	0.00273036	-0.005372	-0.0134642	-0.0215466
Chchd10	37.114	1.7062e-07	0.0046537	-0.37739	-0.369322	-0.361194	-0.352952	-0.34454	-0.335897	-0.32697	-0.3177	-0.308031	-0.297906	-0.287266	-0.27606	-0.264218	-0.251694	-0.23843	-0.22436	-0.209444	-0.19361	-0.17681	-0.158974	-0.140058	-0.12	-0.0987435	-0.076231	-0.0524057	-0.0272104	-0.0005881	0.0274895	0.0562028	0.0837675	0.108347	0.1281	0.141201	0.146529	0.14521	0.13878	0.12878	0.116769	0.10425	0.092001	0.0800481	0.068388	0.0570154	0.0459254	0.0351132	0.0245739
Arf6	32.224	1.7215e-06	0.046724	-0.40303	-0.387923	-0.372836	-0.357798	-0.34283	-0.327966	-0.31322	-0.298621	-0.284191	-0.269957	-0.255941	-0.24217	-0.228665	-0.215452	-0.20256	-0.19	-0.177811	-0.166011	-0.15462	-0.143675	-0.133189	-0.12319	-0.113701	-0.104749	-0.0963557	-0.0885469	-0.081347	-0.0747806	-0.0689159	-0.0638668	-0.0597499	-0.056682	-0.0547799	-0.0540962	-0.054488	-0.055775	-0.057776	-0.0603101	-0.063201	-0.066356	-0.0697659	-0.073427	-0.0773362	-0.081488	-0.0858787	-0.0905039
Ndufa2	51.277	1.9539e-10	5.3774e-06	-0.33708	-0.33616	-0.335161	-0.334004	-0.33261	-0.330901	-0.328797	-0.326219	-0.32309	-0.319329	-0.314858	-0.3096	-0.303471	-0.296397	-0.2883	-0.27909	-0.268704	-0.257053	-0.24406	-0.22965	-0.213739	-0.196251	-0.177105	-0.156224	-0.133528	-0.108938	-0.082376	-0.0537987	-0.024202	0.00423249	0.0292592	0.048633	0.0601076	0.0623233	0.056634	0.044912	0.029032	0.0108669	-0.0077486	-0.025875	-0.0434818	-0.060576	-0.0771674	-0.0932636	-0.108874	-0.124006
Abcb4	48.909	6.0998e-10	1.6761e-05	-0.035385	-0.0342535	-0.0330384	-0.0316561	-0.030023	-0.0280554	-0.0256698	-0.0227826	-0.01931	-0.0151686	-0.0102747	-0.0045446	0.00210511	0.00975818	0.018498	0.028409	0.0395734	0.0520759	0.066	0.0814286	0.098446	0.117136	0.137581	0.159866	0.184074	0.210288	0.23859	0.269035	0.300569	0.330909	0.357702	0.37859	0.391233	0.39419	0.38888	0.37725	0.36127	0.342887	0.32402	0.30565	0.287804	0.27048	0.25367	0.237361	0.221547	0.206219
Tram1	32.884	1.2618e-06	0.034272	-0.48055	-0.477473	-0.474348	-0.47113	-0.46777	-0.464227	-0.46045	-0.456393	-0.45201	-0.447254	-0.442078	-0.43644	-0.430284	-0.423571	-0.41625	-0.40828	-0.399612	-0.390197	-0.37999	-0.368944	-0.357013	-0.34415	-0.330308	-0.315442	-0.299504	-0.282447	-0.26423	-0.244816	-0.224863	-0.205774	-0.188998	-0.17598	-0.168177	-0.166459	-0.16996	-0.17747	-0.18779	-0.199719	-0.21207	-0.22423	-0.236194	-0.24795	-0.259517	-0.270886	-0.282064	-0.293054
Nsmce4a	41.39	2.2314e-08	0.00061064	-0.4941	-0.482931	-0.471716	-0.460415	-0.44898	-0.437382	-0.425563	-0.413485	-0.401105	-0.38838	-0.375267	-0.36172	-0.347702	-0.333165	-0.31807	-0.30236	-0.286015	-0.268975	-0.2512	-0.232651	-0.21328	-0.193047	-0.171908	-0.149819	-0.126738	-0.102622	-0.077426	-0.0511358	-0.0245273	0.00071988	0.0228774	0.040217	0.0510104	0.0542266	0.050974	0.04277	0.031133	0.0175811	0.0036	-0.010049	-0.0233378	-0.036274	-0.0488623	-0.0611092	-0.0730205	-0.084602
Fam120a	46.129	2.3153e-09	6.3514e-05	-0.34089	-0.339321	-0.337679	-0.335883	-0.33386	-0.331527	-0.328812	-0.325637	-0.321927	-0.317603	-0.31259	-0.30681	-0.300188	-0.292646	-0.28411	-0.2745	-0.263739	-0.251753	-0.23847	-0.223798	-0.207675	-0.19002	-0.170756	-0.149806	-0.127094	-0.102543	-0.076077	-0.0476498	-0.0181403	0.010523	0.0363539	0.057366	0.0715752	0.0777593	0.077047	0.071015	0.061241	0.0493027	0.036744	0.024359	0.0121769	0.00019475	-0.0115908	-0.0231831	-0.0345854	-0.045801
Atp5j2	37.961	1.1418e-07	0.0031162	-0.2796	-0.280291	-0.280917	-0.281412	-0.28171	-0.281751	-0.281463	-0.280784	-0.279648	-0.27799	-0.275745	-0.27285	-0.269231	-0.264833	-0.25959	-0.25342	-0.246285	-0.238101	-0.22881	-0.21834	-0.206633	-0.19362	-0.179237	-0.163418	-0.146098	-0.127212	-0.10669	-0.0845067	-0.0613874	-0.0389606	-0.0188979	-0.0028714	0.00744746	0.0110307	0.0088264	0.0021608	-0.00764	-0.01925	-0.03137	-0.043333	-0.0551154	-0.066719	-0.078146	-0.0894007	-0.100486	-0.111404
Psmc2	52.216	1.2435e-10	3.4242e-06	-0.42464	-0.416573	-0.408443	-0.400179	-0.39172	-0.382988	-0.373928	-0.364468	-0.354544	-0.344088	-0.333034	-0.32132	-0.308867	-0.29562	-0.28151	-0.26647	-0.250433	-0.233333	-0.2151	-0.195678	-0.17499	-0.152974	-0.129562	-0.104688	-0.0782865	-0.0502902	-0.020633	0.0107155	0.0427157	0.0731117	0.099581	0.1198	0.131451	0.133142	0.12635	0.11311	0.095445	0.0753805	0.054905	0.035034	0.0157998	-0.0028074	-0.0207983	-0.0381832	-0.0549727	-0.0711771
Klhdc3	39.158	6.4611e-08	0.0017649	-0.22131	-0.225991	-0.230579	-0.234976	-0.23909	-0.242814	-0.246065	-0.248743	-0.250752	-0.251997	-0.252383	-0.25181	-0.250194	-0.247428	-0.24342	-0.23808	-0.231299	-0.222994	-0.21306	-0.201417	-0.187955	-0.172582	-0.155204	-0.135725	-0.114049	-0.0900817	-0.063726	-0.0349253	-0.00472104	0.0245913	0.0506487	0.071088	0.0835469	0.0865774	0.081542	0.070339	0.054869	0.0370309	0.018686	0.00078531	-0.0166369	-0.033589	-0.0500786	-0.0661137	-0.0817021	-0.0968516
Itpa	59.671	3.4006e-12	9.3959e-08	-0.36856	-0.371882	-0.37508	-0.378031	-0.38061	-0.382692	-0.384156	-0.384875	-0.384727	-0.383588	-0.381333	-0.37784	-0.37298	-0.366635	-0.35868	-0.34899	-0.337437	-0.323904	-0.30826	-0.290392	-0.270166	-0.247461	-0.222153	-0.194118	-0.163233	-0.129374	-0.092416	-0.0522837	-0.0103219	0.0305086	0.0671592	0.096581	0.115727	0.122726	0.11933	0.10797	0.091107	0.0711663	0.050544	0.030465	0.0109711	-0.0079465	-0.0262975	-0.0440917	-0.0613386	-0.0780478
Ttll12	48.119	8.9126e-10	2.4477e-05	-0.30357	-0.298934	-0.294206	-0.289294	-0.2841	-0.278542	-0.272517	-0.265936	-0.258706	-0.250734	-0.241928	-0.2322	-0.221442	-0.209577	-0.19651	-0.18214	-0.16638	-0.149139	-0.13032	-0.109835	-0.0875869	-0.0634853	-0.0374369	-0.00934909	0.0208708	0.0533156	0.088078	0.125208	0.163503	0.200335	0.232998	0.25879	0.274997	0.279992	0.27543	0.26358	0.24673	0.22716	0.2071	0.18771	0.169	0.15098	0.133626	0.116934	0.100891	0.0854855
Ddx1	60.089	2.779e-12	7.68e-08	-0.41869	-0.418921	-0.419035	-0.418923	-0.41847	-0.417565	-0.416092	-0.413938	-0.41099	-0.407135	-0.40226	-0.39625	-0.388993	-0.380375	-0.37028	-0.3586	-0.34522	-0.330023	-0.3129	-0.293733	-0.272412	-0.248823	-0.222852	-0.194387	-0.163312	-0.129516	-0.092884	-0.0533528	-0.0123083	0.0272127	0.0620837	0.089178	0.105371	0.108765	0.10125	0.085415	0.063882	0.0392492	0.014071	-0.010349	-0.0339677	-0.056797	-0.0788518	-0.100144	-0.120687	-0.140494
Psmc3	51.572	1.6951e-10	4.6661e-06	-0.42905	-0.4238	-0.418484	-0.413036	-0.40739	-0.401481	-0.395243	-0.388609	-0.381514	-0.373892	-0.365677	-0.3568	-0.347204	-0.336814	-0.32557	-0.3134	-0.300242	-0.28603	-0.2707	-0.254181	-0.236412	-0.217324	-0.196853	-0.174932	-0.151496	-0.126478	-0.099813	-0.0714682	-0.0423929	-0.0146538	0.00962169	0.028306	0.0392724	0.0412391	0.03552	0.023927	0.0082709	-0.00963832	-0.028026	-0.045985	-0.0634824	-0.080527	-0.0971261	-0.113287	-0.129018	-0.144326
Uqcrb	51.693	1.5991e-10	4.4021e-06	-0.53486	-0.52328	-0.511658	-0.499958	-0.48814	-0.47617	-0.464003	-0.451603	-0.438931	-0.425947	-0.412613	-0.39889	-0.384739	-0.370121	-0.355	-0.33933	-0.323076	-0.306201	-0.28866	-0.270428	-0.251451	-0.231697	-0.211125	-0.189698	-0.167375	-0.144118	-0.11989	-0.0946751	-0.0692666	-0.0453654	-0.0247231	-0.0090913	-0.00022105	0.00084784	-0.0047401	-0.015422	-0.029637	-0.0458211	-0.062444	-0.078723	-0.0946299	-0.11017	-0.125352	-0.14018	-0.15466	-0.168799
Cyth3	65.912	1.6534e-13	4.5812e-09	-0.18926	-0.194177	-0.198941	-0.203402	-0.20741	-0.210803	-0.213441	-0.215167	-0.21583	-0.215277	-0.213357	-0.20992	-0.204809	-0.197876	-0.18897	-0.17793	-0.164622	-0.148879	-0.13055	-0.109493	-0.0855469	-0.0585627	-0.0283884	0.00512786	0.042138	0.0827938	0.12725	0.175586	0.226004	0.274543	0.317124	0.34967	0.368109	0.369974	0.35776	0.33491	0.30487	0.27107	0.23689	0.20405	0.1726	0.14252	0.113783	0.0863693	0.0602553	0.035418
Nasp	55.805	2.2031e-11	6.0767e-07	-0.45347	-0.443674	-0.433822	-0.423863	-0.41374	-0.403414	-0.392817	-0.381901	-0.370613	-0.3589	-0.346708	-0.33398	-0.320676	-0.30673	-0.29209	-0.27671	-0.260531	-0.243501	-0.22557	-0.206676	-0.186775	-0.16581	-0.143729	-0.120479	-0.0960051	-0.0702555	-0.043177	-0.0147459	0.01417	0.0416909	0.0658817	0.084807	0.0965335	0.0998972	0.096107	0.086824	0.07371	0.0584267	0.042602	0.027069	0.0118595	-0.003033	-0.0176134	-0.031887	-0.0458591	-0.0595349
Smarca5	46.418	2.0156e-09	5.5305e-05	-0.31191	-0.310091	-0.308203	-0.306178	-0.30395	-0.301437	-0.298585	-0.295319	-0.291571	-0.287271	-0.282351	-0.27674	-0.270376	-0.263182	-0.25509	-0.24604	-0.235951	-0.22476	-0.2124	-0.198796	-0.183885	-0.167595	-0.149859	-0.130606	-0.109768	-0.087277	-0.063063	-0.0370859	-0.010149	0.0159847	0.0395005	0.058583	0.071418	0.0768882	0.07602	0.070248	0.061008	0.049737	0.03784	0.02604	0.0143644	0.0028119	-0.00861972	-0.0199324	-0.0311283	-0.0422095
Itgb1	62.675	7.9421e-13	2.1969e-08	-0.38658	-0.385379	-0.384072	-0.38255	-0.3807	-0.378425	-0.375607	-0.372142	-0.367922	-0.362839	-0.356785	-0.34965	-0.341331	-0.331717	-0.3207	-0.30817	-0.294025	-0.278153	-0.26045	-0.240797	-0.219099	-0.195242	-0.16912	-0.140624	-0.109647	-0.0760799	-0.039816	-0.00079344	0.0396668	0.0786725	0.113246	0.14041	0.157186	0.161766	0.15593	0.14214	0.12286	0.10056	0.07765	0.055366	0.0337505	0.012793	-0.00751871	-0.0271945	-0.0462456	-0.0646831
Ppp2r1b	56.902	1.2973e-11	3.5802e-07	-0.3884	-0.380492	-0.372505	-0.364355	-0.35596	-0.347242	-0.338118	-0.328506	-0.318326	-0.307496	-0.295935	-0.28356	-0.270296	-0.256056	-0.24076	-0.22433	-0.206675	-0.187725	-0.16739	-0.145601	-0.122266	-0.0973063	-0.0706414	-0.0421899	-0.0118707	0.0203974	0.054696	0.0910607	0.128224	0.16343	0.193843	0.21663	0.228948	0.229118	0.21897	0.20102	0.17778	0.15176	0.12542	0.1	0.0755655	0.052083	0.0295411	0.0079234	-0.0127857	-0.0326023
Farsb	66.731	1.1109e-13	3.0788e-09	-0.25438	-0.255374	-0.256261	-0.256933	-0.25728	-0.257209	-0.256598	-0.255345	-0.253344	-0.250487	-0.246668	-0.24178	-0.235714	-0.228366	-0.21963	-0.20939	-0.197551	-0.183999	-0.16863	-0.151335	-0.132008	-0.110543	-0.0868314	-0.0607671	-0.0322431	-0.00115229	0.032612	0.0691098	0.107003	0.143366	0.175185	0.19945	0.21314	0.214442	0.20519	0.1879	0.16513	0.139397	0.11319	0.087763	0.0631717	0.039397	0.0164261	-0.0057552	-0.0271604	-0.0478031
Lman2	50.545	2.7782e-10	7.6423e-06	-0.46242	-0.459316	-0.456146	-0.452844	-0.44934	-0.445583	-0.441492	-0.437006	-0.43206	-0.426588	-0.420523	-0.4138	-0.406356	-0.398121	-0.38903	-0.37902	-0.368022	-0.355972	-0.3428	-0.328452	-0.31285	-0.295932	-0.277633	-0.257887	-0.236628	-0.213791	-0.18931	-0.163149	-0.136231	-0.110558	-0.0881928	-0.071198	-0.0616355	-0.0607497	-0.067273	-0.079456	-0.095552	-0.113812	-0.13252	-0.15081	-0.168639	-0.18602	-0.202964	-0.219473	-0.235558	-0.251224
Ak2	64.579	3.1562e-13	8.7398e-09	-0.31264	-0.322708	-0.332632	-0.342274	-0.35149	-0.360147	-0.368096	-0.375199	-0.381315	-0.386303	-0.390022	-0.39233	-0.393087	-0.392152	-0.38938	-0.38464	-0.377781	-0.368666	-0.35715	-0.343103	-0.326373	-0.306822	-0.284309	-0.258694	-0.229835	-0.197591	-0.16182	-0.12244	-0.080943	-0.0406326	-0.0049086	0.022829	0.0391826	0.0420719	0.033472	0.016131	-0.0071997	-0.0337713	-0.06089	-0.087179	-0.112594	-0.13715	-0.160856	-0.183733	-0.205792	-0.227049
Samd1	45.897	2.5874e-09	7.0976e-05	-0.36292	-0.344735	-0.326561	-0.308406	-0.29028	-0.272198	-0.254164	-0.23619	-0.218287	-0.200464	-0.182731	-0.1651	-0.147576	-0.130174	-0.1129	-0.095771	-0.0787906	-0.0619705	-0.045321	-0.028852	-0.0125735	0.00350424	0.0193714	0.0350178	0.0504335	0.0656084	0.080533	0.0951866	0.109276	0.122192	0.133311	0.14201	0.147656	0.149899	0.14919	0.14616	0.1414	0.135538	0.12918	0.12262	0.115894	0.10899	0.101925	0.0946889	0.0872898	0.0797301
Asns	66.991	9.7939e-14	2.7146e-09	-0.16542	-0.182646	-0.199657	-0.216238	-0.23218	-0.247253	-0.261256	-0.27397	-0.285181	-0.294672	-0.302231	-0.30764	-0.310688	-0.311156	-0.30883	-0.3035	-0.294947	-0.282955	-0.26731	-0.247801	-0.224209	-0.19632	-0.163919	-0.126793	-0.0847247	-0.0375008	0.015094	0.0732023	0.134852	0.195662	0.251121	0.29672	0.327945	0.342002	0.34136	0.32948	0.30986	0.285947	0.26116	0.23723	0.214228	0.19213	0.170923	0.150593	0.131124	0.112501
Mrpl18	69.095	3.5245e-14	9.7734e-10	-0.41222	-0.419048	-0.425726	-0.432097	-0.43801	-0.443307	-0.447839	-0.451452	-0.453993	-0.455308	-0.455244	-0.45365	-0.450365	-0.445245	-0.43813	-0.42888	-0.41732	-0.403312	-0.3867	-0.36733	-0.345049	-0.319704	-0.291141	-0.259207	-0.223749	-0.184613	-0.14165	-0.0947531	-0.0454599	0.0028508	0.0466968	0.082596	0.107067	0.117957	0.11719	0.10747	0.091495	0.0719779	0.051564	0.03161	0.0121662	-0.006776	-0.0252249	-0.0431888	-0.0606763	-0.0776955
Ctage5	72.545	6.5821e-15	1.8267e-10	-0.3421	-0.34861	-0.354961	-0.360995	-0.36656	-0.371488	-0.37563	-0.378826	-0.380918	-0.381748	-0.381159	-0.37899	-0.375091	-0.369298	-0.36145	-0.3514	-0.338984	-0.324043	-0.30642	-0.28596	-0.262502	-0.23589	-0.205967	-0.172573	-0.135552	-0.0947463	-0.049997	-0.00121409	0.0497561	0.0988576	0.141915	0.17475	0.1932	0.194726	0.18187	0.15814	0.12704	0.092079	0.056687	0.022619	-0.0100703	-0.041405	-0.0714075	-0.1001	-0.127505	-0.153646
Dtymk	80.039	1.7093e-16	4.7518e-12	-0.46459	-0.458518	-0.452345	-0.44597	-0.43929	-0.432212	-0.424627	-0.416438	-0.407542	-0.39784	-0.38723	-0.37561	-0.362885	-0.348948	-0.3337	-0.31704	-0.298868	-0.279083	-0.25758	-0.23427	-0.20904	-0.181793	-0.152429	-0.120847	-0.0869458	-0.0506246	-0.011783	0.0296321	0.0722413	0.113038	0.148926	0.17681	0.193597	0.197418	0.19018	0.17451	0.15303	0.12837	0.1031	0.078546	0.0547418	0.031678	0.00934229	-0.0122774	-0.0331935	-0.0534184
Bub1b	51.064	2.1644e-10	5.9557e-06	-0.59162	-0.571653	-0.551677	-0.531675	-0.51164	-0.491549	-0.471398	-0.451172	-0.43086	-0.410447	-0.389922	-0.36927	-0.348486	-0.32755	-0.30645	-0.28518	-0.26372	-0.24206	-0.22019	-0.198094	-0.175761	-0.15318	-0.130336	-0.107218	-0.0838135	-0.0601097	-0.036094	-0.011777	0.0121734	0.0343391	0.0532614	0.067481	0.0755409	0.0765962	0.071691	0.062232	0.049623	0.0352705	0.02055	0.0061675	-0.00785395	-0.02152	-0.0348361	-0.0478087	-0.0604435	-0.0727464
Ddost	44.804	4.3668e-09	0.00011972	-0.38858	-0.391043	-0.393432	-0.395668	-0.39767	-0.39937	-0.400683	-0.401535	-0.401849	-0.401548	-0.400556	-0.3988	-0.39619	-0.392661	-0.38813	-0.38253	-0.375776	-0.367791	-0.3585	-0.347826	-0.335691	-0.32202	-0.306735	-0.289759	-0.271016	-0.250429	-0.22792	-0.203443	-0.177784	-0.152686	-0.129941	-0.11134	-0.0986845	-0.0930799	-0.093565	-0.098776	-0.10735	-0.117925	-0.12916	-0.14038	-0.151553	-0.16267	-0.173748	-0.184775	-0.195755	-0.206691
Spire1	52.696	9.8649e-11	2.717e-06	-0.31576	-0.304312	-0.292795	-0.281148	-0.2693	-0.257199	-0.244766	-0.231941	-0.218657	-0.204849	-0.190453	-0.1754	-0.159631	-0.143074	-0.12567	-0.10734	-0.0880373	-0.0676843	-0.046218	-0.0235745	0.00031318	0.02551	0.0520814	0.0800928	0.10961	0.140698	0.17342	0.207814	0.242893	0.276531	0.306534	0.33071	0.346868	0.353682	0.35249	0.34514	0.33347	0.319345	0.30456	0.29004	0.275834	0.26192	0.248311	0.234987	0.22195	0.209192
Cdc34	65.037	2.5274e-13	7.0001e-09	-0.50607	-0.495508	-0.484874	-0.474092	-0.46309	-0.451788	-0.440118	-0.428003	-0.415369	-0.402143	-0.38825	-0.37362	-0.358169	-0.341833	-0.32453	-0.3062	-0.286749	-0.266117	-0.24423	-0.221001	-0.196369	-0.170256	-0.142587	-0.113289	-0.0822879	-0.049509	-0.014878	0.0216368	0.0588608	0.0942424	0.125156	0.14897	0.163073	0.165883	0.15908	0.14494	0.12578	0.103872	0.081472	0.059726	0.0386721	0.018299	-0.00140563	-0.0204521	-0.038852	-0.0566167
Ccdc23	66.17	1.4584e-13	4.0412e-09	-0.37499	-0.359624	-0.344221	-0.328736	-0.31313	-0.29735	-0.281368	-0.265137	-0.248616	-0.231764	-0.214539	-0.1969	-0.178807	-0.160216	-0.14109	-0.12138	-0.101048	-0.0800559	-0.05836	-0.0359184	-0.0126905	0.0113656	0.036291	0.0621274	0.088916	0.116698	0.14552	0.175381	0.205475	0.234032	0.259233	0.27926	0.292296	0.297252	0.29528	0.28797	0.2769	0.263644	0.24976	0.23605	0.22253	0.20921	0.196073	0.183127	0.170365	0.157783
Srrt	58.667	5.5277e-12	1.5268e-07	-0.4488	-0.436688	-0.424537	-0.41231	-0.39997	-0.387479	-0.374798	-0.36189	-0.348716	-0.33524	-0.321423	-0.30723	-0.292615	-0.277549	-0.26199	-0.2459	-0.229243	-0.21198	-0.19407	-0.175484	-0.156176	-0.136111	-0.11525	-0.093556	-0.070991	-0.0475171	-0.023097	0.00228198	0.0278451	0.0519264	0.072811	0.088784	0.0981315	0.0998317	0.094992	0.085129	0.071756	0.0563877	0.040509	0.024881	0.00953053	-0.0055467	-0.0203551	-0.0348993	-0.0491839	-0.0632134
Gm8730	44.585	4.8504e-09	0.00013296	-0.42999	-0.417936	-0.405886	-0.393833	-0.38178	-0.369717	-0.357651	-0.345578	-0.333497	-0.321408	-0.309308	-0.2972	-0.285073	-0.272936	-0.26078	-0.24862	-0.236433	-0.224231	-0.21201	-0.199768	-0.187505	-0.17522	-0.162911	-0.150577	-0.138217	-0.12583	-0.11342	-0.100981	-0.0888143	-0.0775203	-0.0677216	-0.06004	-0.0550989	-0.0532671	-0.054139	-0.057162	-0.061781	-0.067442	-0.073603	-0.079984	-0.0865694	-0.093356	-0.100339	-0.107518	-0.114887	-0.122443
Hpn	78.191	4.2077e-16	1.1692e-11	-0.075348	-0.095525	-0.115478	-0.134981	-0.15381	-0.171739	-0.188544	-0.204001	-0.217884	-0.229968	-0.24003	-0.24784	-0.253184	-0.255827	-0.25555	-0.25212	-0.245323	-0.234927	-0.22071	-0.202447	-0.179912	-0.152882	-0.121131	-0.0844337	-0.0425664	0.00469612	0.057579	0.116227	0.178459	0.239446	0.294213	0.33779	0.365196	0.373379	0.36514	0.34443	0.31516	0.281281	0.24664	0.2132	0.181036	0.15012	0.120437	0.0919608	0.0646727	0.0385516
Sf1	51.358	1.8788e-10	5.1712e-06	-0.29957	-0.301438	-0.303223	-0.30485	-0.30624	-0.307308	-0.307981	-0.308177	-0.307817	-0.306822	-0.30511	-0.3026	-0.299225	-0.294891	-0.28952	-0.28305	-0.275374	-0.266431	-0.25614	-0.244414	-0.23118	-0.216356	-0.199864	-0.181623	-0.161555	-0.139579	-0.11562	-0.0896209	-0.0624977	-0.0362398	-0.0128983	0.0054756	0.0168312	0.0199099	0.015886	0.0063993	-0.0069107	-0.0224043	-0.038475	-0.0543	-0.0698486	-0.085125	-0.100134	-0.11488	-0.129367	-0.143601
Pmf1	53.689	6.1125e-11	1.6842e-06	-0.5393	-0.519461	-0.499617	-0.479777	-0.45994	-0.440108	-0.420283	-0.400466	-0.380657	-0.360859	-0.341072	-0.3213	-0.301539	-0.281794	-0.26207	-0.24236	-0.222667	-0.202997	-0.18335	-0.163724	-0.144123	-0.124548	-0.105	-0.0854806	-0.0659904	-0.046531	-0.027104	-0.00772448	0.0111568	0.0285965	0.0436243	0.05527	0.062563	0.0649409	0.063091	0.057942	0.050419	0.0414498	0.031943	0.022366	0.0127386	0.0030623	-0.00666237	-0.0164345	-0.0262533	-0.036118
Eef1e1	86.836	6.1861e-18	1.7218e-13	-0.24868	-0.256801	-0.264751	-0.272357	-0.27945	-0.285851	-0.291396	-0.29591	-0.299221	-0.301157	-0.301548	-0.30022	-0.297003	-0.291724	-0.28421	-0.27429	-0.261798	-0.246555	-0.22839	-0.207133	-0.182612	-0.154655	-0.12309	-0.0877454	-0.0484492	-0.00502972	0.042685	0.0947975	0.149388	0.202235	0.24899	0.28531	0.306836	0.310935	0.30018	0.27816	0.24844	0.214604	0.18016	0.14689	0.114866	0.084056	0.054444	0.0260085	-0.00127039	-0.027413
Aes	49.733	4.1047e-10	1.1285e-05	-0.20534	-0.209434	-0.213469	-0.217379	-0.2211	-0.22458	-0.227746	-0.230541	-0.232901	-0.234765	-0.236071	-0.23676	-0.236761	-0.236021	-0.23447	-0.23206	-0.228715	-0.224379	-0.21899	-0.212481	-0.204795	-0.19587	-0.185642	-0.17405	-0.161032	-0.146526	-0.13047	-0.112824	-0.0942406	-0.0761546	-0.0600441	-0.047387	-0.0396611	-0.0377834	-0.04095	-0.048028	-0.057884	-0.0693837	-0.081418	-0.093417	-0.105357	-0.11724	-0.129063	-0.140831	-0.152545	-0.164204
Rps2	60.067	2.809e-12	7.7627e-08	-0.28307	-0.287286	-0.291401	-0.29532	-0.29894	-0.302172	-0.304909	-0.307053	-0.308508	-0.309175	-0.308955	-0.30775	-0.305459	-0.301986	-0.29723	-0.2911	-0.283487	-0.274298	-0.26343	-0.250796	-0.236285	-0.219803	-0.201252	-0.180533	-0.157547	-0.132195	-0.10438	-0.0740404	-0.0422296	-0.0112692	0.0164506	0.038539	0.0526076	0.0571821	0.053605	0.043756	0.029516	0.0127664	-0.0046518	-0.021794	-0.0386254	-0.055151	-0.0713748	-0.0873032	-0.102941	-0.118293
Ryk	102.09	3.5297e-21	9.843e-17	-0.20536	-0.21602	-0.226468	-0.236502	-0.24591	-0.254491	-0.262031	-0.268324	-0.273163	-0.27634	-0.277646	-0.27688	-0.273819	-0.268269	-0.26002	-0.24886	-0.234581	-0.216979	-0.19585	-0.170973	-0.142151	-0.109175	-0.0718344	-0.0299231	0.0167671	0.0684439	0.12532	0.187512	0.25292	0.316865	0.374537	0.42112	0.451813	0.463647	0.45934	0.4427	0.41753	0.387626	0.35672	0.32673	0.297703	0.26963	0.242505	0.216299	0.191001	0.166595
Cyc1	87.003	5.6999e-18	1.5866e-13	-0.433	-0.422416	-0.411763	-0.40097	-0.38997	-0.378681	-0.367044	-0.354985	-0.342434	-0.329321	-0.315575	-0.30113	-0.285904	-0.269837	-0.25286	-0.23489	-0.215874	-0.195731	-0.17439	-0.151787	-0.127847	-0.102501	-0.075678	-0.0473086	-0.0173222	0.0143515	0.047783	0.0830054	0.118975	0.15342	0.184002	0.20838	0.224226	0.230116	0.22747	0.21825	0.20442	0.187934	0.17072	0.15375	0.137073	0.12068	0.104569	0.088733	0.0731671	0.0578669
Hnrnpr	52.073	1.3318e-10	3.667e-06	-0.29399	-0.286291	-0.278569	-0.270793	-0.26294	-0.254978	-0.246886	-0.238634	-0.230198	-0.221551	-0.212666	-0.20352	-0.194077	-0.18432	-0.17422	-0.16375	-0.152882	-0.141593	-0.12985	-0.11764	-0.104924	-0.0916791	-0.0778798	-0.0634991	-0.0485108	-0.0328884	-0.016606	0.00034779	0.0174962	0.0338119	0.0482372	0.059714	0.0671859	0.0700068	0.068798	0.064423	0.057744	0.0496264	0.040914	0.032044	0.0230365	0.013894	0.00461756	-0.0047892	-0.0143245	-0.023986
Pla2g12a	94.869	1.2152e-19	3.3858e-15	-0.37075	-0.364462	-0.358048	-0.351382	-0.34434	-0.336791	-0.328615	-0.319683	-0.30987	-0.29905	-0.287097	-0.27388	-0.259288	-0.243181	-0.22544	-0.20593	-0.184535	-0.161126	-0.13558	-0.107762	-0.0775549	-0.0448301	-0.0094616	0.0286764	0.06971	0.113765	0.16097	0.211379	0.263217	0.312593	0.355506	0.38795	0.405934	0.407058	0.39388	0.36989	0.3386	0.303497	0.26801	0.2339	0.201201	0.1699	0.139976	0.1114	0.0841507	0.0582053
Thoc7	61.613	1.3286e-12	3.6736e-08	-0.31183	-0.304536	-0.297194	-0.289769	-0.28222	-0.274499	-0.26657	-0.258389	-0.249913	-0.241102	-0.231913	-0.2223	-0.212232	-0.201657	-0.19054	-0.17883	-0.166487	-0.153476	-0.13975	-0.125269	-0.109989	-0.0938699	-0.0768683	-0.0589427	-0.040051	-0.0201513	0.00079843	0.0228173	0.0452488	0.0666679	0.0856078	0.1006	0.110183	0.113458	0.1113	0.1049	0.09548	0.084236	0.07235	0.06043	0.0485007	0.036563	0.0246159	0.0126607	0.00069712	-0.0112746
Tsn	80.065	1.6871e-16	4.6903e-12	-0.30516	-0.295912	-0.286621	-0.277245	-0.26774	-0.258067	-0.248181	-0.238039	-0.2276	-0.21682	-0.205658	-0.19407	-0.182015	-0.16945	-0.15633	-0.14262	-0.128266	-0.113234	-0.097479	-0.0809583	-0.0636298	-0.0454508	-0.0263787	-0.00637103	0.0146147	0.0366211	0.059691	0.0838382	0.108265	0.131247	0.151009	0.16578	0.173774	0.173942	0.16741	0.15574	0.14047	0.123165	0.10534	0.087766	0.0704825	0.053481	0.036757	0.0203057	0.00412234	-0.0117977
Cited4	120.938	3.3671e-25	9.4066e-21	-0.22721	-0.244913	-0.262361	-0.279302	-0.29548	-0.310653	-0.324555	-0.336938	-0.347547	-0.356131	-0.362434	-0.36621	-0.367191	-0.365136	-0.35979	-0.3509	-0.338204	-0.32146	-0.30041	-0.2748	-0.244379	-0.208891	-0.168085	-0.121707	-0.0695034	-0.0112211	0.053393	0.124506	0.199737	0.273806	0.341276	0.39671	0.434671	0.451788	0.45103	0.43656	0.41258	0.383251	0.35267	0.32294	0.294125	0.26622	0.239199	0.213056	0.187772	0.163333
Psmb4	84.828	1.6501e-17	4.5911e-13	-0.4295	-0.424025	-0.418465	-0.412745	-0.40678	-0.400503	-0.393821	-0.386657	-0.378932	-0.370565	-0.361476	-0.35159	-0.340812	-0.329076	-0.3163	-0.3024	-0.287291	-0.270902	-0.25315	-0.233955	-0.213235	-0.190911	-0.166902	-0.141129	-0.113511	-0.083968	-0.052419	-0.0188262	0.0156494	0.0484776	0.0770543	0.098775	0.111037	0.112271	0.10408	0.088693	0.068312	0.0451559	0.021396	-0.0018568	-0.0245643	-0.046735	-0.0683787	-0.0895034	-0.110118	-0.130233
Spcs2	71.285	1.2149e-14	3.3705e-10	-0.37823	-0.380687	-0.383068	-0.385288	-0.38727	-0.388924	-0.390178	-0.390949	-0.391157	-0.390721	-0.38956	-0.38759	-0.384743	-0.380926	-0.37606	-0.37007	-0.362874	-0.354388	-0.34453	-0.33323	-0.320397	-0.305955	-0.289822	-0.271918	-0.252162	-0.230475	-0.20677	-0.181016	-0.154157	-0.128297	-0.1056	-0.088228	-0.0783435	-0.0772694	-0.083749	-0.096034	-0.11237	-0.13102	-0.15026	-0.16921	-0.187843	-0.20616	-0.224175	-0.241884	-0.259296	-0.276416
Ubl5	69.19	3.3653e-14	9.3326e-10	-0.11961	-0.130475	-0.141232	-0.151764	-0.16196	-0.171708	-0.180896	-0.189411	-0.197142	-0.203976	-0.209802	-0.21451	-0.217979	-0.220106	-0.22078	-0.21988	-0.217298	-0.212926	-0.20665	-0.198353	-0.187928	-0.175263	-0.160244	-0.142759	-0.122697	-0.0999448	-0.074391	-0.0459635	-0.0157551	0.0138136	0.0402501	0.061062	0.0737575	0.0767907	0.071521	0.059865	0.043738	0.0250553	0.0056935	-0.013385	-0.0321456	-0.050592	-0.0687307	-0.0865661	-0.104104	-0.121349
Atp5f1	73.171	4.8539e-15	1.3473e-10	-0.45734	-0.453668	-0.449913	-0.445993	-0.44183	-0.437328	-0.432418	-0.427013	-0.42103	-0.414387	-0.407001	-0.39879	-0.389671	-0.379563	-0.36838	-0.35604	-0.342469	-0.327574	-0.31128	-0.293494	-0.274143	-0.253141	-0.230407	-0.205858	-0.17941	-0.150982	-0.12049	-0.0878936	-0.0542958	-0.022112	0.00617243	0.028072	0.0411025	0.0437551	0.037521	0.024464	0.0066487	-0.0138604	-0.035041	-0.055857	-0.0762703	-0.096288	-0.115917	-0.135163	-0.154034	-0.172535
Snrpe	82.666	4.7418e-17	1.3191e-12	-0.43791	-0.425206	-0.412471	-0.399679	-0.3868	-0.373803	-0.360662	-0.347347	-0.333828	-0.320077	-0.306064	-0.29176	-0.277138	-0.262167	-0.24682	-0.23106	-0.214871	-0.198214	-0.18106	-0.163391	-0.145166	-0.12636	-0.106944	-0.0868882	-0.0661646	-0.0447439	-0.022597	0.0002841	0.0232735	0.0450257	0.064156	0.07928	0.0890121	0.0925173	0.090642	0.084556	0.075427	0.0644245	0.052695	0.040826	0.0288458	0.016756	0.00455761	-0.0077467	-0.0201553	-0.0326664
Erp29	121.277	2.8497e-25	7.9618e-21	-0.4635	-0.47959	-0.495445	-0.510834	-0.52552	-0.539274	-0.551859	-0.563043	-0.572591	-0.58027	-0.585847	-0.58909	-0.589759	-0.587627	-0.58246	-0.57402	-0.562076	-0.546395	-0.52674	-0.502885	-0.474589	-0.441622	-0.403748	-0.360735	-0.31235	-0.258357	-0.19852	-0.1327	-0.0631248	0.00523616	0.067269	0.11786	0.151897	0.166212	0.16361	0.14802	0.12341	0.0937018	0.062771	0.032593	0.00324	-0.025303	-0.0530482	-0.08001	-0.106202	-0.131637
Minos1	108.505	1.5167e-22	4.2319e-18	-0.60206	-0.584539	-0.566966	-0.549278	-0.53142	-0.513329	-0.494954	-0.476236	-0.457116	-0.437539	-0.417447	-0.39678	-0.375487	-0.353505	-0.33078	-0.30725	-0.282865	-0.257563	-0.23129	-0.203981	-0.175587	-0.146048	-0.115307	-0.0833063	-0.0499889	-0.0152975	0.020825	0.0583957	0.0962346	0.131801	0.162481	0.18566	0.198721	0.200116	0.19155	0.17537	0.15389	0.129454	0.10435	0.079744	0.0556798	0.032148	0.0091399	-0.0133538	-0.0353419	-0.0568333
Uqcrh	81.239	9.5172e-17	2.6465e-12	-0.47353	-0.462725	-0.451857	-0.440862	-0.42967	-0.41823	-0.406465	-0.394317	-0.38172	-0.36861	-0.354924	-0.3406	-0.325566	-0.309766	-0.29313	-0.2756	-0.257114	-0.237598	-0.21699	-0.195237	-0.172263	-0.148007	-0.122406	-0.0953964	-0.0669131	-0.0368924	-0.0052703	0.0279817	0.0618478	0.0941232	0.122539	0.14483	0.158714	0.162833	0.15857	0.14783	0.13253	0.114572	0.09584	0.077289	0.0589577	0.040841	0.0229369	0.0052406	-0.012251	-0.0295417
Phf10	135.805	2.2312e-28	6.244e-24	-0.41677	-0.416178	-0.415407	-0.414275	-0.4126	-0.410203	-0.406901	-0.402515	-0.396863	-0.389765	-0.38104	-0.37051	-0.357985	-0.343294	-0.32625	-0.30668	-0.284395	-0.259218	-0.23097	-0.199464	-0.164524	-0.125969	-0.083617	-0.0372878	0.0131995	0.0680256	0.12737	0.191344	0.257887	0.32248	0.38047	0.4272	0.458025	0.470088	0.46608	0.44974	0.42483	0.39508	0.36417	0.33397	0.304559	0.27592	0.248033	0.220894	0.194487	0.1688
Atp5b	86.266	8.1737e-18	2.2749e-13	-0.55349	-0.534069	-0.514627	-0.495141	-0.47559	-0.455948	-0.436197	-0.416313	-0.396274	-0.376058	-0.355643	-0.33501	-0.314127	-0.292982	-0.27155	-0.24981	-0.227733	-0.205305	-0.1825	-0.159298	-0.135675	-0.11161	-0.08708	-0.0620634	-0.036538	-0.0104816	0.016128	0.04329	0.0703432	0.0958732	0.118425	0.13654	0.148774	0.154241	0.15386	0.14887	0.14052	0.130076	0.11875	0.10717	0.0953804	0.083372	0.0711534	0.0587269	0.0460966	0.0332659
Necap2	100.371	8.1996e-21	2.2861e-16	-0.34726	-0.330515	-0.313703	-0.29676	-0.27962	-0.26222	-0.244492	-0.226371	-0.207792	-0.188689	-0.168997	-0.14865	-0.127584	-0.105732	-0.08303	-0.05941	-0.0348096	-0.0091615	0.017599	0.0455383	0.0747209	0.105213	0.137079	0.170385	0.205196	0.241579	0.2796	0.319278	0.35946	0.397639	0.431232	0.45766	0.474345	0.479733	0.47543	0.46365	0.4466	0.42649	0.40549	0.3847	0.364167	0.34389	0.323869	0.304091	0.284556	0.265259
Cox6c	85.663	1.0972e-17	3.0532e-13	-0.55874	-0.541069	-0.523392	-0.505694	-0.48797	-0.470196	-0.452376	-0.434494	-0.416541	-0.398506	-0.380378	-0.36215	-0.343807	-0.325342	-0.30674	-0.288	-0.269108	-0.25005	-0.23082	-0.211402	-0.191791	-0.171976	-0.151946	-0.13169	-0.1112	-0.090464	-0.069472	-0.0482337	-0.0273187	-0.00793734	0.00866598	0.021247	0.0285604	0.0298711	0.026003	0.018077	0.0072179	-0.00545342	-0.018837	-0.032367	-0.0460165	-0.059785	-0.073669	-0.0876676	-0.101779	-0.116
Cox6b1	121.344	2.7583e-25	7.7067e-21	-0.58089	-0.556349	-0.531807	-0.507261	-0.48271	-0.458142	-0.433564	-0.408971	-0.384361	-0.35973	-0.335076	-0.3104	-0.285688	-0.260949	-0.23618	-0.21137	-0.186524	-0.161637	-0.13671	-0.111731	-0.0867059	-0.0616298	-0.0365001	-0.0113141	0.0139308	0.0392369	0.064607	0.0900222	0.114832	0.137665	0.157114	0.17177	0.180222	0.181649	0.17702	0.16766	0.15487	0.139971	0.12426	0.10839	0.0923901	0.076271	0.0600318	0.0436731	0.0271974	0.0106068
Snrpb	124.557	5.6772e-26	1.5868e-21	-0.23152	-0.235503	-0.239373	-0.243023	-0.24634	-0.24922	-0.251546	-0.253211	-0.254104	-0.254114	-0.253132	-0.25105	-0.247748	-0.243126	-0.23707	-0.22947	-0.220217	-0.209198	-0.1963	-0.181426	-0.164452	-0.145272	-0.123776	-0.0998531	-0.073394	-0.0442879	-0.012425	0.0222657	0.0586641	0.0942982	0.126622	0.15309	0.171158	0.179232	0.17865	0.17129	0.15906	0.143857	0.12752	0.11102	0.0943808	0.077618	0.0607297	0.0437185	0.0265863	0.00933527
Xaf1	160.903	9.3609e-34	2.6238e-29	-0.48882	-0.48027	-0.471577	-0.462594	-0.45318	-0.443182	-0.432464	-0.420878	-0.408281	-0.394527	-0.379472	-0.36297	-0.344879	-0.325053	-0.30335	-0.27962	-0.253718	-0.225506	-0.19484	-0.161563	-0.125544	-0.0866329	-0.0446858	0.00044212	0.0488954	0.100819	0.15636	0.215581	0.276442	0.334475	0.385081	0.42367	0.445631	0.448211	0.43425	0.40767	0.3724	0.332348	0.29136	0.25141	0.212544	0.17476	0.138039	0.102358	0.0677013	0.0340509
Hnrnpd	129.634	4.6621e-27	1.3038e-22	-0.24723	-0.23846	-0.229635	-0.220704	-0.21161	-0.202314	-0.192751	-0.182871	-0.172622	-0.161952	-0.150808	-0.13914	-0.126885	-0.114002	-0.10043	-0.086127	-0.0710309	-0.0550911	-0.038256	-0.0204714	-0.00168604	0.0181532	0.0390991	0.0612043	0.0845216	0.109103	0.135	0.162241	0.189938	0.216182	0.239007	0.25645	0.266539	0.268086	0.26227	0.25072	0.23506	0.216938	0.19794	0.1789	0.159833	0.14076	0.121665	0.102559	0.0834393	0.0643052
Hmgb1	133.9	5.7025e-28	1.5955e-23	-0.50938	-0.480822	-0.452296	-0.423826	-0.39544	-0.367169	-0.339039	-0.311079	-0.283317	-0.255781	-0.228501	-0.2015	-0.174818	-0.148471	-0.12249	-0.096912	-0.0717553	-0.0470517	-0.022829	0.00088297	0.0240574	0.0466654	0.0686788	0.0900692	0.110808	0.130868	0.15022	0.168824	0.186355	0.202154	0.215543	0.22585	0.232391	0.234788	0.23355	0.22937	0.22292	0.214882	0.20593	0.19642	0.186368	0.17578	0.164673	0.153049	0.140919	0.128292
Phf5a	230.324	1.1242e-48	3.1606e-44	-0.50217	-0.500038	-0.497669	-0.494837	-0.49131	-0.486854	-0.481238	-0.474231	-0.465601	-0.455115	-0.442542	-0.42765	-0.410206	-0.389979	-0.36674	-0.34025	-0.31028	-0.276601	-0.23898	-0.197184	-0.150981	-0.10014	-0.0444276	0.0163867	0.0825354	0.15425	0.23176	0.315212	0.401948	0.486154	0.561839	0.62301	0.663689	0.680194	0.67598	0.65584	0.62461	0.587073	0.54795	0.50966	0.472281	0.4358	0.400212	0.365491	0.331625	0.2986
Eif3a	214.547	2.7936e-45	7.85e-41	-0.29215	-0.291264	-0.29021	-0.288815	-0.28691	-0.284322	-0.280883	-0.276421	-0.270766	-0.263749	-0.255198	-0.24494	-0.232814	-0.21864	-0.20225	-0.18348	-0.162146	-0.138089	-0.11114	-0.0811155	-0.0478577	-0.0111922	0.0290516	0.073044	0.120955	0.172956	0.22922	0.289829	0.352587	0.412667	0.465104	0.50493	0.52719	0.52887	0.51299	0.4837	0.44517	0.401562	0.35696	0.31344	0.271073	0.22985	0.189741	0.150735	0.112809	0.0759445
Sept8	251.522	3.06e-53	8.6073e-49	-0.1969	-0.186151	-0.175228	-0.163944	-0.15212	-0.139578	-0.126135	-0.111614	-0.0958333	-0.0786137	-0.0597751	-0.039138	-0.0165216	0.00825295	0.035366	0.064997	0.0973268	0.132534	0.1708	0.212303	0.257224	0.305743	0.358039	0.414292	0.474683	0.539391	0.6086	0.682389	0.758282	0.830845	0.894491	0.94363	0.972676	0.978256	0.9638	0.93402	0.89366	0.84744	0.79999	0.75367	0.708581	0.66469	0.621976	0.580424	0.540012	0.500721
Dut	321.1	3.0362e-68	8.5503e-64	-0.70079	-0.671355	-0.641791	-0.611976	-0.58178	-0.551092	-0.519772	-0.487699	-0.454748	-0.420794	-0.385711	-0.34937	-0.311655	-0.272433	-0.23158	-0.18897	-0.144479	-0.0979806	-0.04935	0.00153832	0.05481	0.11059	0.169005	0.230179	0.294239	0.361308	0.43151	0.504899	0.579094	0.648984	0.709303	0.75479	0.780174	0.78233	0.76467	0.73186	0.68856	0.639446	0.58908	0.53981	0.491703	0.44475	0.398934	0.354229	0.310619	0.268085
Fam132a	34.618	5.5644e-07	0.01514	-0.011591	-0.0433847	-0.0749585	-0.106092	-0.13657	-0.166161	-0.194655	-0.22183	-0.247466	-0.271342	-0.293238	-0.31293	-0.330212	-0.344851	-0.35663	-0.36533	-0.37073	-0.372612	-0.37075	-0.364938	-0.354943	-0.340549	-0.321536	-0.297684	-0.268774	-0.234585	-0.1949	-0.149551	-0.100124	-0.0501757	-0.00337371	0.036615	0.0661256	0.0828209	0.08845	0.085542	0.076628	0.0642375	0.050849	0.037733	0.0249384	0.012461	0.00029443	-0.0115659	-0.0231255	-0.0343897
Tlk1	32.82	1.3e-06	0.035307	-0.32629	-0.320648	-0.314953	-0.309148	-0.30318	-0.296994	-0.290535	-0.283749	-0.276581	-0.268976	-0.26088	-0.25224	-0.242997	-0.233101	-0.22249	-0.21113	-0.198937	-0.185876	-0.17189	-0.156917	-0.140909	-0.12381	-0.105566	-0.086121	-0.0654211	-0.0434117	-0.020038	0.00473079	0.0302465	0.0550862	0.0777848	0.096878	0.1109	0.118946	0.12183	0.12068	0.11664	0.110855	0.10443	0.097951	0.0914313	0.084876	0.0782858	0.0716608	0.0650018	0.0583094
Wbp5	34.172	6.8721e-07	0.018691	-0.26113	-0.264211	-0.267209	-0.27004	-0.27262	-0.27487	-0.276702	-0.278033	-0.278782	-0.278864	-0.278197	-0.2767	-0.274279	-0.270862	-0.26636	-0.2607	-0.253781	-0.245532	-0.23587	-0.224703	-0.211956	-0.197543	-0.18138	-0.163385	-0.143473	-0.121562	-0.097569	-0.0714384	-0.0439781	-0.0169743	0.0077334	0.028305	0.0429021	0.0503767	0.051707	0.048277	0.041472	0.0326752	0.023244	0.013874	0.00459375	-0.0045984	-0.0137039	-0.0227243	-0.0316608	-0.0405152
Get4	33.153	1.1113e-06	0.030192	-0.39765	-0.389392	-0.381083	-0.372675	-0.36412	-0.355365	-0.346364	-0.337068	-0.327426	-0.317389	-0.306907	-0.29593	-0.284415	-0.272305	-0.25955	-0.24611	-0.231927	-0.216954	-0.20114	-0.184441	-0.166802	-0.148177	-0.128514	-0.107766	-0.0858827	-0.0628145	-0.038512	-0.0129509	0.0131833	0.0383945	0.0611425	0.079888	0.0930898	0.0998129	0.10097	0.09784	0.091685	0.0837776	0.075363	0.067079	0.0589504	0.050975	0.0431495	0.0354721	0.02794	0.0205505
Fads3	32.218	1.7262e-06	0.046852	-0.048524	-0.0735772	-0.0984251	-0.122862	-0.14668	-0.169682	-0.191653	-0.212392	-0.231693	-0.24935	-0.265158	-0.27891	-0.290405	-0.299432	-0.30579	-0.30927	-0.309669	-0.30678	-0.3004	-0.29032	-0.276336	-0.258244	-0.235837	-0.208911	-0.177258	-0.140675	-0.098956	-0.0519514	-0.0012011	0.0498379	0.0976038	0.13853	0.16907	0.186951	0.19393	0.1925	0.1852	0.174519	0.16293	0.15169	0.140842	0.13039	0.120316	0.110621	0.101298	0.0923382
Abhd16a	44.661	4.6755e-09	0.00012817	-0.35296	-0.348308	-0.34358	-0.338707	-0.33361	-0.328226	-0.322473	-0.316281	-0.309575	-0.302283	-0.294332	-0.28565	-0.276158	-0.265789	-0.25447	-0.24212	-0.228674	-0.214055	-0.19819	-0.181008	-0.162432	-0.142392	-0.120812	-0.0976211	-0.0727445	-0.0461095	-0.017643	0.0126993	0.0440855	0.0746892	0.10263	0.12603	0.142999	0.152384	0.15523	0.15298	0.14712	0.139109	0.13037	0.12165	0.112972	0.10434	0.0957486	0.0872016	0.0786967	0.0702331
Mrps36	48.839	6.3085e-10	1.7334e-05	-0.29492	-0.301342	-0.307632	-0.31365	-0.31926	-0.324323	-0.328707	-0.332273	-0.334885	-0.336408	-0.336705	-0.33564	-0.333076	-0.328878	-0.32291	-0.31503	-0.305115	-0.293017	-0.2786	-0.261738	-0.242284	-0.220107	-0.195069	-0.167034	-0.135866	-0.10143	-0.063588	-0.0222512	0.021317	0.0643106	0.10384	0.13702	0.16095	0.173839	0.17722	0.17326	0.16413	0.152005	0.13901	0.12625	0.113746	0.10151	0.0895242	0.0777948	0.0663138	0.0550771
Hat1	40.996	2.6923e-08	0.00073641	-0.38823	-0.390599	-0.392861	-0.394918	-0.39666	-0.397997	-0.398814	-0.399012	-0.398486	-0.397135	-0.394854	-0.39154	-0.387091	-0.381402	-0.37437	-0.36589	-0.355868	-0.34419	-0.33076	-0.315465	-0.29821	-0.278891	-0.257403	-0.233643	-0.207508	-0.178894	-0.1477	-0.113857	-0.0783916	-0.0435727	-0.0117353	0.014785	0.0336531	0.0434178	0.045342	0.041208	0.032798	0.0218949	0.010244	-0.001259	-0.0125786	-0.023718	-0.0346798	-0.0454674	-0.0560838	-0.0665318
Pgp	39.68	5.0396e-08	0.0013771	-0.42584	-0.420953	-0.415994	-0.410887	-0.40556	-0.399931	-0.393934	-0.387492	-0.38053	-0.372975	-0.364752	-0.35579	-0.346006	-0.335334	-0.3237	-0.31102	-0.297237	-0.282263	-0.26603	-0.248456	-0.229476	-0.209011	-0.186989	-0.163334	-0.137973	-0.110832	-0.081835	-0.0509394	-0.0189615	0.0122992	0.04099	0.065258	0.0832523	0.0938246	0.097994	0.097194	0.092857	0.0864173	0.079278	0.072159	0.0650924	0.058076	0.0511092	0.0441911	0.0373211	0.0304981
Pabpc4	40.92	2.7928e-08	0.00076385	-0.33879	-0.333222	-0.32758	-0.321794	-0.31579	-0.309498	-0.302844	-0.295756	-0.288163	-0.279992	-0.27117	-0.26163	-0.251286	-0.24008	-0.22793	-0.21478	-0.200535	-0.185137	-0.16851	-0.150584	-0.131284	-0.110539	-0.0882764	-0.0644239	-0.0389094	-0.0116605	0.017395	0.0482997	0.0802302	0.111376	0.139875	0.16386	0.181476	0.191562	0.19515	0.19369	0.18863	0.181417	0.17347	0.16551	0.157572	0.14966	0.141768	0.133899	0.126051	0.118225
Pole3	55.012	3.2304e-11	8.9065e-07	-0.23482	-0.246771	-0.25856	-0.270026	-0.28101	-0.291343	-0.30087	-0.309429	-0.316857	-0.322992	-0.327674	-0.33074	-0.33203	-0.331381	-0.32863	-0.32362	-0.31619	-0.306172	-0.29341	-0.277738	-0.258997	-0.237027	-0.211664	-0.182747	-0.150115	-0.113607	-0.07306	-0.0283671	0.0190128	0.0658349	0.108758	0.14444	0.169542	0.181978	0.18352	0.17668	0.16398	0.14791	0.13094	0.11434	0.0981429	0.082349	0.0669499	0.0519396	0.0373111	0.0230579
Hjurp	40.197	3.9413e-08	0.0010773	-0.30584	-0.305657	-0.305407	-0.305019	-0.30443	-0.303564	-0.302359	-0.300745	-0.298654	-0.296017	-0.292768	-0.28884	-0.284155	-0.278656	-0.27227	-0.26493	-0.25657	-0.247117	-0.23651	-0.224668	-0.211535	-0.197039	-0.181111	-0.163684	-0.144689	-0.124059	-0.10172	-0.0776427	-0.0525184	-0.0279047	-0.00540157	0.013391	0.0268746	0.0340504	0.035769	0.033234	0.027649	0.0202182	0.01212	0.003961	-0.00423242	-0.01246	-0.0207206	-0.0290141	-0.0373399	-0.0456974
Rpa2	45.788	2.7262e-09	7.478e-05	-0.47361	-0.466899	-0.460131	-0.453247	-0.44619	-0.438903	-0.431326	-0.423403	-0.415076	-0.406286	-0.396977	-0.38709	-0.376568	-0.365353	-0.35339	-0.34061	-0.326971	-0.312406	-0.29686	-0.280273	-0.262589	-0.24375	-0.223698	-0.202375	-0.179725	-0.155687	-0.13021	-0.103249	-0.0755045	-0.0484893	-0.0237626	-0.0028842	0.0125865	0.0216823	0.025254	0.024502	0.020624	0.0148192	0.0082628	0.0015592	-0.00526391	-0.012205	-0.019261	-0.0264311	-0.0337129	-0.0411045
Uqcr10	42.403	1.3763e-08	0.00037682	-0.50602	-0.488944	-0.471864	-0.454783	-0.4377	-0.420615	-0.403528	-0.386437	-0.369342	-0.352242	-0.335138	-0.31803	-0.300912	-0.283789	-0.26666	-0.24952	-0.232375	-0.21522	-0.19806	-0.180881	-0.163695	-0.146499	-0.129291	-0.112071	-0.0948378	-0.0775914	-0.060331	-0.0430684	-0.0261709	-0.0104114	0.00341539	0.014515	0.0220919	0.0256802	0.025819	0.02324	0.018676	0.0128583	0.0065041	-1.6764e-05	-0.00668631	-0.013502	-0.0204616	-0.0275625	-0.0348022	-0.0421785
Manf	37.486	1.4302e-07	0.0039019	-0.63206	-0.629385	-0.626649	-0.623792	-0.62075	-0.617472	-0.613887	-0.609938	-0.605565	-0.600706	-0.595301	-0.58929	-0.582611	-0.575205	-0.56701	-0.55797	-0.548011	-0.537086	-0.52513	-0.512082	-0.497881	-0.482467	-0.46578	-0.447757	-0.42834	-0.407467	-0.38508	-0.361133	-0.336269	-0.311887	-0.28943	-0.27034	-0.256057	-0.247489	-0.24389	-0.2442	-0.24735	-0.252289	-0.25797	-0.26386	-0.269942	-0.2762	-0.282634	-0.289244	-0.296026	-0.302977
Cnot6	43.043	1.0137e-08	0.00027763	-0.25574	-0.254626	-0.253445	-0.252131	-0.25062	-0.248841	-0.246731	-0.244223	-0.241251	-0.237748	-0.233648	-0.22888	-0.22339	-0.217101	-0.20995	-0.20187	-0.192791	-0.182653	-0.17139	-0.158927	-0.145207	-0.130159	-0.113718	-0.0958173	-0.0763907	-0.0553717	-0.032694	-0.00831746	0.0170266	0.041729	0.0641328	0.082581	0.0954172	0.101614	0.10208	0.098077	0.090892	0.0817943	0.072033	0.062249	0.0524694	0.042695	0.0329244	0.0231585	0.0133971	0.00363986
Eps15	71.582	1.052e-14	2.9188e-10	-0.27196	-0.281569	-0.291009	-0.300106	-0.30869	-0.316579	-0.323612	-0.329614	-0.334413	-0.337837	-0.339714	-0.33987	-0.338138	-0.334342	-0.32831	-0.31987	-0.308859	-0.295093	-0.27841	-0.258623	-0.235575	-0.209089	-0.178993	-0.145115	-0.107284	-0.0653276	-0.019074	0.0315918	0.0850836	0.137883	0.186365	0.22691	0.255883	0.271034	0.27428	0.26835	0.25596	0.239831	0.22264	0.20574	0.189193	0.17299	0.157135	0.141609	0.126413	0.111539
Armc1	57.657	9.007e-12	2.4863e-07	-0.43845	-0.424421	-0.41035	-0.396203	-0.38194	-0.367533	-0.352934	-0.33811	-0.323021	-0.307632	-0.291903	-0.2758	-0.259277	-0.242306	-0.22484	-0.20685	-0.188301	-0.169144	-0.14935	-0.128872	-0.107681	-0.0857363	-0.0630009	-0.0394367	-0.015006	0.0103287	0.036605	0.0638386	0.0913853	0.117851	0.141802	0.1618	0.17642	0.184776	0.18771	0.18639	0.18198	0.175653	0.16855	0.16125	0.153786	0.14617	0.138388	0.130457	0.122373	0.11414
Tma7	41.159	2.4912e-08	0.00068148	-0.4593	-0.452789	-0.446249	-0.439642	-0.43294	-0.426097	-0.419093	-0.411891	-0.404457	-0.396759	-0.388763	-0.38044	-0.371745	-0.362658	-0.35314	-0.34316	-0.332683	-0.321678	-0.31011	-0.297946	-0.285155	-0.271702	-0.257554	-0.242679	-0.227043	-0.210613	-0.19336	-0.175257	-0.156787	-0.138978	-0.12289	-0.10958	-0.10012	-0.0951551	-0.094104	-0.096145	-0.10045	-0.106211	-0.11261	-0.11923	-0.126061	-0.13309	-0.140318	-0.14774	-0.155353	-0.163154
Tmem56	65.047	2.5147e-13	6.9651e-09	-0.19799	-0.218457	-0.23869	-0.258452	-0.2775	-0.295612	-0.312538	-0.328047	-0.341902	-0.353867	-0.363706	-0.37118	-0.37606	-0.378103	-0.37707	-0.37274	-0.36486	-0.353201	-0.33753	-0.317597	-0.293181	-0.26404	-0.229937	-0.190637	-0.145904	-0.0955007	-0.039191	0.0231845	0.0895574	0.15532	0.215727	0.26603	0.301494	0.319153	0.32154	0.31224	0.29482	0.272868	0.24989	0.22769	0.206316	0.18576	0.166019	0.147065	0.12889	0.111481
Suz12	53.98	5.3133e-11	1.4642e-06	-0.46006	-0.441766	-0.423464	-0.405152	-0.38683	-0.368481	-0.350112	-0.331715	-0.313285	-0.294816	-0.276305	-0.25775	-0.239135	-0.220467	-0.20174	-0.18294	-0.164073	-0.145129	-0.1261	-0.106995	-0.0877945	-0.0684992	-0.0491042	-0.0296047	-0.00999588	0.00972696	0.029569	0.049521	0.0692026	0.0878061	0.104502	0.11846	0.128847	0.135169	0.13795	0.13789	0.13572	0.132142	0.12787	0.12325	0.11832	0.11308	0.107522	0.101667	0.095514	0.089069
Glo1	41.319	2.3089e-08	0.00063182	-0.35227	-0.34125	-0.330201	-0.319093	-0.3079	-0.296577	-0.285109	-0.273461	-0.261604	-0.249506	-0.237139	-0.22447	-0.211475	-0.198119	-0.18437	-0.17021	-0.155592	-0.140497	-0.12489	-0.108748	-0.0920349	-0.0747218	-0.0567793	-0.0381773	-0.018886	0.00112478	0.021885	0.0434071	0.065198	0.0861875	0.105275	0.12136	0.133337	0.140532	0.14356	0.14327	0.14054	0.136216	0.13115	0.12578	0.12012	0.11418	0.107968	0.101483	0.0947324	0.0877199
Smim1	71.677	1.0041e-14	2.7862e-10	-0.070903	-0.0970408	-0.122917	-0.14827	-0.17284	-0.196355	-0.218565	-0.239203	-0.258007	-0.274717	-0.289069	-0.3008	-0.309654	-0.315363	-0.31767	-0.3163	-0.311013	-0.301531	-0.2876	-0.268948	-0.245323	-0.21646	-0.182096	-0.141971	-0.0958212	-0.0433857	0.015598	0.0813102	0.151573	0.221519	0.286135	0.34041	0.379331	0.399759	0.4043	0.39666	0.38054	0.359643	0.33761	0.31629	0.295755	0.27599	0.256983	0.23872	0.221189	0.204377
2310036O22Rik	41.26	2.3749e-08	0.0006498	-0.39293	-0.377506	-0.362082	-0.346664	-0.33126	-0.315861	-0.300481	-0.285121	-0.269783	-0.25447	-0.239186	-0.22393	-0.208717	-0.193538	-0.1784	-0.16331	-0.148263	-0.133269	-0.11833	-0.103446	-0.0886238	-0.0738653	-0.0591738	-0.0445522	-0.030004	-0.0155321	-0.0011399	0.0131604	0.0270893	0.0400629	0.051481	0.060743	0.0672495	0.0706431	0.071315	0.069799	0.06663	0.0623408	0.057455	0.052245	0.0467258	0.040903	0.034782	0.0283674	0.0216643	0.014678
Cox17	63.15	6.3112e-13	1.7464e-08	-0.3692	-0.367625	-0.365945	-0.364046	-0.36182	-0.359155	-0.355945	-0.352078	-0.347447	-0.341941	-0.335452	-0.32787	-0.319084	-0.308988	-0.29747	-0.28442	-0.269736	-0.253301	-0.23501	-0.214746	-0.192408	-0.167884	-0.141065	-0.111841	-0.0801034	-0.0457426	-0.0086494	0.0312464	0.0728603	0.113794	0.151577	0.18374	0.207815	0.222254	0.22834	0.22791	0.22278	0.214785	0.20571	0.19649	0.187148	0.1777	0.168135	0.158464	0.148688	0.138806
Mrfap1	48.411	7.7469e-10	2.1278e-05	-0.40073	-0.404409	-0.407997	-0.411405	-0.41454	-0.417316	-0.419639	-0.421419	-0.422567	-0.422992	-0.422603	-0.42131	-0.419023	-0.415651	-0.4111	-0.40529	-0.398125	-0.38951	-0.37936	-0.367582	-0.354086	-0.338783	-0.321582	-0.302393	-0.281124	-0.257686	-0.23199	-0.203973	-0.174527	-0.145617	-0.119265	-0.097496	-0.0823319	-0.0750374	-0.074545	-0.079342	-0.087915	-0.0987504	-0.11037	-0.122	-0.133623	-0.14523	-0.156827	-0.16841	-0.179981	-0.191539
Srrm1	63.655	4.939e-13	1.367e-08	-0.48143	-0.462731	-0.444032	-0.425325	-0.40661	-0.387871	-0.369116	-0.350336	-0.331529	-0.312689	-0.293813	-0.2749	-0.255937	-0.236929	-0.21787	-0.19875	-0.179574	-0.160333	-0.14102	-0.121641	-0.102183	-0.0826438	-0.0630206	-0.0433091	-0.0235051	-0.00360465	0.016396	0.0364883	0.0562728	0.0749074	0.0915259	0.10526	0.115249	0.12097	0.12298	0.12203	0.11887	0.114274	0.10897	0.10335	0.0974268	0.09121	0.0847036	0.0779123	0.0708411	0.0634949
Stard10	115.351	5.253e-24	1.4668e-19	-0.25986	-0.27169	-0.283306	-0.29449	-0.30502	-0.314693	-0.32328	-0.33057	-0.336344	-0.340389	-0.342486	-0.34242	-0.339974	-0.334932	-0.32708	-0.31619	-0.302066	-0.284476	-0.26321	-0.238047	-0.208775	-0.175177	-0.137035	-0.0941339	-0.046257	0.0068121	0.06529	0.129319	0.196912	0.263648	0.32498	0.37636	0.413228	0.432756	0.43735	0.43041	0.41535	0.395591	0.37446	0.35368	0.333309	0.31335	0.293782	0.27461	0.255825	0.237419
Supt16	100.111	9.3176e-21	2.5976e-16	-0.29336	-0.288859	-0.284268	-0.279488	-0.27443	-0.268988	-0.263081	-0.256609	-0.24948	-0.241599	-0.232872	-0.22321	-0.212504	-0.200676	-0.18763	-0.17326	-0.157484	-0.140205	-0.12133	-0.100759	-0.0784043	-0.0541702	-0.0279624	0.00031292	0.0307499	0.0634424	0.098485	0.135933	0.174745	0.212629	0.247225	0.27617	0.297109	0.308567	0.3118	0.30859	0.30072	0.289971	0.27808	0.26594	0.253609	0.24108	0.228352	0.215435	0.202332	0.189044
Slc29a1	175.301	7.6129e-37	2.1359e-32	-0.21067	-0.237741	-0.264474	-0.290532	-0.31558	-0.33928	-0.361295	-0.381289	-0.398923	-0.413862	-0.425768	-0.4343	-0.439133	-0.439919	-0.43632	-0.42801	-0.414644	-0.395885	-0.3714	-0.340845	-0.30389	-0.260195	-0.209423	-0.151238	-0.0853032	-0.0112806	0.071166	0.162268	0.259123	0.355263	0.444029	0.51876	0.572796	0.60196	0.60969	0.60089	0.58046	0.55329	0.52419	0.49561	0.467646	0.4403	0.413546	0.387385	0.361804	0.336793
Tmed2	98.928	1.6637e-20	4.637e-16	-0.72888	-0.698997	-0.66913	-0.639296	-0.60951	-0.579783	-0.550137	-0.520585	-0.491144	-0.461829	-0.432655	-0.40364	-0.374796	-0.346142	-0.31769	-0.28946	-0.26147	-0.233729	-0.20626	-0.179066	-0.152176	-0.1256	-0.0993546	-0.0734558	-0.0479192	-0.0227604	0.0020048	0.0263478	0.0498671	0.0717361	0.0911051	0.10712	0.118945	0.126069	0.12908	0.12876	0.12591	0.121308	0.11573	0.10959	0.10289	0.095657	0.0878939	0.0796108	0.0708164	0.0615196
Hars	149.567	2.5208e-31	7.06e-27	-0.39079	-0.399635	-0.40824	-0.416359	-0.42375	-0.43017	-0.435377	-0.439128	-0.441181	-0.441292	-0.43922	-0.43472	-0.427553	-0.417473	-0.40424	-0.38761	-0.367335	-0.34318	-0.3149	-0.282254	-0.244997	-0.202886	-0.15568	-0.103135	-0.0450097	0.0189397	0.088956	0.165198	0.245417	0.324616	0.397649	0.45937	0.504641	0.530234	0.53883	0.53424	0.52027	0.500734	0.47936	0.45806	0.436924	0.41594	0.395111	0.374431	0.353899	0.333511
Sod1	117.57	1.7644e-24	4.9274e-20	-0.1708	-0.172456	-0.173991	-0.17528	-0.1762	-0.176624	-0.176433	-0.1755	-0.173704	-0.170921	-0.167027	-0.1619	-0.155413	-0.147447	-0.13788	-0.12658	-0.113428	-0.0983042	-0.081082	-0.0616393	-0.0398515	-0.0155956	0.0112519	0.0408142	0.0732149	0.108577	0.14702	0.188635	0.232121	0.274647	0.313291	0.34513	0.367253	0.37783	0.37842	0.37123	0.35847	0.342334	0.32499	0.30754	0.290037	0.27248	0.254878	0.237223	0.219517	0.201763
Hnrnpu	144.073	3.7885e-30	1.0607e-25	0.15536	0.124441	0.0937344	0.0634554	0.033817	0.00503401	-0.0226811	-0.0491144	-0.074052	-0.0972804	-0.118586	-0.13775	-0.154574	-0.168829	-0.18031	-0.18879	-0.194074	-0.195937	-0.19417	-0.188553	-0.178879	-0.164932	-0.146498	-0.123363	-0.0953146	-0.0621384	-0.023621	0.0203913	0.0682796	0.116408	0.161033	0.19841	0.224789	0.237786	0.23916	0.23148	0.21731	0.199199	0.17966	0.15999	0.140236	0.1204	0.100496	0.080511	0.0604513	0.0403181
Cpox	204.516	4.0163e-43	1.1281e-38	-0.6058	-0.56581	-0.525783	-0.485688	-0.44549	-0.405158	-0.364654	-0.323947	-0.283002	-0.241784	-0.20026	-0.1584	-0.116158	-0.073512	-0.030424	0.013141	0.0572161	0.101835	0.14703	0.192843	0.239299	0.286435	0.334286	0.382885	0.432267	0.482464	0.53351	0.585408	0.63704	0.68604	0.729971	0.76639	0.792875	0.807948	0.81314	0.81054	0.80225	0.79036	0.77693	0.76301	0.748655	0.73387	0.718674	0.703061	0.687042	0.670625
Zbtb7a	33.556	9.1912e-07	0.024981	-0.28853	-0.288468	-0.288335	-0.288055	-0.28755	-0.286756	-0.285592	-0.283984	-0.281861	-0.279149	-0.275773	-0.27166	-0.266736	-0.260928	-0.25416	-0.24636	-0.237461	-0.227378	-0.21604	-0.20338	-0.189318	-0.173782	-0.156697	-0.137992	-0.117591	-0.095422	-0.07141	-0.0455074	-0.0184137	0.00831968	0.0330955	0.054316	0.0703848	0.0802974	0.084871	0.085272	0.082666	0.0782195	0.073074	0.067817	0.0624746	0.057049	0.0515413	0.0459529	0.0402851	0.0345392
Comt	37.953	1.1458e-07	0.003127	-0.32396	-0.325459	-0.326854	-0.328052	-0.32895	-0.329458	-0.32947	-0.328887	-0.327613	-0.325548	-0.322593	-0.31865	-0.313618	-0.307401	-0.2999	-0.29101	-0.28064	-0.268688	-0.25505	-0.239642	-0.222351	-0.203082	-0.181738	-0.158218	-0.132424	-0.104257	-0.073618	-0.0404415	-0.00562912	0.0288161	0.0608312	0.088353	0.10932	0.122433	0.12874	0.12975	0.12696	0.121866	0.11594	0.10994	0.103898	0.097812	0.0916858	0.0855185	0.0793113	0.0730648
Xpnpep1	62.32	9.4326e-13	2.6088e-08	-0.23295	-0.250852	-0.26856	-0.28588	-0.30262	-0.318587	-0.333587	-0.347426	-0.359911	-0.370849	-0.380047	-0.38731	-0.392445	-0.39526	-0.39556	-0.39315	-0.387844	-0.379441	-0.36775	-0.352576	-0.333729	-0.311013	-0.284235	-0.253202	-0.217721	-0.177598	-0.13264	-0.0827084	-0.0293177	0.0241413	0.0741752	0.11729	0.149995	0.170068	0.1792	0.17981	0.17435	0.165253	0.15489	0.1445	0.134126	0.12377	0.113434	0.103114	0.0928126	0.0825283
Leprot	48.156	8.755e-10	2.4046e-05	-0.16946	-0.169098	-0.168663	-0.16808	-0.16727	-0.166171	-0.164697	-0.162776	-0.160336	-0.157302	-0.153598	-0.14915	-0.143889	-0.137734	-0.13061	-0.12245	-0.113179	-0.102715	-0.090989	-0.0779257	-0.0634508	-0.04749	-0.0299693	-0.0108142	0.0100495	0.0326961	0.0572	0.0836097	0.111225	0.138494	0.163818	0.1856	0.202233	0.212714	0.21783	0.21871	0.21649	0.212307	0.20727	0.20194	0.196364	0.19053	0.184458	0.178139	0.171581	0.16479
Txn-ps1	41.619	2.0004e-08	0.00054748	-0.66308	-0.645392	-0.627722	-0.610095	-0.59253	-0.575056	-0.557686	-0.540445	-0.523354	-0.506435	-0.489709	-0.4732	-0.456921	-0.440903	-0.42516	-0.40972	-0.394605	-0.379831	-0.36542	-0.351396	-0.337779	-0.324592	-0.311854	-0.299588	-0.287816	-0.276558	-0.26584	-0.255675	-0.246186	-0.237579	-0.230071	-0.22388	-0.219214	-0.216204	-0.21468	-0.21443	-0.21524	-0.21688	-0.21914	-0.22191	-0.225175	-0.22893	-0.233157	-0.237859	-0.243023	-0.248641
Ssrp1	128.936	6.5741e-27	1.8383e-22	-0.63703	-0.622621	-0.608146	-0.593534	-0.57871	-0.563617	-0.548174	-0.532316	-0.515975	-0.499079	-0.481562	-0.46335	-0.444382	-0.424582	-0.40388	-0.38221	-0.359509	-0.335697	-0.31071	-0.284476	-0.256929	-0.227999	-0.197616	-0.165711	-0.132215	-0.0970598	-0.060175	-0.0215221	0.0180434	0.0566486	0.0923655	0.12327	0.147422	0.163619	0.17283	0.17645	0.17587	0.172484	0.16766	0.16209	0.155836	0.1489	0.141285	0.133015	0.124096	0.11454
Sumo2	132.535	1.1173e-27	3.1255e-23	-0.39048	-0.370746	-0.351013	-0.331289	-0.31158	-0.291884	-0.272212	-0.252566	-0.23295	-0.213369	-0.193827	-0.17433	-0.154878	-0.135479	-0.11614	-0.096855	-0.0776381	-0.0584909	-0.039418	-0.0204222	-0.00150928	0.0173169	0.0360519	0.0546915	0.0732313	0.091667	0.10999	0.128199	0.145994	0.162779	0.177937	0.19085	0.200904	0.207708	0.21158	0.21298	0.21235	0.210159	0.20684	0.20262	0.197545	0.19161	0.184842	0.177247	0.168841	0.15964
Atp5d	159.26	2.1067e-33	5.9036e-29	-0.40086	-0.37542	-0.349995	-0.324597	-0.29924	-0.273936	-0.248699	-0.223544	-0.198483	-0.17353	-0.148698	-0.124	-0.099453	-0.0750664	-0.050855	-0.026833	-0.0030127	0.0205916	0.043967	0.0670988	0.0899747	0.112581	0.134904	0.15693	0.178646	0.200038	0.22109	0.241788	0.261807	0.280503	0.297211	0.31127	0.322003	0.329014	0.33268	0.33352	0.33208	0.328882	0.32444	0.31904	0.312701	0.30544	0.297267	0.288205	0.278266	0.267467
Hcfc1	33.371	1.0029e-06	0.027252	-0.39066	-0.387449	-0.384184	-0.380802	-0.37724	-0.373452	-0.369367	-0.36493	-0.360084	-0.354769	-0.348927	-0.3425	-0.335427	-0.327653	-0.31912	-0.30976	-0.299525	-0.288354	-0.27619	-0.262964	-0.24863	-0.233124	-0.216388	-0.198363	-0.178992	-0.158215	-0.13597	-0.112229	-0.0875365	-0.0631246	-0.0402589	-0.020205	-0.00422767	0.00686835	0.013695	0.017136	0.018073	0.0173904	0.015952	0.014205	0.0121732	0.0098608	0.00727265	0.0044135	0.00128789	-0.00209939
Abcg4	32.673	1.3938e-06	0.037853	-0.073075	-0.0950916	-0.116922	-0.13838	-0.15928	-0.179436	-0.198661	-0.21677	-0.233577	-0.248896	-0.26254	-0.27432	-0.284061	-0.291566	-0.29665	-0.29913	-0.298824	-0.295538	-0.28909	-0.279291	-0.265959	-0.248906	-0.227945	-0.202892	-0.17356	-0.139762	-0.10131	-0.0580748	-0.0113001	0.0361729	0.0814198	0.12152	0.153539	0.175601	0.189	0.19564	0.19743	0.196267	0.19403	0.19167	0.189231	0.18672	0.184129	0.181466	0.178731	0.175924
Smc3	38.952	7.1289e-08	0.0019469	-0.24812	-0.245454	-0.242757	-0.240005	-0.23717	-0.234223	-0.231138	-0.227886	-0.22444	-0.220773	-0.216855	-0.21266	-0.208161	-0.203328	-0.19814	-0.19255	-0.186556	-0.180115	-0.1732	-0.16579	-0.157851	-0.149358	-0.140282	-0.130595	-0.120271	-0.109281	-0.097598	-0.085204	-0.0723752	-0.0597239	-0.04788	-0.037473	-0.0291343	-0.0232722	-0.019622	-0.017788	-0.017375	-0.0179895	-0.019244	-0.020935	-0.0230486	-0.025577	-0.0285147	-0.0318534	-0.0355866	-0.0397074
Gfi1b	44.495	5.0622e-09	0.00013875	-0.21892	-0.216025	-0.213059	-0.209947	-0.20662	-0.203	-0.199019	-0.194604	-0.189681	-0.184178	-0.178023	-0.17114	-0.163466	-0.154919	-0.14543	-0.13493	-0.123335	-0.110584	-0.096602	-0.0813145	-0.0646503	-0.0465365	-0.0269007	-0.00567034	0.0172269	0.0418636	0.068312	0.0966203	0.126102	0.155237	0.18246	0.2062	0.224904	0.237566	0.24494	0.24812	0.24819	0.246246	0.24335	0.24005	0.236374	0.23234	0.227938	0.223187	0.218088	0.212649
Mbd2	68.152	5.5723e-14	1.5448e-09	-0.54917	-0.520183	-0.491228	-0.462332	-0.43352	-0.404828	-0.37628	-0.347905	-0.319733	-0.291794	-0.264115	-0.23673	-0.209656	-0.182935	-0.15659	-0.13065	-0.105147	-0.0801074	-0.05556	-0.0315356	-0.00806161	0.0148324	0.0371174	0.0587644	0.0797445	0.100029	0.11959	0.138387	0.156226	0.172714	0.18745	0.20003	0.210062	0.217315	0.22211	0.22488	0.22604	0.226025	0.22525	0.22392	0.22207	0.2197	0.216822	0.213443	0.209571	0.205216
Ap1b1	88.202	3.1721e-18	8.8304e-14	-0.18743	-0.201899	-0.216177	-0.230078	-0.24341	-0.255985	-0.267613	-0.278106	-0.287274	-0.294927	-0.300876	-0.30493	-0.306907	-0.306609	-0.30385	-0.29844	-0.290193	-0.278916	-0.26442	-0.246518	-0.225018	-0.199733	-0.170472	-0.137046	-0.0992665	-0.0569435	-0.009888	0.0420364	0.0974106	0.153045	0.205653	0.25195	0.288648	0.313634	0.32839	0.33507	0.33585	0.332896	0.32833	0.32324	0.317677	0.31166	0.305192	0.298279	0.29093	0.283153
Cenpa	113.333	1.4159e-23	3.9528e-19	-0.70961	-0.675099	-0.640597	-0.606105	-0.57163	-0.537169	-0.502736	-0.468331	-0.433961	-0.39963	-0.365342	-0.3311	-0.296919	-0.262793	-0.22873	-0.19474	-0.160814	-0.126971	-0.09321	-0.0595379	-0.0259581	0.00752413	0.0409039	0.0741762	0.107336	0.140379	0.1733	0.206078	0.238215	0.268667	0.296364	0.32023	0.339206	0.352636	0.36119	0.3658	0.36738	0.366854	0.36512	0.36265	0.359481	0.35562	0.351072	0.345858	0.339986	0.333467
E2f4	118.626	1.05e-24	2.9326e-20	-0.35089	-0.353465	-0.355857	-0.357889	-0.35938	-0.360151	-0.360021	-0.35881	-0.356338	-0.352426	-0.346891	-0.33956	-0.330239	-0.31876	-0.30494	-0.2886	-0.269551	-0.247624	-0.22263	-0.194402	-0.162747	-0.127489	-0.0884485	-0.0454445	0.00170271	0.0531734	0.10915	0.16975	0.233461	0.296895	0.356561	0.40897	0.450633	0.479321	0.49667	0.50506	0.50686	0.504451	0.50016	0.49519	0.4896	0.4834	0.476602	0.469214	0.461247	0.452711
Prdx3	103.325	1.9265e-21	5.3734e-17	-0.30347	-0.304695	-0.30577	-0.306545	-0.30687	-0.306587	-0.305554	-0.303617	-0.300625	-0.296429	-0.290876	-0.28382	-0.275102	-0.264579	-0.2521	-0.23751	-0.220657	-0.201397	-0.17958	-0.155044	-0.12765	-0.0972428	-0.0636725	-0.0267882	0.0135606	0.0575247	0.10525	0.156854	0.211034	0.264922	0.315561	0.35999	0.395257	0.419464	0.43399	0.44085	0.44203	0.439553	0.43537	0.43051	0.425015	0.4189	0.412168	0.404838	0.396918	0.388417
Rfwd3	34.439	6.0576e-07	0.016479	-0.40533	-0.401004	-0.396618	-0.392112	-0.38743	-0.382508	-0.37729	-0.371716	-0.365726	-0.359261	-0.352262	-0.34467	-0.336423	-0.327464	-0.31773	-0.30717	-0.295718	-0.283315	-0.2699	-0.255421	-0.239812	-0.223015	-0.204971	-0.18562	-0.164904	-0.142763	-0.11914	-0.0939875	-0.0678745	-0.0420396	-0.0177615	0.0036812	0.0210101	0.0334105	0.041492	0.046137	0.048228	0.0486473	0.048259	0.047509	0.0464232	0.045006	0.0432639	0.0412016	0.0388248	0.0361392
Asap1	35.205	4.2158e-07	0.01148	-0.45243	-0.441431	-0.430402	-0.419315	-0.40814	-0.396848	-0.38541	-0.373796	-0.361977	-0.349924	-0.337607	-0.325	-0.312066	-0.298784	-0.28512	-0.27105	-0.256535	-0.241554	-0.22608	-0.21007	-0.193509	-0.176362	-0.1586	-0.140194	-0.121114	-0.101332	-0.080819	-0.0595581	-0.0379661	-0.0169461	0.00257155	0.019656	0.0333786	0.0431544	0.049465	0.052995	0.054429	0.0544511	0.053733	0.052622	0.0511388	0.04929	0.0470802	0.0445169	0.0416058	0.038353
Ppp1ca	55.84	2.1658e-11	5.9743e-07	-0.32459	-0.331275	-0.33789	-0.344358	-0.35061	-0.356559	-0.362144	-0.367287	-0.371916	-0.375955	-0.379332	-0.38197	-0.383805	-0.384754	-0.38475	-0.38371	-0.381564	-0.378244	-0.37367	-0.367777	-0.360483	-0.351717	-0.341405	-0.329474	-0.315851	-0.300461	-0.28323	-0.264106	-0.243574	-0.222739	-0.202739	-0.18471	-0.169801	-0.158761	-0.15119	-0.14647	-0.14397	-0.14307	-0.14316	-0.14392	-0.145318	-0.14735	-0.150015	-0.153289	-0.157166	-0.161635
Snx3	78.295	4.001e-16	1.1118e-11	-0.43456	-0.43115	-0.427635	-0.423911	-0.41987	-0.415415	-0.410435	-0.404826	-0.398484	-0.391304	-0.383181	-0.37401	-0.36369	-0.352112	-0.33917	-0.32477	-0.30879	-0.291138	-0.27171	-0.250388	-0.227081	-0.201679	-0.174079	-0.144174	-0.111861	-0.0770344	-0.03959	0.0005442	0.0424593	0.0841319	0.123478	0.15841	0.186854	0.207457	0.22115	0.2293	0.23327	0.23443	0.23411	0.233	0.231154	0.22857	0.225273	0.221266	0.216564	0.21118
Ccne1	210.848	1.7458e-44	4.905e-40	-0.13691	-0.175903	-0.21449	-0.252272	-0.28884	-0.323806	-0.356754	-0.387284	-0.414995	-0.439484	-0.460347	-0.47718	-0.489586	-0.497156	-0.49949	-0.49618	-0.486835	-0.471042	-0.4484	-0.418509	-0.380964	-0.335363	-0.281302	-0.218379	-0.146192	-0.0643371	0.027588	0.129883	0.239787	0.351061	0.457275	0.552	0.628809	0.683526	0.71889	0.73898	0.74785	0.749571	0.74813	0.74557	0.74201	0.73746	0.731933	0.725451	0.718028	0.709681
Gtpbp1	39.603	5.229e-08	0.0014288	-0.27333	-0.277517	-0.281608	-0.285509	-0.28913	-0.29236	-0.29512	-0.297308	-0.298831	-0.299593	-0.299498	-0.29845	-0.29636	-0.293126	-0.28866	-0.28285	-0.275624	-0.266873	-0.2565	-0.244424	-0.230535	-0.214744	-0.196956	-0.177074	-0.155005	-0.130652	-0.10392	-0.0747431	-0.0438253	-0.0127579	0.0168209	0.043273	0.0649603	0.0808183	0.091542	0.098165	0.10172	0.103233	0.10372	0.10371	0.103222	0.10227	0.10086	0.099001	0.0966998	0.0939643
Hmgb3	165.931	7.8106e-35	2.1901e-30	-0.25518	-0.26406	-0.272735	-0.280993	-0.28863	-0.295423	-0.301179	-0.305682	-0.308726	-0.310102	-0.3096	-0.30701	-0.302131	-0.294747	-0.28465	-0.27164	-0.255492	-0.236011	-0.21299	-0.186205	-0.155462	-0.120547	-0.0812531	-0.0373706	0.0113088	0.0649937	0.12389	0.188156	0.256214	0.324542	0.389508	0.44748	0.494829	0.529194	0.55213	0.56592	0.57288	0.575295	0.57542	0.57442	0.572355	0.56925	0.565123	0.559986	0.553859	0.54676
Rbm3	52.231	1.234e-10	3.3981e-06	-0.28719	-0.275793	-0.264423	-0.253103	-0.24186	-0.230707	-0.21968	-0.208801	-0.198092	-0.18758	-0.177288	-0.16724	-0.157463	-0.147978	-0.13881	-0.12999	-0.121533	-0.113469	-0.10582	-0.0986138	-0.0918716	-0.085619	-0.0798806	-0.0746808	-0.070044	-0.0659949	-0.062558	-0.059754	-0.0575116	-0.0556522	-0.0539918	-0.052346	-0.0505318	-0.0484427	-0.046215	-0.04403	-0.042071	-0.0405184	-0.039551	-0.039255	-0.0396227	-0.040644	-0.0423086	-0.0446046	-0.0475215	-0.0510483
Epn1	64.461	3.3421e-13	9.2539e-09	-0.39859	-0.395101	-0.391516	-0.387739	-0.38367	-0.379225	-0.374295	-0.368789	-0.36261	-0.355663	-0.347851	-0.33908	-0.32925	-0.318268	-0.30604	-0.29246	-0.277444	-0.260891	-0.2427	-0.222788	-0.201046	-0.177384	-0.151703	-0.12391	-0.093907	-0.0615983	-0.026888	0.0102899	0.04912	0.0877831	0.124405	0.15711	0.184034	0.203956	0.2177	0.22649	0.23154	0.234052	0.23522	0.23567	0.235429	0.23451	0.23293	0.230694	0.227815	0.224305
Ppp1cc	86.499	7.2927e-18	2.0298e-13	-0.64552	-0.61541	-0.585353	-0.555396	-0.52559	-0.495975	-0.46661	-0.437542	-0.40882	-0.380493	-0.352611	-0.32522	-0.298379	-0.272128	-0.24652	-0.2216	-0.197428	-0.174043	-0.1515	-0.129844	-0.109128	-0.0894005	-0.0707109	-0.0531086	-0.0366429	-0.0213634	-0.0073193	0.00544149	0.0169224	0.0271849	0.0362934	0.044313	0.0513071	0.0573313	0.06241	0.06656	0.069802	0.0721519	0.07363	0.074251	0.0740291	0.072979	0.071113	0.0684462	0.064992	0.0607642
H3f3b	159.58	1.7991e-33	5.0419e-29	0.31395	0.26472	0.215787	0.167456	0.12003	0.0738006	0.029078	-0.0138402	-0.0546533	-0.0930605	-0.128761	-0.16145	-0.19084	-0.216616	-0.23848	-0.25614	-0.269285	-0.277619	-0.28084	-0.278649	-0.270744	-0.256824	-0.236588	-0.209736	-0.175968	-0.134982	-0.086477	-0.0302178	0.0321528	0.0968501	0.159973	0.21762	0.265896	0.302172	0.32775	0.34467	0.35499	0.360741	0.36394	0.36564	0.365886	0.36471	0.362147	0.358206	0.352916	0.346301
Rangap1	47.58	1.1548e-09	3.1707e-05	-0.47728	-0.458655	-0.440032	-0.421413	-0.4028	-0.384193	-0.365595	-0.347007	-0.328432	-0.309871	-0.291326	-0.2728	-0.25429	-0.235803	-0.21734	-0.1989	-0.180485	-0.1621	-0.14374	-0.12542	-0.10713	-0.0888744	-0.0706559	-0.0524761	-0.0343368	-0.0162396	0.0018137	0.0198138	0.0375314	0.0544867	0.0701862	0.084137	0.0958444	0.105005	0.11189	0.11688	0.12037	0.122735	0.12435	0.12542	0.125946	0.12595	0.125442	0.124424	0.122908	0.120902
Dnajc8	70.337	1.9266e-14	5.3448e-10	-0.54239	-0.526068	-0.509716	-0.493312	-0.47683	-0.460238	-0.443515	-0.426633	-0.409566	-0.392286	-0.374767	-0.35698	-0.338907	-0.320513	-0.30177	-0.28266	-0.263155	-0.243222	-0.22284	-0.201976	-0.180611	-0.158714	-0.136261	-0.113224	-0.0895761	-0.0652919	-0.040344	-0.0147215	0.011169	0.0364404	0.0601803	0.081476	0.0994159	0.113413	0.12388	0.13142	0.13665	0.140163	0.14255	0.14414	0.144936	0.14496	0.144233	0.142758	0.14055	0.137623
Cbx5	95.878	7.4119e-20	2.0653e-15	-0.59194	-0.544353	-0.496896	-0.449699	-0.40289	-0.356606	-0.31097	-0.266114	-0.222168	-0.179263	-0.137528	-0.097094	-0.0580898	-0.0206465	0.015106	0.049038	0.0810193	0.11092	0.13861	0.163958	0.186836	0.207113	0.224659	0.239344	0.251037	0.25961	0.26493	0.26689	0.265931	0.263131	0.259602	0.25645	0.254799	0.255376	0.25779	0.26141	0.26563	0.269829	0.2734	0.27604	0.277755	0.27855	0.278454	0.277472	0.275622	0.272919
Ppp2r4	53.99	5.2877e-11	1.4572e-06	-0.40604	-0.385971	-0.365886	-0.345763	-0.32558	-0.305319	-0.284959	-0.264481	-0.243866	-0.223093	-0.202143	-0.181	-0.159633	-0.138034	-0.11618	-0.094049	-0.0716234	-0.0488833	-0.025809	-0.00238	0.0214225	0.0456184	0.0702274	0.0952692	0.120764	0.14673	0.17319	0.200144	0.227202	0.253506	0.278177	0.30034	0.319102	0.333916	0.3452	0.35354	0.35957	0.363866	0.36704	0.36939	0.370951	0.37173	0.371746	0.371007	0.369527	0.367319
Mcm4	76.386	1.0142e-15	2.8169e-11	-0.37532	-0.381143	-0.386833	-0.392257	-0.39728	-0.401774	-0.4056	-0.408628	-0.410724	-0.411756	-0.411589	-0.41009	-0.40713	-0.402571	-0.39628	-0.38813	-0.37798	-0.365701	-0.35116	-0.334221	-0.314754	-0.292626	-0.267702	-0.23985	-0.208936	-0.174828	-0.13739	-0.096531	-0.0531773	-0.00943802	0.0325161	0.070514	0.102387	0.126706	0.14433	0.15654	0.16465	0.169926	0.17365	0.17648	0.178449	0.17958	0.179875	0.17936	0.178044	0.175941
Gata1	71.41	1.1433e-14	3.1721e-10	-0.16497	-0.137369	-0.109822	-0.0823787	-0.055091	-0.0280116	-0.00119127	0.0253176	0.0514633	0.0771938	0.102457	0.1272	0.151375	0.174926	0.1978	0.21995	0.241323	0.261864	0.28152	0.300247	0.317986	0.334687	0.350297	0.364767	0.378042	0.390072	0.4008	0.410194	0.418356	0.425593	0.432218	0.43854	0.444882	0.451428	0.45802	0.46442	0.4704	0.475716	0.48015	0.4836	0.486055	0.48755	0.48809	0.487697	0.486386	0.484172
Mcm2	170.003	1.0441e-35	2.9285e-31	-0.2189	-0.238208	-0.25727	-0.275848	-0.2937	-0.310581	-0.326252	-0.34047	-0.352993	-0.363578	-0.371983	-0.37797	-0.381285	-0.381697	-0.37896	-0.37283	-0.363074	-0.349439	-0.33169	-0.309574	-0.28286	-0.251302	-0.214657	-0.172685	-0.125141	-0.0717849	-0.012374	0.0532761	0.123616	0.195125	0.264177	0.32715	0.380405	0.421545	0.4519	0.4735	0.4884	0.498649	0.50624	0.51222	0.516649	0.51956	0.520981	0.520932	0.519439	0.516528
[truncated: 249 more rows]
[truncated: 55 more columns]

## Sheet: Mouse_Branch_9AssociatedGenes
Gene	StatisticsValue	P-value	Adj P-value	Group9_PT_0	Group9_PT_0.01	Group9_PT_0.02	Group9_PT_0.03	Group9_PT_0.04	Group9_PT_0.05	Group9_PT_0.06	Group9_PT_0.07	Group9_PT_0.08	Group9_PT_0.09	Group9_PT_0.1	Group9_PT_0.11	Group9_PT_0.12	Group9_PT_0.13	Group9_PT_0.14	Group9_PT_0.15	Group9_PT_0.16	Group9_PT_0.17	Group9_PT_0.18	Group9_PT_0.19	Group9_PT_0.2	Group9_PT_0.21	Group9_PT_0.22	Group9_PT_0.23	Group9_PT_0.24	Group9_PT_0.25	Group9_PT_0.26	Group9_PT_0.27	Group9_PT_0.28	Group9_PT_0.29	Group9_PT_0.3	Group9_PT_0.31	Group9_PT_0.32	Group9_PT_0.33	Group9_PT_0.34	Group9_PT_0.35	Group9_PT_0.36	Group9_PT_0.37	Group9_PT_0.38	Group9_PT_0.39	Group9_PT_0.4	Group9_PT_0.41	Group9_PT_0.42	Group9_PT_0.43	Group9_PT_0.44	Group9_PT_0.45
[truncated: 4 more rows]
[truncated: 55 more columns]

[truncated: 4 more sheets: Mouse_Branch_11AssociatedGenes, Mouse_Branch_14AssociatedGenes, Mouse_Branch_12AssociatedGenes, Mouse_Branch_15AssociatedGenes]
