# Supplementary material for: A comprehensive single cell transcriptional landscape of human hematopoietic progenitors
Source: Nat Commun. 2019 Jun 3;10:2395. doi: 10.1038/s41467-019-10291-0 (PMC6546699; doi:10.1038/s41467-019-10291-0)
Supplement: Supplementary file 3 — Source Data [file 41467_2019_10291_MOESM3_ESM.zip › Mouse_GeneExpressionOverDivergentBranches.xlsx]

## Sheet: Mouse_Branching_1_3&13Associate
Gene	StatisticsValue	P-value	Adj P-value	Group1_PT_1	Group1_PT_0.99	Group1_PT_0.98	Group1_PT_0.97	Group1_PT_0.96	Group1_PT_0.95	Group1_PT_0.94	Group1_PT_0.93	Group1_PT_0.92	Group1_PT_0.91	Group1_PT_0.9	Group1_PT_0.89	Group1_PT_0.88	Group1_PT_0.87	Group1_PT_0.86	Group1_PT_0.85	Group1_PT_0.84	Group1_PT_0.83	Group1_PT_0.82	Group1_PT_0.81	Group1_PT_0.8	Group1_PT_0.79	Group1_PT_0.78	Group1_PT_0.77	Group1_PT_0.76	Group1_PT_0.75	Group1_PT_0.74	Group1_PT_0.73	Group1_PT_0.72	Group1_PT_0.71	Group1_PT_0.7	Group1_PT_0.69	Group1_PT_0.68	Group1_PT_0.67	Group1_PT_0.66	Group1_PT_0.65	Group1_PT_0.64	Group1_PT_0.63	Group1_PT_0.62	Group1_PT_0.61	Group1_PT_0.6	Group1_PT_0.59	Group1_PT_0.58	Group1_PT_0.57	Group1_PT_0.56	Group1_PT_0.55
Ctla2a	39.798	4.7655e-08	0.0013441	0.76141	0.78058	0.79972	0.8188	0.83779	0.85667	0.87539	0.89395	0.91229	0.9304	0.94825	0.9658	0.98303	0.9999	1.01639	1.03247	1.04811	1.06328	1.07795	1.09208	1.10566	1.11865	1.13103	1.14275	1.1538	1.16414	1.17375	1.18259	1.19064	1.19786	1.20423	1.20972	1.2143	1.21793	1.22059	1.22225	1.22289	1.22246	1.22095	1.21831	1.21453	1.20957	1.20341	1.19601	1.18734	1.17738
H2afy	53.219	7.6669e-11	2.1625e-06	-0.44507	-0.42384	-0.40263	-0.38144	-0.36029	-0.33918	-0.31812	-0.29713	-0.27622	-0.2554	-0.23468	-0.21407	-0.19358	-0.17322	-0.15301	-0.13295	-0.11306	-0.093347	-0.073822	-0.054497	-0.035383	-0.01649	0.0021694	0.020585	0.038745	0.056639	0.074256	0.091585	0.10861	0.12533	0.14173	0.15779	0.17351	0.18888	0.20388	0.2185	0.23273	0.24657	0.25999	0.27299	0.28556	0.29769	0.30936	0.32057	0.33129	0.34154
Plac8	38.13	1.0534e-07	0.0029708	-0.5345	-0.52941	-0.52433	-0.51925	-0.51418	-0.50913	-0.50411	-0.4991	-0.49413	-0.48919	-0.48428	-0.47942	-0.4746	-0.46983	-0.46512	-0.46046	-0.45587	-0.451337	-0.446878	-0.442494	-0.438187	-0.43396	-0.429827	-0.425781	-0.421829	-0.417977	-0.414228	-0.410586	-0.40706	-0.40364	-0.40035	-0.39717	-0.39413	-0.39122	-0.38844	-0.38581	-0.38332	-0.38098	-0.37879	-0.37676	-0.37488	-0.37318	-0.37164	-0.37028	-0.36909	-0.36809
[truncated: 156 more columns]

## Sheet: Mouse_Branching_1_14AssociatedG
Gene	StatisticsValue	P-value	Adj P-value	Group1_PT_1	Group1_PT_0.99	Group1_PT_0.98	Group1_PT_0.97	Group1_PT_0.96	Group1_PT_0.95	Group1_PT_0.94	Group1_PT_0.93	Group1_PT_0.92	Group1_PT_0.91	Group1_PT_0.9	Group1_PT_0.89	Group1_PT_0.88	Group1_PT_0.87	Group1_PT_0.86	Group1_PT_0.85	Group1_PT_0.84	Group1_PT_0.83	Group1_PT_0.82	Group1_PT_0.81	Group1_PT_0.8	Group1_PT_0.79	Group1_PT_0.78	Group1_PT_0.77	Group1_PT_0.76	Group1_PT_0.75	Group1_PT_0.74	Group1_PT_0.73	Group1_PT_0.72	Group1_PT_0.71	Group1_PT_0.7	Group1_PT_0.69	Group1_PT_0.68	Group1_PT_0.67	Group1_PT_0.66	Group1_PT_0.65	Group1_PT_0.64	Group1_PT_0.63	Group1_PT_0.62	Group1_PT_0.61	Group1_PT_0.6	Group1_PT_0.59	Group1_PT_0.58	Group1_PT_0.57	Group1_PT_0.56	Group1_PT_0.55
Ctla2a	32.816	1.303e-06	0.03672	1.03129	1.03261	1.03393	1.03525	1.03659	1.03795	1.03932	1.04071	1.04214	1.04359	1.04508	1.04661	1.04818	1.04979	1.05146	1.05317	1.05495	1.05679	1.05869	1.06067	1.06271	1.06483	1.06704	1.06933	1.0717	1.07417	1.07674	1.0794	1.08217	1.08505	1.08804	1.09113	1.0943	1.09747	1.10059	1.1036	1.10644	1.10904	1.11135	1.11331	1.11485	1.11592	1.11645	1.11638	1.11566	1.11423
Dntt	165.434	9.9848e-35	2.8157e-30	-0.318288	-0.307117	-0.29597	-0.284869	-0.273838	-0.262899	-0.252075	-0.241391	-0.230868	-0.22053	-0.2104	-0.200502	-0.190858	-0.181491	-0.172425	-0.163683	-0.155287	-0.147262	-0.13963	-0.132414	-0.125637	-0.119323	-0.113494	-0.108174	-0.103386	-0.099153	-0.095498	-0.092444	-0.090015	-0.088233	-0.087121	-0.086697	-0.086929	-0.087765	-0.08915	-0.091031	-0.0933558	-0.0960701	-0.0991209	-0.102455	-0.106018	-0.109758	-0.113622	-0.117555	-0.121504	-0.125417
Crip1	98.436	2.1172e-20	5.9697e-16	0.019182	0.015785	0.012387	0.0089848	0.0055781	0.002165	-0.0012562	-0.0046872	-0.0081294	-0.011585	-0.015054	-0.01854	-0.022044	-0.0255671	-0.0291113	-0.0326781	-0.0362692	-0.0398861	-0.0435306	-0.0472042	-0.050909	-0.054645	-0.058416	-0.062222	-0.066066	-0.069948	-0.07387	-0.077835	-0.081844	-0.085897	-0.089998	-0.094146	-0.098326	-0.102521	-0.10671	-0.110874	-0.114994	-0.119049	-0.12302	-0.126889	-0.130634	-0.134237	-0.137679	-0.140939	-0.143999	-0.146838
Pax5	46.844	1.6436e-09	4.6328e-05	-0.061002	-0.064037	-0.067063	-0.0700733	-0.0730592	-0.076013	-0.0789255	-0.0817898	-0.0845973	-0.08734	-0.09001	-0.092598	-0.095098	-0.0974999	-0.0997967	-0.10198	-0.104042	-0.105974	-0.107768	-0.109416	-0.11091	-0.112242	-0.113404	-0.114387	-0.115184	-0.115787	-0.116186	-0.116375	-0.116345	-0.116088	-0.115596	-0.114863	-0.113903	-0.112736	-0.111385	-0.109871	-0.108216	-0.106442	-0.10457	-0.102623	-0.10062	-0.098585	-0.09654	-0.094505	-0.092502	-0.090553
Parp1	35.56	3.5632e-07	0.010043	-0.084322	-0.089427	-0.09453	-0.0996301	-0.104727	-0.109819	-0.114905	-0.119983	-0.125053	-0.130113	-0.135162	-0.140199	-0.145223	-0.150231	-0.155224	-0.160199	-0.165157	-0.170094	-0.175011	-0.179905	-0.184777	-0.189623	-0.194444	-0.199238	-0.204004	-0.208741	-0.213447	-0.21812	-0.222761	-0.227368	-0.231939	-0.236471	-0.240954	-0.245369	-0.249701	-0.253931	-0.258044	-0.262023	-0.265851	-0.26951	-0.272985	-0.276258	-0.279312	-0.282131	-0.284698	-0.286997
Ccnd3	65.697	1.8354e-13	5.1743e-09	-0.499328	-0.480025	-0.460766	-0.441596	-0.422557	-0.403693	-0.38505	-0.36667	-0.348598	-0.330877	-0.313552	-0.296666	-0.280263	-0.264388	-0.249084	-0.234395	-0.220365	-0.207039	-0.194459	-0.182671	-0.171717	-0.161642	-0.15249	-0.144304	-0.137129	-0.131009	-0.125987	-0.122108	-0.119415	-0.117953	-0.117765	-0.118885	-0.121272	-0.124848	-0.129537	-0.135262	-0.141947	-0.149514	-0.157886	-0.166987	-0.176739	-0.187066	-0.197892	-0.209138	-0.220729	-0.232587
Hmgb1	46.994	1.529e-09	4.3098e-05	-0.089337	-0.095251	-0.101158	-0.107052	-0.112927	-0.118775	-0.12459	-0.130365	-0.136094	-0.141771	-0.147389	-0.15294	-0.158419	-0.163819	-0.169134	-0.174356	-0.179479	-0.184498	-0.189404	-0.194191	-0.198854	-0.203384	-0.207777	-0.212024	-0.21612	-0.220058	-0.223832	-0.227434	-0.230858	-0.234098	-0.237147	-0.239999	-0.242655	-0.24512	-0.247397	-0.24949	-0.251404	-0.253142	-0.254708	-0.256107	-0.257342	-0.258418	-0.259338	-0.260107	-0.260729	-0.261206
Ucp2	42.758	1.1619e-08	0.00032748	-0.326543	-0.325251	-0.323963	-0.322683	-0.321417	-0.320169	-0.318944	-0.317745	-0.316577	-0.315445	-0.314353	-0.313306	-0.312308	-0.311364	-0.310477	-0.309653	-0.308896	-0.308211	-0.307601	-0.307072	-0.306627	-0.306272	-0.306011	-0.305848	-0.305787	-0.305834	-0.305992	-0.306266	-0.306661	-0.307181	-0.30783	-0.308612	-0.309517	-0.310533	-0.311644	-0.312837	-0.314098	-0.315414	-0.316769	-0.31815	-0.319543	-0.320935	-0.32231	-0.323656	-0.324958	-0.326202
Dck	33.47	9.572e-07	0.026977	-0.237714	-0.239158	-0.240601	-0.242042	-0.243479	-0.244911	-0.246337	-0.247755	-0.249165	-0.250564	-0.251953	-0.253329	-0.254692	-0.25604	-0.257372	-0.258687	-0.259983	-0.26126	-0.262515	-0.263749	-0.264958	-0.266144	-0.267303	-0.268435	-0.269539	-0.270613	-0.271656	-0.272668	-0.273646	-0.274589	-0.275497	-0.276367	-0.2772	-0.277993	-0.278747	-0.279459	-0.280129	-0.280756	-0.281339	-0.281877	-0.282368	-0.282812	-0.283208	-0.283555	-0.283851	-0.284096
Ptma	63.57	5.1483e-13	1.4514e-08	-0.120114	-0.118888	-0.117663	-0.116441	-0.115224	-0.114014	-0.112812	-0.11162	-0.110438	-0.10927	-0.108117	-0.106979	-0.105859	-0.104759	-0.10368	-0.102623	-0.101591	-0.100584	-0.0996055	-0.0986556	-0.097736	-0.09685	-0.095997	-0.095179	-0.094399	-0.093658	-0.092957	-0.092298	-0.091683	-0.091113	-0.09059	-0.090114	-0.089672	-0.089244	-0.08881	-0.088353	-0.0878526	-0.0872894	-0.0866443	-0.085898	-0.0850313	-0.084025	-0.08286	-0.081517	-0.079976	-0.078218
Pgls	34.214	6.734e-07	0.018979	-0.299895	-0.301323	-0.302753	-0.304189	-0.305632	-0.307086	-0.308552	-0.310034	-0.311534	-0.313054	-0.314598	-0.316167	-0.317764	-0.319392	-0.321053	-0.32275	-0.324486	-0.326263	-0.328083	-0.32995	-0.331865	-0.333831	-0.335852	-0.337929	-0.340064	-0.342262	-0.344523	-0.346851	-0.349248	-0.351717	-0.354261	-0.35688	-0.359571	-0.362324	-0.365131	-0.367985	-0.370876	-0.373797	-0.37674	-0.379695	-0.382656	-0.385612	-0.388558	-0.391483	-0.39438	-0.39724
2810417H13Rik	90.845	8.7111e-19	2.456e-14	-0.351534	-0.350919	-0.350305	-0.349691	-0.34908	-0.34847	-0.347863	-0.347259	-0.346659	-0.346063	-0.345472	-0.344885	-0.344305	-0.34373	-0.343163	-0.342603	-0.34205	-0.341506	-0.340971	-0.340445	-0.339929	-0.339423	-0.338928	-0.338445	-0.337973	-0.337514	-0.337068	-0.336636	-0.336217	-0.335813	-0.335424	-0.335051	-0.334689	-0.334336	-0.333986	-0.333634	-0.333278	-0.332912	-0.332532	-0.332134	-0.331713	-0.331264	-0.330784	-0.330268	-0.329712	-0.329111
Impdh1	58.076	7.3556e-12	2.0735e-07	-0.46954	-0.466571	-0.463602	-0.460631	-0.457659	-0.454684	-0.451705	-0.448723	-0.445736	-0.442744	-0.439747	-0.436742	-0.433731	-0.430712	-0.427684	-0.424648	-0.421602	-0.418545	-0.415477	-0.412398	-0.409307	-0.406202	-0.403084	-0.399952	-0.396805	-0.393642	-0.390463	-0.387268	-0.384055	-0.380824	-0.377574	-0.374305	-0.371025	-0.367742	-0.364465	-0.361205	-0.35797	-0.354769	-0.351613	-0.348511	-0.345472	-0.342505	-0.33962	-0.336826	-0.334132	-0.331549
Pou2af1	92.201	4.4853e-19	1.2646e-14	-0.109029	-0.108172	-0.107316	-0.106465	-0.105618	-0.104779	-0.103948	-0.103128	-0.102321	-0.101528	-0.100752	-0.099993	-0.099254	-0.0985365	-0.0978422	-0.0971731	-0.0965308	-0.0959172	-0.0953341	-0.0947832	-0.094266	-0.093785	-0.093342	-0.092938	-0.092575	-0.092256	-0.091981	-0.091752	-0.091572	-0.091443	-0.091365	-0.09134	-0.091368	-0.091443	-0.091565	-0.091728	-0.0919308	-0.0921695	-0.0924412	-0.0927426	-0.0930708	-0.093423	-0.093795	-0.094184	-0.094588	-0.095003
Chchd10	103.178	2.07e-21	5.837e-17	-0.332834	-0.330555	-0.32828	-0.326014	-0.32376	-0.321523	-0.319307	-0.317116	-0.314955	-0.312827	-0.310737	-0.308689	-0.306688	-0.304737	-0.302841	-0.301003	-0.299229	-0.297522	-0.295886	-0.294326	-0.292846	-0.291451	-0.290143	-0.288928	-0.28781	-0.286793	-0.285881	-0.285078	-0.284389	-0.283817	-0.283368	-0.283044	-0.282844	-0.282763	-0.282797	-0.282942	-0.283194	-0.283548	-0.284	-0.284545	-0.285181	-0.285901	-0.286702	-0.28758	-0.288531	-0.289549
Cd19	71.463	1.1143e-14	3.1417e-10	-0.317455	-0.297944	-0.278472	-0.259078	-0.239803	-0.220685	-0.201765	-0.183081	-0.164672	-0.146579	-0.128841	-0.111496	-0.094585	-0.0781472	-0.0622213	-0.046847	-0.0320638	-0.017911	-0.0044281	0.0083455	0.020371	0.031607	0.042017	0.051559	0.060196	0.067886	0.074592	0.080273	0.08489	0.088404	0.090775	0.091973	0.09203	0.091009	0.088972	0.085983	0.0821043	0.0773983	0.0719279	0.0657557	0.0589444	0.051557	0.043656	0.035304	0.026564	0.017498
Vpreb3	182.628	2.033e-38	5.7334e-34	-0.155056	-0.153224	-0.151395	-0.149572	-0.147757	-0.145954	-0.144165	-0.142393	-0.140641	-0.138912	-0.137209	-0.135534	-0.133891	-0.132283	-0.130711	-0.12918	-0.127692	-0.126249	-0.124855	-0.123513	-0.122225	-0.120995	-0.119825	-0.118717	-0.117676	-0.116703	-0.115802	-0.114975	-0.114226	-0.113557	-0.112971	-0.11247	-0.112054	-0.111718	-0.111459	-0.111274	-0.11116	-0.111114	-0.111131	-0.11121	-0.111346	-0.111536	-0.111777	-0.112066	-0.1124	-0.112774
Pde2a	103.153	2.0962e-21	5.9107e-17	-0.333774	-0.332044	-0.330314	-0.328585	-0.326858	-0.325134	-0.323413	-0.321696	-0.319983	-0.318276	-0.316575	-0.31488	-0.313193	-0.311513	-0.309842	-0.308181	-0.306528	-0.304887	-0.303257	-0.301638	-0.300032	-0.298439	-0.29686	-0.295296	-0.293746	-0.292212	-0.290695	-0.289195	-0.287712	-0.286248	-0.284803	-0.283377	-0.281972	-0.280586	-0.279221	-0.277876	-0.276552	-0.275249	-0.273966	-0.272704	-0.271464	-0.270244	-0.269046	-0.26787	-0.266715	-0.265582
Igll1	190.286	4.6012e-40	1.2977e-35	-0.129058	-0.12853	-0.128001	-0.127469	-0.126932	-0.126389	-0.125839	-0.12528	-0.12471	-0.124128	-0.123532	-0.122922	-0.122294	-0.121649	-0.120984	-0.120298	-0.119589	-0.118856	-0.118098	-0.117312	-0.116498	-0.115653	-0.114777	-0.113868	-0.112923	-0.111943	-0.110925	-0.109868	-0.108769	-0.107629	-0.106445	-0.105217	-0.10395	-0.102654	-0.101339	-0.100013	-0.0986856	-0.0973665	-0.0960647	-0.0947895	-0.0935501	-0.092356	-0.091216	-0.090139	-0.089136	-0.088215
Mzb1	135.812	2.2232e-28	6.2693e-24	-0.137575	-0.13567	-0.133769	-0.131877	-0.129996	-0.12813	-0.126284	-0.124462	-0.122668	-0.120905	-0.119177	-0.117488	-0.115843	-0.114245	-0.112698	-0.111206	-0.109773	-0.108403	-0.1071	-0.105868	-0.10471	-0.103631	-0.102634	-0.101724	-0.100904	-0.100179	-0.099551	-0.099027	-0.098608	-0.098299	-0.098104	-0.098027	-0.098062	-0.098205	-0.098448	-0.098784	-0.0992078	-0.0997117	-0.100289	-0.100934	-0.101639	-0.102398	-0.103204	-0.104051	-0.104931	-0.105839
Ebf1	256.759	2.2775e-54	6.4236e-50	-0.036215	-0.042008	-0.047787	-0.053543	-0.0592621	-0.064933	-0.0705423	-0.0760791	-0.0815307	-0.086885	-0.09213	-0.097254	-0.102243	-0.107087	-0.111773	-0.116289	-0.120622	-0.124761	-0.128693	-0.132406	-0.135888	-0.139128	-0.142111	-0.144828	-0.147265	-0.14941	-0.151251	-0.152776	-0.153973	-0.15483	-0.155334	-0.155476	-0.155271	-0.154744	-0.153919	-0.152823	-0.151479	-0.149913	-0.14815	-0.146216	-0.144135	-0.141932	-0.139632	-0.137261	-0.134844	-0.132405
Vpreb1	206.15	1.788e-43	5.0429e-39	-0.209463	-0.201318	-0.19319	-0.185094	-0.177048	-0.169066	-0.161167	-0.153365	-0.145677	-0.13812	-0.13071	-0.123463	-0.116395	-0.109523	-0.102863	-0.096432	-0.0902454	-0.0843199	-0.0786717	-0.0733171	-0.068273	-0.063554	-0.059179	-0.055162	-0.051521	-0.048271	-0.045429	-0.043011	-0.041034	-0.039514	-0.038467	-0.037905	-0.037815	-0.038169	-0.038941	-0.040101	-0.041625	-0.043484	-0.0456511	-0.0480993	-0.0508013	-0.05373	-0.056858	-0.060158	-0.063604	-0.067167
Cd79a	171.084	6.1193e-36	1.7257e-31	-0.114846	-0.114841	-0.114833	-0.114821	-0.114802	-0.114776	-0.114739	-0.114689	-0.114626	-0.114545	-0.114446	-0.114326	-0.114183	-0.114016	-0.113821	-0.113598	-0.113343	-0.113055	-0.112732	-0.112372	-0.111972	-0.111531	-0.111046	-0.110515	-0.109937	-0.109309	-0.10863	-0.107896	-0.107106	-0.106258	-0.105351	-0.104382	-0.103359	-0.102293	-0.101195	-0.100076	-0.0989476	-0.0978199	-0.0967044	-0.0956119	-0.0945534	-0.09354	-0.092583	-0.091693	-0.09088	-0.090157
Cplx2	51.022	2.2089e-10	6.2267e-06	0.072554	0.066989	0.06144	0.0559229	0.0504529	0.045046	0.0397185	0.0344855	0.0293631	0.024367	0.019513	0.014818	0.010296	0.0059633	0.0018363	-0.0020696	-0.0057384	-0.0091544	-0.0123018	-0.0151649	-0.017728	-0.019975	-0.02189	-0.023457	-0.024661	-0.025486	-0.025916	-0.025935	-0.025528	-0.024678	-0.02337	-0.021593	-0.019373	-0.016754	-0.013778	-0.01049	-0.0069316	-0.0031477	0.00081878	0.0049245	0.0091261	0.01338	0.017643	0.021872	0.026023	0.030053
[truncated: 156 more columns]

## Sheet: Mouse_Branching_2&5_4Associated
Gene	StatisticsValue	P-value	Adj P-value	Group2&5_PT_1	Group2&5_PT_0.99	Group2&5_PT_0.98	Group2&5_PT_0.97	Group2&5_PT_0.96	Group2&5_PT_0.95	Group2&5_PT_0.94	Group2&5_PT_0.93	Group2&5_PT_0.92	Group2&5_PT_0.91	Group2&5_PT_0.9	Group2&5_PT_0.89	Group2&5_PT_0.88	Group2&5_PT_0.87	Group2&5_PT_0.86	Group2&5_PT_0.85	Group2&5_PT_0.84	Group2&5_PT_0.83	Group2&5_PT_0.82	Group2&5_PT_0.81	Group2&5_PT_0.8	Group2&5_PT_0.79	Group2&5_PT_0.78	Group2&5_PT_0.77	Group2&5_PT_0.76	Group2&5_PT_0.75	Group2&5_PT_0.74	Group2&5_PT_0.73	Group2&5_PT_0.72	Group2&5_PT_0.71	Group2&5_PT_0.7	Group2&5_PT_0.69	Group2&5_PT_0.68	Group2&5_PT_0.67	Group2&5_PT_0.66	Group2&5_PT_0.65	Group2&5_PT_0.64	Group2&5_PT_0.63	Group2&5_PT_0.62	Group2&5_PT_0.61	Group2&5_PT_0.6	Group2&5_PT_0.59	Group2&5_PT_0.58	Group2&5_PT_0.57	Group2&5_PT_0.56	Group2&5_PT_0.55
Vim	62.784	7.5351e-13	2.1248e-08	0.772855	0.827186	0.881408	0.935411	0.989087	1.04233	1.09502	1.14705	1.19833	1.24872	1.29814	1.34646	1.39358	1.43939	1.48378	1.52663	1.56785	1.60732	1.64494	1.68059	1.71416	1.74554	1.77463	1.80132	1.8255	1.84705	1.86587	1.88185	1.89488	1.90485	1.91165	1.91517	1.91531	1.91195	1.90498	1.8943	1.87979	1.86135	1.83888	1.81251	1.7826	1.74951	1.71361	1.67526	1.63483	1.59268
Apoe	83.953	2.5291e-17	7.1329e-13	0.573196	0.628869	0.684474	0.739944	0.795211	0.850208	0.904865	0.959117	1.0129	1.06613	1.11876	1.17071	1.22192	1.27231	1.32183	1.3704	1.41795	1.46442	1.50974	1.55384	1.59666	1.63812	1.67816	1.71672	1.75371	1.78909	1.82277	1.85469	1.88478	1.91298	1.93922	1.96343	1.98554	2.00548	2.0232	2.03861	2.05165	2.06226	2.07037	2.0761	2.07971	2.08151	2.08175	2.08074	2.07875	2.07606
Itga2b	53.362	7.157e-11	2.0181e-06	-0.066266	-0.053031	-0.039823	-0.026666	-0.013589	-0.00061758	0.0122225	0.0249045	0.0374023	0.049689	0.0617393	0.073526	0.085023	0.096204	0.107042	0.117512	0.127587	0.13724	0.146446	0.155178	0.163409	0.171113	0.178265	0.184837	0.190803	0.196138	0.200814	0.204805	0.208085	0.210627	0.212406	0.213395	0.213568	0.212897	0.211358	0.208923	0.205567	0.201262	0.195986	0.189784	0.182767	0.175048	0.166742	0.15796	0.148817	0.139427
Rap1b	104.903	8.8829e-22	2.5053e-17	-0.302838	-0.305418	-0.307984	-0.310525	-0.313026	-0.315476	-0.317861	-0.320168	-0.322384	-0.324496	-0.326492	-0.328358	-0.330081	-0.331648	-0.333046	-0.334263	-0.335285	-0.3361	-0.336694	-0.337054	-0.337168	-0.337022	-0.336603	-0.335899	-0.334897	-0.333583	-0.331945	-0.329969	-0.327643	-0.324953	-0.321887	-0.318432	-0.314574	-0.310301	-0.3056	-0.300458	-0.294861	-0.288797	-0.282254	-0.27525	-0.267829	-0.260036	-0.251919	-0.243523	-0.234894	-0.226078
Nrgn	65.696	1.8362e-13	5.1782e-09	0.343487	0.334213	0.324945	0.315692	0.306458	0.297252	0.288079	0.278948	0.269863	0.260833	0.251865	0.242964	0.234138	0.225393	0.216737	0.208176	0.199716	0.191366	0.18313	0.175017	0.167033	0.159185	0.15148	0.143924	0.136524	0.129287	0.12222	0.115329	0.108622	0.102105	0.0957846	0.0896682	0.0837623	0.078074	0.072609	0.067376	0.06238	0.057629	0.053128	0.048884	0.044897	0.041169	0.037703	0.0345	0.031563	0.028893
Sdpr	33.592	9.0341e-07	0.025474	-0.171751	-0.165503	-0.159258	-0.15302	-0.146793	-0.14058	-0.134385	-0.128212	-0.122063	-0.115943	-0.109855	-0.103803	-0.09779	-0.091821	-0.085897	-0.080023	-0.074203	-0.068441	-0.062739	-0.057101	-0.051531	-0.046032	-0.040609	-0.035264	-0.030001	-0.024824	-0.019736	-0.014741	-0.0098423	-0.0050438	-0.00034876	0.0042391	0.0087163	0.013079	0.017324	0.021448	0.025446	0.029316	0.033055	0.03667	0.04018	0.043605	0.046965	0.050278	0.053563	0.056841
Pbx1	77.569	5.7e-16	1.6075e-11	-0.166588	-0.14944	-0.132314	-0.115231	-0.098215	-0.0812873	-0.0644695	-0.0477839	-0.0312527	-0.014898	0.0012587	0.017195	0.032888	0.048318	0.06346	0.078294	0.092798	0.106948	0.120724	0.134104	0.147064	0.159584	0.17164	0.183212	0.194277	0.204813	0.214798	0.224209	0.233026	0.241225	0.248785	0.255684	0.2619	0.26741	0.272193	0.276227	0.279489	0.281957	0.283611	0.284441	0.284454	0.283654	0.282046	0.279636	0.276429	0.272431
Slc14a1	77.888	4.8786e-16	1.3759e-11	0.030787	0.026045	0.021309	0.016585	0.011877	0.0071931	0.0025378	-0.0020828	-0.0066629	-0.011197	-0.0156789	-0.020103	-0.024464	-0.028755	-0.032971	-0.037107	-0.041155	-0.045112	-0.04897	-0.052724	-0.056368	-0.059897	-0.063305	-0.066585	-0.069733	-0.072741	-0.075606	-0.07832	-0.0808786	-0.0832752	-0.0855043	-0.0875601	-0.0894368	-0.091129	-0.09263	-0.093935	-0.095037	-0.095932	-0.096613	-0.09709	-0.097381	-0.097507	-0.09749	-0.097349	-0.097106	-0.096782
Pf4	125.296	3.9449e-26	1.1127e-21	-0.076965	-0.077402	-0.077838	-0.078271	-0.0787	-0.0791222	-0.0795369	-0.0799424	-0.0803373	-0.08072	-0.0810889	-0.081442	-0.081779	-0.082098	-0.082397	-0.082674	-0.082928	-0.083158	-0.083362	-0.083539	-0.083687	-0.083804	-0.083889	-0.08394	-0.083956	-0.083936	-0.083878	-0.083779	-0.0836399	-0.0834578	-0.0832314	-0.0829592	-0.0826397	-0.082271	-0.081853	-0.081382	-0.080858	-0.080279	-0.079643	-0.078944	-0.078171	-0.077313	-0.076359	-0.075296	-0.074116	-0.072805
[truncated: 156 more columns]

## Sheet: Mouse_Branching_3&13_15Associat
Gene	StatisticsValue	P-value	Adj P-value	Group3&13_PT_1	Group3&13_PT_0.99	Group3&13_PT_0.98	Group3&13_PT_0.97	Group3&13_PT_0.96	Group3&13_PT_0.95	Group3&13_PT_0.94	Group3&13_PT_0.93	Group3&13_PT_0.92	Group3&13_PT_0.91	Group3&13_PT_0.9	Group3&13_PT_0.89	Group3&13_PT_0.88	Group3&13_PT_0.87	Group3&13_PT_0.86	Group3&13_PT_0.85	Group3&13_PT_0.84	Group3&13_PT_0.83	Group3&13_PT_0.82	Group3&13_PT_0.81	Group3&13_PT_0.8	Group3&13_PT_0.79	Group3&13_PT_0.78	Group3&13_PT_0.77	Group3&13_PT_0.76	Group3&13_PT_0.75	Group3&13_PT_0.74	Group3&13_PT_0.73	Group3&13_PT_0.72	Group3&13_PT_0.71	Group3&13_PT_0.7	Group3&13_PT_0.69	Group3&13_PT_0.68	Group3&13_PT_0.67	Group3&13_PT_0.66	Group3&13_PT_0.65	Group3&13_PT_0.64	Group3&13_PT_0.63	Group3&13_PT_0.62	Group3&13_PT_0.61	Group3&13_PT_0.6	Group3&13_PT_0.59	Group3&13_PT_0.58	Group3&13_PT_0.57	Group3&13_PT_0.56	Group3&13_PT_0.55
Stmn1	43.7	7.4038e-09	0.00020861	0.487419	0.575878	0.663416	0.749112	0.832044	0.911292	0.985934	1.05505	1.11772	1.17301	1.22002	1.25782	1.28548	1.30211	1.30763	1.303	1.28921	1.26729	1.23824	1.20308	1.16282	1.11846	1.07102	1.02152	0.970952	0.920342	0.870698	0.823031	0.778351	0.737571	0.700859	0.668053	0.638987	0.613496	0.591417	0.572584	0.556832	0.543997	0.533913	0.526417	0.521342	0.518526	0.517802	0.519006	0.521973	0.526538
Cd34	42.691	1.1996e-08	0.00033799	1.27526	1.26135	1.24771	1.2346	1.22228	1.21102	1.20108	1.19274	1.18624	1.18185	1.17985	1.1805	1.18405	1.19077	1.20061	1.21316	1.22796	1.24459	1.2626	1.28154	1.30098	1.32048	1.33958	1.35786	1.37487	1.39016	1.40331	1.41385	1.42136	1.42545	1.4261	1.4235	1.41781	1.40919	1.39783	1.38389	1.36755	1.34896	1.32832	1.30577	1.2815	1.25568	1.22847	1.20004	1.17057	1.14024
H2afy	70.508	1.7731e-14	4.9979e-10	2.00797	1.97706	1.94659	1.91698	1.88868	1.86212	1.83773	1.81594	1.7972	1.78194	1.77058	1.76357	1.76134	1.76431	1.77249	1.78534	1.80231	1.82283	1.84636	1.87233	1.90018	1.92936	1.9593	1.98945	2.01924	2.04813	2.07554	2.10093	2.12372	2.14343	2.15999	2.17354	2.18422	2.19215	2.19749	2.20036	2.2009	2.19925	2.19554	2.18992	2.18252	2.17348	2.16292	2.151	2.13785	2.1236
Ptms	37.026	1.7791e-07	0.0050116	0.02731	0.018443	0.0096021	0.00080995	-0.0079081	-0.0165275	-0.0250236	-0.033372	-0.0415469	-0.0495248	-0.0572807	-0.0647898	-0.0720276	-0.0789694	-0.0855952	-0.0918905	-0.0978411	-0.103433	-0.108652	-0.113484	-0.117914	-0.121929	-0.125515	-0.128657	-0.131341	-0.133553	-0.135279	-0.136505	-0.137216	-0.137403	-0.137087	-0.136303	-0.135086	-0.133471	-0.131495	-0.129191	-0.126596	-0.123744	-0.120671	-0.117411	-0.114001	-0.110475	-0.106869	-0.103218	-0.099557	-0.095921
Msn	40.752	3.0254e-08	0.00085235	-0.104069	-0.110737	-0.117357	-0.123883	-0.130267	-0.136463	-0.142424	-0.148102	-0.15345	-0.158421	-0.162968	-0.167044	-0.170601	-0.173595	-0.17602	-0.177926	-0.179363	-0.180384	-0.181039	-0.181381	-0.181461	-0.181331	-0.181042	-0.180646	-0.180194	-0.179739	-0.179331	-0.179022	-0.178864	-0.178902	-0.179136	-0.179544	-0.180106	-0.180801	-0.181606	-0.182502	-0.183467	-0.184479	-0.185518	-0.186563	-0.187592	-0.188585	-0.189519	-0.190375	-0.19113	-0.191764
Anxa6	86.54	7.1478e-18	2.015e-13	-0.154498	-0.153387	-0.152259	-0.151095	-0.149878	-0.148589	-0.147211	-0.145726	-0.144116	-0.142364	-0.14045	-0.138359	-0.136071	-0.13357	-0.130858	-0.127963	-0.124915	-0.121744	-0.118479	-0.11515	-0.111785	-0.108416	-0.105071	-0.10178	-0.0985726	-0.0954782	-0.0925265	-0.089747	-0.0871694	-0.0848192	-0.0826924	-0.0807719	-0.0790402	-0.0774803	-0.0760748	-0.0748064	-0.0736578	-0.0726118	-0.0716511	-0.0707584	-0.0699165	-0.069108	-0.068316	-0.067522	-0.066711	-0.065863
Tmsb10	63.439	5.4861e-13	1.5463e-08	-0.089767	-0.073616	-0.0575197	-0.0415308	-0.0257036	-0.010092	0.0052503	0.020269	0.0349109	0.0491214	0.0628471	0.0760338	0.0886278	0.100575	0.111819	0.122301	0.131961	0.140739	0.148575	0.155412	0.161187	0.165843	0.16932	0.171557	0.172496	0.172076	0.170239	0.166925	0.162073	0.155641	0.1477	0.138375	0.12779	0.116069	0.103337	0.0897187	0.0753381	0.0603198	0.0447881	0.0288677	0.0126827	-0.0036421	-0.019983	-0.036214	-0.052212	-0.067853
Actb	93.82	2.031e-19	5.7259e-15	-0.049802	-0.042698	-0.0357902	-0.0292769	-0.0233546	-0.0182204	-0.0140712	-0.011104	-0.0095161	-0.0095042	-0.0112654	-0.0149968	-0.0208953	-0.0291522	-0.039757	-0.0524475	-0.0669457	-0.082974	-0.100253	-0.118507	-0.137456	-0.156823	-0.176329	-0.195698	-0.21465	-0.232908	-0.250194	-0.26623	-0.280737	-0.293469	-0.304404	-0.313621	-0.321199	-0.32722	-0.331762	-0.334906	-0.336732	-0.337319	-0.336747	-0.335097	-0.332447	-0.328879	-0.324471	-0.319304	-0.313458	-0.307012
Coro1a	39.077	6.7172e-08	0.0018924	0.449875	0.40687	0.364143	0.321974	0.280639	0.240417	0.201588	0.164428	0.129217	0.0962325	0.0657531	0.0380572	0.013423	-0.0078771	-0.0257881	-0.0405257	-0.0523223	-0.061411	-0.068023	-0.072392	-0.07475	-0.075331	-0.074365	-0.0720867	-0.0687277	-0.0645207	-0.0596983	-0.054493	-0.0491374	-0.0438444	-0.038682	-0.0336532	-0.0287605	-0.0240068	-0.0193947	-0.0149268	-0.0106058	-0.0064344	-0.0024153	0.0014488	0.0051553	0.0087015	0.012085	0.015302	0.018352	0.02123
Anxa2	61.493	1.4081e-12	3.9687e-08	-0.23479	-0.221982	-0.209276	-0.196772	-0.184571	-0.172775	-0.161484	-0.1508	-0.140823	-0.131656	-0.123399	-0.116152	-0.110018	-0.105095	-0.101403	-0.0988612	-0.0973844	-0.096887	-0.097282	-0.098484	-0.100408	-0.102967	-0.106076	-0.109648	-0.113598	-0.117839	-0.122286	-0.126853	-0.131455	-0.136011	-0.140492	-0.14489	-0.149198	-0.153408	-0.157512	-0.161504	-0.165374	-0.169117	-0.172724	-0.176187	-0.179499	-0.182653	-0.18564	-0.188454	-0.191086	-0.193529
Actg1	48.062	9.1591e-10	2.581e-05	-0.272886	-0.257682	-0.242536	-0.227503	-0.212641	-0.198006	-0.183654	-0.169643	-0.156029	-0.14287	-0.130221	-0.118141	-0.106684	-0.0959077	-0.0858213	-0.0763785	-0.0675293	-0.059224	-0.051412	-0.044043	-0.037069	-0.030437	-0.0241	-0.0180061	-0.0121059	-0.0063494	-0.00068657	0.0049326	0.0105581	0.0162342	0.0219621	0.0277239	0.0335018	0.0392777	0.0450337	0.0507518	0.056414	0.0620024	0.0674989	0.0728858	0.0781448	0.0832582	0.088208	0.092976	0.097544	0.101895
Cd52	52.557	1.0548e-10	2.9727e-06	-0.184519	-0.186633	-0.188692	-0.190639	-0.192421	-0.19398	-0.195261	-0.196209	-0.196769	-0.196884	-0.1965	-0.19556	-0.19401	-0.191794	-0.188927	-0.185501	-0.181616	-0.177371	-0.172865	-0.168197	-0.163467	-0.158773	-0.154216	-0.149893	-0.145904	-0.142349	-0.139326	-0.136935	-0.135275	-0.134433	-0.134402	-0.135137	-0.136592	-0.138718	-0.14147	-0.144801	-0.148663	-0.153011	-0.157797	-0.162975	-0.168498	-0.174319	-0.180391	-0.186668	-0.193103	-0.199649
Vim	52.738	9.6671e-11	2.7245e-06	-0.099112	-0.093963	-0.0887143	-0.0832649	-0.0775143	-0.0713624	-0.0647088	-0.057453	-0.0494949	-0.0407339	-0.0310699	-0.0204023	-0.0086309	0.0043412	0.0184858	0.0336192	0.049548	0.066079	0.083018	0.100171	0.117346	0.134349	0.150986	0.167064	0.182389	0.196768	0.210007	0.221913	0.232292	0.240974	0.247958	0.253319	0.257133	0.259476	0.260423	0.260049	0.258432	0.255646	0.251767	0.24687	0.241032	0.234328	0.226834	0.218625	0.209777	0.200366
Laptm5	35.595	3.5047e-07	0.009872	-0.412219	-0.32822	-0.244862	-0.162789	-0.0826431	-0.0050659	0.0693001	0.139813	0.20583	0.266709	0.321808	0.370484	0.412096	0.446016	0.472172	0.491178	0.503692	0.510374	0.511881	0.508873	0.502007	0.491942	0.479337	0.46485	0.44914	0.432864	0.416683	0.401253	0.387234	0.37522	0.365328	0.357464	0.351531	0.347434	0.345075	0.344359	0.345189	0.34747	0.351105	0.355998	0.362052	0.369172	0.377262	0.386224	0.395963	0.406383
Crip1	160.298	1.2617e-33	3.5576e-29	-0.067827	-0.065862	-0.0639371	-0.0620931	-0.06037	-0.0588081	-0.0574478	-0.056329	-0.0554933	-0.0549796	-0.0548288	-0.0550811	-0.0557769	-0.0569553	-0.058615	-0.0607042	-0.0631679	-0.065951	-0.068999	-0.072256	-0.075667	-0.079178	-0.082734	-0.0862791	-0.0897588	-0.0931179	-0.0963016	-0.0992548	-0.101922	-0.104256	-0.106257	-0.107948	-0.109352	-0.110491	-0.111389	-0.112068	-0.112552	-0.112863	-0.113025	-0.11306	-0.112992	-0.112842	-0.112635	-0.112393	-0.112138	-0.111895
Mpeg1	216.541	1.0403e-45	2.9336e-41	-0.110782	-0.10426	-0.0978001	-0.0914643	-0.0853149	-0.079414	-0.0738237	-0.068606	-0.0638238	-0.0595384	-0.0558123	-0.0527074	-0.050286	-0.0486088	-0.0476834	-0.0474516	-0.0478509	-0.048819	-0.050294	-0.052213	-0.054513	-0.057133	-0.060009	-0.0630803	-0.0662835	-0.0695565	-0.0728369	-0.0760623	-0.0791702	-0.082105	-0.0848596	-0.0874488	-0.0898874	-0.0921905	-0.0943729	-0.0964495	-0.0984353	-0.100345	-0.102194	-0.103997	-0.105768	-0.107523	-0.109277	-0.111044	-0.112839	-0.114678
Ahnak	80.515	1.3547e-16	3.8186e-12	-0.115159	-0.109014	-0.102932	-0.0969778	-0.0912142	-0.085705	-0.0805137	-0.075704	-0.0713395	-0.0674837	-0.0642003	-0.0615529	-0.059605	-0.0584186	-0.0580009	-0.0582899	-0.0592198	-0.060724	-0.062738	-0.065194	-0.068027	-0.071171	-0.07456	-0.0781274	-0.0818075	-0.0855345	-0.0892421	-0.0928645	-0.0963356	-0.0995955	-0.102629	-0.105442	-0.108038	-0.110424	-0.112605	-0.114585	-0.11637	-0.117966	-0.119376	-0.120607	-0.121664	-0.122552	-0.123277	-0.123842	-0.124255	-0.124519
H2-DMb1	118.354	1.2001e-24	3.3838e-20	-0.083104	-0.087642	-0.0921127	-0.0964493	-0.100585	-0.104452	-0.107984	-0.111114	-0.113775	-0.1159	-0.117421	-0.118272	-0.118386	-0.117697	-0.116214	-0.114038	-0.111273	-0.108027	-0.104403	-0.100508	-0.096448	-0.092328	-0.088254	-0.0843325	-0.0806681	-0.077367	-0.0745347	-0.0722771	-0.0706999	-0.0698951	-0.0698552	-0.0705275	-0.0718595	-0.0737983	-0.0762914	-0.0792859	-0.0827292	-0.0865685	-0.0907512	-0.0952246	-0.0999359	-0.104832	-0.109861	-0.11497	-0.120106	-0.125217
Cst3	306.003	5.4937e-65	1.5493e-60	0.235163	0.207533	0.180039	0.15282	0.126011	0.0997495	0.0741728	0.049418	0.0256208	0.0029194	-0.0185499	-0.0386501	-0.0572442	-0.0741978	-0.0894614	-0.103092	-0.115152	-0.125706	-0.134816	-0.142547	-0.148961	-0.154121	-0.158091	-0.160935	-0.162716	-0.163496	-0.163339	-0.162309	-0.160469	-0.15788	-0.154588	-0.150632	-0.14605	-0.140882	-0.135166	-0.128941	-0.122246	-0.115119	-0.1076	-0.0997266	-0.0915386	-0.0830745	-0.074373	-0.065473	-0.056414	-0.047233
Ctss	50.028	3.5624e-10	1.0039e-05	-0.260422	-0.231818	-0.203429	-0.175466	-0.148144	-0.121676	-0.0962764	-0.072158	-0.0495355	-0.0286213	-0.0096295	0.0072263	0.0217326	0.0336805	0.0430329	0.0499663	0.0546706	0.057336	0.058152	0.057308	0.054995	0.051403	0.046721	0.0411391	0.0348478	0.0280367	0.0208957	0.0136147	0.0063838	-0.00062407	-0.0073603	-0.0138321	-0.020047	-0.0260125	-0.031736	-0.037225	-0.0424871	-0.0475296	-0.0523601	-0.0569861	-0.061415	-0.0656544	-0.069712	-0.073594	-0.07731	-0.080866
Plbd1	81.67	7.7127e-17	2.1742e-12	-0.174174	-0.17485	-0.175515	-0.176161	-0.176777	-0.177353	-0.177878	-0.178345	-0.178741	-0.179057	-0.179284	-0.17941	-0.179427	-0.179325	-0.179104	-0.17878	-0.178368	-0.177885	-0.177345	-0.176765	-0.176161	-0.175547	-0.174941	-0.174357	-0.173811	-0.17332	-0.172898	-0.172562	-0.172327	-0.172207	-0.172202	-0.172302	-0.1725	-0.172789	-0.17316	-0.173606	-0.174118	-0.17469	-0.175313	-0.175979	-0.17668	-0.177409	-0.178158	-0.178919	-0.179683	-0.180444
Lsp1	74.822	2.1733e-15	6.126e-11	-0.219888	-0.184133	-0.148632	-0.11364	-0.0794102	-0.0461981	-0.0142575	0.016157	0.0447917	0.0713916	0.0957027	0.117471	0.136441	0.152365	0.165176	0.175035	0.182119	0.186603	0.188663	0.188474	0.186214	0.182057	0.176179	0.168756	0.159964	0.149978	0.138975	0.127131	0.11462	0.101609	0.0881886	0.074415	0.0603448	0.0460348	0.0315414	0.0169212	0.0022309	-0.012473	-0.0271339	-0.0416952	-0.0561004	-0.0702929	-0.084216	-0.097813	-0.111028	-0.123804
Tmsb4x	112.44	2.1958e-23	6.1905e-19	-0.448504	-0.435945	-0.423469	-0.411156	-0.399088	-0.387349	-0.37602	-0.365182	-0.354917	-0.345309	-0.336437	-0.328386	-0.321235	-0.315067	-0.309892	-0.305642	-0.302239	-0.299609	-0.297674	-0.29636	-0.295591	-0.29529	-0.295382	-0.29579	-0.29644	-0.297254	-0.298158	-0.299075	-0.29993	-0.300653	-0.301227	-0.301657	-0.301949	-0.302109	-0.30214	-0.30205	-0.301843	-0.301525	-0.301102	-0.300578	-0.29996	-0.299252	-0.29846	-0.297591	-0.296648	-0.295638
Ccr2	188.194	1.2952e-39	3.6523e-35	-0.138236	-0.140422	-0.142565	-0.144622	-0.146551	-0.148308	-0.149851	-0.151136	-0.152122	-0.152765	-0.153022	-0.15285	-0.152207	-0.151051	-0.149375	-0.147217	-0.144619	-0.141621	-0.138264	-0.134588	-0.130636	-0.126447	-0.122062	-0.117522	-0.112868	-0.108142	-0.103383	-0.0986321	-0.093931	-0.089317	-0.0848055	-0.0804017	-0.0761105	-0.0719373	-0.067887	-0.0639648	-0.0601759	-0.0565254	-0.0530184	-0.0496599	-0.0464553	-0.0434095	-0.040528	-0.037815	-0.035276	-0.032917
Unc93b1	61.377	1.4895e-12	4.1981e-08	-0.295594	-0.297561	-0.299351	-0.300789	-0.301698	-0.301904	-0.301229	-0.299497	-0.296533	-0.292161	-0.286203	-0.278485	-0.26883	-0.257068	-0.243242	-0.227662	-0.210653	-0.192541	-0.173651	-0.154311	-0.134844	-0.115578	-0.096838	-0.0789498	-0.0622389	-0.0470314	-0.033653	-0.0224295	-0.0136867	-0.00770804	-0.0044632	-0.0037814	-0.0054913	-0.0094215	-0.0154006	-0.023257	-0.0328195	-0.0439167	-0.056377	-0.0700291	-0.0847015	-0.100223	-0.116422	-0.133127	-0.150167	-0.16737
Alox5ap	35.525	3.6243e-07	0.010208	-0.153398	-0.1371	-0.120972	-0.105185	-0.0899113	-0.0753206	-0.061584	-0.048872	-0.037356	-0.0272064	-0.018594	-0.0116898	-0.0066644	-0.0036843	-0.0027552	-0.0036832	-0.0062617	-0.010284	-0.015544	-0.021835	-0.02895	-0.036683	-0.044828	-0.0531765	-0.0615236	-0.0696623	-0.0773861	-0.0844884	-0.0907627	-0.0960241	-0.100249	-0.103486	-0.105783	-0.107189	-0.107753	-0.107523	-0.106549	-0.104878	-0.10256	-0.0996433	-0.0961763	-0.0922079	-0.087787	-0.082961	-0.077781	-0.072294
Tapbp	35.532	3.6113e-07	0.010172	-0.497072	-0.431832	-0.367122	-0.303475	-0.24142	-0.18149	-0.124215	-0.070126	-0.0197537	0.0263702	0.0677149	0.103749	0.133943	0.157776	0.175177	0.186626	0.192641	0.193736	0.190429	0.183236	0.172674	0.159258	0.143505	0.125932	0.107054	0.0873877	0.0674502	0.0477574	0.0288257	0.0111228	-0.0052417	-0.0203188	-0.0341605	-0.0468186	-0.058345	-0.0687915	-0.07821	-0.0866523	-0.0941703	-0.100816	-0.106641	-0.111697	-0.116036	-0.11971	-0.122771	-0.125271
Rgs2	37.959	1.1426e-07	0.003219	-0.096735	-0.090659	-0.0847889	-0.0793317	-0.0744933	-0.07048	-0.0674981	-0.065754	-0.0654534	-0.0668031	-0.0700093	-0.0752782	-0.0828161	-0.0928227	-0.105264	-0.119814	-0.136129	-0.153865	-0.172678	-0.192225	-0.212161	-0.232143	-0.251826	-0.270868	-0.288923	-0.305648	-0.3207	-0.333734	-0.344406	-0.352413	-0.357754	-0.360559	-0.360961	-0.359093	-0.355089	-0.34908	-0.3412	-0.331581	-0.320356	-0.307658	-0.29362	-0.278373	-0.262052	-0.244788	-0.226715	-0.207965
Id2	36.79	1.9902e-07	0.0056062	-0.156331	-0.155694	-0.155066	-0.154457	-0.153876	-0.153333	-0.152836	-0.152397	-0.152023	-0.151724	-0.151511	-0.151391	-0.151375	-0.151472	-0.15168	-0.151986	-0.152374	-0.15283	-0.15334	-0.153887	-0.154457	-0.155036	-0.155608	-0.156159	-0.156674	-0.157137	-0.157535	-0.157852	-0.158074	-0.158187	-0.158193	-0.158098	-0.157911	-0.157639	-0.157288	-0.156868	-0.156384	-0.155845	-0.155257	-0.154629	-0.153967	-0.153279	-0.152573	-0.151855	-0.151134	-0.150416
Irf8	141.092	1.6474e-29	4.6451e-25	-0.034908	-0.036856	-0.038664	-0.0401909	-0.0412962	-0.0418395	-0.0416802	-0.040678	-0.0386917	-0.0355816	-0.0312067	-0.0254268	-0.0181011	-0.0090936	0.0015738	0.0136826	0.0270021	0.041301	0.056349	0.071916	0.087769	0.103679	0.119414	0.134744	0.149438	0.163264	0.175993	0.187393	0.197233	0.205311	0.211631	0.21629	0.219387	0.221018	0.221281	0.220275	0.218097	0.214845	0.210616	0.205509	0.199621	0.193049	0.185892	0.178247	0.170212	0.161884
Ifi30	44.766	4.4473e-09	0.00012531	-0.197571	-0.192547	-0.187555	-0.182626	-0.177792	-0.173085	-0.168536	-0.164177	-0.16004	-0.156156	-0.152557	-0.149274	-0.14634	-0.143785	-0.141621	-0.139835	-0.138412	-0.13734	-0.136603	-0.136186	-0.136076	-0.136259	-0.136719	-0.137443	-0.138417	-0.139626	-0.141055	-0.142691	-0.144519	-0.146525	-0.148693	-0.151008	-0.153455	-0.156017	-0.15868	-0.161428	-0.164245	-0.167115	-0.170023	-0.172954	-0.175892	-0.178822	-0.181727	-0.184592	-0.187402	-0.190142
Rnase6	44.907	4.1572e-09	0.00011714	-0.213892	-0.196528	-0.179327	-0.162453	-0.14607	-0.13034	-0.115427	-0.101494	-0.0887048	-0.0772229	-0.0672116	-0.0588342	-0.0522542	-0.0476306	-0.0449715	-0.0440964	-0.0448133	-0.04693	-0.050254	-0.054594	-0.059757	-0.065551	-0.071784	-0.0782643	-0.0847989	-0.0911959	-0.0972632	-0.102809	-0.10764	-0.111587	-0.114634	-0.116839	-0.118259	-0.11895	-0.118969	-0.118372	-0.117217	-0.115561	-0.113459	-0.110969	-0.108149	-0.105053	-0.10174	-0.098266	-0.094687	-0.091061
Pak1	42.339	1.4191e-08	0.00039983	0.016415	0.010561	0.0046751	-0.00127604	-0.0073249	-0.013504	-0.0198459	-0.026383	-0.0331484	-0.0401741	-0.0474929	-0.0551373	-0.0631399	-0.0715317	-0.0802869	-0.0893091	-0.0984976	-0.107751	-0.11697	-0.126052	-0.134897	-0.143404	-0.151473	-0.159002	-0.16589	-0.172038	-0.177343	-0.181706	-0.185025	-0.187213	-0.188283	-0.188293	-0.1873	-0.185363	-0.182539	-0.178887	-0.174464	-0.169328	-0.163538	-0.15715	-0.150224	-0.142816	-0.134986	-0.12679	-0.118287	-0.109535
Gm2a	52.51	1.0793e-10	3.0416e-06	-0.097138	-0.105715	-0.114115	-0.122159	-0.129671	-0.136473	-0.142386	-0.147235	-0.15084	-0.153026	-0.153613	-0.152424	-0.149283	-0.144015	-0.136617	-0.127292	-0.116261	-0.103739	-0.089945	-0.075097	-0.059414	-0.043113	-0.026412	-0.0095284	0.0073187	0.0239117	0.0400327	0.0554637	0.0699866	0.0834054	0.0956846	0.106861	0.116972	0.126055	0.134146	0.141284	0.147504	0.152845	0.157343	0.161036	0.163961	0.166155	0.167654	0.168497	0.168721	0.168362
Psap	221.332	9.6905e-47	2.7328e-42	-0.164892	-0.153589	-0.142362	-0.131289	-0.120447	-0.109913	-0.0997645	-0.090077	-0.080929	-0.0723964	-0.0645567	-0.0574867	-0.0512635	-0.0459624	-0.0416067	-0.0381539	-0.0355575	-0.033771	-0.032748	-0.032442	-0.032807	-0.033796	-0.035362	-0.03746	-0.0400425	-0.0430632	-0.0464757	-0.0502336	-0.0542903	-0.0586015	-0.0631375	-0.0678753	-0.0727921	-0.0778648	-0.0830706	-0.0883866	-0.0937897	-0.0992571	-0.104766	-0.110293	-0.115816	-0.121311	-0.126756	-0.132127	-0.137402	-0.142558
H2-Ab1	219.058	2.9892e-46	8.4296e-42	-0.056492	-0.058942	-0.0613351	-0.063613	-0.0657187	-0.0675947	-0.0691837	-0.070428	-0.0712706	-0.0716538	-0.0715202	-0.0708124	-0.069473	-0.0674464	-0.0647408	-0.0614437	-0.0576478	-0.053446	-0.04893	-0.044193	-0.039328	-0.034427	-0.029583	-0.0248882	-0.0204355	-0.0163174	-0.0126266	-0.0094557	-0.0068972	-0.00503259	-0.0038601	-0.0033406	-0.0034352	-0.0041046	-0.0053097	-0.0070113	-0.0091703	-0.0117476	-0.014704	-0.0180003	-0.0215975	-0.0254563	-0.029538	-0.033802	-0.038211	-0.042725
H2-Aa	348.321	4.041e-74	1.1398e-69	-0.090142	-0.085904	-0.0817247	-0.0776628	-0.0737767	-0.0701253	-0.0667671	-0.063761	-0.0611651	-0.0590385	-0.0574398	-0.0564275	-0.0560604	-0.0563954	-0.0574292	-0.0590834	-0.0612749	-0.063921	-0.066938	-0.070243	-0.073753	-0.077385	-0.081055	-0.084682	-0.0881813	-0.0914701	-0.0944654	-0.0970842	-0.0992433	-0.10087	-0.101964	-0.102562	-0.102697	-0.102403	-0.101716	-0.100669	-0.0992975	-0.0976356	-0.0957177	-0.0935785	-0.0912524	-0.0887738	-0.086177	-0.083497	-0.080769	-0.078025
H2-Eb1	345.634	1.5365e-73	4.3335e-69	-0.090515	-0.091002	-0.0914813	-0.0919433	-0.0923803	-0.0927838	-0.0931455	-0.093457	-0.0937099	-0.0938959	-0.0940066	-0.0940336	-0.0939687	-0.0938035	-0.0935381	-0.0931821	-0.092746	-0.09224	-0.091675	-0.091061	-0.090409	-0.089729	-0.089031	-0.0883256	-0.0876237	-0.0869356	-0.0862715	-0.0856419	-0.0850572	-0.0845269	-0.0840528	-0.0836335	-0.0832674	-0.0829532	-0.0826893	-0.0824743	-0.0823066	-0.0821849	-0.0821075	-0.0820731	-0.0820802	-0.0821272	-0.082213	-0.082335	-0.082493	-0.082686
Naaa	113.278	1.4544e-23	4.1005e-19	-0.084939	-0.093597	-0.102125	-0.110393	-0.118271	-0.125631	-0.13234	-0.138271	-0.143293	-0.147277	-0.150091	-0.151607	-0.151695	-0.150228	-0.147212	-0.142812	-0.137207	-0.130574	-0.123091	-0.114934	-0.106281	-0.09731	-0.088197	-0.0791212	-0.0702589	-0.0617877	-0.0538851	-0.0467283	-0.0404948	-0.0353415	-0.0312733	-0.0282271	-0.0261394	-0.0249469	-0.024586	-0.0249934	-0.0261055	-0.0278591	-0.0301905	-0.0330365	-0.0363335	-0.0400182	-0.044027	-0.048297	-0.052764	-0.057364
Cd74	320.935	3.2959e-68	9.2955e-64	-0.108782	-0.102603	-0.0965042	-0.0905638	-0.0848615	-0.0794765	-0.0744883	-0.069976	-0.0660196	-0.0626977	-0.06009	-0.0582759	-0.0573346	-0.0573432	-0.0582988	-0.0600985	-0.0626333	-0.065794	-0.069472	-0.073557	-0.077942	-0.082516	-0.08717	-0.0917964	-0.096285	-0.100527	-0.104413	-0.107835	-0.110683	-0.11286	-0.114366	-0.115242	-0.115528	-0.115266	-0.114497	-0.113262	-0.111603	-0.10956	-0.107175	-0.104489	-0.101543	-0.0983792	-0.095037	-0.091559	-0.087986	-0.084359
[truncated: 156 more columns]

## Sheet: Mouse_Branching_6_9AssociatedGe
Gene	StatisticsValue	P-value	Adj P-value	Group6_PT_1	Group6_PT_0.99	Group6_PT_0.98	Group6_PT_0.97	Group6_PT_0.96	Group6_PT_0.95	Group6_PT_0.94	Group6_PT_0.93	Group6_PT_0.92	Group6_PT_0.91	Group6_PT_0.9	Group6_PT_0.89	Group6_PT_0.88	Group6_PT_0.87	Group6_PT_0.86	Group6_PT_0.85	Group6_PT_0.84	Group6_PT_0.83	Group6_PT_0.82	Group6_PT_0.81	Group6_PT_0.8	Group6_PT_0.79	Group6_PT_0.78	Group6_PT_0.77	Group6_PT_0.76	Group6_PT_0.75	Group6_PT_0.74	Group6_PT_0.73	Group6_PT_0.72	Group6_PT_0.71	Group6_PT_0.7	Group6_PT_0.69	Group6_PT_0.68	Group6_PT_0.67	Group6_PT_0.66	Group6_PT_0.65	Group6_PT_0.64	Group6_PT_0.63	Group6_PT_0.62	Group6_PT_0.61	Group6_PT_0.6	Group6_PT_0.59	Group6_PT_0.58	Group6_PT_0.57	Group6_PT_0.56	Group6_PT_0.55
Glrx5	32.243	1.7066e-06	0.047998	1.42858	1.41956	1.41052	1.40146	1.39236	1.3832	1.37398	1.36468	1.35528	1.34577	1.33614	1.32637	1.31645	1.30638	1.29612	1.28568	1.27503	1.26417	1.25307	1.24173	1.23014	1.21827	1.20612	1.19367	1.1809	1.16782	1.15439	1.14061	1.12647	1.11194	1.09702	1.0817	1.06596	1.04978	1.03315	1.01607	0.998505	0.980456	0.961906	0.94284	0.923246	0.90311	0.882417	0.861156	0.839311	0.81687
Isg20	39.534	5.4045e-08	0.001521	2.10048	2.0642	2.02793	1.99167	1.95543	1.91921	1.88302	1.84686	1.81074	1.77466	1.73863	1.70266	1.66674	1.6309	1.59512	1.55942	1.52381	1.48828	1.45284	1.41751	1.38227	1.34715	1.31215	1.27726	1.2425	1.20787	1.17338	1.13903	1.10484	1.07079	1.0369	1.00318	0.96963	0.936254	0.903059	0.870051	0.837236	0.804618	0.772203	0.74	0.708005	0.676232	0.644685	0.613369	0.582288	0.551449
Spta1	54.419	4.2995e-11	1.2112e-06	2.70913	2.66671	2.62428	2.58186	2.53944	2.49702	2.45459	2.41217	2.36975	2.32733	2.28491	2.2425	2.20008	2.15766	2.11525	2.07284	2.03042	1.98801	1.9456	1.9032	1.86079	1.81839	1.77598	1.73358	1.69119	1.64879	1.6064	1.564	1.52162	1.47923	1.43685	1.39446	1.35209	1.30971	1.26734	1.22497	1.1826	1.14024	1.09788	1.0555	1.01317	0.97082	0.928475	0.886133	0.843795	0.801461
Ybx3	45.531	3.0836e-09	8.6839e-05	2.32738	2.2606	2.19387	2.12724	2.06077	1.99451	1.92851	1.86282	1.7975	1.7326	1.66817	1.60426	1.54092	1.47821	1.41618	1.35488	1.29436	1.23468	1.17589	1.11804	1.06117	1.00536	0.950639	0.897069	0.844699	0.79358	0.74377	0.69532	0.64828	0.6027	0.55863	0.51613	0.47525	0.436043	0.398557	0.362847	0.328965	0.296963	0.266893	0.23881	0.212759	0.1888	0.166981	0.147356	0.129977	0.114895
Trim10	45.199	3.6151e-09	0.0001018	3.0376	2.96653	2.8955	2.82454	2.75366	2.68292	2.61233	2.54193	2.47175	2.40182	2.33218	2.26285	2.19387	2.12527	2.05708	1.98934	1.92206	1.85529	1.78906	1.72339	1.65833	1.5939	1.53012	1.46705	1.4047	1.34311	1.2823	1.22232	1.16319	1.10494	1.04761	0.99123	0.93582	0.881429	0.828075	0.775795	0.724619	0.674581	0.62571	0.57804	0.531598	0.48642	0.442537	0.399979	0.358779	0.318968
E2f2	55.816	2.1913e-11	6.1739e-07	2.94757	2.89575	2.84395	2.79215	2.74038	2.68862	2.6369	2.58522	2.53358	2.48199	2.43046	2.37898	2.32758	2.27625	2.225	2.17384	2.12278	2.07181	2.02095	1.97019	1.91956	1.86905	1.81868	1.76844	1.71834	1.66839	1.6186	1.56897	1.5195	1.47021	1.42111	1.37218	1.32345	1.27492	1.2266	1.17849	1.13059	1.08292	1.03547	0.98827	0.941306	0.894591	0.848132	0.801934	0.756003	0.710345
Ptp4a3	44.25	5.6929e-09	0.00016029	3.18529	3.1033	3.02135	2.93949	2.85775	2.77619	2.69483	2.61374	2.53293	2.45247	2.37239	2.29273	2.21354	2.13485	2.05672	1.97918	1.90227	1.82604	1.75053	1.67579	1.60185	1.52875	1.45655	1.38528	1.31498	1.2457	1.17748	1.11036	1.04438	0.97959	0.91603	0.85373	0.79275	0.733131	0.674906	0.61812	0.562817	0.509039	0.456829	0.40623	0.357279	0.310024	0.264506	0.220767	0.17885	0.138796
Oaz1	50.156	3.3506e-10	9.4379e-06	3.1375	3.06342	2.98938	2.91543	2.84159	2.7679	2.69441	2.62115	2.54817	2.4755	2.40318	2.33124	2.25974	2.1887	2.11817	2.04819	1.97879	1.91002	1.8419	1.77449	1.70782	1.64193	1.57685	1.51264	1.44932	1.38693	1.32552	1.26512	1.20578	1.14752	1.0904	1.03444	0.9797	0.926196	0.873981	0.823092	0.773566	0.725442	0.678761	0.63356	0.589879	0.547757	0.507232	0.468344	0.431132	0.395634
Cd24a	109.111	1.1259e-22	3.1752e-18	3.39415	3.36614	3.33809	3.30998	3.28176	3.25341	3.22487	3.19613	3.16715	3.13788	3.10831	3.07838	3.04807	3.01734	2.98616	2.95449	2.9223	2.88954	2.8562	2.82223	2.78759	2.75226	2.7162	2.67936	2.64173	2.60326	2.56392	2.52367	2.48248	2.44031	2.39713	2.3529	2.3076	2.26117	2.2136	2.16484	2.11486	2.06363	2.0111	1.9572	1.90204	1.84543	1.7874	1.72789	1.6669	1.60436
Ube2o	38.803	7.6496e-08	0.0021527	3.69761	3.58142	3.46531	3.34937	3.23367	3.1183	3.00334	2.88886	2.77495	2.6617	2.54918	2.43748	2.32667	2.21684	2.10807	2.00044	1.89403	1.78893	1.68521	1.58296	1.48226	1.38319	1.28582	1.19026	1.09656	1.00483	0.91513	0.82755	0.74217	0.65907	0.57833	0.50004	0.42428	0.351126	0.280661	0.212966	0.148124	0.086216	0.0273236	-0.028472	-0.081089	-0.130446	-0.176462	-0.219054	-0.258142	-0.293644
Cdr2	42.553	1.2813e-08	0.00036069	3.8185	3.70317	3.58793	3.47284	3.35798	3.24344	3.12929	3.01562	2.90249	2.78999	2.67819	2.56718	2.45703	2.34783	2.23964	2.13255	2.02664	1.92198	1.81865	1.71674	1.61632	1.51746	1.42026	1.32477	1.23109	1.1393	1.04946	0.96167	0.87599	0.7925	0.7113	0.63244	0.55602	0.482101	0.410774	0.342114	0.276199	0.213107	0.152917	0.095707	0.041556	-0.0094577	-0.0572561	-0.101761	-0.142893	-0.180574
Slc4a1	104.756	9.5497e-22	2.6929e-17	3.79099	3.74765	3.70429	3.66087	3.61737	3.57376	3.53002	3.48612	3.44203	3.39773	3.35318	3.30837	3.26327	3.21784	3.17206	3.12591	3.07936	3.03238	2.98495	2.93703	2.8886	2.83964	2.79011	2.74	2.68927	2.6379	2.58585	2.53312	2.47965	2.42544	2.37046	2.31466	2.25804	2.20057	2.1422	2.08293	2.02272	1.96155	1.89938	1.8362	1.77197	1.70668	1.64028	1.57276	1.50409	1.43424
Rnf10	37.056	1.7541e-07	0.0049349	3.78945	3.66861	3.54786	3.42728	3.30696	3.18699	3.06745	2.94843	2.83002	2.7123	2.59536	2.47929	2.36417	2.25008	2.13713	2.02539	1.91494	1.80589	1.6983	1.59228	1.4879	1.38525	1.28442	1.1855	1.08857	0.99372	0.90104	0.8106	0.72251	0.63684	0.55369	0.47313	0.39526	0.320157	0.247915	0.17862	0.112356	0.04921	-0.01073	-0.067378	-0.120648	-0.170454	-0.216707	-0.259322	-0.298212	-0.333291
Snca	43.519	8.0745e-09	0.00022731	3.97003	3.84628	3.72262	3.59913	3.4759	3.35302	3.23057	3.10864	2.98731	2.86668	2.74683	2.62785	2.50982	2.39283	2.27697	2.16232	2.04897	1.93701	1.82652	1.71759	1.61031	1.50476	1.40103	1.2992	1.19938	1.10163	1.00604	0.91271	0.82173	0.73316	0.64711	0.56367	0.4829	0.404915	0.329786	0.257604	0.188456	0.122427	0.0596058	7.7491e-05	-0.056071	-0.108752	-0.15788	-0.203368	-0.245129	-0.283077
Epb4.1	44.818	4.3383e-09	0.00012216	4.03355	3.91045	3.78743	3.66458	3.54198	3.41973	3.2979	3.17658	3.05585	2.9358	2.81652	2.69809	2.58059	2.46412	2.34874	2.23456	2.12165	2.0101	1.9	1.79142	1.68446	1.5792	1.47572	1.37411	1.27445	1.17684	1.08135	0.98807	0.89708	0.80847	0.72233	0.63873	0.55777	0.479528	0.404089	0.33154	0.261964	0.195447	0.132074	0.071929	0.015098	-0.0383338	-0.0882822	-0.134662	-0.177388	-0.216376
March2	44.591	4.8346e-09	0.00013613	4.25567	4.12724	3.9989	3.87074	3.74284	3.61529	3.48817	3.36158	3.23561	3.11033	2.98583	2.86222	2.73956	2.61795	2.49748	2.37823	2.26029	2.14375	2.0287	1.91522	1.8034	1.69332	1.58509	1.47877	1.37447	1.27226	1.17224	1.07449	0.9791	0.88615	0.79575	0.70796	0.62288	0.5406	0.461202	0.384777	0.311409	0.241188	0.174201	0.11053	0.050277	-0.0064857	-0.0596649	-0.109174	-0.154924	-0.19683
Ptgfrn	46.316	2.117e-09	5.962e-05	4.27685	4.14976	4.02275	3.89592	3.76933	3.64308	3.51724	3.39191	3.26716	3.14308	3.01975	2.89726	2.77568	2.65511	2.53562	2.41731	2.30024	2.18452	2.07021	1.95741	1.84619	1.73665	1.62886	1.52291	1.41888	1.31685	1.21691	1.11915	1.02364	0.93047	0.83972	0.75148	0.66583	0.582853	0.502632	0.425251	0.350795	0.279346	0.210988	0.1458	0.08388	0.0252961	-0.0298621	-0.081511	-0.129569	-0.17395
Adipor1	39.644	5.1283e-08	0.0014434	4.22797	4.09335	3.95882	3.82449	3.69044	3.55678	3.4236	3.29099	3.15905	3.02789	2.89759	2.76825	2.63996	2.51283	2.38695	2.26241	2.13931	2.01775	1.89782	1.77962	1.66325	1.54879	1.43636	1.32603	1.21792	1.11211	1.0087	0.90779	0.80947	0.71384	0.621	0.53103	0.44405	0.360137	0.279395	0.201919	0.127804	0.057147	-0.0099566	-0.07341	-0.133118	-0.188984	-0.240913	-0.288807	-0.332572	-0.37211
Ucp2	77.809	5.0708e-16	1.4294e-11	4.36309	4.26684	4.17062	4.07448	3.97846	3.8826	3.78694	3.69152	3.59637	3.50154	3.40707	3.313	3.21936	3.12619	3.03355	2.94145	2.84995	2.75909	2.6689	2.57942	2.4907	2.40277	2.31567	2.22945	2.14414	2.05978	1.97641	1.89407	1.8128	1.73264	1.65363	1.57581	1.49922	1.4239	1.34989	1.27722	1.20595	1.1361	1.06772	1.0008	0.935511	0.871767	0.80965	0.749198	0.69045	0.633448
Ube2l6	46.667	1.7887e-09	5.0374e-05	4.25132	4.11626	3.9813	3.84654	3.71207	3.57798	3.44438	3.31135	3.17901	3.04744	2.91674	2.787	2.65834	2.53083	2.40458	2.27969	2.15625	2.03435	1.9141	1.7956	1.67893	1.56419	1.45149	1.34092	1.23258	1.12655	1.02295	0.92186	0.82339	0.72762	0.63466	0.5446	0.45755	0.373589	0.292823	0.215347	0.141258	0.070653	0.0036284	-0.059719	-0.119292	-0.174994	-0.226729	-0.274399	-0.317908	-0.357159
Fech	66.722	1.116e-13	3.1449e-09	4.62135	4.49742	4.37355	4.24984	4.12634	4.00314	3.8803	3.75791	3.63603	3.51473	3.3941	3.27421	3.15512	3.03691	2.91966	2.80344	2.68832	2.57437	2.46168	2.3503	2.24033	2.13182	2.02485	1.9195	1.81584	1.71395	1.61389	1.51574	1.41958	1.32547	1.23349	1.14372	1.05622	0.971077	0.888357	0.808135	0.730485	0.655479	0.583192	0.5137	0.447067	0.383375	0.322697	0.265104	0.21067	0.159469
Fam220a	39.994	4.3411e-08	0.0012218	4.23358	4.08806	3.94265	3.79748	3.65264	3.50825	3.36442	3.22127	3.07891	2.93745	2.79701	2.65769	2.51961	2.38289	2.24763	2.11395	1.98196	1.85178	1.72351	1.59727	1.47317	1.35133	1.23185	1.11485	1.00045	0.88875	0.77987	0.67393	0.57102	0.47127	0.37479	0.2817	0.19209	0.106098	0.023823	-0.054619	-0.129116	-0.199555	-0.265822	-0.32781	-0.385394	-0.438472	-0.486928	-0.53065	-0.569524	-0.603438
Slc25a37	75.245	1.7681e-15	4.9837e-11	4.92924	4.80204	4.6749	4.54791	4.42112	4.29461	4.16844	4.04269	3.91742	3.79271	3.66862	3.54522	3.42258	3.30077	3.17986	3.05992	2.94102	2.82322	2.70659	2.59122	2.47715	2.36447	2.25324	2.14354	2.03542	1.92896	1.82423	1.7213	1.62024	1.52111	1.42399	1.32895	1.23604	1.14535	1.05694	0.970887	0.88725	0.806103	0.727515	0.65155	0.578291	0.507794	0.440131	0.375374	0.31359	0.254848
Bpgm	40.815	2.936e-08	0.00082639	4.39175	4.23815	4.08468	3.93146	3.77859	3.6262	3.47442	3.32337	3.17315	3.02391	2.87575	2.7288	2.58318	2.439	2.2964	2.15549	2.01638	1.87921	1.74409	1.61115	1.4805	1.35226	1.22656	1.10351	0.983246	0.86588	0.75152	0.64031	0.53236	0.42779	0.32672	0.22927	0.13557	0.045724	-0.040134	-0.121886	-0.199412	-0.272591	-0.341303	-0.40543	-0.464843	-0.519428	-0.569064	-0.613628	-0.653001	-0.687061
Slc25a39	51.939	1.4207e-10	4.0019e-06	4.60931	4.4621	4.31499	4.1681	4.02152	3.87537	3.72974	3.58476	3.44052	3.29713	3.1547	3.01333	2.87312	2.73419	2.59665	2.46059	2.32612	2.19335	2.06239	1.93334	1.80631	1.6814	1.55872	1.43838	1.32049	1.20514	1.09245	0.98252	0.87546	0.77137	0.67037	0.57255	0.47802	0.386891	0.299269	0.215258	0.134966	0.058497	-0.0140415	-0.082543	-0.146902	-0.207012	-0.262767	-0.314061	-0.360787	-0.402839
Fam46c	48.112	8.942e-10	2.5185e-05	4.67806	4.52126	4.36457	4.20812	4.05202	3.8964	3.74137	3.58704	3.43355	3.281	3.12952	2.97922	2.83023	2.68265	2.53661	2.39223	2.24962	2.1089	1.9702	1.83363	1.6993	1.56734	1.43787	1.311	1.18685	1.06554	0.94718	0.83191	0.71983	0.61106	0.50572	0.40393	0.30581	0.211481	0.121053	0.034647	-0.047618	-0.125623	-0.19925	-0.26838	-0.332897	-0.392681	-0.447614	-0.497577	-0.542452	-0.582121
Gpx1	106.708	3.6626e-22	1.0328e-17	5.10119	4.99335	4.88555	4.77782	4.67021	4.56276	4.4555	4.34848	4.24173	4.13529	4.02921	3.92351	3.81824	3.71344	3.60915	3.50541	3.40225	3.29971	3.19784	3.09667	2.99624	2.8966	2.79777	2.6998	2.60273	2.50659	2.41143	2.31729	2.2242	2.1322	2.04133	1.95163	1.86315	1.77591	1.68996	1.60534	1.52208	1.44023	1.35982	1.2809	1.20349	1.12765	1.0534	0.9808	0.909874	0.840666
Hba-a1	70.836	1.5116e-14	4.26e-10	5.27696	5.12434	4.97182	4.81949	4.66745	4.51581	4.36466	4.2141	4.06422	3.91512	3.76691	3.61968	3.47352	3.32854	3.18483	3.0425	2.90163	2.76233	2.6247	2.48883	2.35482	2.22277	2.09278	1.96494	1.83936	1.71613	1.59534	1.47711	1.36151	1.24866	1.13866	1.03159	0.92755	0.826657	0.728991	0.634657	0.543751	0.456372	0.372617	0.29259	0.216374	0.144081	0.0758038	0.011641	-0.048309	-0.103948
Mkrn1	53.515	6.6479e-11	1.8727e-06	5.03679	4.87131	4.70594	4.54083	4.37608	4.21183	4.04819	3.88529	3.72326	3.56222	3.40228	3.24358	3.08623	2.93037	2.77611	2.62357	2.47289	2.32418	2.17756	2.03317	1.89112	1.75154	1.61455	1.48027	1.34883	1.22035	1.09496	0.97277	0.85391	0.73851	0.62668	0.51855	0.41425	0.313898	0.217615	0.125526	0.037754	-0.045577	-0.124343	-0.19842	-0.267691	-0.332024	-0.3913	-0.445396	-0.494186	-0.537549
Hbb-bs	78.944	2.9153e-16	8.2186e-12	5.49189	5.33957	5.18734	5.03529	4.88353	4.73213	4.58119	4.43081	4.28107	4.13208	3.98391	3.83667	3.69045	3.54533	3.40142	3.2588	3.11756	2.97781	2.83962	2.7031	2.56834	2.43542	2.30444	2.1755	2.04868	1.92408	1.80179	1.6819	1.56451	1.4497	1.33757	1.22822	1.12173	1.01819	0.917711	0.820369	0.726261	0.63548	0.548118	0.46427	0.38402	0.307469	0.234707	0.165826	0.100918	0.040076
Hba-a2	71.837	9.2904e-15	2.6183e-10	5.48423	5.32243	5.16073	4.99925	4.83809	4.67735	4.51715	4.35759	4.19877	4.0408	3.8838	3.72786	3.57309	3.41961	3.2675	3.1169	2.96788	2.82058	2.67509	2.53152	2.38997	2.25055	2.11337	1.97854	1.84616	1.71634	1.58918	1.46479	1.34329	1.22476	1.10933	0.9971	0.88817	0.782649	0.680649	0.582273	0.487628	0.39682	0.309957	0.22714	0.148489	0.0740971	0.0040761	-0.061468	-0.122428	-0.178698
Alas2	69.678	2.6546e-14	7.481e-10	5.48385	5.31999	5.15624	4.99271	4.8295	4.66674	4.50453	4.34297	4.18218	4.02227	3.86334	3.70552	3.5489	3.39359	3.23971	3.08737	2.93667	2.78773	2.64065	2.49555	2.35253	2.21171	2.07319	1.93708	1.80349	1.67254	1.54433	1.41897	1.29657	1.17725	1.0611	0.94825	0.8388	0.732855	0.630532	0.531938	0.437184	0.346379	0.259632	0.17705	0.098753	0.0248408	-0.0445745	-0.109383	-0.169474	-0.224739
Hbb-bt	72.332	7.3007e-15	2.0576e-10	5.64762	5.47695	5.30639	5.13606	4.96608	4.79656	4.62762	4.45937	4.29193	4.12542	3.95994	3.79563	3.63258	3.47092	3.31076	3.15223	2.99542	2.84047	2.68748	2.53656	2.38785	2.24145	2.09747	1.95604	1.81727	1.68127	1.54816	1.41805	1.29107	1.16732	1.04692	0.92999	0.81665	0.707002	0.601169	0.499267	0.401409	0.307713	0.218293	0.13327	0.052745	-0.0231512	-0.0943089	-0.160612	-0.221945	-0.278193
H3f3a	76.938	7.7513e-16	2.1849e-11	2.03727	2.04712	2.05691	2.06656	2.07603	2.08524	2.09412	2.10263	2.11068	2.11822	2.12519	2.13151	2.13713	2.14198	2.14599	2.14911	2.15127	2.1524	2.15244	2.15132	2.14899	2.14538	2.14041	2.13404	2.1262	2.11681	2.10582	2.09317	2.07878	2.0626	2.04456	2.0246	2.00264	1.97864	1.95252	1.92422	1.89368	1.86083	1.8256	1.7879	1.74778	1.70506	1.6597	1.61166	1.56085	1.50723
Prdx2	78.868	3.0255e-16	8.5288e-12	1.88505	1.89675	1.90841	1.91996	1.93135	1.94254	1.95346	1.96406	1.9743	1.98412	1.99346	2.00228	2.01052	2.01813	2.02506	2.03125	2.03666	2.04122	2.04489	2.04761	2.04934	2.05002	2.04959	2.048	2.04521	2.04116	2.03579	2.02906	2.02091	2.01129	2.00014	1.98742	1.97307	1.95704	1.93928	1.91973	1.89834	1.87506	1.84983	1.8226	1.79334	1.76197	1.72844	1.69271	1.65472	1.61441
Gypa	90.561	1.001e-18	2.8225e-14	1.87789	1.90278	1.92761	1.95227	1.9767	2.00081	2.02454	2.04779	2.07049	2.09256	2.11392	2.1345	2.15421	2.17299	2.19074	2.20739	2.22286	2.23708	2.24996	2.26142	2.2714	2.2798	2.28655	2.29157	2.29479	2.29612	2.29549	2.29282	2.28802	2.28102	2.27175	2.26012	2.24605	2.22947	2.2103	2.18846	2.16386	2.13644	2.10611	2.0728	2.03642	1.9969	1.95416	1.90812	1.85871	1.80583
Car2	112.112	2.5798e-23	7.2758e-19	1.5731	1.60516	1.63714	1.66899	1.70063	1.732	1.76303	1.79365	1.82378	1.85337	1.88235	1.91064	1.93818	1.9649	1.99073	2.0156	2.03945	2.0622	2.08379	2.10414	2.1232	2.14089	2.15715	2.1719	2.18507	2.19661	2.20643	2.21448	2.22068	2.22496	2.22726	2.22751	2.22564	2.22159	2.21527	2.20663	2.19559	2.18209	2.16607	2.1474	2.12614	2.10211	2.07528	2.04557	2.01292	1.97726
Fth1	108.647	1.4145e-22	3.989e-18	1.53526	1.58785	1.64034	1.69265	1.74467	1.79631	1.84747	1.89806	1.94799	1.99715	2.04545	2.0928	2.1391	2.18426	2.22817	2.27076	2.31191	2.35154	2.38955	2.42584	2.46032	2.49289	2.52346	2.55193	2.57822	2.60221	2.62382	2.64295	2.65951	2.6734	2.68452	2.69279	2.6981	2.70035	2.69947	2.69534	2.68787	2.67698	2.66255	2.6445	2.62274	2.59716	2.56767	2.53418	2.4966	2.45481
Sptb	38.151	1.0428e-07	0.0029344	0.277436	0.319405	0.361308	0.403083	0.444663	0.485984	0.526981	0.567591	0.607747	0.647386	0.686442	0.724851	0.762548	0.799469	0.835548	0.870722	0.904925	0.938092	0.970159	1.00106	1.03073	1.05911	1.08613	1.11173	1.13584	1.15839	1.17933	1.19858	1.21609	1.23178	1.2456	1.25748	1.26735	1.27515	1.28082	1.28428	1.28548	1.28435	1.28082	1.2748	1.26633	1.25524	1.24149	1.22502	1.20577	1.18367
Grina	42.463	1.3372e-08	0.00037642	0.196433	0.246637	0.296763	0.346734	0.396471	0.445899	0.494938	0.543512	0.591543	0.638952	0.685663	0.731599	0.77668	0.82083	0.863971	0.906026	0.946916	0.986565	1.02489	1.06183	1.09729	1.13119	1.16347	1.19404	1.22282	1.24974	1.27472	1.29768	1.31855	1.33725	1.35369	1.36781	1.37952	1.38874	1.39541	1.39943	1.40074	1.39926	1.39491	1.3876	1.37727	1.36384	1.34722	1.32734	1.30413	1.2775
Hmbs	86.088	8.9138e-18	2.513e-13	0.296361	0.375346	0.454216	0.532857	0.611157	0.688999	0.766271	0.842859	0.918647	0.993522	1.06737	1.14008	1.21153	1.28161	1.35021	1.41721	1.48249	1.54595	1.60747	1.66694	1.72424	1.77925	1.83187	1.88198	1.92946	1.9742	2.01609	2.05501	2.09085	2.1235	2.15283	2.17874	2.20111	2.21983	2.23478	2.24585	2.25293	2.2559	2.25464	2.2491	2.23901	2.2244	2.20511	2.18102	2.15203	2.11802
Pigq	43.762	7.1875e-09	0.00020235	-0.124655	-0.063355	-0.00214	0.058906	0.119699	0.180153	0.240185	0.299709	0.358641	0.416897	0.474392	0.531041	0.586761	0.641465	0.69507	0.747492	0.798645	0.848445	0.896808	0.943649	0.988883	1.03243	1.07419	1.1141	1.15206	1.188	1.22182	1.25344	1.28277	1.30974	1.33426	1.35624	1.3756	1.39226	1.40612	1.41711	1.42514	1.43012	1.43198	1.4306	1.42597	1.41793	1.40643	1.39138	1.37269	1.35027
Hemgn	86.833	6.1946e-18	1.7465e-13	-0.227495	-0.120428	-0.013507	0.093125	0.19932	0.304934	0.409822	0.513838	0.616837	0.718674	0.819204	0.91828	1.01576	1.11149	1.20534	1.29715	1.38679	1.4741	1.55894	1.64116	1.72063	1.79719	1.8707	1.94101	2.00798	2.07147	2.13132	2.18739	2.23955	2.28763	2.33151	2.37102	2.40603	2.4364	2.46196	2.48259	2.49814	2.50845	2.51339	2.5128	2.50656	2.49451	2.47649	2.45238	2.42202	2.38526
Ctse	54.061	5.111e-11	1.4398e-06	-0.207052	-0.128785	-0.050622	0.027336	0.104984	0.182221	0.258943	0.335047	0.410431	0.484991	0.558624	0.631228	0.702699	0.772934	0.841832	0.909287	0.975199	1.03946	1.10198	1.16264	1.22134	1.27799	1.33247	1.38469	1.43454	1.48192	1.52672	1.56885	1.6082	1.64467	1.67814	1.70854	1.73574	1.75964	1.78015	1.79715	1.81056	1.82025	1.82614	1.8281	1.82608	1.81992	1.80954	1.79483	1.7757	1.75204
Rhd	87.842	3.7831e-18	1.0666e-13	-0.0009299	0.090694	0.182195	0.27345	0.364335	0.454729	0.544508	0.633548	0.721728	0.808923	0.895012	0.97987	1.06338	1.1454	1.22583	1.30454	1.3814	1.4563	1.5291	1.59969	1.66794	1.73374	1.79694	1.85745	1.91512	1.96984	2.02148	2.06993	2.11506	2.15674	2.19485	2.22928	2.25989	2.28656	2.30918	2.32761	2.34174	2.35144	2.35659	2.3571	2.35274	2.34349	2.3292	2.30975	2.285	2.25485
Bsg	38.095	1.0711e-07	0.0030138	-0.257949	-0.194149	-0.13043	-0.066873	-0.0035578	0.0594338	0.122021	0.184124	0.245661	0.306552	0.366715	0.42607	0.484536	0.542033	0.598479	0.653793	0.707896	0.760705	0.812141	0.862122	0.910568	0.957397	1.00253	1.04588	1.08738	1.12694	1.16447	1.19991	1.23316	1.26415	1.2928	1.31902	1.34274	1.36387	1.38234	1.39805	1.41094	1.42092	1.42791	1.4318	1.4326	1.43013	1.42435	1.41518	1.40254	1.38633
Mki67	54.763	3.6424e-11	1.0262e-06	-0.67471	-0.586309	-0.498018	-0.40995	-0.322215	-0.234925	-0.14819	-0.062122	0.023169	0.107571	0.190973	0.273263	0.354332	0.434067	0.512359	0.589094	0.664163	0.737455	0.808858	0.87826	0.945552	1.01062	1.07336	1.13365	1.19139	1.24646	1.29875	1.34816	1.39456	1.43785	1.47793	1.51467	1.54796	1.5777	1.60377	1.62607	1.64447	1.65888	1.66918	1.6753	1.67699	1.67429	1.66703	1.65511	1.63841	1.61682
Aqp1	87.91	3.6583e-18	1.0315e-13	-0.286992	-0.196372	-0.105867	-0.015592	0.0743378	0.163807	0.252702	0.340906	0.428305	0.514783	0.600226	0.684519	0.767546	0.849193	0.929344	1.00788	1.0847	1.15967	1.23269	1.30364	1.3724	1.43886	1.50291	1.56442	1.62329	1.6794	1.73263	1.78287	1.83	1.87391	1.91449	1.95162	1.98517	2.01505	2.04113	2.0633	2.08145	2.09545	2.10519	2.1106	2.11145	2.10774	2.0993	2.08604	2.06783	2.04456
Alad	96.58	5.2555e-20	1.4819e-15	-0.585343	-0.46015	-0.335114	-0.210393	-0.0861462	0.0374698	0.160297	0.282177	0.402954	0.522467	0.640561	0.757077	0.871858	0.984746	1.09558	1.20421	1.31047	1.41421	1.51526	1.61348	1.70869	1.80075	1.8895	1.97478	2.05643	2.13429	2.20821	2.27802	2.34358	2.40471	2.46128	2.51311	2.56004	2.60193	2.63862	2.66994	2.69573	2.71585	2.73013	2.7384	2.74054	2.73636	2.72571	2.70844	2.68438	2.65337
Gclm	39.14	6.5173e-08	0.0018342	0.185681	0.204376	0.22305	0.24168	0.260244	0.278722	0.29709	0.315328	0.333412	0.351323	0.369037	0.386533	0.403789	0.420783	0.437494	0.4539	0.469979	0.485708	0.501067	0.516034	0.530586	0.544702	0.55836	0.571538	0.584215	0.59637	0.60798	0.61902	0.62947	0.63931	0.64852	0.65708	0.66495	0.672136	0.678598	0.684318	0.689275	0.693447	0.696812	0.69935	0.701034	0.701848	0.701767	0.700771	0.698837	0.695943
Tspan33	34.78	5.1557e-07	0.014502	-0.364225	-0.30606	-0.247964	-0.190007	-0.132258	-0.0747868	-0.017662	0.039046	0.095268	0.150935	0.205978	0.260326	0.313912	0.366664	0.418515	0.469394	0.519232	0.56796	0.615508	0.661807	0.706787	0.75038	0.792515	0.833124	0.872137	0.90948	0.9451	0.9789	1.01084	1.04083	1.06881	1.09471	1.11845	1.13998	1.15922	1.17609	1.19054	1.20249	1.21187	1.2186	1.22265	1.22392	1.22233	1.21784	1.21036	1.19982
Blvrb	49.056	5.6828e-10	1.6006e-05	-0.359333	-0.287409	-0.215569	-0.143901	-0.0724893	-0.0014195	0.069223	0.139352	0.208883	0.27773	0.345808	0.413031	0.479313	0.54457	0.608715	0.671663	0.733329	0.793627	0.852472	0.909778	0.96546	1.01943	1.07161	1.1219	1.17023	1.21651	1.26065	1.30257	1.34218	1.3794	1.41413	1.4463	1.47583	1.50261	1.52658	1.54764	1.5657	1.58069	1.59252	1.6011	1.60634	1.60816	1.60648	1.60121	1.59226	1.57955
Ermap	64.534	3.2253e-13	9.0887e-09	-0.229318	-0.15816	-0.087087	-0.016189	0.0544498	0.124742	0.1946	0.263938	0.332669	0.400706	0.467963	0.534352	0.599788	0.664183	0.727451	0.789505	0.850259	0.909625	0.967517	1.02385	1.07853	1.13148	1.18261	1.23183	1.27906	1.3242	1.36718	1.4079	1.44628	1.48224	1.51568	1.54651	1.57466	1.60004	1.62255	1.64212	1.65865	1.67206	1.68226	1.6892	1.69269	1.69274	1.68924	1.6821	1.67123	1.65654
Birc5	41.518	2.0999e-08	0.00059107	-0.904384	-0.827433	-0.750568	-0.673875	-0.59744	-0.52135	-0.44569	-0.370546	-0.296005	-0.222152	-0.149074	-0.0768558	-0.0055847	0.064654	0.133773	0.201688	0.268312	0.333559	0.397343	0.459578	0.520178	0.579056	0.636128	0.691306	0.744505	0.79564	0.84462	0.89136	0.93578	0.9778	1.01731	1.05424	1.08851	1.12002	1.1487	1.17444	1.19718	1.21681	1.23326	1.2464	1.25627	1.26265	1.26551	1.26475	1.26029	1.25204
Dek	54.944	3.3385e-11	9.4059e-07	-1.10646	-1.00993	-0.913516	-0.817313	-0.721435	-0.625989	-0.531084	-0.436827	-0.343326	-0.25069	-0.159027	-0.0684445	0.0209491	0.109046	0.195737	0.280916	0.364473	0.446301	0.526292	0.604338	0.680329	0.75416	0.825721	0.894904	0.961601	1.0257	1.08711	1.1457	1.20137	1.25402	1.30353	1.3498	1.39272	1.43218	1.46808	1.5003	1.52873	1.55328	1.57383	1.5903	1.6025	1.6104	1.61387	1.6128	1.60709	1.59662
Atpif1	32.874	1.2674e-06	0.035648	-0.558087	-0.505487	-0.452945	-0.400517	-0.348261	-0.296235	-0.244495	-0.193098	-0.142103	-0.091567	-0.041546	0.0079014	0.0567186	0.104848	0.152232	0.198815	0.244537	0.289342	0.333173	0.375973	0.417683	0.458248	0.497608	0.535708	0.57249	0.6079	0.64187	0.67435	0.70529	0.73462	0.76229	0.78824	0.81241	0.834752	0.8552	0.8737	0.890193	0.904624	0.916933	0.92707	0.934962	0.940566	0.943821	0.944669	0.943052	0.938913
Cd82	32.334	1.6345e-06	0.045972	-0.65054	-0.584153	-0.517838	-0.451665	-0.385706	-0.320031	-0.254711	-0.189818	-0.125422	-0.061595	0.001592	0.0640681	0.125762	0.186603	0.24652	0.305442	0.363297	0.420015	0.475524	0.529754	0.582633	0.63409	0.684054	0.732454	0.779219	0.82428	0.86756	0.90899	0.94851	0.98603	1.02149	1.05482	1.08595	1.1148	1.1413	1.16539	1.18699	1.20603	1.22244	1.2361	1.24708	1.25517	1.26035	1.26254	1.26167	1.25768
Ccna2	37.722	1.2786e-07	0.0035972	-0.849647	-0.782562	-0.71555	-0.648681	-0.582027	-0.51566	-0.449652	-0.384073	-0.318997	-0.254495	-0.190637	-0.127497	-0.0651458	-0.003655	0.056904	0.116458	0.174937	0.232269	0.288382	0.343203	0.396663	0.448688	0.499207	0.548149	0.595441	0.64101	0.68479	0.72671	0.76668	0.80465	0.84054	0.87428	0.9058	0.935021	0.961877	0.986294	1.0082	1.02753	1.0442	1.0581	1.0693	1.07758	1.08292	1.08525	1.0845	1.08059
Top2a	33.146	1.115e-06	0.031363	-1.12069	-1.04579	-0.970974	-0.896315	-0.821898	-0.747802	-0.674107	-0.600895	-0.528246	-0.456239	-0.384956	-0.314476	-0.24488	-0.176248	-0.108661	-0.042199	0.023058	0.087029	0.149633	0.210792	0.270424	0.328448	0.384785	0.439354	0.492075	0.54287	0.59165	0.63834	0.68287	0.72514	0.76509	0.80262	0.83766	0.870134	0.899953	0.92704	0.951314	0.972696	0.991104	1.0065	1.01868	1.02769	1.0334	1.03573	1.03462	1.02996
Tk1	37.885	1.1837e-07	0.0033306	-1.08757	-1.01155	-0.935606	-0.859819	-0.784266	-0.709024	-0.634173	-0.559789	-0.48595	-0.412736	-0.340223	-0.268489	-0.197613	-0.127673	-0.058746	0.0090899	0.075756	0.141175	0.205269	0.26796	0.329169	0.38882	0.446833	0.503132	0.557637	0.61027	0.66096	0.70962	0.75617	0.80054	0.84265	0.88242	0.91978	0.954639	0.986927	1.01656	1.04347	1.06758	1.0888	1.1071	1.12227	1.13437	1.14327	1.14889	1.15117	1.15002
Rrm2	36.974	1.824e-07	0.0051314	-1.1268	-1.04773	-0.968744	-0.889923	-0.811349	-0.733106	-0.655276	-0.577942	-0.501187	-0.425092	-0.349742	-0.275218	-0.201603	-0.12898	-0.057432	0.0129596	0.082111	0.149941	0.216365	0.281302	0.344668	0.406382	0.46636	0.524519	0.580778	0.63505	0.68726	0.73732	0.78515	0.83066	0.87378	0.91442	0.9525	0.987928	1.02063	1.05053	1.07753	1.10155	1.12252	1.1403	1.15495	1.16625	1.17416	1.1786	1.17948	1.17673
Tubb4b	38.401	9.2639e-08	0.0026069	-0.989687	-0.921334	-0.853049	-0.784903	-0.716963	-0.649298	-0.581978	-0.515071	-0.448647	-0.382773	-0.317519	-0.252955	-0.189147	-0.126167	-0.064082	-0.0029607	0.057127	0.116113	0.173927	0.230502	0.285768	0.339656	0.392098	0.443025	0.492367	0.54006	0.58602	0.6302	0.67252	0.7129	0.75129	0.78762	0.82181	0.853792	0.883504	0.910873	0.935832	0.958311	0.978241	0.99555	1.01018	1.02205	1.0311	1.03725	1.04045	1.04061
Anp32b	47.887	9.9644e-10	2.8064e-05	-1.42896	-1.34373	-1.25859	-1.17362	-1.0889	-1.00452	-0.920574	-0.837136	-0.754294	-0.672135	-0.590743	-0.510204	-0.430602	-0.352024	-0.274554	-0.198277	-0.12328	-0.049646	0.022538	0.093187	0.162217	0.229542	0.295076	0.358734	0.420432	0.48008	0.5376	0.59291	0.64591	0.69652	0.74466	0.79025	0.83319	0.873402	0.910801	0.945302	0.976818	1.00527	1.03056	1.0526	1.07134	1.08666	1.09848	1.10672	1.1113	1.11212
Rrm1	43.817	7.0041e-09	0.00019719	-1.20791	-1.14223	-1.07659	-1.01107	-0.945708	-0.880562	-0.815685	-0.751132	-0.686957	-0.623213	-0.559954	-0.497235	-0.435109	-0.373631	-0.312853	-0.252831	-0.193618	-0.135268	-0.077835	-0.021373	0.034064	0.088423	0.141648	0.193687	0.244486	0.29399	0.34214	0.3889	0.43419	0.47798	0.5202	0.56081	0.59974	0.636943	0.672368	0.705959	0.737663	0.767424	0.79519	0.82091	0.844519	0.865974	0.885217	0.902195	0.916853	0.929138
Tuba1b	50.085	3.4657e-10	9.7617e-06	-1.49026	-1.4197	-1.3492	-1.27882	-1.2086	-1.13862	-1.06892	-0.99957	-0.930622	-0.862134	-0.794164	-0.72677	-0.66001	-0.593939	-0.528617	-0.464101	-0.400448	-0.337716	-0.275963	-0.215246	-0.155622	-0.097149	-0.039885	0.016112	0.070786	0.12408	0.17593	0.22629	0.27509	0.32228	0.36781	0.4116	0.45361	0.493782	0.532052	0.568365	0.602663	0.63489	0.664986	0.6929	0.718561	0.741923	0.762926	0.781511	0.797622	0.811199
Plac8	64.254	3.6953e-13	1.0413e-08	-0.784242	-0.783596	-0.782951	-0.78231	-0.781675	-0.781048	-0.780431	-0.779826	-0.779235	-0.778659	-0.778102	-0.777564	-0.777049	-0.776557	-0.776091	-0.775653	-0.775245	-0.774868	-0.774526	-0.774219	-0.77395	-0.77372	-0.773533	-0.773389	-0.77329	-0.77324	-0.77324	-0.77329	-0.77339	-0.77356	-0.77377	-0.77405	-0.77439	-0.774793	-0.775261	-0.775797	-0.776403	-0.77708	-0.777831	-0.77866	-0.779561	-0.780544	-0.781609	-0.782758	-0.783991	-0.785313
Vim	56.548	1.5388e-11	4.3358e-07	-0.573565	-0.574635	-0.575703	-0.576767	-0.577826	-0.578878	-0.579921	-0.580953	-0.581972	-0.582977	-0.583966	-0.584936	-0.585887	-0.586817	-0.587723	-0.588603	-0.589457	-0.590282	-0.591076	-0.591838	-0.592566	-0.593258	-0.593911	-0.594526	-0.595098	-0.59563	-0.59611	-0.59655	-0.59694	-0.59728	-0.59756	-0.5978	-0.59797	-0.598093	-0.598153	-0.598151	-0.598087	-0.597957	-0.597761	-0.5975	-0.597162	-0.596755	-0.596275	-0.595719	-0.595085	-0.594372
Igfbp4	59.758	3.2608e-12	9.1881e-08	-0.67274	-0.671925	-0.67111	-0.670297	-0.669486	-0.668677	-0.667871	-0.667069	-0.66627	-0.665477	-0.664689	-0.663907	-0.663131	-0.662363	-0.661602	-0.660849	-0.660106	-0.659372	-0.658649	-0.657936	-0.657234	-0.656544	-0.655867	-0.655203	-0.654552	-0.65392	-0.6533	-0.65269	-0.6521	-0.65153	-0.65097	-0.65043	-0.64991	-0.649414	-0.648933	-0.648473	-0.648034	-0.647616	-0.64722	-0.64685	-0.646497	-0.646171	-0.645869	-0.645592	-0.645341	-0.645116
Srgn	36.766	2.0131e-07	0.0056632	-0.640467	-0.641608	-0.642749	-0.643886	-0.64502	-0.646148	-0.647269	-0.648383	-0.649486	-0.650579	-0.65166	-0.652727	-0.653779	-0.654815	-0.655834	-0.656833	-0.657812	-0.658769	-0.659704	-0.660613	-0.661498	-0.662355	-0.663183	-0.663982	-0.664749	-0.66548	-0.66619	-0.66685	-0.66748	-0.66807	-0.66862	-0.66914	-0.66961	-0.670031	-0.670412	-0.670747	-0.671035	-0.671274	-0.671463	-0.6716	-0.671685	-0.671715	-0.671689	-0.671607	-0.671466	-0.671266
Ly6e	35.025	4.5897e-07	0.012911	-1.1914	-1.17685	-1.16231	-1.14777	-1.13324	-1.11873	-1.10423	-1.08974	-1.07529	-1.06085	-1.04645	-1.03207	-1.01773	-1.00343	-0.989172	-0.974956	-0.960788	-0.94667	-0.932606	-0.918599	-0.904651	-0.890767	-0.876949	-0.863201	-0.849526	-0.83593	-0.8224	-0.80897	-0.79561	-0.78235	-0.76917	-0.7561	-0.74311	-0.730235	-0.71746	-0.704792	-0.692234	-0.67979	-0.667463	-0.65526	-0.643173	-0.631216	-0.619388	-0.607693	-0.596133	-0.584713
Ifitm1	44.176	5.8985e-09	0.00016607	-0.21688	-0.216809	-0.216737	-0.216666	-0.216595	-0.216524	-0.216454	-0.216384	-0.216315	-0.216246	-0.216178	-0.216111	-0.216046	-0.215981	-0.215917	-0.215855	-0.215793	-0.215734	-0.215675	-0.215619	-0.215564	-0.21551	-0.215459	-0.215409	-0.215362	-0.21532	-0.21527	-0.21523	-0.21519	-0.21516	-0.21512	-0.21509	-0.21506	-0.215039	-0.215016	-0.214997	-0.21498	-0.214967	-0.214957	-0.21495	-0.214946	-0.214946	-0.21495	-0.214957	-0.214968	-0.214983
Tagln2	37.196	1.6413e-07	0.0046175	-0.719859	-0.730654	-0.741432	-0.752176	-0.762869	-0.773495	-0.784035	-0.794474	-0.804794	-0.814978	-0.825009	-0.834871	-0.844546	-0.854017	-0.863268	-0.872281	-0.881039	-0.889526	-0.897725	-0.905618	-0.913188	-0.920419	-0.927294	-0.933795	-0.939906	-0.94561	-0.95089	-0.95573	-0.96011	-0.96401	-0.96742	-0.97033	-0.9727	-0.974536	-0.97581	-0.976507	-0.976609	-0.976101	-0.974965	-0.97318	-0.97074	-0.967618	-0.9638	-0.95927	-0.954009	-0.948002
Rps18	38.851	7.4774e-08	0.0021043	-2.16068	-2.13414	-2.1076	-2.08103	-2.05444	-2.02781	-2.00114	-1.97441	-1.94762	-1.92075	-1.8938	-1.86676	-1.83962	-1.81237	-1.785	-1.7575	-1.72986	-1.70207	-1.67413	-1.64603	-1.61774	-1.58928	-1.56062	-1.53176	-1.50269	-1.4734	-1.44387	-1.41411	-1.3841	-1.35384	-1.3233	-1.2925	-1.2614	-1.23002	-1.19832	-1.16632	-1.134	-1.10134	-1.06834	-1.035	-1.0013	-0.967225	-0.932777	-0.897943	-0.862714	-0.827081
Cd63	88.812	2.3545e-18	6.6389e-14	-0.367501	-0.372382	-0.37726	-0.382128	-0.386984	-0.391823	-0.39664	-0.40143	-0.406191	-0.410917	-0.415604	-0.420248	-0.424844	-0.429388	-0.433877	-0.438304	-0.442667	-0.44696	-0.45118	-0.455322	-0.459382	-0.463355	-0.467237	-0.471024	-0.474712	-0.4783	-0.48177	-0.48514	-0.48838	-0.49151	-0.49451	-0.49738	-0.50011	-0.50271	-0.505165	-0.507473	-0.509629	-0.51163	-0.51347	-0.51515	-0.516653	-0.517988	-0.519145	-0.52012	-0.520909	-0.521508
Itm2b	42.112	1.581e-08	0.00044503	-0.799359	-0.790963	-0.782577	-0.774211	-0.765875	-0.757579	-0.749333	-0.741148	-0.733032	-0.724997	-0.717051	-0.709206	-0.701472	-0.693857	-0.686373	-0.679028	-0.671834	-0.664801	-0.657938	-0.651255	-0.644762	-0.63847	-0.632388	-0.626526	-0.620895	-0.6155	-0.61036	-0.60548	-0.60088	-0.59655	-0.59251	-0.58877	-0.58534	-0.582237	-0.579461	-0.577026	-0.574941	-0.573217	-0.571863	-0.57089	-0.570309	-0.570128	-0.570357	-0.571007	-0.572088	-0.57361
Lgals1	72.563	6.5256e-15	1.8392e-10	-0.477759	-0.477012	-0.476268	-0.475529	-0.474796	-0.474073	-0.473362	-0.472665	-0.471984	-0.471323	-0.470682	-0.470065	-0.469474	-0.468911	-0.468379	-0.46788	-0.467416	-0.46699	-0.466604	-0.466261	-0.465962	-0.46571	-0.465508	-0.465357	-0.465261	-0.46522	-0.46524	-0.46532	-0.46547	-0.46568	-0.46595	-0.4663	-0.46673	-0.467223	-0.467799	-0.468454	-0.469192	-0.470015	-0.470925	-0.47192	-0.473016	-0.474201	-0.475484	-0.476865	-0.478348	-0.479934
Cmtm7	74.866	2.1274e-15	5.9963e-11	-0.900625	-0.900121	-0.899616	-0.899113	-0.89861	-0.898109	-0.89761	-0.897112	-0.896616	-0.896123	-0.895633	-0.895146	-0.894663	-0.894183	-0.893707	-0.893236	-0.89277	-0.892308	-0.891852	-0.891402	-0.890958	-0.89052	-0.890089	-0.889664	-0.889247	-0.88884	-0.88844	-0.88804	-0.88766	-0.88728	-0.88692	-0.88656	-0.88621	-0.885874	-0.885547	-0.885231	-0.884926	-0.884633	-0.884351	-0.88408	-0.883824	-0.883579	-0.883347	-0.883129	-0.882924	-0.882733
Eef1a1	44.827	4.3186e-09	0.00012161	-2.06455	-2.04098	-2.01739	-1.99378	-1.97013	-1.94642	-1.92265	-1.8988	-1.87485	-1.8508	-1.82663	-1.80233	-1.77788	-1.75327	-1.72849	-1.70352	-1.67836	-1.65298	-1.62738	-1.60154	-1.57545	-1.54909	-1.52245	-1.49553	-1.46829	-1.44074	-1.41286	-1.38464	-1.35605	-1.3271	-1.29776	-1.26802	-1.23787	-1.2073	-1.17629	-1.14482	-1.1129	-1.0805	-1.04761	-1.0142	-0.980296	-0.945852	-0.910865	-0.875321	-0.839208	-0.80251
Rps3	37.752	1.2608e-07	0.0035475	-1.93591	-1.90032	-1.86474	-1.82919	-1.79369	-1.75824	-1.72286	-1.68756	-1.65237	-1.61729	-1.58234	-1.54753	-1.51288	-1.4784	-1.44411	-1.41001	-1.37613	-1.34247	-1.30906	-1.27591	-1.24302	-1.21042	-1.17812	-1.14614	-1.11448	-1.08316	-1.0522	-1.02161	-0.99141	-0.9616	-0.93221	-0.90324	-0.87472	-0.846652	-0.819055	-0.791942	-0.765329	-0.739228	-0.713655	-0.68862	-0.664148	-0.640242	-0.616921	-0.594198	-0.572088	-0.550605
Gata2	126.51	2.1709e-26	6.1228e-22	-0.215422	-0.217446	-0.219466	-0.22148	-0.223484	-0.225475	-0.22745	-0.229405	-0.231337	-0.233244	-0.235121	-0.236966	-0.238775	-0.240545	-0.242272	-0.243954	-0.245588	-0.247169	-0.248695	-0.250163	-0.251569	-0.25291	-0.254182	-0.255383	-0.25651	-0.25756	-0.25852	-0.25941	-0.2602	-0.26091	-0.26152	-0.26203	-0.26244	-0.262745	-0.262945	-0.263035	-0.26301	-0.262869	-0.262607	-0.26222	-0.261709	-0.261067	-0.260292	-0.25938	-0.258328	-0.257134
Lmo4	226.013	9.5255e-48	2.6867e-43	-0.282335	-0.283789	-0.285242	-0.286692	-0.288137	-0.289577	-0.291009	-0.292433	-0.293847	-0.295249	-0.296639	-0.298014	-0.299373	-0.300715	-0.302038	-0.303341	-0.304623	-0.305881	-0.307115	-0.308324	-0.309504	-0.310657	-0.311779	-0.312869	-0.313926	-0.31495	-0.31594	-0.31689	-0.3178	-0.31867	-0.31949	-0.32028	-0.32102	-0.321716	-0.322363	-0.322962	-0.32351	-0.324007	-0.32445	-0.32484	-0.325171	-0.325446	-0.325663	-0.325818	-0.325912	-0.325943
[truncated: 156 more columns]

## Sheet: Mouse_Branching_10_15Associated
Gene	StatisticsValue	P-value	Adj P-value	Group10_PT_1	Group10_PT_0.99	Group10_PT_0.98	Group10_PT_0.97	Group10_PT_0.96	Group10_PT_0.95	Group10_PT_0.94	Group10_PT_0.93	Group10_PT_0.92	Group10_PT_0.91	Group10_PT_0.9	Group10_PT_0.89	Group10_PT_0.88	Group10_PT_0.87	Group10_PT_0.86	Group10_PT_0.85	Group10_PT_0.84	Group10_PT_0.83	Group10_PT_0.82	Group10_PT_0.81	Group10_PT_0.8	Group10_PT_0.79	Group10_PT_0.78	Group10_PT_0.77	Group10_PT_0.76	Group10_PT_0.75	Group10_PT_0.74	Group10_PT_0.73	Group10_PT_0.72	Group10_PT_0.71	Group10_PT_0.7	Group10_PT_0.69	Group10_PT_0.68	Group10_PT_0.67	Group10_PT_0.66	Group10_PT_0.65	Group10_PT_0.64	Group10_PT_0.63	Group10_PT_0.62	Group10_PT_0.61	Group10_PT_0.6	Group10_PT_0.59	Group10_PT_0.58	Group10_PT_0.57	Group10_PT_0.56	Group10_PT_0.55
Mpo	49.156	5.4168e-10	1.5266e-05	0.858693	0.856515	0.854346	0.852192	0.850063	0.847967	0.845912	0.843906	0.841957	0.840073	0.838262	0.836533	0.834894	0.833353	0.831918	0.830598	0.829399	0.828332	0.827403	0.826621	0.825994	0.82553	0.825238	0.825115	0.825143	0.825305	0.82558	0.82595	0.826396	0.826899	0.827441	0.828001	0.828561	0.829103	0.829607	0.830055	0.830427	0.830704	0.830869	0.8309	0.83078	0.830491	0.830011	0.829324	0.828409	0.827246
Plac8	37.157	1.6721e-07	0.0047108	1.37029	1.37201	1.37371	1.37536	1.37696	1.37847	1.37988	1.38117	1.38231	1.38329	1.38409	1.38468	1.38505	1.38517	1.38503	1.3846	1.38386	1.3828	1.38138	1.3796	1.37743	1.37485	1.37185	1.3684	1.36455	1.3603	1.35569	1.35072	1.34543	1.33984	1.33397	1.32784	1.32148	1.3149	1.30813	1.30119	1.29411	1.2869	1.27958	1.27219	1.26474	1.25726	1.24975	1.24226	1.2348	1.22736
Pgam1	32.519	1.4982e-06	0.042198	1.00781	1.01336	1.01885	1.0242	1.02936	1.03424	1.03879	1.04294	1.04662	1.04976	1.05231	1.05418	1.05532	1.05565	1.05511	1.05364	1.05116	1.04762	1.04293	1.03704	1.02988	1.02137	1.01147	1.00015	0.987524	0.973677	0.958714	0.942737	0.925846	0.908141	0.889724	0.870694	0.851153	0.831202	0.81094	0.790469	0.769889	0.7493	0.728805	0.708502	0.688494	0.668879	0.64976	0.631237	0.613388	0.596211
Calr	56.947	1.2692e-11	3.5772e-07	1.38136	1.40775	1.43397	1.45986	1.48524	1.50995	1.53383	1.5567	1.5784	1.59877	1.61762	1.63481	1.65015	1.66348	1.67464	1.68346	1.68976	1.69339	1.69417	1.69195	1.68654	1.67778	1.66552	1.64974	1.63072	1.60876	1.58413	1.55713	1.52805	1.49718	1.46481	1.43123	1.39673	1.36159	1.32612	1.29059	1.25531	1.22055	1.18662	1.15379	1.12236	1.09262	1.06487	1.03938	1.01638	0.995799
Id2	33.263	1.0552e-06	0.029721	-0.159574	-0.158482	-0.157397	-0.156327	-0.155277	-0.154256	-0.153269	-0.152325	-0.151431	-0.150592	-0.149817	-0.149112	-0.148485	-0.147942	-0.14749	-0.147137	-0.146889	-0.146754	-0.146739	-0.14685	-0.147095	-0.14748	-0.148014	-0.148692	-0.149498	-0.150415	-0.151423	-0.152504	-0.15364	-0.154813	-0.156005	-0.157196	-0.15837	-0.159507	-0.16059	-0.1616	-0.162519	-0.163328	-0.164009	-0.164544	-0.164915	-0.165104	-0.165092	-0.16486	-0.164398	-0.163719
Msn	42.87	1.1011e-08	0.00031027	-0.200689	-0.207835	-0.214926	-0.221909	-0.228729	-0.235331	-0.241662	-0.247666	-0.25329	-0.25848	-0.26318	-0.267337	-0.270896	-0.273803	-0.276003	-0.277443	-0.278067	-0.277822	-0.276653	-0.274506	-0.271327	-0.26706	-0.261653	-0.255119	-0.24757	-0.239131	-0.229926	-0.220077	-0.209708	-0.198942	-0.187904	-0.176715	-0.165501	-0.154383	-0.143487	-0.132934	-0.122849	-0.113354	-0.104574	-0.0966318	-0.089651	-0.083754	-0.079066	-0.075708	-0.073762	-0.073136
Cd48	35.93	2.9906e-07	0.0084248	-0.181318	-0.171071	-0.160835	-0.150622	-0.140444	-0.130313	-0.120239	-0.110235	-0.100311	-0.09048	-0.080753	-0.0711415	-0.061657	-0.0523116	-0.0431162	-0.0340828	-0.0252226	-0.0165475	-0.0080688	0.00020174	0.0082527	0.0160725	0.0236495	0.0309707	0.0380211	0.0447853	0.0512479	0.0573937	0.0632072	0.0686732	0.0737763	0.0785011	0.0828325	0.0867549	0.0902532	0.093312	0.095916	0.098049	0.0996972	0.100844	0.101475	0.101575	0.101127	0.100117	0.098543	0.096448
Actg1	46.022	2.4373e-09	6.8684e-05	-0.208587	-0.191984	-0.175455	-0.159073	-0.142912	-0.127045	-0.111547	-0.096491	-0.08195	-0.067999	-0.05471	-0.0421576	-0.030415	-0.0195571	-0.0096563	-0.00078644	0.0069786	0.0135653	0.0189	0.022909	0.0255187	0.0266554	0.0262469	0.0243087	0.020994	0.0164679	0.0108956	0.0044424	-0.0027267	-0.0104464	-0.0185516	-0.0268771	-0.0352576	-0.0435281	-0.0515233	-0.059078	-0.066027	-0.072206	-0.0774482	-0.0815895	-0.084464	-0.085908	-0.085755	-0.08384	-0.080049	-0.074465
Anxa6	74.795	2.2013e-15	6.2052e-11	-0.0624118	-0.0608886	-0.0593506	-0.057783	-0.056171	-0.0544997	-0.052754	-0.05092	-0.048982	-0.046926	-0.044736	-0.0423984	-0.039898	-0.0372191	-0.034348	-0.0312696	-0.0279689	-0.0244313	-0.0206419	-0.0165858	-0.0122483	-0.0076146	-0.0026702	0.0025754	0.008075	0.0137782	0.0196348	0.0255943	0.0316063	0.0376205	0.0435865	0.0494539	0.0551723	0.0606913	0.0659607	0.07093	0.075549	0.079767	0.0835332	0.0867983	0.089511	0.091622	0.09308	0.093835	0.093853	0.093169
Actb	116.279	3.328e-24	9.3828e-20	-0.774473	-0.756608	-0.738803	-0.721119	-0.703615	-0.686352	-0.669391	-0.65279	-0.636611	-0.620914	-0.605759	-0.591207	-0.577316	-0.564149	-0.551764	-0.540223	-0.529585	-0.51991	-0.51126	-0.503693	-0.497271	-0.492053	-0.488099	-0.485401	-0.483849	-0.483323	-0.483702	-0.484867	-0.486697	-0.489073	-0.491874	-0.49498	-0.498271	-0.501628	-0.50493	-0.508058	-0.51089	-0.513308	-0.51519	-0.516418	-0.516871	-0.516428	-0.514971	-0.512378	-0.508566	-0.503589
Tmsb10	68.822	4.0233e-14	1.134e-09	0.400701	0.36563	0.330667	0.295919	0.261494	0.2275	0.194046	0.161237	0.129183	0.097991	0.067768	0.0386229	0.010663	-0.0160039	-0.0412702	-0.0650281	-0.0871697	-0.107588	-0.126174	-0.14282	-0.15742	-0.169864	-0.180048	-0.18795	-0.193686	-0.197383	-0.199168	-0.199168	-0.19751	-0.194321	-0.189729	-0.18386	-0.176842	-0.168801	-0.159865	-0.15016	-0.139814	-0.128954	-0.117707	-0.106199	-0.094558	-0.082912	-0.071387	-0.060109	-0.049182	-0.038608
Cd52	53.395	7.0451e-11	1.9856e-06	-0.307057	-0.302596	-0.298149	-0.293729	-0.289349	-0.285024	-0.280765	-0.276587	-0.272504	-0.268528	-0.264674	-0.260954	-0.257382	-0.253972	-0.250737	-0.24769	-0.244845	-0.242216	-0.239816	-0.237658	-0.235756	-0.234123	-0.232773	-0.231707	-0.23091	-0.230365	-0.230054	-0.22996	-0.230065	-0.230353	-0.230806	-0.231407	-0.232139	-0.232984	-0.233925	-0.234944	-0.236026	-0.237151	-0.238303	-0.239465	-0.240619	-0.241748	-0.242835	-0.243862	-0.244816	-0.245696
Coro1a	40.185	3.9626e-08	0.0011165	0.118022	0.112137	0.106256	0.100384	0.0945253	0.0886839	0.082864	0.077071	0.071309	0.065581	0.059893	0.0542489	0.048653	0.0431094	0.0376229	0.0321977	0.0268383	0.0215489	0.0163341	0.0111981	0.0061453	0.0011802	-0.0036928	-0.0084623	-0.013106	-0.0176007	-0.0219232	-0.0260504	-0.029959	-0.0336258	-0.0370276	-0.0401413	-0.0429436	-0.0454113	-0.0475212	-0.04925	-0.050575	-0.051472	-0.0519193	-0.0518924	-0.051369	-0.050325	-0.048737	-0.046583	-0.043852	-0.040582
Nfkb1	34.093	7.1301e-07	0.020085	-0.0602337	-0.0597092	-0.0591904	-0.0586829	-0.0581924	-0.0577245	-0.057285	-0.056879	-0.056513	-0.056192	-0.055922	-0.0557092	-0.055558	-0.0554749	-0.0554652	-0.0555347	-0.0556891	-0.055934	-0.0562751	-0.056718	-0.0572684	-0.0579319	-0.0587142	-0.0596202	-0.0606534	-0.0618176	-0.0631161	-0.0645525	-0.0661304	-0.0678534	-0.0697249	-0.0717486	-0.0739278	-0.0762663	-0.0787676	-0.081435	-0.084272	-0.087283	-0.0904708	-0.0938389	-0.097391	-0.101131	-0.105061	-0.109187	-0.113505	-0.11799
Laptm5	48.464	7.5524e-10	2.1283e-05	0.196477	0.179336	0.162263	0.145329	0.128601	0.112148	0.09604	0.080345	0.065132	0.05047	0.036428	0.0230746	0.010479	-0.0012911	-0.0121656	-0.0220759	-0.0309532	-0.0387287	-0.0453335	-0.0506987	-0.0547555	-0.0574349	-0.0586691	-0.0584466	-0.0568444	-0.0539475	-0.0498406	-0.0446086	-0.0383363	-0.0311086	-0.0230103	-0.0141263	-0.0045413	0.0056597	0.0163919	0.027571	0.039111	0.050927	0.0629362	0.0750519	0.08719	0.099265	0.111193	0.122888	0.134277	0.145331
Vim	52.897	8.9544e-11	2.5236e-06	0.224678	0.216054	0.207466	0.19895	0.19054	0.182273	0.174184	0.166308	0.158682	0.151341	0.144321	0.137657	0.131384	0.12554	0.120158	0.115275	0.110926	0.107148	0.103975	0.101443	0.099588	0.0984456	0.0980506	0.0984	0.0994306	0.101074	0.103262	0.105927	0.108999	0.112411	0.116095	0.119981	0.124002	0.12809	0.132175	0.136191	0.140068	0.143738	0.147133	0.150184	0.152824	0.154984	0.156595	0.157589	0.157918	0.157607
Anxa2	61.722	1.2601e-12	3.5517e-08	-0.0775706	-0.0881454	-0.098662	-0.109062	-0.119288	-0.129281	-0.138983	-0.148336	-0.157281	-0.165761	-0.173717	-0.181092	-0.187826	-0.193862	-0.199142	-0.203607	-0.207199	-0.20986	-0.211532	-0.212157	-0.211676	-0.210031	-0.207165	-0.203083	-0.197886	-0.191683	-0.184585	-0.176701	-0.168142	-0.159016	-0.149434	-0.139506	-0.129341	-0.11905	-0.108741	-0.098525	-0.088511	-0.07881	-0.0695316	-0.0607848	-0.05268	-0.045326	-0.038834	-0.033314	-0.028847	-0.025411
Ptms	37.795	1.235e-07	0.0034796	-0.0459143	-0.0479811	-0.0500676	-0.0521934	-0.0543784	-0.0566421	-0.059004	-0.061485	-0.064103	-0.066878	-0.069831	-0.0729813	-0.076348	-0.0799505	-0.0838093	-0.0879437	-0.0923735	-0.0971184	-0.102198	-0.107632	-0.11344	-0.119643	-0.126258	-0.133266	-0.140587	-0.148135	-0.155824	-0.163569	-0.171283	-0.178882	-0.186278	-0.193387	-0.200123	-0.2064	-0.212131	-0.217233	-0.221617	-0.2252	-0.227895	-0.229616	-0.230277	-0.229794	-0.228079	-0.225048	-0.220648	-0.214957
Crip1	159.067	2.317e-33	6.5332e-29	-0.180959	-0.176771	-0.172611	-0.168508	-0.164491	-0.160587	-0.156826	-0.153236	-0.149846	-0.146684	-0.143779	-0.141158	-0.138851	-0.136887	-0.135293	-0.134098	-0.13333	-0.13302	-0.133193	-0.13388	-0.135108	-0.136907	-0.139304	-0.142286	-0.14578	-0.149702	-0.153974	-0.158514	-0.163242	-0.168076	-0.172936	-0.177741	-0.182411	-0.186864	-0.19102	-0.194798	-0.198117	-0.200897	-0.203057	-0.204515	-0.205192	-0.205006	-0.203877	-0.201724	-0.198496	-0.194254
H2-DMb1	120.451	4.2788e-25	1.2064e-20	-0.134427	-0.127784	-0.121158	-0.114566	-0.108026	-0.101555	-0.09517	-0.088888	-0.082726	-0.076703	-0.070834	-0.065138	-0.059631	-0.0543306	-0.0492541	-0.0444186	-0.0398414	-0.0355397	-0.0315307	-0.0278316	-0.0244597	-0.0214321	-0.0187659	-0.0164647	-0.0145111	-0.0128859	-0.0115699	-0.0105439	-0.0097888	-0.0092852	-0.0090141	-0.0089561	-0.0090922	-0.009403	-0.0098694	-0.010472	-0.011192	-0.01201	-0.0129069	-0.0138632	-0.01486	-0.015878	-0.016898	-0.0179	-0.01887	-0.019807
Plbd1	82.494	5.1571e-17	1.4539e-12	-0.193814	-0.190839	-0.187883	-0.184967	-0.182108	-0.179326	-0.176641	-0.174073	-0.171639	-0.169361	-0.167256	-0.165345	-0.163647	-0.162181	-0.160966	-0.160022	-0.159368	-0.159024	-0.159008	-0.159341	-0.160041	-0.161128	-0.16262	-0.164512	-0.166754	-0.169296	-0.172087	-0.175075	-0.178208	-0.181437	-0.184708	-0.187972	-0.191176	-0.19427	-0.197202	-0.19992	-0.202375	-0.204514	-0.206285	-0.207639	-0.208523	-0.208886	-0.208678	-0.207845	-0.206357	-0.204251
Tmsb4x	104.168	1.2741e-21	3.5919e-17	-0.176439	-0.182695	-0.188922	-0.195089	-0.201166	-0.207124	-0.212934	-0.218564	-0.223986	-0.229169	-0.234084	-0.2387	-0.242989	-0.24692	-0.250464	-0.25359	-0.256269	-0.258471	-0.260167	-0.261325	-0.261918	-0.261914	-0.261284	-0.26003	-0.2582	-0.255845	-0.253018	-0.249771	-0.246157	-0.242228	-0.238036	-0.233633	-0.229072	-0.224405	-0.219684	-0.214962	-0.210291	-0.205722	-0.20131	-0.197104	-0.193159	-0.189526	-0.186257	-0.183405	-0.18101	-0.179065
Ahnak	79.724	1.9928e-16	5.6176e-12	-0.0200317	-0.0207985	-0.0215789	-0.0223868	-0.0232358	-0.0241396	-0.025112	-0.026167	-0.027317	-0.028578	-0.029961	-0.031482	-0.033154	-0.0349896	-0.037004	-0.0392102	-0.0416221	-0.0442534	-0.0471177	-0.0502288	-0.0536004	-0.0572461	-0.0611795	-0.0653922	-0.0698425	-0.0744856	-0.0792765	-0.0841706	-0.089123	-0.0940889	-0.0990235	-0.103882	-0.10862	-0.113191	-0.117553	-0.121659	-0.125464	-0.128925	-0.131996	-0.134632	-0.136789	-0.138422	-0.139485	-0.139935	-0.139741	-0.13893
Mpeg1	188.996	8.7096e-40	2.456e-35	-0.0880567	-0.0827116	-0.0773953	-0.0721369	-0.0669652	-0.0619091	-0.056998	-0.05226	-0.047724	-0.043419	-0.039375	-0.0356201	-0.032183	-0.0290928	-0.0263785	-0.0240689	-0.0221929	-0.0207795	-0.0198576	-0.019456	-0.0196037	-0.0203297	-0.0216621	-0.0235916	-0.0260495	-0.0289621	-0.0322554	-0.0358558	-0.0396893	-0.0436823	-0.0477608	-0.051851	-0.0558793	-0.0597717	-0.0634544	-0.066854	-0.069896	-0.072507	-0.0746127	-0.0761401	-0.077015	-0.077163	-0.076512	-0.074986	-0.072539	-0.069221
Lsp1	81.024	1.0571e-16	2.9799e-12	-0.163864	-0.161337	-0.158813	-0.156298	-0.153793	-0.151304	-0.148834	-0.146387	-0.143967	-0.141577	-0.139221	-0.136904	-0.134629	-0.132399	-0.130219	-0.128092	-0.126022	-0.124013	-0.12207	-0.120195	-0.118392	-0.116665	-0.115019	-0.113449	-0.111943	-0.110485	-0.109062	-0.107658	-0.106259	-0.10485	-0.103417	-0.101946	-0.100421	-0.0988283	-0.0971533	-0.095381	-0.093498	-0.091488	-0.0893376	-0.0870319	-0.084556	-0.081896	-0.079038	-0.075965	-0.072669	-0.069157
Rgs2	33.175	1.0999e-06	0.030979	-0.0587161	-0.0605156	-0.0623099	-0.0640934	-0.0658608	-0.0676069	-0.069326	-0.071013	-0.072663	-0.07427	-0.075829	-0.0773341	-0.078781	-0.0801627	-0.0814754	-0.0827131	-0.0838705	-0.0849424	-0.0859232	-0.0868078	-0.0875907	-0.0882665	-0.0888299	-0.0892711	-0.0895734	-0.0897196	-0.0896925	-0.0894748	-0.0890492	-0.0883986	-0.0875056	-0.0863531	-0.0849238	-0.0832005	-0.0811659	-0.078803	-0.076094	-0.073022	-0.0695701	-0.0657206	-0.061456	-0.05676	-0.051615	-0.046003	-0.03992	-0.033404
Unc93b1	42.354	1.4091e-08	0.00039703	0.711458	0.661648	0.612	0.562674	0.51383	0.46563	0.418235	0.371805	0.326503	0.282488	0.239921	0.198964	0.159778	0.122522	0.0873597	0.0544503	0.0239552	-0.0039646	-0.0291483	-0.0514348	-0.0706632	-0.0866726	-0.0993044	-0.108551	-0.114644	-0.117832	-0.118368	-0.116501	-0.112484	-0.106565	-0.0989974	-0.0900308	-0.0799162	-0.0689045	-0.0572467	-0.045193	-0.032996	-0.020904	-0.0091697	0.0019567	0.012224	0.021382	0.02918	0.035366	0.039759	0.042442
Tapbp	36.087	2.7771e-07	0.0078237	-0.457952	-0.422744	-0.38767	-0.352865	-0.318462	-0.284596	-0.2514	-0.21901	-0.187559	-0.157181	-0.128011	-0.100182	-0.07383	-0.0490874	-0.0260891	-0.00496927	0.014138	0.0310985	0.0457781	0.0580426	0.0677578	0.0747896	0.0790059	0.0804033	0.0791809	0.0755549	0.0697421	0.0619588	0.0524215	0.0413468	0.0289512	0.015451	0.001063	-0.0139966	-0.0295111	-0.045264	-0.061039	-0.076619	-0.0917887	-0.106331	-0.120028	-0.132666	-0.144026	-0.153893	-0.162103	-0.168699
Ifi30	35.905	3.0267e-07	0.0085261	0.508971	0.46241	0.415992	0.369862	0.324163	0.279038	0.234632	0.191088	0.148549	0.107159	0.067063	0.0284028	-0.008677	-0.0440329	-0.0775213	-0.108999	-0.138321	-0.165345	-0.189926	-0.211922	-0.231189	-0.247582	-0.26096	-0.271303	-0.278776	-0.283564	-0.285851	-0.28582	-0.283655	-0.27954	-0.273659	-0.266196	-0.257333	-0.247256	-0.236148	-0.224193	-0.211574	-0.198475	-0.18508	-0.171573	-0.158138	-0.144957	-0.132217	-0.120099	-0.108752	-0.09819
Irf8	127.608	1.2642e-26	3.5646e-22	0.410847	0.405397	0.400003	0.394723	0.389614	0.384731	0.380133	0.375875	0.372016	0.36861	0.365716	0.36339	0.361689	0.360669	0.360388	0.360902	0.362268	0.364543	0.367783	0.372046	0.377389	0.383867	0.391537	0.400381	0.410264	0.421043	0.432574	0.444712	0.457314	0.470236	0.483334	0.496464	0.509481	0.522243	0.534604	0.546422	0.557551	0.567848	0.57717	0.585371	0.592309	0.597838	0.601816	0.604098	0.604585	0.60335
Rnase6	42.918	1.076e-08	0.00030321	-0.135418	-0.134002	-0.132595	-0.131206	-0.129845	-0.128522	-0.127245	-0.126024	-0.124868	-0.123786	-0.122788	-0.121883	-0.121081	-0.120389	-0.119819	-0.119379	-0.119079	-0.118927	-0.118933	-0.119107	-0.119457	-0.119994	-0.120725	-0.121648	-0.122739	-0.123973	-0.125325	-0.126769	-0.12828	-0.129834	-0.131405	-0.132967	-0.134496	-0.135966	-0.137352	-0.13863	-0.139773	-0.140757	-0.141557	-0.142146	-0.142501	-0.142596	-0.142406	-0.141905	-0.141077	-0.139941
Ctss	40.043	4.2416e-08	0.0011951	0.294949	0.266467	0.23807	0.209844	0.181874	0.154246	0.127044	0.100354	0.074261	0.048851	0.024209	0.00042037	-0.02243	-0.0442557	-0.0649725	-0.0844946	-0.102737	-0.119613	-0.13504	-0.14893	-0.161199	-0.171761	-0.180533	-0.187501	-0.192768	-0.196443	-0.198638	-0.199464	-0.199031	-0.19745	-0.194832	-0.191287	-0.186928	-0.181864	-0.176205	-0.170064	-0.163551	-0.156777	-0.149852	-0.142887	-0.135993	-0.129281	-0.122863	-0.116847	-0.111324	-0.106295
Gm2a	33.685	8.6487e-07	0.024362	0.649453	0.606387	0.563463	0.520825	0.478617	0.43698	0.396059	0.355995	0.316933	0.279015	0.242383	0.207182	0.173554	0.141643	0.11159	0.0835395	0.0576341	0.034017	0.0128311	-0.00578068	-0.0216752	-0.0347095	-0.0447428	-0.0517718	-0.0560092	-0.0576864	-0.0570347	-0.0542856	-0.0496705	-0.0434209	-0.0357681	-0.0269436	-0.0171788	-0.0067052	0.004246	0.015443	0.026655	0.03765	0.0481966	0.0580637	0.06702	0.074833	0.081273	0.086107	0.089165	0.090506
Psap	198.898	6.4843e-42	1.8286e-37	0.0943733	0.088477	0.0826027	0.0767725	0.0710084	0.0653324	0.059767	0.054333	0.049054	0.043951	0.039046	0.0343615	0.029919	0.0257419	0.0218508	0.0182682	0.0150162	0.0121167	0.0095918	0.00746352	0.0057539	0.0044851	0.0036785	0.0033297	0.0033929	0.0038188	0.0045582	0.0055616	0.0067799	0.0081636	0.0096636	0.0112305	0.012815	0.0143678	0.0158396	0.017181	0.018343	0.019276	0.019931	0.0202584	0.020209	0.019733	0.018782	0.017307	0.015273	0.012704
Cst3	294.194	1.937e-62	5.4628e-58	0.199005	0.194131	0.189263	0.18441	0.179579	0.174776	0.170009	0.165285	0.160612	0.155995	0.151444	0.146964	0.142563	0.138248	0.134027	0.129906	0.125892	0.121994	0.118217	0.11457	0.111059	0.107691	0.104474	0.101415	0.0985221	0.0958022	0.0932631	0.0909125	0.088758	0.0868072	0.0850676	0.083547	0.0822529	0.0811929	0.0803747	0.079806	0.079494	0.079447	0.0796715	0.0801762	0.080968	0.082055	0.083445	0.085145	0.087156	0.089451
Ccr2	172.632	2.8475e-36	8.0293e-32	-0.0050479	-0.0020903	0.00087951	0.0038736	0.0069042	0.0099834	0.013123	0.016336	0.019635	0.02303	0.026535	0.0301615	0.033922	0.037828	0.0418923	0.0461269	0.0505439	0.0551555	0.0599738	0.0650111	0.0702794	0.0757909	0.0815575	0.0875694	0.0937831	0.100152	0.10663	0.11317	0.119726	0.126251	0.132699	0.139023	0.145178	0.151115	0.15679	0.162155	0.167164	0.17177	0.175927	0.179589	0.182708	0.18524	0.187136	0.18835	0.18885	0.188654
H2-Ab1	216.596	1.0126e-45	2.8557e-41	-0.0525719	-0.0544309	-0.0562857	-0.0581319	-0.0599653	-0.0617816	-0.063577	-0.065346	-0.067085	-0.06879	-0.070457	-0.0720809	-0.073658	-0.0751834	-0.0766534	-0.0780636	-0.0794097	-0.0806873	-0.0818923	-0.0830203	-0.0840671	-0.0850285	-0.0859	-0.086677	-0.087354	-0.0879255	-0.088386	-0.0887299	-0.0889516	-0.0890457	-0.0890067	-0.0888289	-0.088507	-0.0880352	-0.0874082	-0.08662	-0.085666	-0.08454	-0.0832365	-0.0817501	-0.080075	-0.078206	-0.076138	-0.073864	-0.071385	-0.068717
H2-Aa	343.194	5.1688e-73	1.4579e-68	-0.111526	-0.108581	-0.105655	-0.102767	-0.0999338	-0.0971751	-0.094509	-0.091954	-0.08953	-0.087253	-0.085144	-0.0832206	-0.081501	-0.0800041	-0.0787485	-0.0777527	-0.0770353	-0.0766147	-0.0765097	-0.0767387	-0.0773202	-0.078273	-0.079615	-0.0813388	-0.0833967	-0.0857377	-0.0883104	-0.0910637	-0.0939465	-0.0969075	-0.0998956	-0.10286	-0.105748	-0.10851	-0.111095	-0.113451	-0.115527	-0.117271	-0.118633	-0.119562	-0.120006	-0.119914	-0.119235	-0.117918	-0.11593	-0.113311
Naaa	105.192	7.7095e-22	2.1735e-17	0.0128669	0.0062957	-0.00026383	-0.0067998	-0.0133006	-0.0197543	-0.026149	-0.032474	-0.038716	-0.044864	-0.050906	-0.0568313	-0.062627	-0.0682815	-0.0737832	-0.0791204	-0.0842814	-0.0892543	-0.0940274	-0.0985889	-0.102927	-0.10703	-0.110887	-0.114488	-0.117831	-0.120912	-0.12373	-0.12628	-0.12856	-0.130568	-0.1323	-0.133753	-0.134925	-0.135814	-0.136414	-0.136726	-0.136744	-0.136467	-0.135891	-0.135015	-0.133834	-0.132346	-0.130548	-0.128437	-0.126016	-0.123301
H2-Eb1	337.103	1.0674e-71	3.0105e-67	-0.0953072	-0.0947805	-0.0942579	-0.0937433	-0.0932408	-0.0927543	-0.092288	-0.091845	-0.091431	-0.091049	-0.090703	-0.090397	-0.090135	-0.0899215	-0.08976	-0.0896547	-0.0896095	-0.0896286	-0.0897158	-0.0898753	-0.0901111	-0.090427	-0.0908272	-0.0913087	-0.0918585	-0.0924623	-0.0931063	-0.0937761	-0.0944578	-0.0951373	-0.0958004	-0.0964331	-0.0970213	-0.0975509	-0.0980077	-0.098378	-0.098647	-0.098801	-0.0988261	-0.098708	-0.098433	-0.097986	-0.097354	-0.096522	-0.095481	-0.094236
Cd74	315.959	3.9067e-67	1.1018e-62	-0.100835	-0.0989281	-0.0970338	-0.0951646	-0.0933332	-0.0915519	-0.089833	-0.08819	-0.086635	-0.08518	-0.083839	-0.0826225	-0.081544	-0.0806171	-0.0798531	-0.0792648	-0.0788649	-0.0786659	-0.0786804	-0.078921	-0.0794001	-0.0801304	-0.0811241	-0.0823764	-0.0838553	-0.0855266	-0.0873561	-0.0893095	-0.0913526	-0.0934512	-0.095571	-0.0976778	-0.0997374	-0.101716	-0.103578	-0.10529	-0.106819	-0.108128	-0.109186	-0.109956	-0.110405	-0.110499	-0.110203	-0.109484	-0.108318	-0.106731
[truncated: 156 more columns]

## Sheet: Mouse_Branching_10_12Associated
Gene	StatisticsValue	P-value	Adj P-value	Group10_PT_1	Group10_PT_0.99	Group10_PT_0.98	Group10_PT_0.97	Group10_PT_0.96	Group10_PT_0.95	Group10_PT_0.94	Group10_PT_0.93	Group10_PT_0.92	Group10_PT_0.91	Group10_PT_0.9	Group10_PT_0.89	Group10_PT_0.88	Group10_PT_0.87	Group10_PT_0.86	Group10_PT_0.85	Group10_PT_0.84	Group10_PT_0.83	Group10_PT_0.82	Group10_PT_0.81	Group10_PT_0.8	Group10_PT_0.79	Group10_PT_0.78	Group10_PT_0.77	Group10_PT_0.76	Group10_PT_0.75	Group10_PT_0.74	Group10_PT_0.73	Group10_PT_0.72	Group10_PT_0.71	Group10_PT_0.7	Group10_PT_0.69	Group10_PT_0.68	Group10_PT_0.67	Group10_PT_0.66	Group10_PT_0.65	Group10_PT_0.64	Group10_PT_0.63	Group10_PT_0.62	Group10_PT_0.61	Group10_PT_0.6	Group10_PT_0.59	Group10_PT_0.58	Group10_PT_0.57	Group10_PT_0.56	Group10_PT_0.55
Ly6c2	101.554	4.5923e-21	1.2952e-16	-0.270118	-0.275511	-0.280883	-0.28621	-0.291471	-0.296643	-0.301705	-0.306635	-0.31141	-0.316008	-0.320408	-0.324587	-0.328523	-0.332194	-0.335578	-0.338653	-0.341396	-0.343787	-0.345802	-0.347419	-0.348617	-0.349374	-0.349666	-0.349473	-0.348772	-0.347541	-0.345759	-0.343402	-0.340448	-0.336877	-0.332665	-0.327791	-0.322232	-0.315968	-0.309015	-0.301429	-0.29327	-0.284597	-0.275469	-0.265944	-0.256083	-0.245944	-0.235585	-0.225068	-0.214449	-0.203789
Ly6c1	34.187	6.8212e-07	0.019232	-0.282505	-0.278286	-0.274077	-0.269887	-0.265724	-0.261597	-0.257516	-0.25349	-0.249529	-0.24564	-0.241834	-0.23812	-0.234506	-0.231002	-0.227618	-0.224361	-0.221242	-0.218269	-0.215452	-0.2128	-0.210322	-0.208027	-0.205925	-0.204024	-0.202333	-0.200863	-0.199621	-0.198617	-0.197861	-0.197361	-0.197127	-0.197167	-0.197492	-0.198108	-0.198979	-0.200023	-0.201151	-0.202278	-0.203317	-0.204181	-0.204784	-0.205039	-0.204859	-0.204158	-0.202849	-0.200846
F13a1	94.928	1.1807e-19	3.3301e-15	-0.16562	-0.158302	-0.150974	-0.143623	-0.136239	-0.128811	-0.121327	-0.113776	-0.106148	-0.098431	-0.090615	-0.082687	-0.074638	-0.066455	-0.058129	-0.049647	-0.040998	-0.032173	-0.0231583	-0.0139444	-0.0045198	0.0051266	0.015006	0.025129	0.035508	0.046152	0.057074	0.068284	0.079794	0.091614	0.103755	0.11623	0.129048	0.142219	0.155703	0.169405	0.183226	0.197067	0.210831	0.22442	0.237734	0.250676	0.263147	0.275049	0.286283	0.296752
Ly6e	36.754	2.0242e-07	0.0057073	-0.58084	-0.567089	-0.55335	-0.539635	-0.525956	-0.512325	-0.498755	-0.485258	-0.471845	-0.458528	-0.445321	-0.432234	-0.419279	-0.40647	-0.393818	-0.381335	-0.369033	-0.356924	-0.345021	-0.333335	-0.321878	-0.310663	-0.299702	-0.289006	-0.278588	-0.26846	-0.258634	-0.249121	-0.239935	-0.231087	-0.22259	-0.214454	-0.206693	-0.199317	-0.192293	-0.18554	-0.178975	-0.172513	-0.166071	-0.159566	-0.152913	-0.146029	-0.138831	-0.131235	-0.123157	-0.114514
Unc93b1	51.597	1.6744e-10	4.7214e-06	0.463942	0.446414	0.428911	0.411458	0.39408	0.376801	0.359648	0.342646	0.325818	0.30919	0.292787	0.276635	0.260758	0.245181	0.229929	0.215027	0.200501	0.186375	0.172674	0.159423	0.146648	0.134373	0.122623	0.111424	0.1008	0.090776	0.081378	0.07263	0.064558	0.057186	0.050539	0.044643	0.039522	0.035201	0.0316535	0.0288036	0.026571	0.024876	0.023638	0.022778	0.022216	0.02187	0.021662	0.021512	0.021339	0.021064
Irf8	60.07	2.8047e-12	7.9096e-08	0.204239	0.209434	0.21464	0.219866	0.225125	0.230426	0.23578	0.241198	0.246689	0.252266	0.257938	0.263716	0.26961	0.275631	0.281791	0.288098	0.294565	0.301201	0.308017	0.315025	0.322233	0.329653	0.337296	0.345172	0.353292	0.361665	0.370304	0.379219	0.388419	0.397916	0.407721	0.417843	0.428294	0.439082	0.450168	0.461457	0.472853	0.484258	0.495576	0.50671	0.517563	0.528037	0.538037	0.547464	0.556223	0.564216
Vim	33.622	8.9098e-07	0.025119	0.292586	0.280259	0.267955	0.255698	0.24351	0.231414	0.219435	0.207594	0.195915	0.184421	0.173136	0.162082	0.151283	0.140762	0.130541	0.120645	0.111096	0.101917	0.0931316	0.084763	0.0768342	0.0693684	0.062389	0.055918	0.04998	0.044598	0.039794	0.035592	0.032015	0.029086	0.026829	0.025266	0.024421	0.024315	0.0249357	0.0262321	0.028151	0.030638	0.03364	0.037105	0.040978	0.045206	0.049737	0.054515	0.059489	0.064605
Psap	40.117	4.0945e-08	0.0011545	-0.008308	-0.014402	-0.020477	-0.026518	-0.032505	-0.038422	-0.04425	-0.049972	-0.055569	-0.061026	-0.066323	-0.071443	-0.076368	-0.081081	-0.085564	-0.089799	-0.093768	-0.097455	-0.10084	-0.103907	-0.106637	-0.109014	-0.111018	-0.112634	-0.113842	-0.114626	-0.114966	-0.114847	-0.11425	-0.113157	-0.111551	-0.109414	-0.106728	-0.103477	-0.0996764	-0.0953779	-0.090635	-0.085502	-0.080032	-0.074278	-0.068294	-0.062135	-0.055852	-0.049501	-0.043134	-0.036806
Emb	51.64	1.6406e-10	4.6262e-06	0.810519	0.788831	0.7672	0.745684	0.724341	0.703228	0.682402	0.661921	0.641843	0.622225	0.603124	0.584598	0.566704	0.5495	0.533044	0.517392	0.502603	0.488734	0.475842	0.463985	0.453221	0.443606	0.435198	0.428056	0.422235	0.417795	0.414791	0.413283	0.413327	0.41498	0.418301	0.423347	0.430175	0.43884	0.449327	0.461541	0.475385	0.490761	0.50757	0.525714	0.545095	0.565615	0.587175	0.609678	0.633026	0.657119
Ly86	101.746	4.1782e-21	1.1785e-16	-0.066441	-0.063793	-0.061131	-0.058442	-0.055711	-0.052925	-0.050071	-0.047133	-0.044099	-0.040955	-0.037686	-0.03428	-0.030722	-0.026999	-0.023096	-0.019	-0.014698	-0.010175	-0.0054175	-0.00041195	0.0048556	0.0103988	0.016232	0.022368	0.028821	0.035605	0.042734	0.050221	0.05808	0.066326	0.074971	0.08403	0.093516	0.103442	0.113762	0.12437	0.135156	0.14601	0.156822	0.167481	0.177877	0.1879	0.197441	0.206388	0.214632	0.222063
Glipr1	55.19	2.9651e-11	8.3612e-07	-0.478753	-0.440082	-0.401449	-0.362889	-0.32444	-0.286137	-0.248017	-0.210118	-0.172476	-0.135127	-0.098109	-0.061458	-0.025211	0.010595	0.045925	0.08074	0.115005	0.148683	0.181736	0.214129	0.245824	0.276785	0.306975	0.336358	0.364896	0.392553	0.419293	0.445078	0.469872	0.493637	0.516339	0.537939	0.558401	0.577688	0.59574	0.612473	0.627804	0.641646	0.653916	0.664528	0.673397	0.680439	0.685569	0.688702	0.689753	0.688638
Ms4a6c	86.88	6.0549e-18	1.7076e-13	-0.067834	-0.070062	-0.072268	-0.074433	-0.076535	-0.078553	-0.080466	-0.082253	-0.083893	-0.085366	-0.086649	-0.087723	-0.088566	-0.089157	-0.089476	-0.089501	-0.089211	-0.088585	-0.0876026	-0.0862427	-0.084484	-0.0823058	-0.079687	-0.076607	-0.073044	-0.068977	-0.064386	-0.05925	-0.053547	-0.047256	-0.040357	-0.032829	-0.02465	-0.015802	-0.0063168	0.0037148	0.014199	0.025044	0.036154	0.047437	0.058799	0.070148	0.081388	0.092428	0.103173	0.11353
Csf1r	55.575	2.4623e-11	6.9438e-07	0.070155	0.072663	0.075188	0.077744	0.080347	0.083014	0.085758	0.088597	0.091547	0.094621	0.097838	0.101211	0.104758	0.108493	0.112433	0.116593	0.120988	0.125635	0.13055	0.135747	0.141243	0.147054	0.153194	0.159681	0.166529	0.173754	0.181373	0.1894	0.197852	0.206744	0.216092	0.225911	0.236218	0.247027	0.258295	0.269924	0.281807	0.293841	0.305922	0.317945	0.329806	0.3414	0.352624	0.363372	0.373542	0.383027
[truncated: 156 more columns]

## Sheet: Mouse_Branching_12_11Associated
Gene	StatisticsValue	P-value	Adj P-value	Group12_PT_1	Group12_PT_0.99	Group12_PT_0.98	Group12_PT_0.97	Group12_PT_0.96	Group12_PT_0.95	Group12_PT_0.94	Group12_PT_0.93	Group12_PT_0.92	Group12_PT_0.91	Group12_PT_0.9	Group12_PT_0.89	Group12_PT_0.88	Group12_PT_0.87	Group12_PT_0.86	Group12_PT_0.85	Group12_PT_0.84	Group12_PT_0.83	Group12_PT_0.82	Group12_PT_0.81	Group12_PT_0.8	Group12_PT_0.79	Group12_PT_0.78	Group12_PT_0.77	Group12_PT_0.76	Group12_PT_0.75	Group12_PT_0.74	Group12_PT_0.73	Group12_PT_0.72	Group12_PT_0.71	Group12_PT_0.7	Group12_PT_0.69	Group12_PT_0.68	Group12_PT_0.67	Group12_PT_0.66	Group12_PT_0.65	Group12_PT_0.64	Group12_PT_0.63	Group12_PT_0.62	Group12_PT_0.61	Group12_PT_0.6	Group12_PT_0.59	Group12_PT_0.58	Group12_PT_0.57	Group12_PT_0.56	Group12_PT_0.55
Tmsb10	35.801	3.1793e-07	0.0088919	0.704642	0.682127	0.659636	0.637195	0.614828	0.592559	0.570415	0.548418	0.526594	0.504968	0.483564	0.462407	0.44152	0.420934	0.400666	0.380744	0.361192	0.34204	0.3233	0.305008	0.287185	0.269857	0.253047	0.23678	0.221081	0.205976	0.191487	0.177641	0.164462	0.151974	0.140203	0.129172	0.118907	0.109433	0.100773	0.0929535	0.0859982	0.0799321	0.0747797	0.070566	0.0673154	0.0650528	0.0638018	0.0635595	0.0642937	0.06597
Psmb8	34.94	4.7787e-07	0.013362	0.657212	0.652453	0.6477	0.642962	0.638244	0.633553	0.628897	0.624282	0.619715	0.615203	0.610753	0.606372	0.60207	0.597842	0.593708	0.58967	0.585735	0.58191	0.578201	0.574617	0.571162	0.567846	0.564673	0.561651	0.558788	0.556089	0.553562	0.551213	0.54905	0.547079	0.545308	0.543742	0.542389	0.541256	0.54035	0.539677	0.539245	0.53906	0.539129	0.539459	0.540057	0.540929	0.542083	0.543504	0.54516	0.54701
Ly6c1	32.93	1.2348e-06	0.034508	1.23654	1.21118	1.18587	1.16064	1.13556	1.11065	1.08597	1.06156	1.03747	1.01374	0.990408	0.967533	0.94515	0.923315	0.902063	0.881444	0.8615	0.84228	0.823825	0.806183	0.789398	0.773515	0.75858	0.744638	0.731733	0.719911	0.709217	0.699696	0.691393	0.684353	0.678622	0.674245	0.671266	0.669731	0.669684	0.671172	0.674239	0.67893	0.68529	0.693365	0.703199	0.714838	0.728322	0.743571	0.76037	0.7785
Ccr2	35.46	3.7373e-07	0.01045	1.14094	1.11472	1.08851	1.06233	1.03621	1.01017	0.984215	0.958373	0.932658	0.907091	0.881689	0.856471	0.83145	0.806659	0.782102	0.757803	0.733779	0.71005	0.686631	0.663544	0.640806	0.618435	0.59645	0.574869	0.553711	0.532994	0.512736	0.492956	0.473672	0.454902	0.436665	0.418979	0.401862	0.385334	0.369412	0.354114	0.339459	0.325466	0.312152	0.299537	0.287638	0.276474	0.266063	0.256431	0.247607	0.23962
Atp5a1	54.784	3.6056e-11	1.0116e-06	0.45496	0.453033	0.451105	0.449179	0.447253	0.445327	0.443403	0.44148	0.439559	0.437639	0.435722	0.433806	0.43189	0.429983	0.428075	0.42617	0.424269	0.42237	0.420477	0.418586	0.4167	0.414818	0.412941	0.411068	0.4092	0.407338	0.405481	0.403629	0.401784	0.399944	0.398111	0.396284	0.394464	0.392651	0.390845	0.389046	0.387255	0.385472	0.383697	0.38193	0.380171	0.378421	0.37668	0.374948	0.373223	0.37151
RP24-246N21.1	47.127	1.4348e-09	4.0221e-05	0.47091	0.466267	0.46162	0.456965	0.452301	0.447621	0.442924	0.438206	0.433463	0.428691	0.423887	0.419047	0.41417	0.409246	0.404278	0.39926	0.394188	0.38906	0.38387	0.378616	0.373295	0.367902	0.362434	0.356888	0.35126	0.345546	0.339743	0.333847	0.327855	0.321762	0.315567	0.309264	0.302851	0.296323	0.289678	0.282911	0.27602	0.269	0.261848	0.254561	0.247134	0.239564	0.23185	0.224015	0.216116	0.20821
Sell	47.243	1.3573e-09	3.805e-05	1.26532	1.23541	1.20553	1.17573	1.14605	1.11651	1.08717	1.05806	1.02922	1.00068	0.972489	0.944679	0.91729	0.890361	0.863929	0.838033	0.812711	0.788	0.763942	0.740571	0.717928	0.696051	0.674977	0.654745	0.635393	0.61696	0.599484	0.583002	0.567554	0.553178	0.539912	0.527793	0.516862	0.507154	0.49871	0.491567	0.485764	0.481339	0.478329	0.476774	0.476711	0.47818	0.481215	0.485785	0.491784	0.4991
Akr1a1	33.228	1.0726e-06	0.029975	0.800752	0.782914	0.765107	0.747361	0.729708	0.712177	0.6948	0.677608	0.660631	0.643899	0.627445	0.611297	0.59549	0.580048	0.565007	0.550397	0.536248	0.52259	0.509455	0.496874	0.484876	0.473494	0.462757	0.452696	0.443342	0.434726	0.426878	0.41983	0.413612	0.408254	0.403788	0.400243	0.397652	0.396045	0.395452	0.395904	0.397432	0.400066	0.403838	0.408778	0.414917	0.422286	0.430911	0.440727	0.451564	0.46325
Gm13092	37.874	1.1895e-07	0.0033291	0.693276	0.671906	0.650556	0.629246	0.607993	0.586819	0.565741	0.544781	0.523957	0.503289	0.482795	0.462497	0.44241	0.422562	0.402965	0.38364	0.364607	0.34589	0.327495	0.309455	0.291785	0.274504	0.257632	0.241189	0.225193	0.209665	0.194623	0.180088	0.166078	0.152613	0.139713	0.127397	0.115685	0.104595	0.0941486	0.0843637	0.0752603	0.0668577	0.0591755	0.0522332	0.0460502	0.0406459	0.0360392	0.0322291	0.0291933	0.026908
Zfp706	56.924	1.2832e-11	3.6015e-07	0.831481	0.828151	0.824806	0.821434	0.818019	0.814547	0.811005	0.807378	0.803652	0.799813	0.795847	0.79174	0.78748	0.783045	0.778429	0.773616	0.768591	0.76334	0.757848	0.752103	0.746089	0.739793	0.7332	0.726296	0.719067	0.7115	0.70358	0.695292	0.686623	0.677558	0.668084	0.658186	0.647851	0.637063	0.62581	0.614076	0.601848	0.589111	0.575852	0.562056	0.547709	0.532798	0.517311	0.501343	0.485101	0.4688
Cdk4	39.943	4.4474e-08	0.0012452	0.679076	0.65211	0.625184	0.59834	0.571619	0.545061	0.518709	0.492601	0.466781	0.441287	0.416162	0.391447	0.36718	0.343408	0.320165	0.297496	0.275442	0.25404	0.233337	0.21337	0.19418	0.175809	0.158297	0.141686	0.126016	0.111329	0.0976645	0.0850645	0.0735698	0.0632211	0.0540594	0.0461257	0.0394608	0.0341057	0.0301014	0.0274887	0.0263086	0.026602	0.0284099	0.0317732	0.0367328	0.0433296	0.0516002	0.0614604	0.0726937	0.085077
Erp29	76.863	8.0418e-16	2.2602e-11	0.930181	0.926777	0.923363	0.919931	0.916472	0.912977	0.909436	0.905842	0.902184	0.898453	0.894642	0.890739	0.88674	0.882628	0.8784	0.874045	0.869555	0.86492	0.860132	0.855181	0.850058	0.844753	0.839259	0.833566	0.827666	0.821547	0.815203	0.808624	0.801801	0.794724	0.787385	0.779774	0.771884	0.763704	0.755225	0.746439	0.737336	0.727908	0.718145	0.708039	0.697579	0.686758	0.675569	0.664062	0.652357	0.64057
Rpl13	34.248	6.6287e-07	0.018529	0.49402	0.491001	0.487977	0.48494	0.481887	0.47881	0.475704	0.472563	0.469381	0.466153	0.462872	0.459533	0.45613	0.452658	0.449109	0.44548	0.441763	0.43795	0.434044	0.43003	0.425906	0.421665	0.417303	0.412812	0.408187	0.403423	0.398514	0.393453	0.388235	0.382854	0.377305	0.371581	0.365676	0.359586	0.353303	0.346823	0.340139	0.333245	0.326137	0.318807	0.31125	0.303461	0.295434	0.287171	0.278686	0.26999
Nup210	51.37	1.8681e-10	5.2388e-06	1.0738	1.06	1.04621	1.03244	1.01869	1.00497	0.991298	0.977672	0.964104	0.950601	0.937173	0.923828	0.91057	0.897416	0.884367	0.871433	0.858623	0.84594	0.833406	0.821016	0.808782	0.796714	0.784818	0.773103	0.761578	0.750251	0.739129	0.728222	0.717537	0.707082	0.696867	0.686899	0.677186	0.667737	0.658559	0.649662	0.641053	0.632741	0.624733	0.617038	0.609665	0.602621	0.595915	0.589543	0.583493	0.57775
Hint1	85.134	1.421e-17	3.995e-13	0.954854	0.94002	0.925203	0.910419	0.895685	0.881018	0.866434	0.851949	0.837582	0.823347	0.809263	0.795344	0.78161	0.768074	0.754755	0.74167	0.728834	0.71626	0.703977	0.69199	0.68032	0.668982	0.657994	0.647373	0.637134	0.627294	0.617872	0.608881	0.600341	0.592266	0.584675	0.577582	0.571006	0.564963	0.559469	0.554541	0.550196	0.54645	0.54332	0.540823	0.538975	0.537794	0.537293	0.537455	0.538224	0.53954
Rpl4	38.598	8.4342e-08	0.0023606	0.464116	0.450654	0.437218	0.423835	0.410529	0.397328	0.384257	0.371342	0.35861	0.346086	0.333797	0.321768	0.31003	0.298596	0.287505	0.276779	0.266443	0.25652	0.247049	0.238042	0.22953	0.22154	0.214096	0.207225	0.200954	0.195308	0.190313	0.185996	0.182382	0.179497	0.177368	0.176021	0.175481	0.175775	0.176928	0.178968	0.181919	0.185808	0.190661	0.196504	0.203363	0.211264	0.220229	0.230182	0.240936	0.2523
Fabp5	77.544	5.7679e-16	1.6212e-11	1.23678	1.20453	1.17232	1.14019	1.10817	1.07631	1.04463	1.01318	0.981997	0.951117	0.92058	0.890423	0.86068	0.831401	0.802612	0.774355	0.746668	0.71959	0.693156	0.667407	0.642381	0.618113	0.594645	0.572012	0.550253	0.529406	0.509509	0.4906	0.472717	0.455898	0.440181	0.425605	0.412206	0.400023	0.389094	0.379457	0.371151	0.364212	0.358679	0.35459	0.351984	0.350897	0.351365	0.353347	0.356713	0.36133
Rpl8	35.692	3.3476e-07	0.0093615	0.467861	0.461362	0.454873	0.448404	0.441964	0.435564	0.429213	0.422921	0.416698	0.410553	0.404497	0.39854	0.39269	0.38696	0.381357	0.375891	0.370574	0.36541	0.36042	0.355604	0.350976	0.346544	0.342318	0.338309	0.334527	0.330981	0.32768	0.324636	0.321857	0.319354	0.317137	0.315214	0.313597	0.312294	0.311317	0.310673	0.310375	0.31043	0.31085	0.311644	0.312822	0.314393	0.316366	0.318709	0.321347	0.3242
Erdr1	52.836	9.2238e-11	2.5872e-06	0.960838	0.93383	0.906843	0.879898	0.853014	0.826214	0.799518	0.772946	0.746519	0.720258	0.694184	0.668318	0.64268	0.61729	0.592171	0.567342	0.542824	0.51864	0.494805	0.471346	0.44828	0.42563	0.403416	0.381658	0.360377	0.339595	0.319331	0.299606	0.280442	0.261859	0.243878	0.226519	0.209803	0.193752	0.178385	0.163724	0.149789	0.136601	0.12418	0.112549	0.101726	0.0917339	0.0825912	0.0742898	0.0667906	0.060053
Hsp90ab1	122.586	1.4967e-25	4.213e-21	0.642441	0.630082	0.617747	0.60546	0.593246	0.581129	0.569132	0.55728	0.545598	0.534109	0.522837	0.511806	0.50104	0.490567	0.480407	0.470584	0.461124	0.45205	0.443388	0.43516	0.427391	0.420105	0.413327	0.40708	0.401389	0.396277	0.39177	0.38789	0.384663	0.382113	0.380263	0.379137	0.378761	0.379158	0.380352	0.382367	0.385228	0.388958	0.393583	0.399125	0.40561	0.413061	0.421499	0.430859	0.44098	0.4517
Rpl7a	46.877	1.6174e-09	4.5338e-05	0.696831	0.689041	0.681247	0.673448	0.66564	0.657819	0.649984	0.642131	0.634258	0.626361	0.618436	0.610483	0.6025	0.594474	0.586413	0.578311	0.570164	0.56197	0.553725	0.545427	0.537072	0.528658	0.520182	0.51164	0.50303	0.494349	0.485594	0.476761	0.467848	0.458852	0.44977	0.440599	0.431336	0.421978	0.412521	0.402964	0.393303	0.383535	0.373658	0.363667	0.35356	0.343335	0.33299	0.322563	0.312137	0.3018
Rpl15	50.636	2.6596e-10	7.4584e-06	0.409185	0.402679	0.396181	0.389697	0.383237	0.376806	0.370413	0.364065	0.35777	0.351534	0.345367	0.339274	0.33326	0.327345	0.321523	0.315806	0.310202	0.30472	0.299361	0.29414	0.289062	0.284134	0.279364	0.274759	0.270327	0.266075	0.262011	0.258142	0.254477	0.251021	0.247784	0.244772	0.241992	0.239454	0.237163	0.235127	0.233355	0.231853	0.230629	0.22969	0.229045	0.2287	0.228662	0.228926	0.229469	0.23027
Rpl10	35.985	2.9143e-07	0.0081512	0.839523	0.81565	0.79181	0.768037	0.744362	0.720821	0.697445	0.674268	0.651323	0.628643	0.606262	0.584211	0.56253	0.541238	0.52038	0.499987	0.480091	0.46072	0.441922	0.423716	0.406139	0.389226	0.373008	0.357519	0.342793	0.328862	0.315759	0.303518	0.292171	0.281753	0.272296	0.263832	0.256396	0.250021	0.244739	0.240584	0.237588	0.235786	0.23521	0.235893	0.237868	0.241169	0.245826	0.25179	0.258924	0.26709
Eef1b2	56.077	1.9316e-11	5.4208e-07	0.800991	0.781971	0.76297	0.744007	0.725102	0.706273	0.687539	0.66892	0.650435	0.632102	0.613941	0.59597	0.57821	0.560679	0.543396	0.52638	0.509651	0.49323	0.477127	0.461371	0.445977	0.430966	0.416355	0.402164	0.388412	0.375118	0.362301	0.349981	0.338176	0.326905	0.316188	0.306044	0.296491	0.287549	0.279237	0.271574	0.264579	0.258271	0.252669	0.247792	0.24366	0.240292	0.237705	0.235883	0.234775	0.23433
Lamp1	36.176	2.6624e-07	0.0074478	1.5199	1.47797	1.4361	1.39433	1.35272	1.31133	1.2702	1.2294	1.18897	1.14896	1.10944	1.07046	1.0321	0.994298	0.957236	0.920922	0.885409	0.85075	0.817005	0.784219	0.75245	0.721749	0.692172	0.66377	0.636599	0.61071	0.586158	0.562996	0.541278	0.521056	0.502385	0.485318	0.469909	0.45621	0.444275	0.434158	0.425913	0.419592	0.415249	0.412939	0.412713	0.414625	0.418727	0.424996	0.43333	0.44362
Unc93b1	104.956	8.6541e-22	2.4347e-17	1.82027	1.80181	1.78334	1.76486	1.74636	1.72785	1.7093	1.69073	1.67212	1.65346	1.63476	1.61601	1.5972	1.57832	1.55938	1.54036	1.52127	1.5021	1.48282	1.46346	1.44399	1.42442	1.40474	1.38495	1.36503	1.34499	1.32482	1.30451	1.28406	1.26346	1.24271	1.2218	1.20072	1.17948	1.15807	1.13648	1.1147	1.09273	1.07057	1.04821	1.02564	1.00287	0.979882	0.956822	0.933978	0.91165
BC035044	54.805	3.5689e-11	1.0014e-06	1.83346	1.77039	1.70741	1.64459	1.58202	1.51978	1.45795	1.39663	1.33588	1.27579	1.21645	1.15794	1.1003	1.04372	0.988189	0.933815	0.880682	0.82887	0.778473	0.729562	0.682224	0.636541	0.592598	0.550475	0.510256	0.472025	0.435862	0.401853	0.370078	0.340621	0.313565	0.288992	0.266986	0.247629	0.231003	0.217193	0.206279	0.198346	0.193476	0.191751	0.193256	0.198071	0.206274	0.217767	0.23226	0.24945
Rpl14	50.465	2.8879e-10	8.0984e-06	1.02469	0.983137	0.941636	0.900236	0.858987	0.817939	0.777142	0.736648	0.696506	0.656766	0.617479	0.578695	0.54046	0.502838	0.465866	0.429598	0.394085	0.35938	0.325524	0.292577	0.260586	0.229601	0.199673	0.170852	0.143188	0.116732	0.0915332	0.0676431	0.0451115	0.0239888	0.0043253	-0.0138288	-0.030423	-0.0454072	-0.0587308	-0.0703438	-0.0801956	-0.088236	-0.0944148	-0.0986815	-0.100986	-0.101278	-0.0995107	-0.0957578	-0.0902214	-0.083111
Rpl13a	48.322	8.0851e-10	2.2666e-05	0.86037	0.827889	0.795459	0.763132	0.730958	0.698988	0.667273	0.635864	0.604813	0.57417	0.543987	0.514314	0.4852	0.456703	0.428868	0.401748	0.375393	0.34985	0.325184	0.301433	0.278651	0.256891	0.236203	0.216637	0.198246	0.181079	0.165189	0.150626	0.137442	0.125687	0.115412	0.106669	0.0995078	0.0939805	0.0901377	0.0880306	0.0877102	0.0892274	0.0926335	0.0979793	0.105316	0.114695	0.126161	0.139631	0.154877	0.17166
Npc2	46.025	2.4335e-09	6.8202e-05	1.64598	1.60121	1.55649	1.51186	1.46738	1.42309	1.37905	1.3353	1.29188	1.24886	1.20627	1.16417	1.1226	1.08161	1.04126	1.00158	0.96263	0.92446	0.887109	0.850635	0.815082	0.7805	0.746937	0.714441	0.683062	0.652846	0.623844	0.596104	0.569673	0.544601	0.520936	0.498727	0.478022	0.45887	0.441319	0.425418	0.411214	0.398758	0.388097	0.37928	0.372355	0.367371	0.364373	0.363329	0.36412	0.36662
Eef1a1	92.269	4.338e-19	1.22e-14	0.402157	0.390106	0.378068	0.366055	0.354079	0.342155	0.330293	0.318507	0.306808	0.295211	0.283727	0.272369	0.26115	0.250081	0.239177	0.228449	0.217909	0.20757	0.197448	0.187551	0.177894	0.168488	0.159347	0.150483	0.141908	0.133636	0.125679	0.11805	0.11076	0.103823	0.0972518	0.0910581	0.0852549	0.0798547	0.0748703	0.070314	0.0661987	0.0625368	0.0593409	0.0566237	0.0543978	0.0526756	0.0514686	0.0507527	0.0504648	0.05054
Rps3	35.752	3.2538e-07	0.0090997	0.719979	0.694582	0.669215	0.643908	0.618691	0.593593	0.568646	0.543878	0.519319	0.495	0.47095	0.4472	0.42378	0.400717	0.378045	0.355791	0.333987	0.31266	0.291845	0.271567	0.251858	0.232748	0.214266	0.196443	0.179309	0.162893	0.147225	0.132336	0.118255	0.105012	0.0926378	0.0811613	0.0706128	0.0610223	0.0524196	0.0448348	0.0382977	0.0328383	0.0284866	0.0252724	0.0232258	0.0223766	0.0227531	0.024339	0.0270687	0.030875
Vim	61.319	1.5322e-12	4.302e-08	2.10243	2.05818	2.01397	1.96984	1.92582	1.88197	1.8383	1.79488	1.75172	1.70888	1.6664	1.6243	1.5826	1.54144	1.50075	1.46061	1.42106	1.3821	1.34388	1.30633	1.26952	1.23349	1.19828	1.16394	1.1305	1.09799	1.06647	1.03596	1.00652	0.978164	0.950947	0.924904	0.900076	0.8765	0.854217	0.833265	0.813684	0.795512	0.778788	0.763553	0.749845	0.737703	0.727164	0.718193	0.710679	0.70451
Irf8	315.999	3.8298e-67	1.0801e-62	2.08875	2.07563	2.06252	2.04942	2.03635	2.02331	2.01031	1.99736	1.98446	1.97163	1.95887	1.9462	1.9336	1.92111	1.90872	1.89644	1.88429	1.8723	1.86036	1.84862	1.83702	1.82558	1.81431	1.80322	1.79232	1.7816	1.77109	1.76078	1.75069	1.74083	1.73119	1.7218	1.71266	1.70377	1.69515	1.6868	1.67873	1.67095	1.66346	1.65629	1.64942	1.64287	1.63665	1.63079	1.62533	1.6203
BC064078	36.743	2.0349e-07	0.0056932	2.25278	2.1856	2.11846	2.05144	1.98457	1.91791	1.85151	1.78543	1.71972	1.65443	1.58962	1.52533	1.4616	1.39855	1.33616	1.2745	1.21364	1.1536	1.0945	1.03632	0.979145	0.923023	0.868008	0.814152	0.761508	0.710129	0.660066	0.611373	0.564103	0.518308	0.474041	0.431355	0.390302	0.350935	0.313306	0.277469	0.243476	0.211379	0.181232	0.153087	0.126997	0.103014	0.0811892	0.0615219	0.0439543	0.028426
Psap	66.749	1.1015e-13	3.0936e-09	2.23553	2.19195	2.14839	2.10487	2.0614	2.01801	1.97472	1.93153	1.88848	1.84558	1.80285	1.7603	1.718	1.67585	1.63399	1.59238	1.55106	1.51	1.46935	1.42899	1.38898	1.34936	1.31013	1.27131	1.23293	1.195	1.15753	1.12056	1.0841	1.04816	1.01277	0.977949	0.943707	0.910068	0.87705	0.844672	0.812953	0.781911	0.751567	0.721937	0.693042	0.6649	0.63753	0.610967	0.58526	0.56046
Rplp2	37.659	1.3178e-07	0.0036878	0.736555	0.70923	0.681954	0.654775	0.627742	0.600903	0.574307	0.548002	0.522036	0.496459	0.471319	0.446665	0.42254	0.399006	0.376099	0.353872	0.332373	0.31165	0.291754	0.272731	0.25463	0.2375	0.22139	0.206347	0.192422	0.179661	0.168114	0.157829	0.148855	0.14124	0.135033	0.130283	0.127037	0.125345	0.125255	0.126816	0.130075	0.135083	0.141886	0.150535	0.161076	0.17356	0.188027	0.204355	0.222233	0.24135
Gnb2l1	71.805	9.4342e-15	2.6509e-10	0.786529	0.769235	0.751957	0.734711	0.71751	0.700372	0.683312	0.666345	0.649487	0.632753	0.616159	0.59972	0.58345	0.567371	0.551492	0.535831	0.520403	0.50522	0.490308	0.475672	0.461332	0.447302	0.4336	0.420238	0.407235	0.394604	0.382362	0.370525	0.359106	0.348124	0.337591	0.327526	0.317941	0.308855	0.300281	0.292236	0.284734	0.277793	0.271426	0.26565	0.26048	0.255932	0.252021	0.248737	0.246049	0.24392
Tifab	87.515	4.4392e-18	1.2481e-13	2.22962	2.18186	2.13417	2.08658	2.03918	1.99201	1.94514	1.89863	1.85252	1.80689	1.76179	1.71729	1.6734	1.63028	1.5879	1.54634	1.50567	1.466	1.42723	1.38958	1.35305	1.31769	1.28358	1.25077	1.21932	1.18929	1.16073	1.13371	1.10829	1.08452	1.06246	1.04217	1.02372	1.00716	0.992544	0.979939	0.969402	0.960992	0.954768	0.950789	0.949114	0.949802	0.952908	0.958338	0.965842	0.97516
Glipr1	181.43	3.6755e-38	1.0355e-33	2.43545	2.42703	2.41857	2.41003	2.40134	2.39248	2.38339	2.37403	2.36435	2.35431	2.34387	2.33297	2.3216	2.30965	2.29713	2.28398	2.27015	2.2556	2.24029	2.22416	2.20717	2.18928	2.17045	2.15062	2.12975	2.1078	2.08472	2.06047	2.035	2.00827	1.98023	1.95084	1.92004	1.88781	1.85408	1.81882	1.78198	1.74352	1.70338	1.66154	1.61793	1.57252	1.52526	1.47635	1.42622	1.3753
Ly86	213.17	5.5259e-45	1.5578e-40	3.20248	3.15788	3.11329	3.06872	3.02419	2.9797	2.93526	2.89089	2.8466	2.80239	2.75829	2.7143	2.6704	2.62669	2.5831	2.53966	2.49639	2.4533	2.41039	2.36768	2.32518	2.28291	2.24087	2.19907	2.15753	2.11625	2.07525	2.03454	1.99413	1.95402	1.91424	1.8748	1.83569	1.79694	1.75856	1.72055	1.68293	1.64571	1.6089	1.57251	1.53656	1.50104	1.46599	1.4315	1.39777	1.365
Emb	338.329	5.8043e-72	1.6371e-67	3.12179	3.10178	3.08176	3.06169	3.04157	3.02136	3.00104	2.98061	2.96003	2.93928	2.91835	2.89721	2.8758	2.85423	2.83235	2.81018	2.7877	2.7649	2.74174	2.71821	2.69428	2.66995	2.64518	2.61996	2.59426	2.56807	2.54137	2.51412	2.48632	2.45795	2.42897	2.39938	2.36914	2.33825	2.30668	2.2744	2.24141	2.20767	2.17316	2.13788	2.10179	2.06487	2.02712	1.98867	1.94988	1.9111
Ms4a6c	181.767	3.1112e-38	8.7659e-34	3.52851	3.47199	3.41551	3.3591	3.30281	3.24667	3.19071	3.13498	3.07951	3.02434	2.9695	2.91504	2.861	2.80739	2.75428	2.70169	2.64966	2.5982	2.54743	2.49731	2.44789	2.39923	2.35135	2.3043	2.2581	2.2128	2.16844	2.12505	2.08267	2.04133	2.00108	1.96196	1.92399	1.88722	1.85168	1.81741	1.78446	1.75285	1.72262	1.69382	1.66647	1.64062	1.6163	1.59348	1.57207	1.552
Csf1r	140.986	1.7358e-29	4.8882e-25	4.50733	4.38129	4.25536	4.12967	4.00433	3.87946	3.75517	3.63158	3.50881	3.38698	3.2662	3.14658	3.0283	2.91133	2.79593	2.68216	2.57015	2.46	2.35186	2.24581	2.14198	2.04049	1.94146	1.845	1.75122	1.66026	1.57222	1.48721	1.40537	1.3268	1.25162	1.17994	1.11189	1.04759	0.987138	0.930665	0.878284	0.830113	0.786268	0.746865	0.712023	0.681858	0.656481	0.635842	0.619712	0.60786
Lgals1	236.292	5.8345e-50	1.6451e-45	1.63151	1.63583	1.64011	1.64432	1.64842	1.65238	1.65616	1.65973	1.66304	1.66607	1.66878	1.67113	1.6731	1.67461	1.67567	1.67624	1.67626	1.6757	1.67456	1.67277	1.67029	1.6671	1.66315	1.65843	1.65287	1.64646	1.63916	1.63093	1.62173	1.61153	1.6003	1.58799	1.57457	1.56001	1.54427	1.52731	1.5091	1.48961	1.46879	1.44662	1.42304	1.39804	1.37158	1.34379	1.31497	1.2854
Cox4i1	43.78	7.1264e-09	0.00019966	0.463068	0.463624	0.464177	0.464724	0.465262	0.465787	0.466297	0.466789	0.46726	0.467706	0.468125	0.468514	0.46887	0.469187	0.469466	0.469702	0.469892	0.47003	0.470124	0.470159	0.470136	0.470053	0.469905	0.469691	0.469406	0.469048	0.468614	0.468101	0.467506	0.466825	0.466056	0.465196	0.464241	0.463189	0.462037	0.460781	0.459418	0.457945	0.45636	0.454659	0.45284	0.450898	0.448832	0.446648	0.444359	0.44198
Rpl18	58.45	6.1378e-12	1.723e-07	0.353631	0.35602	0.358398	0.360751	0.363069	0.365338	0.367548	0.369685	0.371738	0.373695	0.375543	0.377272	0.37887	0.38032	0.381616	0.382743	0.383691	0.38445	0.384996	0.38533	0.385436	0.385301	0.384914	0.384262	0.383334	0.382117	0.3806	0.378771	0.376616	0.374126	0.371286	0.368086	0.364513	0.360556	0.356202	0.35144	0.346256	0.34064	0.334579	0.328061	0.321074	0.313607	0.305649	0.297235	0.288453	0.27939
H2-DMa	36.114	2.7421e-07	0.0076701	0.383181	0.398081	0.41294	0.42772	0.442381	0.456882	0.471185	0.485249	0.499034	0.512501	0.52561	0.538321	0.55059	0.562391	0.573669	0.584391	0.594516	0.604	0.612816	0.620912	0.628252	0.634796	0.640504	0.645338	0.649256	0.652219	0.654187	0.655121	0.654981	0.653727	0.651319	0.647717	0.642882	0.636774	0.629353	0.620579	0.610412	0.598813	0.585742	0.571159	0.555024	0.537298	0.517946	0.497068	0.474914	0.45174
Slc25a5	89.637	1.5724e-18	4.4211e-14	0.735232	0.745251	0.75525	0.765211	0.775114	0.784942	0.794674	0.804292	0.813776	0.823108	0.832268	0.841237	0.85	0.858528	0.866811	0.874827	0.882557	0.88998	0.897083	0.903841	0.910236	0.91625	0.921864	0.927058	0.931814	0.936112	0.939933	0.943259	0.946069	0.948346	0.95007	0.951222	0.951783	0.951734	0.951055	0.949729	0.947734	0.945054	0.941668	0.937557	0.932703	0.927086	0.92069	0.913544	0.905735	0.89735
Ybx1	49.778	4.0179e-10	1.1266e-05	-0.241703	-0.215415	-0.189167	-0.162996	-0.136941	-0.111041	-0.0853346	-0.0598607	-0.0346579	-0.00976501	0.0147793	0.0389362	0.062667	0.0859332	0.108696	0.130916	0.152555	0.17357	0.193936	0.2136	0.232528	0.250681	0.268021	0.284509	0.300106	0.314773	0.328472	0.341164	0.35281	0.363371	0.37281	0.381086	0.388161	0.393998	0.398555	0.401796	0.403682	0.404172	0.40323	0.400816	0.396891	0.391417	0.384359	0.375796	0.365932	0.35498
Pa2g4	36.562	2.2172e-07	0.0062031	-0.322296	-0.30123	-0.280193	-0.259211	-0.238314	-0.217528	-0.196883	-0.176405	-0.156123	-0.136066	-0.11626	-0.0967347	-0.077517	-0.0586356	-0.040118	-0.0219925	-0.004287	0.012971	0.0297521	0.0460296	0.061775	0.0769605	0.091558	0.105539	0.118877	0.131542	0.143508	0.154745	0.165226	0.174924	0.183809	0.191855	0.199032	0.205313	0.21067	0.215076	0.218501	0.220918	0.222299	0.222616	0.221842	0.219947	0.216906	0.212755	0.207594	0.20153
F13a1	252.426	1.9536e-53	5.5089e-49	2.18806	2.19328	2.19851	2.20373	2.20896	2.21418	2.21942	2.22465	2.22989	2.23513	2.24037	2.24562	2.2509	2.25614	2.26141	2.26668	2.27196	2.2773	2.28255	2.28786	2.29318	2.2985	2.30384	2.30919	2.31455	2.31992	2.3253	2.3307	2.3361	2.34153	2.34697	2.35242	2.35788	2.36337	2.36887	2.37438	2.37992	2.38547	2.39104	2.39663	2.40223	2.40786	2.41351	2.41912	2.42459	2.4298
Serbp1	33.233	1.0701e-06	0.029907	-0.712202	-0.685128	-0.658072	-0.631053	-0.604087	-0.577193	-0.55039	-0.523695	-0.497125	-0.4707	-0.444437	-0.418354	-0.39247	-0.366801	-0.341367	-0.316185	-0.291273	-0.26665	-0.242332	-0.218339	-0.194688	-0.171398	-0.148486	-0.12597	-0.103869	-0.0822	-0.0609814	-0.0402312	-0.0199674	-0.00020812	0.0190287	0.0377251	0.055863	0.0734245	0.0903913	0.106746	0.122469	0.137545	0.151953	0.165678	0.178699	0.191	0.202562	0.213357	0.223347	0.23249
Fkbp1a	35.639	3.4338e-07	0.0096022	0.236141	0.239719	0.2433	0.246885	0.250478	0.25408	0.257694	0.261323	0.264968	0.268633	0.27232	0.27603	0.27977	0.283533	0.28733	0.29116	0.295027	0.29893	0.302878	0.306868	0.310903	0.314986	0.319119	0.323306	0.327548	0.331847	0.336207	0.340629	0.345116	0.34967	0.354294	0.358991	0.363761	0.368609	0.373536	0.378545	0.383638	0.388817	0.394086	0.399446	0.404899	0.410449	0.416097	0.421824	0.427593	0.43336
Phgdh	66.015	1.5728e-13	4.4172e-09	0.229384	0.234657	0.239935	0.245226	0.250536	0.25587	0.261236	0.26664	0.272087	0.277585	0.283139	0.288756	0.29444	0.300202	0.306044	0.311974	0.317997	0.32412	0.330352	0.336695	0.343157	0.349745	0.356464	0.363321	0.370322	0.377473	0.384781	0.392251	0.399891	0.407706	0.415703	0.423888	0.432267	0.440846	0.449632	0.458631	0.46785	0.477293	0.486969	0.496883	0.50704	0.517449	0.528113	0.539007	0.550073	0.56125
mt-Nd1	43.977	6.4881e-09	0.00018179	0.147499	0.145692	0.143887	0.142087	0.140294	0.13851	0.136737	0.134978	0.133236	0.131511	0.129807	0.128126	0.12647	0.124842	0.123244	0.121677	0.120145	0.11865	0.117193	0.115778	0.114406	0.113081	0.111803	0.110575	0.109401	0.108281	0.107219	0.106216	0.105275	0.104398	0.103587	0.102846	0.102175	0.101578	0.101056	0.100612	0.100248	0.0999669	0.0997704	0.099661	0.0996409	0.0997124	0.099878	0.100144	0.100519	0.10102
Il6st	39.232	6.2382e-08	0.0017461	0.331065	0.337574	0.344069	0.350536	0.356962	0.363332	0.369632	0.375848	0.381967	0.387975	0.393857	0.399601	0.40519	0.410614	0.415856	0.420903	0.425741	0.43036	0.434736	0.438864	0.442728	0.446313	0.449606	0.452593	0.455259	0.457591	0.459576	0.461198	0.462444	0.463301	0.463754	0.463789	0.463393	0.462551	0.46125	0.459475	0.457213	0.45445	0.451172	0.447365	0.443015	0.438108	0.432632	0.426637	0.420235	0.41355
Cd93	43.018	1.0259e-08	0.00028742	0.638833	0.622172	0.605539	0.588962	0.572469	0.556088	0.539848	0.523776	0.507901	0.49225	0.476851	0.461734	0.44692	0.432452	0.418345	0.404631	0.391337	0.37849	0.366125	0.354263	0.342934	0.332166	0.321987	0.312426	0.303511	0.295269	0.287728	0.280918	0.274865	0.269597	0.265144	0.261533	0.258791	0.256948	0.25603	0.256067	0.257086	0.259116	0.262183	0.266318	0.271546	0.277898	0.285398	0.294027	0.303715	0.31439
Ly6c2	71.895	9.0321e-15	2.538e-10	1.68206	1.67484	1.6676	1.66035	1.65308	1.64577	1.63842	1.63102	1.62356	1.61604	1.60843	1.60075	1.593	1.5851	1.57711	1.56901	1.56078	1.5524	1.54391	1.53526	1.52644	1.51746	1.5083	1.49896	1.48943	1.47969	1.46975	1.45959	1.4492	1.43858	1.42771	1.4166	1.40522	1.39358	1.38166	1.36945	1.35696	1.34416	1.33105	1.31763	1.30388	1.28979	1.27536	1.26072	1.24611	1.2318
H2afy	115.996	3.8259e-24	1.0768e-19	0.582808	0.592101	0.601376	0.610616	0.619805	0.628925	0.637959	0.646888	0.655698	0.664369	0.672884	0.681227	0.68938	0.697326	0.705048	0.712527	0.719748	0.72669	0.733344	0.739685	0.745697	0.751365	0.756669	0.761594	0.766122	0.770236	0.773918	0.777151	0.779918	0.782202	0.783985	0.785251	0.785981	0.786158	0.785767	0.784788	0.783205	0.781	0.778157	0.774657	0.770485	0.765622	0.760054	0.753832	0.747083	0.73993
Ptma	59.758	3.2607e-12	9.1538e-08	-0.271979	-0.258679	-0.245398	-0.232154	-0.218965	-0.205848	-0.192824	-0.17991	-0.167124	-0.154484	-0.14201	-0.129718	-0.11763	-0.10576	-0.0941284	-0.0827539	-0.0716543	-0.060848	-0.0503536	-0.040189	-0.0303727	-0.0209231	-0.0118585	-0.0031972	0.0050425	0.0128422	0.0201836	0.0270484	0.0334182	0.0392747	0.0445995	0.0493744	0.0535809	0.0572009	0.0602159	0.0626075	0.0643576	0.0654476	0.0658594	0.0655746	0.0645748	0.0628416	0.060359	0.0571671	0.0533685	0.049069
Atp5g3	35.57	3.5478e-07	0.0099207	0.333664	0.340205	0.346729	0.353217	0.359651	0.366013	0.372286	0.37845	0.384489	0.390384	0.396118	0.401672	0.40703	0.412169	0.417076	0.421732	0.426119	0.43022	0.434011	0.437482	0.440611	0.443381	0.445774	0.447771	0.449356	0.450509	0.451213	0.451451	0.451203	0.450453	0.449182	0.447371	0.445004	0.442063	0.438528	0.434383	0.429609	0.424189	0.418104	0.411336	0.403869	0.395682	0.386762	0.377179	0.367093	0.35667
Slc25a3	37.653	1.3212e-07	0.0036972	0.3999	0.406892	0.413861	0.420787	0.427647	0.434419	0.441082	0.447613	0.453991	0.460193	0.466198	0.471984	0.47753	0.48281	0.487807	0.492497	0.496858	0.50087	0.504505	0.507748	0.510575	0.512963	0.51489	0.516335	0.517277	0.517692	0.517559	0.516856	0.515561	0.513652	0.511108	0.507905	0.504024	0.499441	0.494134	0.488082	0.481263	0.473655	0.465235	0.455983	0.445875	0.434891	0.423011	0.410313	0.396977	0.38319
Prdx1	49.361	4.9083e-10	1.3762e-05	0.0150623	0.0321622	0.0492256	0.0662161	0.0830971	0.0998322	0.116385	0.132719	0.148797	0.164584	0.180042	0.195136	0.20983	0.224083	0.237863	0.251132	0.263855	0.27599	0.287512	0.298374	0.308543	0.317983	0.326656	0.334527	0.341558	0.347715	0.352959	0.357255	0.360566	0.362855	0.364087	0.364224	0.363231	0.36107	0.357705	0.3531	0.347219	0.340024	0.331479	0.321548	0.310195	0.297382	0.283079	0.267396	0.250599	0.23296
Hspe1	33.778	8.2749e-07	0.023129	-0.33442	-0.326489	-0.318564	-0.310655	-0.302766	-0.294907	-0.287084	-0.279304	-0.271575	-0.263904	-0.256297	-0.248764	-0.24131	-0.233942	-0.226668	-0.219496	-0.212432	-0.20548	-0.198658	-0.191963	-0.185405	-0.178992	-0.172731	-0.166628	-0.160692	-0.15493	-0.149348	-0.143955	-0.138756	-0.13376	-0.128974	-0.124405	-0.120059	-0.115946	-0.11207	-0.108441	-0.105064	-0.101948	-0.0990999	-0.0965262	-0.0942344	-0.0922319	-0.0905253	-0.0891073	-0.0879553	-0.087046
Rps18	42.244	1.4845e-08	0.00041584	0.0347074	0.0382191	0.0417261	0.0452239	0.0487078	0.0521732	0.0556155	0.0590299	0.062412	0.065757	0.0690603	0.0723174	0.075523	0.078674	0.0817644	0.0847899	0.087746	0.090628	0.0934314	0.0961514	0.0987834	0.101323	0.103765	0.106105	0.108339	0.110462	0.112469	0.114355	0.116117	0.117749	0.119247	0.120606	0.121821	0.122888	0.123802	0.124559	0.125154	0.125582	0.125839	0.12592	0.125821	0.125536	0.125062	0.124416	0.123636	0.12276
Ncl	39.364	5.86e-08	0.0016403	-0.0905335	-0.0907751	-0.0910122	-0.0912401	-0.0914542	-0.09165	-0.0918229	-0.0919683	-0.0920816	-0.0921583	-0.0921938	-0.0921835	-0.092123	-0.092007	-0.0918318	-0.0915924	-0.0912843	-0.090903	-0.0904435	-0.0899018	-0.089273	-0.0885526	-0.087736	-0.0868186	-0.0857958	-0.0846631	-0.0834159	-0.0820496	-0.0805595	-0.0789412	-0.0771901	-0.0753015	-0.0732709	-0.0710937	-0.0687653	-0.0662812	-0.0636367	-0.0608273	-0.0578485	-0.0546955	-0.0513639	-0.047849	-0.0441473	-0.0402821	-0.0363064	-0.032274
Eef1g	39.483	5.5358e-08	0.0015496	-0.194415	-0.175342	-0.156299	-0.137314	-0.118418	-0.0996403	-0.0810099	-0.0625566	-0.0443098	-0.0262991	-0.00855399	0.00889603	0.026021	0.0427928	0.0591805	0.075155	0.090687	0.10575	0.120305	0.134332	0.147798	0.160674	0.172931	0.184538	0.195466	0.205687	0.215169	0.223885	0.231803	0.238896	0.245132	0.250484	0.25492	0.258412	0.260931	0.262446	0.262928	0.262348	0.260676	0.257883	0.253939	0.248815	0.242483	0.234997	0.226495	0.21712
Pebp1	33.133	1.1218e-06	0.031351	0.0247306	0.0242482	0.0237786	0.0233343	0.022928	0.0225724	0.0222802	0.022064	0.0219365	0.0219104	0.0219983	0.0222129	0.022567	0.0230731	0.0237439	0.0245922	0.0256305	0.026872	0.0283281	0.0300128	0.0319381	0.034117	0.0365619	0.0392856	0.0423008	0.0456201	0.0492562	0.0532218	0.0575296	0.0621921	0.0672222	0.0726324	0.0784354	0.084644	0.0912707	0.0983283	0.105829	0.113787	0.122213	0.131121	0.140522	0.150431	0.160857	0.171751	0.182994	0.19447
Mif	53.716	6.036e-11	1.6932e-06	-0.1707	-0.150342	-0.130011	-0.109735	-0.0895426	-0.0694604	-0.0495165	-0.0297384	-0.0101538	0.00920963	0.0283243	0.0471625	0.065697	0.0838992	0.101742	0.119198	0.13624	0.15284	0.168969	0.1846	0.199707	0.214261	0.228234	0.241599	0.254328	0.266394	0.277769	0.288426	0.298335	0.307471	0.315806	0.323311	0.329959	0.335722	0.340574	0.344485	0.347429	0.349378	0.350304	0.35018	0.348978	0.34667	0.343232	0.338713	0.333248	0.32697
Npm1	93.392	2.5039e-19	7.0419e-15	0.126226	0.125573	0.124931	0.124314	0.123733	0.1232	0.122728	0.122328	0.122013	0.121794	0.121684	0.121695	0.12184	0.122127	0.122573	0.123187	0.123983	0.12497	0.126167	0.127578	0.129219	0.131102	0.133239	0.135641	0.138321	0.141291	0.144562	0.148148	0.15206	0.15631	0.16091	0.165873	0.171209	0.176933	0.183055	0.189588	0.196543	0.203933	0.21177	0.220066	0.228833	0.238083	0.247827	0.258027	0.268597	0.27945
Pdia6	65.789	1.7549e-13	4.9283e-09	0.734432	0.743141	0.751845	0.76054	0.769221	0.777884	0.786524	0.795136	0.803716	0.812259	0.82076	0.829216	0.83762	0.84597	0.85426	0.862486	0.870642	0.87872	0.886729	0.894651	0.902485	0.910227	0.917873	0.925417	0.932855	0.940183	0.947396	0.954489	0.961457	0.968297	0.975004	0.981572	0.987998	0.994276	1.0004	1.00637	1.01218	1.01782	1.0233	1.02859	1.03371	1.03865	1.04339	1.04794	1.05227	1.0564
Rps5	78.622	3.4111e-16	9.5878e-12	0.0694159	0.0741876	0.0789578	0.0837251	0.088488	0.0932452	0.0979952	0.102736	0.107468	0.112187	0.116894	0.121586	0.12626	0.130921	0.135562	0.140181	0.14478	0.14935	0.153906	0.15843	0.162927	0.167396	0.171833	0.176239	0.180612	0.184951	0.189253	0.193517	0.197743	0.201928	0.206071	0.210171	0.214226	0.218235	0.222196	0.226108	0.229969	0.233779	0.237535	0.241236	0.244881	0.248468	0.251995	0.255445	0.258785	0.26198
Plac8	71.332	1.1876e-14	3.3367e-10	0.733882	0.741261	0.748644	0.756034	0.763436	0.770853	0.778289	0.785747	0.793232	0.800747	0.808295	0.815882	0.82351	0.831183	0.838905	0.84668	0.854511	0.8624	0.870358	0.878382	0.886477	0.894647	0.902897	0.911229	0.919648	0.928158	0.936761	0.945463	0.954266	0.963175	0.972193	0.981325	0.990572	0.999941	1.00943	1.01905	1.02881	1.0387	1.04872	1.05889	1.06921	1.07968	1.0903	1.10105	1.11187	1.1227
Calr	48.122	8.9022e-10	2.4957e-05	0.132318	0.140486	0.148664	0.156865	0.165099	0.173378	0.181713	0.190115	0.198595	0.207164	0.215834	0.224615	0.23352	0.242557	0.25174	0.26108	0.270587	0.28027	0.290147	0.300223	0.310511	0.321023	0.331768	0.34276	0.354008	0.365524	0.377319	0.389404	0.40179	0.414489	0.427512	0.44087	0.454574	0.468634	0.483063	0.497872	0.513071	0.528673	0.544687	0.561125	0.577999	0.595319	0.613094	0.631273	0.649738	0.66837
Manf	35.754	3.251e-07	0.009092	0.657224	0.653361	0.649505	0.64566	0.641833	0.638029	0.634255	0.630516	0.626818	0.623168	0.61957	0.616032	0.61256	0.609155	0.605828	0.602584	0.599427	0.59637	0.593404	0.590548	0.587804	0.585178	0.582675	0.580302	0.578065	0.575968	0.574019	0.572223	0.570586	0.569113	0.567812	0.566687	0.565744	0.56499	0.56443	0.564071	0.563917	0.563975	0.564252	0.564751	0.565481	0.566446	0.56765	0.569056	0.570577	0.57212
Alas1	34.612	5.5807e-07	0.015603	-0.109959	-0.11461	-0.119241	-0.123832	-0.128364	-0.132817	-0.13717	-0.141405	-0.145501	-0.149438	-0.153197	-0.156758	-0.1601	-0.163205	-0.166053	-0.168623	-0.170895	-0.17285	-0.174469	-0.175731	-0.176616	-0.177105	-0.177178	-0.176815	-0.175996	-0.174701	-0.172911	-0.170605	-0.167765	-0.164369	-0.160399	-0.155834	-0.150655	-0.144841	-0.138374	-0.131233	-0.123398	-0.114849	-0.105567	-0.0955327	-0.084725	-0.0731246	-0.0607131	-0.047515	-0.0336011	-0.019045
Impdh1	40.621	3.2196e-08	0.00090148	-0.0991446	-0.110726	-0.122285	-0.1338	-0.145247	-0.156605	-0.16785	-0.178961	-0.189916	-0.200691	-0.211264	-0.221614	-0.23172	-0.241551	-0.251094	-0.260323	-0.269216	-0.27775	-0.285905	-0.293656	-0.300981	-0.307858	-0.314264	-0.320178	-0.325576	-0.330437	-0.334737	-0.338455	-0.341569	-0.344055	-0.345891	-0.347055	-0.347525	-0.347277	-0.346291	-0.344542	-0.34201	-0.338671	-0.334504	-0.329484	-0.323592	-0.316803	-0.309098	-0.30052	-0.291186	-0.28121
Cst7	46.166	2.2743e-09	6.3747e-05	-0.0603965	-0.0723065	-0.0841841	-0.095997	-0.107713	-0.119299	-0.130723	-0.141953	-0.152956	-0.1637	-0.174153	-0.184282	-0.19405	-0.203439	-0.212402	-0.220912	-0.228936	-0.23644	-0.243397	-0.24977	-0.255527	-0.260636	-0.265066	-0.268783	-0.271755	-0.27395	-0.275336	-0.275879	-0.275549	-0.274311	-0.272135	-0.268987	-0.264834	-0.259646	-0.253389	-0.246031	-0.23754	-0.227883	-0.217028	-0.204942	-0.191593	-0.176949	-0.160981	-0.14375	-0.125418	-0.10615
Ifngr1	46.115	2.3304e-09	6.5317e-05	-0.0779759	-0.0872971	-0.0966017	-0.105873	-0.115096	-0.124252	-0.133326	-0.142301	-0.15116	-0.159888	-0.168467	-0.176882	-0.18511	-0.19315	-0.200971	-0.208561	-0.215904	-0.22298	-0.229782	-0.236285	-0.242474	-0.248333	-0.253846	-0.258996	-0.263768	-0.268143	-0.272107	-0.275642	-0.278732	-0.28136	-0.28351	-0.285165	-0.28631	-0.286927	-0.287	-0.286513	-0.285448	-0.28379	-0.281522	-0.278628	-0.275091	-0.270894	-0.266023	-0.260498	-0.254378	-0.24773
Gstm1	120.551	4.0733e-25	1.1465e-20	-0.109728	-0.109853	-0.10997	-0.110071	-0.110148	-0.110192	-0.110197	-0.110154	-0.110055	-0.109892	-0.109657	-0.109342	-0.10894	-0.108439	-0.107836	-0.107121	-0.106286	-0.10532	-0.104224	-0.102982	-0.101587	-0.100032	-0.0983092	-0.0964104	-0.0943277	-0.0920531	-0.0895785	-0.0868959	-0.0839974	-0.080875	-0.0775206	-0.0739262	-0.0700839	-0.0659857	-0.0616235	-0.0569894	-0.0520754	-0.0468734	-0.0413755	-0.0355737	-0.0294599	-0.0230262	-0.016266	-0.0092117	-0.0019382	0.0054772
Ctsg	98.132	2.457e-20	6.9108e-16	0.138289	0.147974	0.157651	0.167312	0.176949	0.186555	0.196122	0.205641	0.215106	0.224507	0.233838	0.24309	0.25226	0.261328	0.270298	0.279157	0.287899	0.29651	0.304997	0.313338	0.321529	0.329564	0.337433	0.345129	0.352645	0.359973	0.367103	0.37403	0.380744	0.387238	0.393505	0.399536	0.405323	0.410858	0.416135	0.421144	0.425878	0.430329	0.43449	0.438352	0.441908	0.445149	0.448069	0.450687	0.45305	0.45521
Hdc	57.186	1.1307e-11	3.1738e-07	-0.254126	-0.257891	-0.261642	-0.265363	-0.269041	-0.272661	-0.276207	-0.279666	-0.283023	-0.286263	-0.289372	-0.292335	-0.29514	-0.297765	-0.300203	-0.302436	-0.304451	-0.30623	-0.307766	-0.309037	-0.31003	-0.310732	-0.311128	-0.311202	-0.310942	-0.310331	-0.309355	-0.308	-0.306251	-0.304094	-0.301514	-0.298496	-0.295025	-0.291088	-0.28667	-0.281756	-0.276331	-0.270381	-0.263891	-0.256847	-0.249234	-0.241037	-0.232245	-0.222913	-0.21317	-0.20315
Fgl2	41.206	2.4361e-08	0.00068219	0.0102776	0.00045045	-0.0093578	-0.0191282	-0.028842	-0.0384801	-0.0480237	-0.0574539	-0.0667517	-0.0758984	-0.0848749	-0.0936623	-0.10224	-0.110595	-0.118702	-0.126544	-0.134103	-0.14136	-0.148294	-0.154889	-0.161124	-0.166982	-0.172442	-0.177487	-0.182097	-0.186253	-0.189937	-0.193129	-0.19581	-0.197963	-0.199567	-0.200604	-0.201056	-0.200902	-0.200124	-0.198704	-0.196622	-0.19386	-0.190398	-0.186218	-0.181301	-0.175627	-0.169182	-0.162015	-0.154255	-0.14603
Hspa5	34.505	5.8695e-07	0.016409	0.168377	0.185133	0.20187	0.218571	0.235218	0.251792	0.268276	0.284651	0.300899	0.317002	0.332942	0.348701	0.36426	0.379602	0.394708	0.409561	0.424142	0.43843	0.452415	0.466072	0.479384	0.492333	0.504902	0.517072	0.528826	0.540144	0.55101	0.561404	0.571309	0.580706	0.589578	0.597906	0.605672	0.612858	0.619447	0.625419	0.630756	0.635442	0.639456	0.642782	0.645401	0.647296	0.648448	0.648869	0.648599	0.64768
Nkg7	157.251	5.6812e-33	1.6002e-28	-0.397388	-0.400528	-0.40365	-0.406737	-0.409772	-0.412737	-0.415614	-0.418386	-0.421036	-0.423547	-0.425899	-0.428077	-0.43006	-0.431839	-0.433387	-0.434691	-0.435733	-0.43649	-0.436959	-0.437108	-0.436926	-0.436394	-0.435494	-0.43421	-0.432524	-0.430418	-0.427875	-0.424878	-0.421408	-0.417449	-0.412982	-0.407992	-0.402459	-0.396366	-0.389697	-0.382433	-0.374557	-0.366052	-0.356899	-0.347083	-0.336584	-0.325386	-0.313474	-0.300907	-0.287825	-0.27437
Vat1	54.284	4.5894e-11	1.2876e-06	-0.434801	-0.428378	-0.42196	-0.415554	-0.409164	-0.402796	-0.396456	-0.390149	-0.383881	-0.377657	-0.371482	-0.365363	-0.3593	-0.353312	-0.347391	-0.341548	-0.335787	-0.33012	-0.324537	-0.319058	-0.313684	-0.30842	-0.303273	-0.298247	-0.293347	-0.288581	-0.283952	-0.279467	-0.275131	-0.270949	-0.266928	-0.263072	-0.259387	-0.255879	-0.252553	-0.249416	-0.246471	-0.243725	-0.241183	-0.238851	-0.236734	-0.234838	-0.233169	-0.231733	-0.230539	-0.2296
Rgcc	100.796	6.6583e-21	1.873e-16	-0.407731	-0.405748	-0.403756	-0.401747	-0.399709	-0.397636	-0.395518	-0.393345	-0.391108	-0.3888	-0.386409	-0.383928	-0.38135	-0.378658	-0.375851	-0.372917	-0.369847	-0.36663	-0.363264	-0.359732	-0.356028	-0.352143	-0.348067	-0.343793	-0.339309	-0.334609	-0.329682	-0.324519	-0.319112	-0.313451	-0.307527	-0.301332	-0.294856	-0.288089	-0.281024	-0.273651	-0.265961	-0.257944	-0.249593	-0.240897	-0.231848	-0.222436	-0.212655	-0.202546	-0.192205	-0.18173
Srgn	214.191	3.3323e-45	9.3942e-41	-0.307788	-0.30963	-0.311456	-0.313252	-0.315002	-0.31669	-0.318301	-0.31982	-0.321231	-0.322519	-0.323669	-0.324665	-0.32549	-0.326133	-0.326575	-0.326802	-0.326798	-0.32655	-0.326037	-0.325248	-0.324168	-0.322779	-0.321068	-0.319018	-0.316615	-0.313842	-0.310685	-0.307128	-0.303156	-0.298752	-0.293903	-0.288592	-0.282805	-0.276525	-0.269738	-0.262428	-0.254579	-0.246177	-0.237205	-0.227649	-0.217493	-0.206722	-0.195323	-0.183337	-0.170871	-0.15803
Atp8b4	34.249	6.6254e-07	0.018521	0.728285	0.698829	0.669416	0.640088	0.61089	0.581864	0.553052	0.524499	0.496247	0.468339	0.440818	0.413727	0.38711	0.361008	0.335466	0.310526	0.28623	0.26262	0.239748	0.217646	0.196362	0.175938	0.156417	0.137842	0.120257	0.103704	0.088226	0.0738665	0.0606682	0.0486743	0.0379277	0.0284714	0.0203484	0.0136018	0.0082746	0.0044097	0.00205021	0.00123913	0.0020195	0.0044342	0.0085264	0.014339	0.0219115	0.0311883	0.0420093	0.054209
Prss57	144.574	2.9586e-30	8.3332e-26	-0.438384	-0.431461	-0.424537	-0.417609	-0.410675	-0.403735	-0.396786	-0.389827	-0.382856	-0.37587	-0.368869	-0.361851	-0.35481	-0.347756	-0.340675	-0.33357	-0.326439	-0.31928	-0.312093	-0.304873	-0.297621	-0.290334	-0.283011	-0.275649	-0.268248	-0.260805	-0.253319	-0.245787	-0.238209	-0.230582	-0.222905	-0.215176	-0.207393	-0.199555	-0.191659	-0.183705	-0.17569	-0.167612	-0.159471	-0.151263	-0.142988	-0.134643	-0.126229	-0.117781	-0.109377	-0.1011
Mpo	66.788	1.0804e-13	3.0346e-09	0.81986	0.819161	0.818465	0.817776	0.817098	0.816434	0.815789	0.815165	0.814567	0.813998	0.813461	0.812961	0.8125	0.812084	0.811714	0.811395	0.811131	0.81092	0.81078	0.8107	0.81069	0.810752	0.81089	0.811108	0.81141	0.811798	0.812277	0.812851	0.813522	0.814295	0.815174	0.816161	0.81726	0.818476	0.819812	0.82127	0.822856	0.824572	0.826423	0.828411	0.830541	0.832816	0.835239	0.837798	0.840462	0.8432
B4galt6	175.926	5.5892e-37	1.5746e-32	-0.410649	-0.409067	-0.407482	-0.405892	-0.404292	-0.40268	-0.401053	-0.399407	-0.39774	-0.396049	-0.394331	-0.392582	-0.3908	-0.388981	-0.387123	-0.385222	-0.383276	-0.38128	-0.379234	-0.377133	-0.374974	-0.372754	-0.37047	-0.368119	-0.365699	-0.363205	-0.360635	-0.357987	-0.355256	-0.35244	-0.349536	-0.346541	-0.343452	-0.340265	-0.336978	-0.333588	-0.330091	-0.326485	-0.322766	-0.318932	-0.314979	-0.310904	-0.306706	-0.302399	-0.298016	-0.29359
Ms4a3	240.592	6.9174e-51	1.9505e-46	-0.419182	-0.41252	-0.405858	-0.399195	-0.392531	-0.385867	-0.379201	-0.372533	-0.365864	-0.359193	-0.352519	-0.345843	-0.33916	-0.332483	-0.325797	-0.319108	-0.312416	-0.30572	-0.299018	-0.292312	-0.285601	-0.278886	-0.272165	-0.265438	-0.258705	-0.251967	-0.245222	-0.23847	-0.231711	-0.224945	-0.218172	-0.211391	-0.204602	-0.197805	-0.191	-0.184186	-0.177363	-0.170531	-0.163689	-0.156837	-0.149976	-0.143104	-0.136222	-0.129332	-0.122439	-0.11555
Cerk	41.53	2.0878e-08	0.0005847	-0.389866	-0.381346	-0.372838	-0.364355	-0.355909	-0.347512	-0.339178	-0.330917	-0.322742	-0.314667	-0.306703	-0.298862	-0.29116	-0.2836	-0.276204	-0.26898	-0.261942	-0.2551	-0.248471	-0.242063	-0.235889	-0.229963	-0.224295	-0.2189	-0.213788	-0.208973	-0.204467	-0.200282	-0.19643	-0.192924	-0.189776	-0.186999	-0.184604	-0.182605	-0.181013	-0.179841	-0.179101	-0.178806	-0.178968	-0.1796	-0.180712	-0.182319	-0.184431	-0.187024	-0.190035	-0.1934
Tmx4	55.428	2.6424e-11	7.4146e-07	-0.310329	-0.305195	-0.300069	-0.294957	-0.289867	-0.284807	-0.279783	-0.274803	-0.269875	-0.265005	-0.260201	-0.25547	-0.25082	-0.246257	-0.241789	-0.237424	-0.233169	-0.22903	-0.225017	-0.221136	-0.217393	-0.213796	-0.210354	-0.207072	-0.203959	-0.201021	-0.198267	-0.195703	-0.193336	-0.191174	-0.189225	-0.187495	-0.185993	-0.184724	-0.183697	-0.182919	-0.182397	-0.182139	-0.182151	-0.182442	-0.183018	-0.183887	-0.185055	-0.1865	-0.188171	-0.19001
Gfi1	188.124	1.3411e-39	3.7793e-35	-0.350795	-0.348978	-0.347164	-0.345355	-0.343554	-0.341763	-0.339986	-0.338226	-0.336483	-0.334763	-0.333066	-0.331396	-0.32976	-0.328147	-0.326573	-0.325037	-0.323541	-0.32209	-0.32068	-0.31932	-0.318011	-0.316755	-0.315556	-0.314416	-0.313337	-0.312322	-0.311374	-0.310495	-0.309689	-0.308957	-0.308304	-0.30773	-0.307239	-0.306834	-0.306517	-0.306291	-0.306158	-0.306122	-0.306185	-0.306349	-0.306618	-0.306993	-0.307478	-0.308072	-0.30877	-0.30957
Prtn3	144.499	3.0703e-30	8.6476e-26	0.560257	0.556448	0.552643	0.548846	0.545061	0.541292	0.537544	0.53382	0.530124	0.526461	0.522835	0.519249	0.51571	0.512216	0.508777	0.505395	0.502074	0.49882	0.495631	0.492517	0.48948	0.486525	0.483656	0.480876	0.478189	0.4756	0.473113	0.470732	0.46846	0.466302	0.464263	0.462345	0.460554	0.458892	0.457365	0.455977	0.45473	0.45363	0.452681	0.451886	0.45125	0.450777	0.45047	0.450332	0.450362	0.45056
Ptgr1	53.481	6.7576e-11	1.8956e-06	-0.0549116	-0.0569814	-0.0590437	-0.0610911	-0.0631161	-0.0651115	-0.0670696	-0.068983	-0.0708444	-0.0726462	-0.0743811	-0.0760415	-0.07762	-0.0791093	-0.0805018	-0.0817901	-0.0829668	-0.084024	-0.0849555	-0.0857527	-0.0864084	-0.0869153	-0.0872659	-0.0874528	-0.0874686	-0.0873057	-0.0869568	-0.0864143	-0.085671	-0.0847192	-0.0835517	-0.0821608	-0.0805393	-0.0786797	-0.0765744	-0.0742161	-0.0715974	-0.0687107	-0.0655486	-0.0621038	-0.0583687	-0.054336	-0.0499997	-0.0453975	-0.0406144	-0.035738
Arsb	49.085	5.6041e-10	1.5712e-05	-0.248405	-0.245163	-0.241918	-0.238668	-0.23541	-0.232141	-0.22886	-0.225562	-0.222247	-0.218911	-0.215551	-0.212165	-0.20875	-0.205304	-0.201824	-0.198307	-0.194752	-0.19115	-0.187512	-0.183823	-0.180085	-0.176294	-0.172448	-0.168545	-0.164582	-0.160556	-0.156465	-0.152306	-0.148077	-0.143774	-0.139396	-0.134939	-0.130401	-0.12578	-0.121073	-0.116277	-0.111389	-0.106407	-0.101329	-0.0961516	-0.0908723	-0.0854885	-0.0799987	-0.0744291	-0.0688369	-0.063281
Cldn15	103.417	1.8413e-21	5.1802e-17	-0.0949132	-0.0992333	-0.103549	-0.107857	-0.112151	-0.116429	-0.120685	-0.124915	-0.129116	-0.133282	-0.13741	-0.141495	-0.14553	-0.14952	-0.153452	-0.157324	-0.161131	-0.16487	-0.168537	-0.172126	-0.175635	-0.179058	-0.182391	-0.18563	-0.188771	-0.19181	-0.194741	-0.197562	-0.200267	-0.202853	-0.205315	-0.207648	-0.209849	-0.211914	-0.213837	-0.215615	-0.217244	-0.218718	-0.220035	-0.221189	-0.222177	-0.222994	-0.223636	-0.224095	-0.224364	-0.22443
Mgl2	53.975	5.3277e-11	1.4946e-06	-0.328296	-0.321104	-0.313918	-0.306744	-0.299587	-0.292455	-0.285351	-0.278284	-0.271257	-0.264279	-0.257353	-0.250487	-0.24369	-0.236956	-0.230303	-0.223732	-0.217251	-0.21086	-0.204579	-0.1984	-0.192333	-0.186385	-0.180561	-0.174867	-0.16931	-0.163894	-0.158627	-0.153514	-0.148561	-0.143774	-0.139158	-0.13472	-0.130466	-0.126401	-0.122531	-0.118863	-0.115403	-0.112155	-0.109127	-0.106324	-0.103751	-0.101416	-0.0993236	-0.0974806	-0.0958946	-0.094573
Elane	187.408	1.9112e-39	5.3855e-35	-0.174428	-0.164606	-0.154787	-0.144975	-0.135171	-0.125378	-0.115601	-0.105841	-0.0961017	-0.0863858	-0.0766963	-0.0670362	-0.057408	-0.0478157	-0.0382613	-0.0287479	-0.0192786	-0.0098562	-0.00048373	0.0088359	0.0180998	0.0273049	0.0364485	0.0455274	0.0545388	0.0634798	0.0723474	0.0811387	0.0898508	0.0984806	0.107025	0.115482	0.123848	0.13212	0.140294	0.148369	0.156342	0.164209	0.171967	0.179613	0.187145	0.19456	0.201854	0.209021	0.216049	0.22293
Atp6ap2	57.707	8.7904e-12	2.4674e-07	-0.248117	-0.247778	-0.247428	-0.247056	-0.246652	-0.246204	-0.245703	-0.245136	-0.244493	-0.243763	-0.242936	-0.242001	-0.24095	-0.239761	-0.238435	-0.236957	-0.235317	-0.2335	-0.231505	-0.229312	-0.226912	-0.224296	-0.221452	-0.218369	-0.215037	-0.211445	-0.207582	-0.203437	-0.198999	-0.194257	-0.189201	-0.183819	-0.178102	-0.172037	-0.165615	-0.158824	-0.151653	-0.144092	-0.13613	-0.127756	-0.118958	-0.109728	-0.100054	-0.0899817	-0.0796129	-0.069052
Neu1	36.453	2.3349e-07	0.0065322	-0.199685	-0.20156	-0.203426	-0.205274	-0.207094	-0.208878	-0.210616	-0.2123	-0.213919	-0.215466	-0.216931	-0.218304	-0.21958	-0.220741	-0.221787	-0.222704	-0.223485	-0.22412	-0.224601	-0.224916	-0.225059	-0.22502	-0.224789	-0.224357	-0.223716	-0.222856	-0.221768	-0.220443	-0.218871	-0.217045	-0.214954	-0.212589	-0.209943	-0.207004	-0.203764	-0.200214	-0.196346	-0.192149	-0.187615	-0.182734	-0.177498	-0.171897	-0.165924	-0.159618	-0.153069	-0.14637
Ap3s1	40.182	3.9697e-08	0.0011115	0.196128	0.187201	0.178287	0.169403	0.160562	0.151779	0.143068	0.134444	0.12592	0.117512	0.109234	0.1011	0.093125	0.0853234	0.0777092	0.0702971	0.0631014	0.056137	0.0494172	0.0429576	0.0367721	0.0308754	0.0252817	0.0200055	0.0150612	0.0104633	0.0062262	0.0023644	-0.0011078	-0.00417583	-0.0068254	-0.0090419	-0.0108111	-0.0121184	-0.0129495	-0.0132899	-0.0131252	-0.0124409	-0.0112226	-0.0094558	-0.0071263	-0.0042194	-0.0007211	0.0033754	0.0080686	0.013357
Pnp	56.502	1.5739e-11	4.4172e-07	-0.366118	-0.363239	-0.360364	-0.357497	-0.354643	-0.351806	-0.34899	-0.346199	-0.343437	-0.340709	-0.338019	-0.335371	-0.33277	-0.330218	-0.327722	-0.325284	-0.32291	-0.3206	-0.318367	-0.316207	-0.314127	-0.312131	-0.310223	-0.308408	-0.30669	-0.305073	-0.303561	-0.302158	-0.300869	-0.299697	-0.298648	-0.297725	-0.296932	-0.296274	-0.295754	-0.295378	-0.295149	-0.295071	-0.295149	-0.295387	-0.295789	-0.296359	-0.297101	-0.297988	-0.298964	-0.29997
Sgms2	67.64	7.1446e-14	2.0069e-09	-0.17207	-0.177299	-0.182509	-0.18768	-0.192792	-0.197827	-0.202764	-0.207584	-0.212268	-0.216796	-0.22115	-0.225308	-0.22925	-0.232963	-0.23642	-0.239605	-0.242499	-0.24508	-0.247331	-0.249231	-0.250761	-0.251902	-0.252634	-0.252938	-0.252794	-0.252182	-0.251084	-0.24948	-0.24735	-0.244676	-0.241436	-0.237613	-0.233186	-0.228136	-0.222443	-0.216089	-0.209053	-0.201316	-0.192859	-0.183663	-0.173707	-0.162972	-0.151442	-0.139175	-0.126313	-0.113
Prom1	95.764	7.8384e-20	2.2045e-15	-0.323866	-0.322561	-0.321259	-0.319963	-0.318677	-0.317404	-0.316146	-0.314907	-0.31369	-0.312498	-0.311335	-0.310203	-0.30911	-0.308047	-0.307029	-0.306055	-0.305128	-0.30425	-0.303428	-0.302662	-0.301955	-0.301312	-0.300735	-0.300227	-0.299792	-0.299432	-0.299151	-0.298952	-0.298838	-0.298813	-0.298878	-0.299038	-0.299296	-0.299655	-0.300118	-0.300688	-0.301368	-0.302162	-0.303072	-0.304102	-0.305254	-0.306533	-0.307941	-0.309461	-0.311056	-0.31269
Vcam1	139.185	4.2178e-29	1.1876e-24	-0.279183	-0.280809	-0.28243	-0.284044	-0.285647	-0.287234	-0.288803	-0.290348	-0.291867	-0.293355	-0.294809	-0.296225	-0.2976	-0.298926	-0.300205	-0.30143	-0.302598	-0.3037	-0.304747	-0.30572	-0.306621	-0.307446	-0.308191	-0.308852	-0.309425	-0.309906	-0.310293	-0.31058	-0.310764	-0.310841	-0.310808	-0.310661	-0.310395	-0.310007	-0.309493	-0.30885	-0.308073	-0.307159	-0.306104	-0.304904	-0.303556	-0.302055	-0.300398	-0.298602	-0.296703	-0.29474
Ogfrl1	45.405	3.2755e-09	9.1788e-05	-0.490517	-0.475849	-0.461203	-0.446598	-0.432057	-0.417601	-0.40325	-0.389026	-0.37495	-0.361043	-0.347327	-0.333821	-0.32055	-0.30753	-0.294786	-0.282338	-0.270206	-0.25841	-0.24698	-0.235927	-0.225276	-0.215047	-0.205263	-0.195943	-0.18711	-0.178784	-0.170987	-0.163739	-0.157062	-0.150977	-0.145505	-0.140667	-0.136485	-0.132979	-0.13017	-0.128081	-0.126731	-0.126143	-0.126336	-0.127333	-0.129154	-0.131821	-0.135352	-0.13969	-0.144694	-0.15022
Gatm	43.949	6.5757e-09	0.00018424	0.24941	0.25139	0.253352	0.255281	0.257159	0.25897	0.260696	0.262322	0.263829	0.265202	0.266422	0.267475	0.26834	0.269006	0.269451	0.269661	0.269617	0.2693	0.268704	0.267801	0.266577	0.265017	0.263102	0.260817	0.258144	0.255066	0.251567	0.247629	0.243237	0.238372	0.233019	0.22716	0.220778	0.213857	0.20638	0.198329	0.189689	0.180442	0.170571	0.160059	0.14889	0.137047	0.124515	0.111353	0.0977	0.083697
Clec12a	221.898	7.32e-47	2.0637e-42	0.210589	0.197183	0.183801	0.170463	0.157192	0.144011	0.130942	0.118008	0.105231	0.0926326	0.0802364	0.0680645	0.056139	0.0444831	0.0331184	0.0220676	0.0113532	0.00099755	-0.0089769	-0.0185477	-0.0276925	-0.0363889	-0.0446143	-0.0523465	-0.0595629	-0.0662411	-0.0723588	-0.0778935	-0.0828227	-0.0871242	-0.0907753	-0.0937537	-0.0960371	-0.0976029	-0.0984287	-0.0984921	-0.0977708	-0.0962422	-0.0938839	-0.0906736	-0.0865888	-0.081607	-0.0757083	-0.0689376	-0.0614114	-0.053249
Xpc	39.795	4.7716e-08	0.0013359	-0.254886	-0.250395	-0.245911	-0.241437	-0.236981	-0.232548	-0.228144	-0.223774	-0.219445	-0.215162	-0.21093	-0.206756	-0.20265	-0.198604	-0.194637	-0.19075	-0.18695	-0.18324	-0.179633	-0.176126	-0.172729	-0.169447	-0.166286	-0.163251	-0.160349	-0.157584	-0.154964	-0.152494	-0.150178	-0.148024	-0.146037	-0.144222	-0.142586	-0.141134	-0.139872	-0.138805	-0.13794	-0.137282	-0.136837	-0.13661	-0.136608	-0.136837	-0.137301	-0.137997	-0.138914	-0.14004
Igsf6	55.913	2.0911e-11	5.8681e-07	-0.121124	-0.11965	-0.118179	-0.116716	-0.115265	-0.11383	-0.112415	-0.111024	-0.10966	-0.108329	-0.107033	-0.105777	-0.10456	-0.1034	-0.102288	-0.10123	-0.100233	-0.099299	-0.0984328	-0.0976382	-0.0969191	-0.0962795	-0.0957235	-0.0952549	-0.0948779	-0.0945962	-0.094414	-0.0943353	-0.0943638	-0.0945038	-0.0947591	-0.0951337	-0.0956315	-0.0962567	-0.0970131	-0.0979047	-0.0989355	-0.100109	-0.101431	-0.102903	-0.10453	-0.106317	-0.108265	-0.11035	-0.112513	-0.1147
Baz1a	60.513	2.2631e-12	6.3535e-08	-0.19209	-0.195877	-0.199657	-0.203424	-0.20717	-0.21089	-0.214577	-0.218223	-0.221823	-0.225369	-0.228855	-0.232275	-0.23562	-0.238886	-0.242064	-0.245149	-0.248133	-0.25101	-0.253775	-0.256418	-0.258935	-0.261318	-0.26356	-0.265656	-0.267597	-0.269378	-0.270992	-0.272432	-0.273692	-0.274764	-0.275643	-0.276321	-0.276791	-0.277048	-0.277084	-0.276893	-0.276467	-0.275801	-0.274888	-0.27372	-0.272292	-0.270597	-0.268627	-0.266392	-0.263914	-0.26122
Fam49b	54.199	4.781e-11	1.3413e-06	-0.0813436	-0.0819438	-0.0825377	-0.0831192	-0.0836819	-0.0842196	-0.084726	-0.0851949	-0.0856201	-0.0859953	-0.0863143	-0.0865707	-0.086758	-0.0868711	-0.0869026	-0.0868465	-0.0866967	-0.086447	-0.0860908	-0.0856223	-0.085035	-0.0843227	-0.0834791	-0.0824981	-0.0813733	-0.0800985	-0.0786674	-0.0770738	-0.0753115	-0.0733742	-0.0712557	-0.0689496	-0.0664498	-0.06375	-0.060844	-0.0577254	-0.0543881	-0.0508258	-0.0470322	-0.0430012	-0.0387264	-0.0342016	-0.0294212	-0.0243967	-0.0191585	-0.013738
Tmed3	53.754	5.9264e-11	1.6625e-06	0.382576	0.358861	0.335193	0.311619	0.288186	0.26494	0.24193	0.219201	0.196802	0.174778	0.153176	0.132045	0.11143	0.0913791	0.0719386	0.0531557	0.0350774	0.017751	0.00122243	-0.0144603	-0.0292505	-0.0431013	-0.0559657	-0.0677967	-0.0785474	-0.0881707	-0.0966197	-0.103847	-0.109807	-0.114451	-0.117733	-0.119606	-0.120023	-0.118936	-0.1163	-0.112066	-0.106189	-0.0986205	-0.089314	-0.0782225	-0.0652992	-0.050497	-0.0337742	-0.0152357	0.0048535	0.02622
Cd37	35.844	3.1154e-07	0.0087135	-0.254825	-0.253395	-0.251969	-0.250551	-0.249145	-0.247755	-0.246386	-0.245041	-0.243725	-0.242442	-0.241195	-0.239989	-0.23883	-0.237715	-0.236656	-0.235653	-0.234712	-0.23384	-0.233029	-0.232296	-0.23164	-0.231066	-0.230577	-0.230178	-0.229873	-0.229665	-0.22956	-0.22956	-0.229671	-0.229895	-0.230238	-0.230703	-0.231295	-0.232017	-0.232873	-0.233868	-0.235006	-0.23629	-0.237726	-0.239316	-0.241065	-0.242977	-0.245055	-0.247281	-0.249613	-0.252
Csf3r	34.565	5.707e-07	0.015955	-0.11907	-0.123517	-0.127956	-0.132381	-0.136783	-0.141156	-0.145492	-0.149784	-0.154024	-0.158204	-0.162319	-0.166359	-0.17032	-0.174189	-0.177963	-0.181634	-0.185194	-0.18864	-0.191953	-0.195136	-0.198179	-0.201074	-0.203814	-0.206392	-0.208799	-0.211029	-0.213075	-0.214928	-0.216582	-0.218029	-0.219262	-0.220273	-0.221055	-0.2216	-0.221902	-0.221952	-0.221744	-0.22127	-0.220523	-0.219495	-0.218178	-0.216566	-0.214652	-0.212441	-0.209953	-0.20721
Tmem248	41.516	2.101e-08	0.00058839	-0.447604	-0.440554	-0.433505	-0.426459	-0.419415	-0.412376	-0.405341	-0.398313	-0.391292	-0.384279	-0.377275	-0.370282	-0.3633	-0.356329	-0.349373	-0.34243	-0.335503	-0.32859	-0.321698	-0.314823	-0.307967	-0.301132	-0.294318	-0.287526	-0.280758	-0.274014	-0.267296	-0.260605	-0.253941	-0.247305	-0.240699	-0.234124	-0.22758	-0.221069	-0.214591	-0.208149	-0.201742	-0.195371	-0.189039	-0.182745	-0.176491	-0.170278	-0.164106	-0.15798	-0.151903	-0.14588
Gsr	100.016	9.7602e-21	2.7454e-16	-0.104709	-0.105501	-0.106293	-0.107086	-0.10788	-0.108675	-0.109472	-0.11027	-0.111072	-0.111875	-0.112682	-0.113493	-0.11431	-0.115125	-0.115947	-0.116774	-0.117607	-0.11844	-0.119287	-0.120137	-0.120993	-0.121855	-0.122725	-0.123602	-0.124487	-0.12538	-0.126281	-0.127191	-0.12811	-0.129039	-0.129978	-0.130926	-0.131885	-0.132855	-0.133836	-0.134828	-0.135833	-0.136849	-0.137878	-0.13892	-0.139975	-0.141043	-0.142124	-0.143204	-0.144248	-0.14522
Anxa3	117.055	2.2723e-24	6.3957e-20	-0.0023177	0.0041938	0.0106947	0.0171743	0.0236219	0.030027	0.0363789	0.042667	0.0488805	0.055009	0.0610417	0.0669679	0.072777	0.0784587	0.0840018	0.0893961	0.0946307	0.099695	0.104578	0.10927	0.11376	0.118037	0.122091	0.12591	0.129484	0.132804	0.135857	0.138633	0.141123	0.143314	0.145197	0.14676	0.147994	0.148887	0.149429	0.149609	0.149417	0.148841	0.147872	0.146499	0.14471	0.142496	0.139847	0.136766	0.133278	0.1294
Sun2	182.572	2.0904e-38	5.8902e-34	-0.444074	-0.439439	-0.434802	-0.430161	-0.425514	-0.42086	-0.416195	-0.411519	-0.40683	-0.402124	-0.397401	-0.392658	-0.38789	-0.383106	-0.378293	-0.373453	-0.368583	-0.36368	-0.358747	-0.353777	-0.34877	-0.343723	-0.338636	-0.333505	-0.32833	-0.323107	-0.317836	-0.312513	-0.307138	-0.301708	-0.29622	-0.290675	-0.285068	-0.279399	-0.273665	-0.267865	-0.261996	-0.256056	-0.250044	-0.243957	-0.237795	-0.231553	-0.225233	-0.218867	-0.212524	-0.20628
Scnn1a	39.462	5.5916e-08	0.0015652	-0.211365	-0.208961	-0.206561	-0.204167	-0.201785	-0.199416	-0.197065	-0.194735	-0.19243	-0.190153	-0.187908	-0.185699	-0.18353	-0.1814	-0.179317	-0.177284	-0.175304	-0.17338	-0.171517	-0.169717	-0.167984	-0.166322	-0.164734	-0.163224	-0.161795	-0.16045	-0.159194	-0.15803	-0.156961	-0.155991	-0.155124	-0.154363	-0.15371	-0.153172	-0.152749	-0.152447	-0.152268	-0.152217	-0.152296	-0.152509	-0.15286	-0.153353	-0.15399	-0.154763	-0.155654	-0.15664
Cited2	36.891	1.8966e-07	0.0053073	-0.147738	-0.148101	-0.148459	-0.148803	-0.149129	-0.149429	-0.149698	-0.149929	-0.150116	-0.150252	-0.150331	-0.150347	-0.15029	-0.150164	-0.149952	-0.149652	-0.149257	-0.14876	-0.148158	-0.147441	-0.146603	-0.14564	-0.144543	-0.143308	-0.141927	-0.140395	-0.138704	-0.136849	-0.134824	-0.132622	-0.130236	-0.127661	-0.124889	-0.121916	-0.118734	-0.115337	-0.111719	-0.107873	-0.103793	-0.0994737	-0.0949075	-0.0900885	-0.0850114	-0.0796981	-0.0742005	-0.068572
Tmbim6	134.262	4.7715e-28	1.3435e-23	-0.175546	-0.183655	-0.191744	-0.199791	-0.207776	-0.215679	-0.223479	-0.231155	-0.238687	-0.246054	-0.253236	-0.260212	-0.26696	-0.273463	-0.279697	-0.285642	-0.291279	-0.29659	-0.301542	-0.306128	-0.310322	-0.314104	-0.317454	-0.32035	-0.322772	-0.3247	-0.326113	-0.326989	-0.32731	-0.327054	-0.3262	-0.324728	-0.322618	-0.319848	-0.316398	-0.312248	-0.307376	-0.301763	-0.295387	-0.288229	-0.280267	-0.27148	-0.261852	-0.251437	-0.240371	-0.22879
Cd63	266.004	2.318e-56	6.5367e-52	-0.400764	-0.402911	-0.405056	-0.407195	-0.409325	-0.411443	-0.413547	-0.415632	-0.417697	-0.419738	-0.421753	-0.423738	-0.42569	-0.427606	-0.429485	-0.431321	-0.433113	-0.43486	-0.436553	-0.438194	-0.439778	-0.441304	-0.442767	-0.444165	-0.445495	-0.446754	-0.447938	-0.449046	-0.450073	-0.451018	-0.451877	-0.452646	-0.453324	-0.453907	-0.454392	-0.454777	-0.455058	-0.455232	-0.455296	-0.455248	-0.455084	-0.454802	-0.454398	-0.453878	-0.453255	-0.45254
Lta4h	268.297	7.4292e-57	2.0951e-52	-0.449476	-0.446951	-0.444417	-0.441861	-0.439275	-0.436648	-0.433969	-0.431228	-0.428415	-0.42552	-0.422531	-0.41944	-0.41624	-0.412908	-0.409445	-0.405839	-0.402078	-0.39815	-0.394051	-0.389764	-0.385282	-0.380594	-0.375689	-0.370557	-0.365189	-0.359573	-0.353699	-0.347558	-0.341138	-0.33443	-0.327422	-0.320106	-0.31247	-0.304505	-0.296199	-0.287543	-0.278527	-0.269139	-0.25937	-0.24921	-0.238648	-0.227673	-0.216278	-0.204508	-0.192467	-0.18026
Atp6v0c	61.507	1.3988e-12	3.9275e-08	0.502461	0.479625	0.456815	0.434057	0.411376	0.388798	0.366349	0.344054	0.321941	0.300033	0.278357	0.256939	0.2358	0.214979	0.194489	0.17436	0.154617	0.13529	0.116395	0.0979665	0.080028	0.062605	0.0457233	0.0294086	0.0136867	-0.0014166	-0.0158755	-0.0296643	-0.0427572	-0.0551284	-0.0667521	-0.0776026	-0.0876541	-0.0968808	-0.105257	-0.112757	-0.119354	-0.125024	-0.12974	-0.133477	-0.136209	-0.137909	-0.138555	-0.138165	-0.136807	-0.13455
Adamts18	51.757	1.5508e-10	4.3495e-06	-0.115885	-0.124836	-0.133769	-0.142666	-0.151508	-0.160278	-0.168958	-0.177529	-0.185974	-0.194273	-0.20241	-0.210366	-0.21812	-0.225662	-0.232967	-0.240018	-0.246797	-0.25329	-0.25947	-0.265327	-0.270839	-0.27599	-0.280761	-0.285134	-0.289091	-0.292613	-0.295683	-0.298283	-0.300394	-0.301998	-0.303078	-0.303614	-0.30359	-0.302986	-0.301786	-0.29997	-0.297521	-0.29442	-0.29065	-0.286192	-0.281029	-0.275142	-0.268514	-0.261185	-0.253251	-0.24481
Gpi1	64.782	2.8597e-13	8.0308e-09	0.228952	0.221185	0.213428	0.205687	0.197972	0.190291	0.182653	0.175065	0.167538	0.160079	0.152696	0.145399	0.1382	0.131095	0.124104	0.117234	0.110491	0.10388	0.097423	0.0911151	0.0849692	0.0789939	0.0731977	0.0675891	0.0621767	0.0569689	0.0519744	0.0472016	0.0426591	0.0383554	0.0342989	0.0304984	0.0269622	0.0236989	0.0207171	0.0180252	0.0156319	0.0135455	0.0117747	0.010328	0.0092139	0.0084409	0.008017	0.007934	0.0081662	0.0086869
Tuba4a	66.908	1.0197e-13	2.8641e-09	-0.0564583	-0.0632287	-0.0699828	-0.0767041	-0.0833765	-0.0899834	-0.0965086	-0.102936	-0.109248	-0.11543	-0.121465	-0.127337	-0.13303	-0.138524	-0.143807	-0.148861	-0.15367	-0.15822	-0.162486	-0.166462	-0.170126	-0.173464	-0.176459	-0.179094	-0.181353	-0.183219	-0.184677	-0.18571	-0.186302	-0.186436	-0.186096	-0.185265	-0.183928	-0.182068	-0.179669	-0.176713	-0.173186	-0.16907	-0.164349	-0.159007	-0.153028	-0.146395	-0.139093	-0.131142	-0.1226	-0.11353
Pxylp1	124.454	5.9716e-26	1.6811e-21	-0.325627	-0.319375	-0.31313	-0.306901	-0.300697	-0.294525	-0.288393	-0.28231	-0.276284	-0.270322	-0.264433	-0.258625	-0.25291	-0.247284	-0.241768	-0.236364	-0.231082	-0.22593	-0.220914	-0.216044	-0.211328	-0.206774	-0.202389	-0.198183	-0.194162	-0.190336	-0.186712	-0.183298	-0.180103	-0.177134	-0.1744	-0.171908	-0.169667	-0.167685	-0.16597	-0.16453	-0.163373	-0.162507	-0.16194	-0.161681	-0.161737	-0.162117	-0.162827	-0.163851	-0.165141	-0.16665
App	51.612	1.663e-10	4.6638e-06	-0.0395354	-0.0452831	-0.0510181	-0.0567279	-0.0623996	-0.0680208	-0.0735787	-0.0790607	-0.0844541	-0.0897463	-0.0949246	-0.0999764	-0.10489	-0.10965	-0.114246	-0.118665	-0.122895	-0.12692	-0.130733	-0.134317	-0.137661	-0.140752	-0.143576	-0.146123	-0.148378	-0.15033	-0.151966	-0.153272	-0.154237	-0.154848	-0.155092	-0.154956	-0.154428	-0.153495	-0.152144	-0.150363	-0.14814	-0.145461	-0.142313	-0.138685	-0.134564	-0.129936	-0.124791	-0.119154	-0.113091	-0.10667
Man2b1	40.657	3.1656e-08	0.00088641	0.811056	0.771699	0.732394	0.693194	0.65415	0.615317	0.576744	0.538486	0.500595	0.463122	0.426121	0.389643	0.35374	0.318467	0.283873	0.250013	0.216938	0.1847	0.153352	0.122947	0.0935366	0.065173	0.0379088	0.0117964	-0.013112	-0.036764	-0.0591072	-0.0800892	-0.0996578	-0.117761	-0.134345	-0.149359	-0.16275	-0.174466	-0.184454	-0.192663	-0.199039	-0.20353	-0.206085	-0.20665	-0.205173	-0.201602	-0.195889	-0.188098	-0.178414	-0.16703
Tcn2	69.58	2.7845e-14	7.8229e-10	0.207318	0.19206	0.176818	0.16161	0.146454	0.131366	0.116363	0.101463	0.0866818	0.0720375	0.0575469	0.0432269	0.029095	0.0151674	0.00146194	-0.0120045	-0.025215	-0.038152	-0.0507994	-0.0631392	-0.0751548	-0.0868289	-0.0981446	-0.109085	-0.119632	-0.12977	-0.139481	-0.148749	-0.157555	-0.165884	-0.173717	-0.181038	-0.187831	-0.194077	-0.199759	-0.204862	-0.209366	-0.213257	-0.216515	-0.219126	-0.22107	-0.222331	-0.222895	-0.222785	-0.222071	-0.22083
Csf2ra	61.018	1.7726e-12	4.9768e-08	-0.0389022	-0.0383912	-0.0378793	-0.0373656	-0.0368493	-0.0363295	-0.0358053	-0.0352758	-0.0347402	-0.0341975	-0.033647	-0.0330877	-0.032519	-0.0319391	-0.0313482	-0.030745	-0.0301286	-0.029498	-0.0288527	-0.0281915	-0.0275137	-0.0268183	-0.0261044	-0.0253712	-0.0246178	-0.0238434	-0.023047	-0.0222277	-0.0213848	-0.0205173	-0.0196243	-0.018705	-0.0177584	-0.0167838	-0.0157802	-0.0147467	-0.0136825	-0.0125867	-0.0114584	-0.0102967	-0.0091008	-0.0078698	-0.0066026	-0.0052955	-0.0039415	-0.0025334
Lbp	69.445	2.9727e-14	8.3514e-10	-0.0528739	-0.0619077	-0.0709271	-0.0799177	-0.0888653	-0.0977554	-0.106574	-0.115306	-0.123937	-0.132453	-0.140841	-0.149084	-0.15717	-0.165082	-0.172808	-0.180333	-0.187643	-0.19472	-0.201557	-0.208134	-0.214437	-0.220453	-0.226167	-0.231565	-0.236633	-0.241356	-0.245719	-0.249709	-0.253311	-0.25651	-0.259293	-0.261645	-0.263551	-0.264997	-0.265969	-0.266452	-0.266433	-0.265896	-0.264827	-0.263213	-0.261038	-0.258288	-0.25495	-0.25105	-0.246652	-0.24183
1700020L24Rik	101.241	5.3536e-21	1.506e-16	-0.406607	-0.394083	-0.381578	-0.36911	-0.356698	-0.344361	-0.332118	-0.319986	-0.307986	-0.296134	-0.284451	-0.272955	-0.26166	-0.250598	-0.239774	-0.229212	-0.21893	-0.20895	-0.199282	-0.189953	-0.180979	-0.172378	-0.16417	-0.156373	-0.149006	-0.142087	-0.135635	-0.129668	-0.124207	-0.119268	-0.114871	-0.111035	-0.107778	-0.105118	-0.103075	-0.101668	-0.100914	-0.100833	-0.101443	-0.102763	-0.104811	-0.107607	-0.111167	-0.115454	-0.120372	-0.12582
Gyg	36.837	1.9461e-07	0.0054453	0.227374	0.209486	0.191622	0.173805	0.156058	0.138404	0.120869	0.103473	0.0862425	0.0691992	0.052367	0.0357693	0.01943	0.00337157	-0.0123817	-0.0278065	-0.0428795	-0.057577	-0.0718762	-0.085753	-0.0991841	-0.112146	-0.124616	-0.136569	-0.147983	-0.158834	-0.169098	-0.178753	-0.187775	-0.196139	-0.203824	-0.210805	-0.217058	-0.222561	-0.22729	-0.231222	-0.234333	-0.236599	-0.237997	-0.238504	-0.238096	-0.23675	-0.234445	-0.231218	-0.227173	-0.22242
Sp140	34.356	6.2999e-07	0.017611	-0.0194677	-0.028337	-0.0371944	-0.0460281	-0.0548262	-0.0635769	-0.0722684	-0.0808887	-0.089426	-0.0978684	-0.106204	-0.114421	-0.12251	-0.130453	-0.138243	-0.145867	-0.153314	-0.16057	-0.167626	-0.174468	-0.181085	-0.187464	-0.193595	-0.199465	-0.205062	-0.210374	-0.21539	-0.220098	-0.224486	-0.228542	-0.232254	-0.23561	-0.238599	-0.241208	-0.243426	-0.245241	-0.246641	-0.247615	-0.248149	-0.248233	-0.247855	-0.247003	-0.245665	-0.24385	-0.241588	-0.23891
Rtn3	34.592	5.633e-07	0.015749	-0.306727	-0.299137	-0.291554	-0.283987	-0.276442	-0.268927	-0.26145	-0.254019	-0.246641	-0.239323	-0.232074	-0.2249	-0.21781	-0.210809	-0.203908	-0.197113	-0.190431	-0.18387	-0.177439	-0.171144	-0.164992	-0.158992	-0.153151	-0.147477	-0.141976	-0.136658	-0.131528	-0.126596	-0.121868	-0.117352	-0.113056	-0.108987	-0.105153	-0.101561	-0.0982186	-0.0951339	-0.0923143	-0.0897673	-0.0875005	-0.0855215	-0.0838378	-0.082457	-0.0813862	-0.0806194	-0.0801363	-0.079916
Ptgs1	41.646	1.9754e-08	0.00055325	-0.270021	-0.268949	-0.267874	-0.266792	-0.2657	-0.264596	-0.263475	-0.262335	-0.261172	-0.259983	-0.258766	-0.257515	-0.25623	-0.254905	-0.253538	-0.252126	-0.250665	-0.24915	-0.247585	-0.245959	-0.244272	-0.24252	-0.2407	-0.238809	-0.236843	-0.234799	-0.232675	-0.230466	-0.22817	-0.225784	-0.223303	-0.220726	-0.218048	-0.215266	-0.212377	-0.209379	-0.206267	-0.203039	-0.19969	-0.196219	-0.192622	-0.188895	-0.185035	-0.181061	-0.177006	-0.17291
Serpinb1c	56.671	1.45e-11	4.0695e-07	-0.290089	-0.286277	-0.282469	-0.278668	-0.274878	-0.271103	-0.267346	-0.263611	-0.259902	-0.256222	-0.252575	-0.248966	-0.2454	-0.241871	-0.238393	-0.234967	-0.231596	-0.22828	-0.225034	-0.22185	-0.218737	-0.215696	-0.212733	-0.209851	-0.207053	-0.204343	-0.201726	-0.199204	-0.196781	-0.194461	-0.192247	-0.190144	-0.188155	-0.186283	-0.184532	-0.182907	-0.18141	-0.180045	-0.178816	-0.177727	-0.176782	-0.175983	-0.175335	-0.174835	-0.174478	-0.17425
Fam107b	33.4	9.8905e-07	0.027643	0.709071	0.680127	0.651232	0.622437	0.593789	0.565338	0.537133	0.509224	0.48166	0.45449	0.427764	0.40153	0.37584	0.350737	0.326277	0.302506	0.279475	0.25723	0.235826	0.215307	0.195724	0.177126	0.159564	0.143085	0.127739	0.113575	0.100644	0.0889929	0.0786724	0.0697313	0.062219	0.0561847	0.0516777	0.0487473	0.0474426	0.0478131	0.0499079	0.0537764	0.0594677	0.0670312	0.0765161	0.0879718	0.101442	0.116824	0.133853	0.15226
Sema4a	42.329	1.4258e-08	0.00039942	-0.259529	-0.249776	-0.240037	-0.230324	-0.22065	-0.21103	-0.201476	-0.192001	-0.182618	-0.173342	-0.164184	-0.155159	-0.14628	-0.137557	-0.129008	-0.120644	-0.112478	-0.10452	-0.0967938	-0.0893022	-0.0820619	-0.075086	-0.0683878	-0.0619805	-0.0558774	-0.0500916	-0.0446363	-0.0395249	-0.0347705	-0.0303863	-0.0263855	-0.0227815	-0.0195874	-0.0168164	-0.0144817	-0.0125966	-0.0111744	-0.0102281	-0.0097711	-0.0098166	-0.0103777	-0.0114678	-0.013099	-0.0152569	-0.0178975	-0.020976
Shfm1	45.405	3.2751e-09	9.178e-05	-0.217411	-0.202004	-0.186608	-0.171232	-0.155888	-0.140585	-0.125334	-0.110146	-0.0950314	-0.0799998	-0.065062	-0.0502285	-0.03551	-0.020916	-0.0064579	0.0078543	0.0220101	0.035999	0.0498108	0.0634349	0.0768609	0.0900783	0.103077	0.115846	0.128375	0.140654	0.152673	0.16442	0.175886	0.18706	0.197932	0.208491	0.218726	0.228628	0.238186	0.24739	0.256228	0.264691	0.272769	0.28045	0.287725	0.294582	0.301012	0.306982	0.312441	0.31734
Mogat2	75.478	1.5788e-15	4.4372e-11	-0.227521	-0.228439	-0.229355	-0.230267	-0.231171	-0.232068	-0.232953	-0.233825	-0.234682	-0.235521	-0.236341	-0.237139	-0.23791	-0.238661	-0.239381	-0.24007	-0.240727	-0.24135	-0.241933	-0.242478	-0.242982	-0.243442	-0.243856	-0.244223	-0.244539	-0.244803	-0.245013	-0.245166	-0.24526	-0.245293	-0.245262	-0.245167	-0.245004	-0.244771	-0.244466	-0.244087	-0.243632	-0.243098	-0.242484	-0.241787	-0.241005	-0.240135	-0.239177	-0.238133	-0.237014	-0.23583
Glrx	44.294	5.573e-09	0.00015615	0.056353	0.0469105	0.0374821	0.0280818	0.0187237	0.00942192	0.00019049	-0.0089565	-0.018005	-0.0269409	-0.0357502	-0.0444187	-0.052932	-0.0612773	-0.0694393	-0.0774042	-0.085158	-0.092687	-0.0999762	-0.107012	-0.113781	-0.120269	-0.12646	-0.132343	-0.137901	-0.143122	-0.147991	-0.152494	-0.156617	-0.160347	-0.163668	-0.166567	-0.169029	-0.171042	-0.17259	-0.173659	-0.174236	-0.174307	-0.173856	-0.172871	-0.171338	-0.169241	-0.166568	-0.163337	-0.159596	-0.1554
Sort1	36.838	1.9455e-07	0.0054437	0.176442	0.164491	0.152558	0.140664	0.128827	0.117067	0.105401	0.0938501	0.0824325	0.0711674	0.0600739	0.049171	0.038478	0.0280134	0.0177969	0.0078472	-0.0018166	-0.011175	-0.02021	-0.0289015	-0.0372308	-0.0451789	-0.0527266	-0.0598549	-0.0665448	-0.0727771	-0.0785329	-0.083793	-0.0885384	-0.09275	-0.0964088	-0.0994957	-0.101992	-0.103877	-0.105134	-0.105743	-0.105684	-0.104939	-0.103489	-0.101315	-0.0983966	-0.094716	-0.0902555	-0.0850449	-0.0791655	-0.072701
Pgd	84.422	2.0118e-17	5.6558e-13	-0.41556	-0.398097	-0.380649	-0.363229	-0.345851	-0.328529	-0.311276	-0.294108	-0.277038	-0.26008	-0.243248	-0.226557	-0.21002	-0.193649	-0.177462	-0.16147	-0.145689	-0.13013	-0.114812	-0.0997454	-0.0849446	-0.0704239	-0.0561974	-0.042279	-0.0286829	-0.0154229	-0.002513	0.0100326	0.0222	0.0339752	0.0453442	0.0562929	0.0668074	0.0768737	0.0864778	0.0956055	0.104243	0.112376	0.119991	0.127074	0.13361	0.139586	0.144989	0.149831	0.154154	0.158
Dstn	212.94	6.194e-45	1.746e-40	-0.538423	-0.523778	-0.509141	-0.494517	-0.479913	-0.465336	-0.450794	-0.436291	-0.421837	-0.407436	-0.393097	-0.378825	-0.36463	-0.350512	-0.336485	-0.322552	-0.308721	-0.295	-0.281391	-0.267905	-0.254549	-0.241328	-0.228249	-0.215319	-0.202545	-0.189934	-0.177493	-0.165227	-0.153145	-0.141252	-0.129556	-0.118063	-0.10678	-0.0957144	-0.0848722	-0.0742605	-0.063886	-0.0537555	-0.0438757	-0.0342535	-0.0248956	-0.0158089	-0.0070007	0.0015023	0.0096523	0.017401
Hexb	45.334	3.3882e-09	9.4943e-05	0.297743	0.278735	0.25975	0.24081	0.221939	0.203158	0.184491	0.16596	0.147589	0.129399	0.111413	0.0936555	0.076147	0.058912	0.0419721	0.0253503	0.0090693	-0.006848	-0.022379	-0.037501	-0.0521912	-0.0664269	-0.0801854	-0.093444	-0.10618	-0.11837	-0.129993	-0.141024	-0.151442	-0.161224	-0.170347	-0.178788	-0.186524	-0.193533	-0.199793	-0.20528	-0.209971	-0.213844	-0.216877	-0.219046	-0.220328	-0.220702	-0.220146	-0.218688	-0.216409	-0.21339
Hmgn2	69.894	2.3901e-14	6.7152e-10	0.241123	0.222903	0.20471	0.186572	0.168515	0.150568	0.132757	0.11511	0.0976536	0.0804156	0.0634232	0.0467037	0.030284	0.0141922	-0.00154509	-0.0169004	-0.0318465	-0.046356	-0.0604018	-0.0739564	-0.0869927	-0.0994832	-0.111401	-0.122718	-0.133408	-0.143443	-0.152796	-0.161439	-0.169346	-0.176489	-0.182841	-0.188374	-0.193061	-0.196875	-0.199789	-0.201775	-0.202807	-0.202856	-0.201895	-0.199898	-0.196837	-0.192684	-0.187416	-0.181088	-0.173844	-0.16583
Grn	41.798	1.8368e-08	0.00051444	0.956435	0.923087	0.889779	0.856552	0.823445	0.790499	0.757754	0.72525	0.693027	0.661125	0.629585	0.598447	0.56775	0.537536	0.507844	0.478715	0.450188	0.4223	0.395102	0.368624	0.342909	0.317998	0.293931	0.270747	0.248487	0.227191	0.2069	0.187653	0.169491	0.152454	0.136582	0.121915	0.108493	0.096357	0.0855467	0.0761023	0.068064	0.0614719	0.0563663	0.0527873	0.0507751	0.0503698	0.0516083	0.0544339	0.0586879	0.064206
Hsd11b1	89.839	1.4249e-18	4.0067e-14	-0.256023	-0.25446	-0.252902	-0.251353	-0.249818	-0.248302	-0.246809	-0.245345	-0.243913	-0.242518	-0.241165	-0.239859	-0.2386	-0.237406	-0.236269	-0.235197	-0.234194	-0.23327	-0.232419	-0.231655	-0.23098	-0.230398	-0.229915	-0.229534	-0.229261	-0.229099	-0.229055	-0.229132	-0.229335	-0.229669	-0.230139	-0.230749	-0.231503	-0.232407	-0.233466	-0.234683	-0.236063	-0.237612	-0.239334	-0.241233	-0.243315	-0.245583	-0.248042	-0.25067	-0.253418	-0.25624
Mgst2	110.849	4.7975e-23	1.3499e-18	-0.120411	-0.122643	-0.124873	-0.127097	-0.129314	-0.131519	-0.133712	-0.135888	-0.138046	-0.140182	-0.142294	-0.14438	-0.14644	-0.14846	-0.15045	-0.152402	-0.154314	-0.15618	-0.158007	-0.159783	-0.161508	-0.16318	-0.164796	-0.166353	-0.167849	-0.16928	-0.170645	-0.17194	-0.173163	-0.174312	-0.175383	-0.176374	-0.177282	-0.178105	-0.17884	-0.179484	-0.180034	-0.180489	-0.180844	-0.181098	-0.181248	-0.181291	-0.181225	-0.181049	-0.180761	-0.18036
Tmem216	101.652	4.3771e-21	1.2314e-16	-0.217135	-0.221173	-0.225204	-0.229219	-0.233212	-0.237174	-0.241099	-0.244979	-0.248806	-0.252573	-0.256272	-0.259895	-0.26344	-0.266886	-0.270239	-0.273486	-0.27662	-0.27963	-0.282518	-0.285268	-0.287874	-0.29033	-0.292628	-0.29476	-0.296718	-0.298496	-0.300085	-0.301478	-0.302669	-0.303648	-0.304408	-0.304943	-0.305244	-0.305304	-0.305115	-0.30467	-0.303961	-0.302982	-0.301723	-0.300178	-0.298339	-0.296199	-0.293751	-0.291008	-0.288005	-0.28478
1810037I17Rik	139.288	4.0101e-29	1.1292e-24	0.0057419	-0.00862227	-0.0229624	-0.0372544	-0.0514741	-0.0655976	-0.0796007	-0.0934593	-0.107149	-0.120647	-0.133928	-0.146968	-0.15974	-0.17223	-0.184403	-0.19624	-0.207715	-0.21881	-0.229486	-0.239734	-0.249524	-0.258833	-0.267636	-0.27591	-0.28363	-0.290772	-0.297312	-0.303227	-0.308491	-0.313081	-0.316974	-0.320144	-0.322568	-0.324221	-0.32508	-0.32512	-0.324318	-0.32265	-0.32009	-0.316616	-0.312203	-0.306827	-0.300466	-0.293168	-0.285055	-0.27625
Serpinb1a	199.461	4.9052e-42	1.3826e-37	-0.324181	-0.324769	-0.325348	-0.325909	-0.326442	-0.326939	-0.32739	-0.327786	-0.328118	-0.328376	-0.328552	-0.328637	-0.32862	-0.328495	-0.32825	-0.327877	-0.327367	-0.32671	-0.325897	-0.32492	-0.323768	-0.322434	-0.320907	-0.319179	-0.317241	-0.315082	-0.312695	-0.31007	-0.307197	-0.304068	-0.300674	-0.297005	-0.293052	-0.288807	-0.284259	-0.279399	-0.27422	-0.268711	-0.262863	-0.256667	-0.250114	-0.243195	-0.235902	-0.228259	-0.220325	-0.21216
Fcnb	455.704	2.5394e-97	7.1623e-93	-0.370738	-0.368643	-0.366551	-0.364465	-0.36239	-0.360327	-0.35828	-0.356252	-0.354247	-0.352267	-0.350317	-0.348398	-0.34651	-0.34467	-0.342867	-0.341109	-0.339399	-0.33774	-0.336136	-0.334589	-0.333103	-0.331682	-0.330328	-0.329044	-0.327835	-0.326702	-0.325649	-0.32468	-0.323798	-0.323005	-0.322305	-0.321702	-0.321198	-0.320796	-0.320501	-0.320314	-0.32024	-0.320281	-0.320441	-0.320723	-0.32113	-0.321665	-0.322331	-0.323117	-0.323999	-0.32495
Ets1	42.066	1.6168e-08	0.00045287	-0.28864	-0.287936	-0.287232	-0.286532	-0.285836	-0.285147	-0.284465	-0.283792	-0.28313	-0.28248	-0.281844	-0.281223	-0.28062	-0.280033	-0.279467	-0.278923	-0.278401	-0.2779	-0.277432	-0.276988	-0.276573	-0.276189	-0.275837	-0.275518	-0.275234	-0.274987	-0.274778	-0.274609	-0.274481	-0.274396	-0.274355	-0.27436	-0.274412	-0.274513	-0.274664	-0.274867	-0.275124	-0.275435	-0.275803	-0.276229	-0.276715	-0.277261	-0.27787	-0.278533	-0.279229	-0.27994
Pxn	36.874	1.9124e-07	0.0053512	0.127398	0.112911	0.09845	0.0840432	0.0697168	0.0554978	0.0414129	0.0274891	0.013753	0.00023162	-0.0130483	-0.0260599	-0.038776	-0.0511708	-0.0632165	-0.0748865	-0.086154	-0.096992	-0.107374	-0.117273	-0.126663	-0.135515	-0.143805	-0.151504	-0.158585	-0.165023	-0.17079	-0.17586	-0.180204	-0.183798	-0.186614	-0.188624	-0.189803	-0.190123	-0.189558	-0.18808	-0.185664	-0.182281	-0.177906	-0.172511	-0.166069	-0.158554	-0.149943	-0.140289	-0.129736	-0.11843
Cdk2ap2	41.313	2.3152e-08	0.00064836	0.101442	0.0912681	0.0811114	0.0709883	0.0609157	0.0509103	0.0409889	0.0311685	0.0214657	0.0118975	0.0024805	-0.00676834	-0.015832	-0.0246944	-0.033338	-0.0417462	-0.0499023	-0.057789	-0.0653905	-0.0726892	-0.0796683	-0.0863113	-0.0926012	-0.0985212	-0.104054	-0.109184	-0.113894	-0.118166	-0.121985	-0.125333	-0.128193	-0.130549	-0.132383	-0.13368	-0.134422	-0.134592	-0.134174	-0.13315	-0.131505	-0.12922	-0.12628	-0.122668	-0.118368	-0.113421	-0.107927	-0.10199
Gca	50.441	2.9211e-10	8.1911e-06	-0.246611	-0.244564	-0.242519	-0.240477	-0.238439	-0.236406	-0.23438	-0.232362	-0.230354	-0.228357	-0.226371	-0.2244	-0.22244	-0.220503	-0.21858	-0.216676	-0.214793	-0.21293	-0.211092	-0.209278	-0.20749	-0.205728	-0.203996	-0.202293	-0.200621	-0.198982	-0.197377	-0.195807	-0.194274	-0.192779	-0.191323	-0.189908	-0.188535	-0.187205	-0.18592	-0.184682	-0.18349	-0.182348	-0.181256	-0.180216	-0.179228	-0.178295	-0.177418	-0.176596	-0.175829	-0.17512
Ncam1	62.757	7.6355e-13	2.144e-08	-0.300963	-0.2997	-0.298436	-0.297171	-0.295904	-0.294633	-0.293359	-0.292079	-0.290795	-0.289504	-0.288207	-0.286902	-0.28559	-0.284265	-0.282932	-0.281589	-0.280234	-0.27887	-0.277486	-0.276092	-0.274683	-0.273258	-0.271818	-0.270361	-0.268886	-0.267392	-0.26588	-0.264347	-0.262794	-0.261219	-0.259622	-0.258002	-0.256358	-0.25469	-0.252996	-0.251276	-0.249529	-0.247754	-0.245951	-0.244119	-0.242257	-0.240364	-0.23844	-0.236492	-0.234536	-0.23259
Itm2b	124.702	5.2863e-26	1.4882e-21	0.164867	0.160081	0.155298	0.150522	0.145756	0.141004	0.136267	0.131551	0.126858	0.122192	0.117556	0.112952	0.10839	0.103859	0.0993756	0.0949387	0.0905516	0.086218	0.0819404	0.0777229	0.0735685	0.0694807	0.0654626	0.0615177	0.0576493	0.0538607	0.0501552	0.0465361	0.0430068	0.0395705	0.0362307	0.0329906	0.0298536	0.026823	0.0239021	0.0210942	0.0184026	0.0158308	0.013382	0.0110595	0.0088667	0.0068068	0.0048834	0.0031045	0.0014827	3.1148e-05
Prkcb	39.905	4.5277e-08	0.0012676	-0.217433	-0.216368	-0.215307	-0.214253	-0.213209	-0.212179	-0.211166	-0.210173	-0.209204	-0.208263	-0.207352	-0.206476	-0.20564	-0.204838	-0.204085	-0.203379	-0.202724	-0.20212	-0.201582	-0.201102	-0.200686	-0.200339	-0.200064	-0.199863	-0.199741	-0.199702	-0.199747	-0.199881	-0.200108	-0.20043	-0.200851	-0.201375	-0.202004	-0.202743	-0.203594	-0.204562	-0.205649	-0.206859	-0.208195	-0.209661	-0.21126	-0.212997	-0.214872	-0.216874	-0.218974	-0.22114
Myl12b	34.8	5.1069e-07	0.014279	-0.111772	-0.110393	-0.109008	-0.107612	-0.106197	-0.104758	-0.103289	-0.101784	-0.100237	-0.0986415	-0.0969924	-0.0952833	-0.093508	-0.0916609	-0.0897357	-0.0877264	-0.0856271	-0.083432	-0.0811343	-0.0787289	-0.0762093	-0.0735697	-0.0708041	-0.0679064	-0.0648706	-0.0616907	-0.0583608	-0.0548748	-0.0512267	-0.0474105	-0.0434203	-0.0392499	-0.0348935	-0.0303449	-0.0255983	-0.0206475	-0.0154867	-0.0101097	-0.0045106	0.0013166	0.0073779	0.0136793	0.0202254	0.0269803	0.0338641	0.040795
Ffar2	75.149	1.8528e-15	5.2071e-11	-0.217839	-0.216764	-0.215695	-0.214636	-0.213592	-0.212569	-0.211571	-0.210605	-0.209674	-0.208784	-0.20794	-0.207147	-0.20641	-0.205736	-0.205128	-0.204592	-0.204132	-0.20375	-0.203464	-0.203266	-0.203165	-0.203167	-0.203276	-0.203498	-0.203838	-0.204301	-0.204892	-0.205616	-0.206478	-0.207484	-0.208639	-0.209947	-0.211415	-0.213046	-0.214846	-0.216821	-0.218974	-0.221313	-0.223841	-0.226563	-0.229486	-0.232613	-0.23595	-0.239472	-0.243127	-0.24686
Ltb4r1	113.352	1.4025e-23	3.9466e-19	-0.164218	-0.164554	-0.164892	-0.165235	-0.165586	-0.165948	-0.166322	-0.166713	-0.167121	-0.16755	-0.168003	-0.168482	-0.16899	-0.169529	-0.170101	-0.170711	-0.171359	-0.17205	-0.172784	-0.173566	-0.174397	-0.17528	-0.176218	-0.177214	-0.178269	-0.179387	-0.18057	-0.181822	-0.183143	-0.184538	-0.186008	-0.187556	-0.189186	-0.190899	-0.192698	-0.194585	-0.196564	-0.198637	-0.200807	-0.203075	-0.205445	-0.20792	-0.210501	-0.213181	-0.215939	-0.21875
Msrb1	69.094	3.5248e-14	9.9018e-10	0.208895	0.20303	0.197173	0.19133	0.185509	0.179716	0.173958	0.168243	0.162578	0.156969	0.151424	0.145951	0.14056	0.135245	0.130027	0.124908	0.119896	0.115	0.11022	0.10557	0.101055	0.0966824	0.0924586	0.088391	0.0844867	0.0807529	0.0771965	0.0738249	0.0706449	0.0676638	0.0648886	0.0623264	0.0599844	0.0578696	0.0559892	0.0543502	0.0529597	0.0518249	0.0509528	0.0503505	0.0500253	0.049984	0.0502335	0.05077	0.0515781	0.052642
Agpat2	129.535	4.8949e-27	1.378e-22	-0.308194	-0.308177	-0.308159	-0.308138	-0.308114	-0.308084	-0.308047	-0.308003	-0.307949	-0.307885	-0.30781	-0.307721	-0.30762	-0.307499	-0.307363	-0.307209	-0.307035	-0.30684	-0.306623	-0.306382	-0.306117	-0.305825	-0.305506	-0.305158	-0.304781	-0.304371	-0.303929	-0.303453	-0.302942	-0.302394	-0.301808	-0.301183	-0.300517	-0.299809	-0.299058	-0.298263	-0.297422	-0.296534	-0.295597	-0.294611	-0.293573	-0.292484	-0.291341	-0.290146	-0.288904	-0.28762
Clec4a2	182.456	2.2134e-38	6.2365e-34	-0.148509	-0.154997	-0.161474	-0.16793	-0.174357	-0.180743	-0.187078	-0.193352	-0.199555	-0.205677	-0.211707	-0.217637	-0.22345	-0.22915	-0.234714	-0.240136	-0.245405	-0.25051	-0.255447	-0.260199	-0.264758	-0.269114	-0.273258	-0.277178	-0.280864	-0.284307	-0.287496	-0.290422	-0.293073	-0.295441	-0.297514	-0.299282	-0.300737	-0.301866	-0.30266	-0.30311	-0.303204	-0.302933	-0.302287	-0.301254	-0.299827	-0.297993	-0.295744	-0.293101	-0.290116	-0.28684
Abhd5	36.014	2.8752e-07	0.0080421	-0.325029	-0.319431	-0.313835	-0.308245	-0.302665	-0.297096	-0.291542	-0.286006	-0.28049	-0.274999	-0.269535	-0.2641	-0.2587	-0.253332	-0.248004	-0.242719	-0.237478	-0.23228	-0.227142	-0.222053	-0.217021	-0.212048	-0.207138	-0.202294	-0.197518	-0.192814	-0.188184	-0.183632	-0.17916	-0.174772	-0.17047	-0.166257	-0.162137	-0.158113	-0.154187	-0.150362	-0.146641	-0.143028	-0.139525	-0.136136	-0.132863	-0.129709	-0.126677	-0.123777	-0.121024	-0.11843
H2afz	91.028	7.9617e-19	2.2389e-14	-0.21581	-0.214841	-0.213871	-0.212902	-0.211932	-0.210962	-0.209993	-0.209023	-0.208054	-0.207084	-0.206115	-0.205146	-0.20418	-0.203207	-0.202238	-0.201269	-0.2003	-0.19933	-0.198363	-0.197394	-0.196426	-0.195458	-0.194489	-0.193521	-0.192553	-0.191586	-0.190618	-0.189651	-0.188684	-0.187716	-0.18675	-0.185783	-0.184816	-0.18385	-0.182884	-0.181918	-0.180953	-0.179987	-0.179022	-0.178057	-0.177093	-0.176128	-0.175164	-0.174208	-0.173272	-0.17237
Tkt	91.95	5.071e-19	1.4261e-14	-0.113079	-0.111083	-0.109087	-0.107091	-0.105095	-0.1031	-0.101105	-0.0991098	-0.0971154	-0.0951215	-0.093128	-0.0911352	-0.089143	-0.0871514	-0.0851607	-0.0831707	-0.0811816	-0.079193	-0.0772062	-0.0752201	-0.073235	-0.0712511	-0.0692684	-0.067287	-0.0653069	-0.0633282	-0.061351	-0.0593752	-0.057401	-0.0554284	-0.0534576	-0.0514884	-0.049521	-0.0475555	-0.0455918	-0.0436302	-0.0416705	-0.039713	-0.0377576	-0.0358043	-0.0338533	-0.0319047	-0.0299581	-0.0280065	-0.0260352	-0.024029
Sept5	56.33	1.7101e-11	4.7993e-07	-0.196351	-0.195958	-0.195566	-0.195176	-0.194788	-0.194404	-0.194025	-0.193651	-0.193284	-0.192924	-0.192573	-0.19223	-0.1919	-0.191577	-0.191268	-0.190972	-0.190689	-0.19042	-0.19017	-0.189934	-0.189716	-0.189517	-0.189337	-0.189177	-0.189038	-0.188922	-0.188829	-0.188759	-0.188715	-0.188696	-0.188704	-0.18874	-0.188804	-0.188898	-0.189022	-0.189177	-0.189365	-0.189586	-0.189841	-0.190132	-0.190458	-0.190821	-0.191221	-0.191656	-0.192114	-0.19259
Alox5	36.147	2.6986e-07	0.0075488	-0.183414	-0.183988	-0.184561	-0.185131	-0.185697	-0.186257	-0.186811	-0.187356	-0.187892	-0.188417	-0.18893	-0.189429	-0.18991	-0.190381	-0.190832	-0.191263	-0.191674	-0.19206	-0.19243	-0.192771	-0.193087	-0.193376	-0.193636	-0.193867	-0.194066	-0.194232	-0.194365	-0.194462	-0.194523	-0.194545	-0.194528	-0.194471	-0.194371	-0.194228	-0.19404	-0.193806	-0.193524	-0.193194	-0.192813	-0.192381	-0.191895	-0.191356	-0.19076	-0.190111	-0.189411	-0.18866
Mapk3	51.687	1.6042e-10	4.499e-06	0.057705	0.051926	0.0461546	0.0403983	0.0346645	0.0289608	0.0232947	0.0176738	0.0121056	0.00659755	0.00115724	-0.00420783	-0.0094901	-0.0146821	-0.0197763	-0.0247651	-0.029641	-0.034397	-0.0390242	-0.0435164	-0.0478656	-0.0520643	-0.056105	-0.0599801	-0.0636822	-0.0672037	-0.070537	-0.0736747	-0.0766092	-0.0793331	-0.0818387	-0.0841185	-0.0861651	-0.0879709	-0.0895284	-0.09083	-0.0918682	-0.0926356	-0.0931245	-0.0933275	-0.093237	-0.0928455	-0.0921462	-0.0911513	-0.0898939	-0.088408
Gsn	141.158	1.5947e-29	4.4911e-25	-0.251163	-0.251335	-0.251508	-0.251685	-0.251866	-0.252053	-0.252248	-0.252452	-0.252667	-0.252893	-0.253134	-0.253389	-0.25366	-0.253952	-0.254262	-0.254593	-0.254947	-0.25533	-0.25573	-0.256162	-0.256622	-0.257113	-0.257636	-0.258192	-0.258783	-0.25941	-0.260075	-0.26078	-0.261526	-0.262314	-0.263146	-0.264024	-0.264949	-0.265923	-0.266946	-0.268021	-0.269149	-0.270332	-0.271571	-0.272868	-0.274224	-0.27564	-0.277118	-0.278646	-0.280194	-0.28174
Cebpe	190.175	4.8614e-40	1.37e-35	-0.391766	-0.389412	-0.387058	-0.384701	-0.382342	-0.379979	-0.377613	-0.37524	-0.372862	-0.370477	-0.368085	-0.365683	-0.36327	-0.360851	-0.358418	-0.355974	-0.353516	-0.35104	-0.348559	-0.346057	-0.343539	-0.341004	-0.33845	-0.335878	-0.333285	-0.330672	-0.328037	-0.32538	-0.3227	-0.319995	-0.317266	-0.31451	-0.311728	-0.308918	-0.306079	-0.303211	-0.300313	-0.297384	-0.294423	-0.291429	-0.288401	-0.285339	-0.282242	-0.27913	-0.276046	-0.27303
Myl6	55.687	2.3324e-11	6.5451e-07	-0.0077092	-0.00632972	-0.0049564	-0.00359543	-0.00225288	-0.00093492	0.0003523	0.0016026	0.0028099	0.00396803	0.0050708	0.00611209	0.0070857	0.00798562	0.00880557	0.0095394	0.0101811	0.010724	0.0111631	0.0114912	0.0117025	0.0117908	0.01175	0.0115739	0.0112565	0.0107914	0.0101727	0.0093941	0.0084495	0.00733276	0.0060377	0.0045582	0.0028881	0.0010213	-0.0010484	-0.0033272	-0.00582116	-0.00853646	-0.0114792	-0.0146557	-0.0180718	-0.021734	-0.0256478	-0.0298095	-0.0342043	-0.038817
Sh3bgrl3	78.746	3.2111e-16	9.0261e-12	-0.0908377	-0.0838145	-0.0768044	-0.0698204	-0.0628757	-0.0559833	-0.0491563	-0.0424078	-0.035751	-0.0291987	-0.0227643	-0.0164607	-0.010301	-0.00429834	0.00153424	0.0071836	0.0126368	0.017881	0.022902	0.0276878	0.0322251	0.0365007	0.0405015	0.0442145	0.0476265	0.0507246	0.0534955	0.0559262	0.0580037	0.0597148	0.0610465	0.0619857	0.0625192	0.0626341	0.0623172	0.0615555	0.0603358	0.058645	0.0564702	0.0537982	0.0506159	0.0469102	0.0426699	0.0379328	0.0327906	0.027338
Wdr1	36.784	1.9953e-07	0.0055827	-0.633807	-0.602236	-0.570705	-0.539253	-0.50792	-0.476745	-0.445768	-0.415028	-0.384564	-0.354418	-0.324627	-0.295231	-0.26627	-0.237784	-0.209812	-0.182394	-0.155569	-0.12938	-0.103856	-0.0790474	-0.0549902	-0.0317239	-0.0092881	0.0122779	0.0329343	0.0526416	0.0713604	0.0890511	0.105674	0.12119	0.135559	0.148741	0.160698	0.17139	0.180776	0.188818	0.195476	0.20071	0.204482	0.20675	0.207477	0.206621	0.204147	0.200088	0.194554	0.18766
Trem3	227.539	4.4716e-48	1.2607e-43	-0.0184892	-0.026932	-0.0353665	-0.0437845	-0.0521775	-0.0605374	-0.0688557	-0.0771244	-0.0853349	-0.0934791	-0.101549	-0.109535	-0.11743	-0.125226	-0.132914	-0.140486	-0.147933	-0.15525	-0.162422	-0.169446	-0.176313	-0.183014	-0.18954	-0.195884	-0.202038	-0.207992	-0.213739	-0.21927	-0.224577	-0.229652	-0.234486	-0.239072	-0.2434	-0.247463	-0.251252	-0.254759	-0.257976	-0.260894	-0.263506	-0.265802	-0.267774	-0.269415	-0.270716	-0.271681	-0.272326	-0.27267
C3	188.502	1.112e-39	3.1338e-35	-0.105075	-0.105904	-0.106739	-0.107582	-0.108438	-0.109313	-0.11021	-0.111134	-0.112089	-0.11308	-0.114112	-0.115188	-0.11631	-0.117494	-0.118732	-0.120032	-0.1214	-0.12284	-0.124356	-0.125953	-0.127635	-0.129407	-0.131273	-0.133237	-0.135305	-0.13748	-0.139768	-0.142172	-0.144697	-0.147348	-0.150129	-0.153045	-0.156099	-0.159298	-0.162644	-0.166142	-0.169798	-0.173615	-0.177598	-0.181752	-0.186081	-0.190589	-0.195279	-0.200123	-0.205056	-0.21001
Ppp3ca	48.738	6.6218e-10	1.8565e-05	-0.284554	-0.280884	-0.277217	-0.273556	-0.269902	-0.266259	-0.26263	-0.259016	-0.255421	-0.251848	-0.248298	-0.244775	-0.24128	-0.237819	-0.234392	-0.231002	-0.227652	-0.22434	-0.221082	-0.217868	-0.214704	-0.211594	-0.208539	-0.205543	-0.202608	-0.199738	-0.196933	-0.194198	-0.191535	-0.188946	-0.186435	-0.184003	-0.181654	-0.17939	-0.177214	-0.175128	-0.173136	-0.171239	-0.169441	-0.167744	-0.166151	-0.164664	-0.163287	-0.162026	-0.160892	-0.1599
Myl12a	66.627	1.1684e-13	3.2816e-09	0.0189625	0.0102388	0.0015283	-0.00715583	-0.0158005	-0.0243925	-0.0329187	-0.0413658	-0.0497208	-0.0579705	-0.0661017	-0.0741012	-0.081956	-0.0896527	-0.0971782	-0.104519	-0.111663	-0.1186	-0.125306	-0.131778	-0.138	-0.143959	-0.149641	-0.155034	-0.160124	-0.164898	-0.169342	-0.173445	-0.177192	-0.18057	-0.183566	-0.186168	-0.188361	-0.190133	-0.191471	-0.192361	-0.19279	-0.192745	-0.192213	-0.191181	-0.189635	-0.187562	-0.184952	-0.181842	-0.178325	-0.1745
Ncf4	83.432	3.2619e-17	9.1699e-13	-0.189435	-0.181563	-0.173699	-0.165848	-0.158018	-0.150216	-0.142448	-0.134722	-0.127045	-0.119424	-0.111864	-0.104375	-0.096961	-0.0896309	-0.0823909	-0.075248	-0.0682093	-0.061282	-0.0544718	-0.047787	-0.0412341	-0.0348199	-0.0285515	-0.0224357	-0.0164796	-0.01069	-0.0050739	0.0003617	0.00561	0.0106639	0.0155166	0.0201611	0.0245905	0.0287978	0.0327761	0.0365184	0.0400178	0.0432674	0.0462602	0.0489894	0.0514478	0.0536287	0.0555253	0.0571386	0.0584781	0.059553
S100a11	165.509	9.6194e-35	2.7099e-30	0.0637739	0.0526405	0.0415285	0.0304591	0.0194538	0.00853379	-0.00227949	-0.0129647	-0.0235006	-0.0338657	-0.0440388	-0.0539984	-0.063723	-0.0731922	-0.0823836	-0.0912762	-0.0998487	-0.10808	-0.115948	-0.123432	-0.130511	-0.137163	-0.143367	-0.149101	-0.154344	-0.159076	-0.163273	-0.166916	-0.169983	-0.172452	-0.174302	-0.175512	-0.176061	-0.175926	-0.175088	-0.173524	-0.171212	-0.168133	-0.164264	-0.159584	-0.154072	-0.147706	-0.140468	-0.132406	-0.123643	-0.1143
Pglyrp1	301.546	5.0265e-64	1.4176e-59	-0.358952	-0.358767	-0.358583	-0.358399	-0.358215	-0.358031	-0.357849	-0.357667	-0.357485	-0.357305	-0.357126	-0.356948	-0.35677	-0.356596	-0.356422	-0.35625	-0.356079	-0.35591	-0.355744	-0.35558	-0.355418	-0.355258	-0.355101	-0.354946	-0.354794	-0.354645	-0.354499	-0.354355	-0.354216	-0.354079	-0.353946	-0.353816	-0.35369	-0.353567	-0.353449	-0.353334	-0.353224	-0.353118	-0.353016	-0.352919	-0.352826	-0.352738	-0.352655	-0.352573	-0.352485	-0.35238
Evi2b	41.927	1.7271e-08	0.00048375	0.0783875	0.068857	0.0593411	0.0498545	0.0404118	0.0310278	0.0217169	0.012494	0.0033735	-0.00562973	-0.0145012	-0.0232262	-0.03179	-0.0401782	-0.0483759	-0.0563685	-0.0641415	-0.07168	-0.0789698	-0.0859958	-0.0927435	-0.0991983	-0.105345	-0.111171	-0.116659	-0.121795	-0.126566	-0.130955	-0.13495	-0.138534	-0.141693	-0.144413	-0.146679	-0.148476	-0.14979	-0.150606	-0.150909	-0.150685	-0.14992	-0.148597	-0.146703	-0.144224	-0.141145	-0.137491	-0.133323	-0.12871
Pde2a	52.757	9.5783e-11	2.6865e-06	0.0338153	0.0225953	0.01139	0.00021397	-0.010918	-0.0219913	-0.0329911	-0.043903	-0.0547121	-0.0654038	-0.0759634	-0.0863762	-0.096628	-0.106703	-0.116588	-0.126267	-0.135725	-0.14495	-0.153924	-0.162635	-0.171066	-0.179204	-0.187034	-0.194542	-0.201711	-0.208528	-0.214979	-0.221048	-0.22672	-0.231982	-0.236818	-0.241214	-0.245155	-0.248626	-0.251613	-0.254101	-0.256075	-0.257521	-0.258424	-0.258769	-0.258542	-0.257728	-0.256314	-0.254323	-0.251821	-0.24887
Rac2	140.192	2.5675e-29	7.2299e-25	0.205081	0.198053	0.19103	0.184015	0.177015	0.170033	0.163075	0.156144	0.149245	0.142384	0.135564	0.12879	0.12207	0.1154	0.108793	0.102251	0.0957785	0.08938	0.0830598	0.0768231	0.0706743	0.0646181	0.0586591	0.0528019	0.0470511	0.0414114	0.0358874	0.0304838	0.0252051	0.0200559	0.015041	0.010165	0.0054324	0.0008479	-0.0035839	-0.0078583	-0.0119707	-0.0159165	-0.0196911	-0.0232898	-0.026708	-0.0299411	-0.0329844	-0.035829	-0.0384623	-0.040871
Ppp1r18	45.506	3.1205e-09	8.7451e-05	-0.0119472	-0.0098626	-0.007786	-0.00572548	-0.00368906	-0.00168479	0.0002793	0.0021952	0.0040548	0.00585011	0.00757311	0.00921574	0.01077	0.0122278	0.0135811	0.0148219	0.0159422	0.016934	0.0177889	0.0184993	0.019057	0.019454	0.0196822	0.0197336	0.0196002	0.0192739	0.0187467	0.0180106	0.0170574	0.0158793	0.014468	0.0128157	0.0109143	0.0087557	0.0063319	0.0036348	0.00065652	-0.00261111	-0.0061761	-0.0100465	-0.0142302	-0.0187355	-0.0235694	-0.0287171	-0.0341392	-0.039795
Ncf1	130.773	2.6616e-27	7.4934e-23	0.233552	0.221229	0.20892	0.196641	0.184407	0.172233	0.160133	0.148122	0.136216	0.124429	0.112776	0.101272	0.089932	0.0787704	0.0678027	0.0570435	0.0465078	0.03621	0.0261663	0.0163904	0.0068975	-0.0022975	-0.0111796	-0.0197339	-0.0279457	-0.0357999	-0.0432816	-0.050376	-0.0570682	-0.0633433	-0.0691864	-0.0745825	-0.0795168	-0.0839744	-0.0879404	-0.0913998	-0.0943379	-0.0967396	-0.0985902	-0.0998746	-0.100578	-0.100686	-0.100184	-0.0990896	-0.097456	-0.095337
Myh9	36.265	2.5518e-07	0.0071386	-0.0453226	-0.0493628	-0.0533958	-0.0574144	-0.0614116	-0.0653801	-0.0693128	-0.0732025	-0.077042	-0.0808243	-0.0845421	-0.0881882	-0.091756	-0.0952369	-0.0986252	-0.101913	-0.105094	-0.10816	-0.111104	-0.113919	-0.116598	-0.119134	-0.121519	-0.123747	-0.12581	-0.127701	-0.129413	-0.130939	-0.132271	-0.133403	-0.134327	-0.135036	-0.135523	-0.13578	-0.135802	-0.13558	-0.135107	-0.134376	-0.13338	-0.132112	-0.130565	-0.128731	-0.126604	-0.124199	-0.121553	-0.11871
Cyfip2	34.106	7.0865e-07	0.019808	-0.0599952	-0.0706146	-0.0812162	-0.0917823	-0.102295	-0.112737	-0.123089	-0.133335	-0.143457	-0.153437	-0.163256	-0.172898	-0.18234	-0.191577	-0.200579	-0.209332	-0.217818	-0.22602	-0.233919	-0.241499	-0.248741	-0.255628	-0.262141	-0.268263	-0.273976	-0.279263	-0.284105	-0.288485	-0.292385	-0.295788	-0.298675	-0.301028	-0.302831	-0.304065	-0.304712	-0.304755	-0.304175	-0.302956	-0.301079	-0.298526	-0.295281	-0.291324	-0.28664	-0.281269	-0.27531	-0.26887
AB124611	40.996	2.6934e-08	0.0007542	-0.0111529	-0.0122089	-0.013268	-0.0143329	-0.0154067	-0.0164924	-0.0175929	-0.0187111	-0.01985	-0.0210127	-0.0222019	-0.0234208	-0.024672	-0.0259591	-0.0272846	-0.0286514	-0.0300627	-0.031521	-0.0330302	-0.0345925	-0.0362109	-0.0378886	-0.0396284	-0.0414333	-0.0433063	-0.0452504	-0.0472684	-0.0493634	-0.0515383	-0.0537961	-0.0561398	-0.0585722	-0.0610964	-0.0637153	-0.0664319	-0.0692491	-0.0721699	-0.0751973	-0.0783342	-0.0815836	-0.0849484	-0.0884316	-0.0920355	-0.0957441	-0.0995211	-0.10333
Pfn1	52.909	8.9023e-11	2.4971e-06	-0.464207	-0.464131	-0.464055	-0.463977	-0.463897	-0.463815	-0.463729	-0.463639	-0.463544	-0.463443	-0.463337	-0.463223	-0.4631	-0.462972	-0.462834	-0.462686	-0.462527	-0.46236	-0.462176	-0.461982	-0.461775	-0.461554	-0.461318	-0.461068	-0.460801	-0.460518	-0.460218	-0.459899	-0.459562	-0.459205	-0.458829	-0.458431	-0.458012	-0.457572	-0.457108	-0.45662	-0.456109	-0.455572	-0.45501	-0.454422	-0.453807	-0.453164	-0.452492	-0.451784	-0.451026	-0.4502
Tecr	46.282	2.1517e-09	6.0313e-05	-0.21018	-0.206149	-0.202132	-0.198142	-0.194192	-0.190296	-0.186467	-0.182719	-0.179065	-0.175518	-0.172093	-0.168802	-0.16566	-0.162676	-0.159869	-0.15725	-0.154832	-0.15263	-0.150656	-0.148924	-0.147447	-0.146239	-0.145313	-0.144683	-0.144363	-0.144364	-0.144702	-0.145389	-0.14644	-0.147866	-0.149682	-0.151902	-0.154538	-0.157604	-0.161114	-0.165081	-0.169518	-0.174439	-0.179857	-0.185786	-0.19224	-0.199231	-0.20677	-0.214796	-0.223168	-0.23174
Ccnd3	39.006	6.9476e-08	0.0019446	-0.180525	-0.185056	-0.18958	-0.194091	-0.198582	-0.203046	-0.207477	-0.211869	-0.216214	-0.220506	-0.224739	-0.228905	-0.233	-0.237013	-0.240941	-0.244776	-0.248512	-0.25214	-0.255659	-0.259057	-0.26233	-0.26547	-0.268471	-0.271326	-0.274029	-0.276572	-0.278951	-0.281157	-0.283184	-0.285026	-0.286676	-0.288127	-0.289373	-0.290407	-0.291223	-0.291813	-0.292171	-0.292292	-0.292167	-0.29179	-0.291155	-0.290256	-0.289085	-0.28767	-0.286068	-0.28434
Flot2	45.089	3.8094e-09	0.00010674	-0.0411809	-0.0508412	-0.0604812	-0.0700803	-0.0796182	-0.0890745	-0.0984287	-0.107661	-0.116749	-0.125675	-0.134417	-0.142955	-0.15127	-0.159337	-0.16714	-0.174658	-0.18187	-0.18875	-0.195293	-0.201463	-0.207247	-0.212621	-0.217568	-0.222065	-0.226093	-0.229631	-0.232659	-0.235157	-0.237104	-0.238479	-0.239262	-0.239433	-0.238972	-0.237857	-0.236069	-0.233588	-0.230392	-0.226461	-0.221775	-0.216314	-0.210057	-0.202984	-0.195076	-0.186373	-0.176978	-0.167
Vasp	42.005	1.664e-08	0.00046608	-0.0788856	-0.0849931	-0.0910951	-0.0971859	-0.10326	-0.109312	-0.115336	-0.121327	-0.127279	-0.133186	-0.139044	-0.144846	-0.15059	-0.156261	-0.161862	-0.167386	-0.172827	-0.17818	-0.183436	-0.188594	-0.193645	-0.198586	-0.20341	-0.208112	-0.212685	-0.217126	-0.221427	-0.225584	-0.229592	-0.233443	-0.237133	-0.240657	-0.244008	-0.247182	-0.250172	-0.252973	-0.25558	-0.257987	-0.260188	-0.262178	-0.263951	-0.265502	-0.266825	-0.267915	-0.268768	-0.26938
Cd53	33.461	9.6092e-07	0.026858	-0.0754656	-0.0567298	-0.0380065	-0.0193079	-0.00064656	0.0179652	0.0365151	0.0549906	0.0733793	0.0916689	0.109847	0.127901	0.14582	0.163588	0.181196	0.19863	0.215879	0.23293	0.249769	0.266385	0.282767	0.2989	0.314773	0.330373	0.345689	0.360706	0.375414	0.3898	0.403852	0.417556	0.430901	0.443874	0.456463	0.468655	0.480438	0.4918	0.502729	0.513211	0.523234	0.532787	0.541856	0.55043	0.558495	0.566019	0.57295	0.57923
S100a6	64.514	3.2579e-13	9.1489e-09	0.0039103	0.00361495	0.0033183	0.00301899	0.00271575	0.00240725	0.00209216	0.0017692	0.001437	0.00109427	0.00073971	0.00037198	-1.0217e-05	-0.00040821	-0.00082331	-0.0012568	-0.0017101	-0.0021844	-0.00268111	-0.0032015	-0.0037469	-0.0043186	-0.0049179	-0.0055462	-0.0062048	-0.0068949	-0.0076179	-0.0083752	-0.009168	-0.00999762	-0.0108654	-0.0117727	-0.0127208	-0.013711	-0.0147446	-0.0158229	-0.0169474	-0.0181192	-0.0193396	-0.0206101	-0.021932	-0.0233064	-0.024735	-0.0262238	-0.0277842	-0.029428
Lasp1	38.432	9.125e-08	0.0025538	0.310731	0.293955	0.277203	0.260497	0.24386	0.227317	0.210891	0.194604	0.17848	0.162543	0.146815	0.13132	0.11608	0.101123	0.0864665	0.0721363	0.0581556	0.044548	0.0313355	0.0185427	0.0061924	-0.0056919	-0.0170871	-0.0279699	-0.0383169	-0.0481048	-0.0573105	-0.0659105	-0.0738815	-0.0812004	-0.0878438	-0.0937884	-0.0990109	-0.103488	-0.107196	-0.110113	-0.112214	-0.113477	-0.113878	-0.113393	-0.112	-0.109676	-0.106398	-0.102202	-0.0971816	-0.091435
Coro1a	39.703	4.986e-08	0.0013958	0.769558	0.759475	0.749389	0.739294	0.729186	0.719061	0.708916	0.698745	0.688545	0.67831	0.668039	0.657724	0.64736	0.636953	0.626487	0.615963	0.605375	0.59472	0.583992	0.57319	0.562307	0.55134	0.540284	0.529136	0.517891	0.506545	0.495094	0.483532	0.471858	0.460065	0.44815	0.436109	0.423937	0.41163	0.399185	0.386596	0.37386	0.360972	0.347928	0.334724	0.321356	0.307819	0.294111	0.280275	0.266404	0.25259
Scp2	82.084	6.3013e-17	1.7714e-12	0.14619	0.126134	0.106111	0.086151	0.0662872	0.0465511	0.0269747	0.0075901	-0.011571	-0.0304765	-0.0490945	-0.067393	-0.08534	-0.102904	-0.120053	-0.136754	-0.152976	-0.16869	-0.183855	-0.198448	-0.212434	-0.225781	-0.238457	-0.25043	-0.261669	-0.272141	-0.281815	-0.290657	-0.298638	-0.305723	-0.311883	-0.317084	-0.321295	-0.324483	-0.326617	-0.327666	-0.327596	-0.326376	-0.323974	-0.320358	-0.315497	-0.309357	-0.301911	-0.293202	-0.283357	-0.27251
4632428N05Rik	45.872	2.6183e-09	7.3381e-05	0.138146	0.129878	0.121622	0.113387	0.105184	0.0970256	0.0889213	0.0808824	0.0729196	0.065044	0.0572663	0.0495976	0.042049	0.0346303	0.0273535	0.0202292	0.0132682	0.0064814	-0.00012027	-0.006526	-0.0127248	-0.0187058	-0.0244581	-0.029971	-0.0352333	-0.0402344	-0.0449632	-0.049409	-0.0535607	-0.0574076	-0.0609387	-0.0641431	-0.06701	-0.0695284	-0.0716876	-0.0734765	-0.0748843	-0.0759001	-0.0765131	-0.0767123	-0.0764868	-0.0758258	-0.0747196	-0.0731934	-0.0713104	-0.069136
Cap1	60.947	1.8343e-12	5.1497e-08	-0.28977	-0.281005	-0.272254	-0.263531	-0.25485	-0.246224	-0.237669	-0.229197	-0.220824	-0.212562	-0.204426	-0.19643	-0.18859	-0.180913	-0.17342	-0.166122	-0.159035	-0.15217	-0.145545	-0.13917	-0.133061	-0.127232	-0.121696	-0.116468	-0.111561	-0.10699	-0.102768	-0.0989102	-0.0954294	-0.0923401	-0.0896562	-0.0873916	-0.0855605	-0.0841767	-0.0832542	-0.082807	-0.0828492	-0.0833945	-0.0844572	-0.0860511	-0.0881901	-0.0908884	-0.0941583	-0.0979712	-0.102253	-0.10693
Aldh2	74.235	2.8922e-15	8.1277e-11	0.16814	0.157292	0.146465	0.135676	0.124947	0.114296	0.103743	0.0933089	0.0830122	0.0728728	0.0629104	0.0531447	0.043595	0.0342821	0.0252244	0.0164422	0.007955	-0.00021744	-0.00805554	-0.0155396	-0.0226499	-0.0293669	-0.0356708	-0.041542	-0.0469608	-0.0519075	-0.0563625	-0.0603061	-0.0637186	-0.0665803	-0.0688717	-0.070573	-0.0716646	-0.0721267	-0.0719397	-0.071084	-0.0695399	-0.0672877	-0.0643077	-0.0605803	-0.0560857	-0.0508044	-0.0447194	-0.037888	-0.0304487	-0.022544
Arrb2	73.093	5.0432e-15	1.4172e-10	-0.214856	-0.21538	-0.215902	-0.216421	-0.216936	-0.217444	-0.217944	-0.218435	-0.218915	-0.219381	-0.219834	-0.220271	-0.22069	-0.221091	-0.221471	-0.221829	-0.222163	-0.22247	-0.222753	-0.223007	-0.22323	-0.223422	-0.22358	-0.223704	-0.223791	-0.22384	-0.22385	-0.223819	-0.223744	-0.223626	-0.223462	-0.22325	-0.222989	-0.222678	-0.222314	-0.221896	-0.221424	-0.220894	-0.220305	-0.219657	-0.218947	-0.218173	-0.217335	-0.216425	-0.215434	-0.21435
Actg1	64.007	4.1657e-13	1.1698e-08	0.516177	0.502607	0.48905	0.475519	0.462026	0.448585	0.435207	0.421907	0.408696	0.395588	0.382595	0.369731	0.35701	0.344438	0.332036	0.319812	0.307782	0.29596	0.284349	0.272973	0.26184	0.250964	0.240357	0.230032	0.220002	0.210281	0.200879	0.191812	0.18309	0.174728	0.166738	0.159133	0.151925	0.145128	0.138754	0.132816	0.127327	0.1223	0.117747	0.113682	0.110117	0.107065	0.104539	0.102542	0.101068	0.10011
Cotl1	106.476	4.1047e-22	1.1549e-17	0.10398	0.0953635	0.086758	0.0781744	0.0696232	0.0611156	0.0526622	0.044274	0.0359618	0.0277364	0.0196088	0.0115899	0.0036903	-0.0040789	-0.0117069	-0.0191829	-0.0264961	-0.033635	-0.0405901	-0.0473494	-0.0539024	-0.0602381	-0.0663458	-0.0722145	-0.0778335	-0.0831919	-0.0882788	-0.0930833	-0.0975946	-0.101802	-0.105694	-0.109261	-0.112491	-0.115373	-0.117897	-0.120052	-0.121826	-0.12321	-0.124192	-0.124761	-0.124907	-0.124618	-0.123885	-0.122729	-0.121203	-0.11936
Ostf1	57.941	7.8503e-12	2.2036e-07	-0.224883	-0.219589	-0.214298	-0.209016	-0.203747	-0.198495	-0.193264	-0.188058	-0.182883	-0.177741	-0.172638	-0.167577	-0.16256	-0.157601	-0.152693	-0.147845	-0.143062	-0.13835	-0.133702	-0.129135	-0.124649	-0.120248	-0.115937	-0.111719	-0.107599	-0.103581	-0.0996698	-0.0958691	-0.0921833	-0.0886167	-0.0851736	-0.0818581	-0.0786746	-0.0756273	-0.0727205	-0.0699584	-0.0673453	-0.0648854	-0.062583	-0.0604424	-0.0584678	-0.0566634	-0.0550332	-0.0535705	-0.0522574	-0.051075
Alox5ap	39.792	4.7795e-08	0.001338	0.953433	0.91727	0.881148	0.845109	0.809196	0.77345	0.737912	0.702625	0.66763	0.632969	0.598684	0.564816	0.53141	0.498499	0.466133	0.434352	0.403197	0.37271	0.342931	0.313905	0.285671	0.258272	0.23175	0.206146	0.181501	0.157859	0.13526	0.113746	0.0933585	0.07414	0.0561319	0.0393759	0.0239137	0.0097871	-0.0029622	-0.0142924	-0.0241618	-0.0325287	-0.0393514	-0.0445881	-0.048197	-0.0501364	-0.0503677	-0.048933	-0.0459639	-0.041596
Cd9	78.796	3.1334e-16	8.8081e-12	-0.269581	-0.269253	-0.268923	-0.268591	-0.268256	-0.267916	-0.26757	-0.267217	-0.266856	-0.266487	-0.266106	-0.265715	-0.26531	-0.264892	-0.264459	-0.26401	-0.263544	-0.26306	-0.262555	-0.26203	-0.261484	-0.260914	-0.26032	-0.259701	-0.259056	-0.258383	-0.257682	-0.25695	-0.256188	-0.255394	-0.254566	-0.253704	-0.252806	-0.251871	-0.250899	-0.249887	-0.248836	-0.247743	-0.246608	-0.245429	-0.244205	-0.242935	-0.241619	-0.240263	-0.238883	-0.23749
Cyba	113.683	1.1918e-23	3.3539e-19	0.175111	0.16397	0.152847	0.141758	0.130722	0.119756	0.108877	0.0981033	0.0874521	0.0769408	0.0665871	0.0564083	0.046422	0.0366456	0.0270967	0.0177928	0.0087513	-1.0183e-05	-0.00847425	-0.0166234	-0.02444	-0.0319068	-0.0390061	-0.0457204	-0.0520323	-0.0579243	-0.0633789	-0.0683785	-0.0729057	-0.076943	-0.0804729	-0.0834779	-0.0859404	-0.087843	-0.0891683	-0.0898986	-0.0900166	-0.0895046	-0.0883452	-0.086521	-0.0840144	-0.0808078	-0.0768858	-0.0722841	-0.0670946	-0.061412
Mcemp1	43.642	7.6125e-09	0.00021327	-0.0345651	-0.0382084	-0.0418471	-0.0454765	-0.0490921	-0.0526892	-0.0562631	-0.0598093	-0.0633231	-0.0667999	-0.0702351	-0.0736241	-0.076962	-0.0802448	-0.0834672	-0.0866249	-0.0897133	-0.092728	-0.0956634	-0.0985159	-0.10128	-0.103953	-0.106528	-0.109001	-0.111368	-0.113624	-0.115764	-0.117784	-0.119679	-0.121445	-0.123076	-0.124569	-0.125919	-0.12712	-0.128169	-0.129061	-0.12979	-0.130354	-0.130746	-0.130962	-0.130998	-0.130849	-0.130511	-0.129988	-0.129294	-0.12844
Gpsm3	69.441	2.9779e-14	8.3658e-10	-0.172458	-0.170986	-0.169517	-0.168052	-0.166594	-0.165144	-0.163705	-0.162279	-0.160868	-0.159474	-0.1581	-0.156747	-0.15542	-0.154115	-0.152839	-0.151594	-0.150382	-0.1492	-0.148062	-0.14696	-0.145898	-0.14488	-0.143907	-0.142981	-0.142105	-0.141281	-0.14051	-0.139796	-0.13914	-0.138544	-0.138011	-0.137542	-0.137141	-0.136808	-0.136547	-0.136359	-0.136246	-0.136212	-0.136256	-0.136383	-0.136594	-0.136892	-0.137277	-0.137751	-0.138309	-0.13895
Flna	74.564	2.4634e-15	6.9229e-11	0.0721118	0.0745647	0.0770098	0.0794389	0.0818441	0.0842174	0.086551	0.0888367	0.0910667	0.093233	0.0953276	0.0973425	0.09927	0.101102	0.10283	0.104446	0.105944	0.10731	0.108548	0.109639	0.110579	0.111359	0.111972	0.11241	0.112665	0.112729	0.112593	0.112251	0.111693	0.110912	0.109901	0.10865	0.107153	0.1054	0.103385	0.101099	0.0985347	0.0956833	0.0925372	0.0890884	0.085329	0.0812511	0.0768476	0.0721406	0.0671835	0.062032
Hp	97.521	3.3156e-20	9.3254e-16	-0.157976	-0.155265	-0.152553	-0.14984	-0.147124	-0.144405	-0.141681	-0.138952	-0.136218	-0.133477	-0.130728	-0.127971	-0.1252	-0.122428	-0.11964	-0.116841	-0.11403	-0.1112	-0.108365	-0.10551	-0.10264	-0.0997522	-0.0968472	-0.0939237	-0.0909809	-0.0880179	-0.0850339	-0.082028	-0.0789995	-0.0759474	-0.072871	-0.0697694	-0.0666417	-0.0634872	-0.0603049	-0.0570941	-0.0538539	-0.0505834	-0.0472818	-0.0439483	-0.040582	-0.0371822	-0.0337479	-0.0302812	-0.0267864	-0.023268
Ceacam1	90.602	9.807e-19	2.7577e-14	-0.190876	-0.189855	-0.188838	-0.187828	-0.18683	-0.185845	-0.184878	-0.183933	-0.183013	-0.182121	-0.181262	-0.180439	-0.17966	-0.178914	-0.17822	-0.177576	-0.176985	-0.17645	-0.17598	-0.175573	-0.175233	-0.174965	-0.174773	-0.174659	-0.174628	-0.174683	-0.174827	-0.175065	-0.175399	-0.175834	-0.176372	-0.177018	-0.177776	-0.178647	-0.179638	-0.18075	-0.181987	-0.183354	-0.184853	-0.186488	-0.188263	-0.190182	-0.192246	-0.194446	-0.19675	-0.19913
Pygl	54.9	3.4103e-11	9.5691e-07	-0.337193	-0.328728	-0.320273	-0.311841	-0.303442	-0.295087	-0.286788	-0.278555	-0.2704	-0.262334	-0.254368	-0.246513	-0.23878	-0.23118	-0.223724	-0.216424	-0.20929	-0.20233	-0.195566	-0.188998	-0.182641	-0.176507	-0.170605	-0.164947	-0.159545	-0.154409	-0.14955	-0.14498	-0.14071	-0.136751	-0.133113	-0.129808	-0.126848	-0.124242	-0.122003	-0.120141	-0.118668	-0.117594	-0.116931	-0.11669	-0.116881	-0.117517	-0.118606	-0.120127	-0.122021	-0.12423
Hmgb2	116.928	2.4197e-24	6.8103e-20	-0.476292	-0.465945	-0.455618	-0.44533	-0.435101	-0.424952	-0.414902	-0.40497	-0.395176	-0.385541	-0.376084	-0.366825	-0.35778	-0.348978	-0.340431	-0.332161	-0.324187	-0.31653	-0.309208	-0.302243	-0.295654	-0.28946	-0.283681	-0.278338	-0.273449	-0.269035	-0.265116	-0.261711	-0.258839	-0.256522	-0.254778	-0.253627	-0.25309	-0.253185	-0.253933	-0.255353	-0.257466	-0.26029	-0.263847	-0.268155	-0.273234	-0.279104	-0.285782	-0.293191	-0.301154	-0.30949
Arhgdib	194.626	5.3726e-41	1.5142e-36	-0.0917888	-0.0875724	-0.0833573	-0.0791448	-0.0749362	-0.070733	-0.0665362	-0.0623474	-0.0581677	-0.0539986	-0.0498412	-0.045697	-0.041567	-0.0374532	-0.0333562	-0.0292776	-0.0252187	-0.021181	-0.0171653	-0.0131733	-0.0092063	-0.0052656	-0.0013524	0.0025319	0.0063861	0.0102087	0.0139985	0.0177541	0.0214744	0.0251578	0.0288032	0.0324093	0.0359746	0.0394979	0.0429779	0.0464133	0.0498028	0.0531449	0.0564385	0.0596823	0.0628748	0.0660148	0.0691006	0.0721166	0.0750327	0.077818
Cnn2	158.758	2.6993e-33	7.6036e-29	-0.09534	-0.0963912	-0.0974476	-0.0985143	-0.0995966	-0.1007	-0.101829	-0.102989	-0.104185	-0.105423	-0.106708	-0.108044	-0.10944	-0.110894	-0.112417	-0.114013	-0.115687	-0.11744	-0.119289	-0.121228	-0.123265	-0.125405	-0.127655	-0.130019	-0.132502	-0.13511	-0.137848	-0.14072	-0.143733	-0.146891	-0.150199	-0.153663	-0.157288	-0.161079	-0.165041	-0.16918	-0.1735	-0.178007	-0.182706	-0.187602	-0.192701	-0.198007	-0.203525	-0.20923	-0.215067	-0.22098
Actb	105.351	7.1315e-22	2.0065e-17	-0.019471	-0.0358167	-0.0521487	-0.0684534	-0.0847172	-0.100926	-0.117067	-0.133127	-0.14909	-0.164945	-0.180677	-0.196272	-0.21172	-0.226999	-0.242104	-0.257017	-0.271726	-0.28622	-0.300475	-0.314488	-0.328242	-0.341723	-0.354918	-0.367812	-0.380393	-0.392647	-0.404559	-0.416117	-0.427306	-0.438114	-0.448526	-0.458529	-0.468108	-0.477252	-0.485945	-0.494175	-0.501927	-0.509188	-0.515944	-0.522182	-0.527888	-0.533048	-0.53765	-0.541696	-0.545208	-0.54821
Chil1	42.573	1.2689e-08	0.00035547	-0.151122	-0.151653	-0.152182	-0.152707	-0.153226	-0.153738	-0.154241	-0.154731	-0.155209	-0.155672	-0.156117	-0.156544	-0.15695	-0.157333	-0.157692	-0.158024	-0.158327	-0.1586	-0.158842	-0.159049	-0.159221	-0.159354	-0.159448	-0.1595	-0.159508	-0.159471	-0.159387	-0.159254	-0.15907	-0.158832	-0.15854	-0.158191	-0.157783	-0.157315	-0.156784	-0.15619	-0.155528	-0.154799	-0.154	-0.153129	-0.152184	-0.151163	-0.150065	-0.148898	-0.147679	-0.14643
Syne1	186.972	2.3709e-39	6.6808e-35	-0.341908	-0.341615	-0.341321	-0.341027	-0.340732	-0.340436	-0.340138	-0.339839	-0.339538	-0.339236	-0.33893	-0.338622	-0.33831	-0.337998	-0.33768	-0.337359	-0.337034	-0.33671	-0.336372	-0.336033	-0.33569	-0.335341	-0.334987	-0.334627	-0.334261	-0.333889	-0.333511	-0.333125	-0.332732	-0.332332	-0.331925	-0.331509	-0.331086	-0.330654	-0.330213	-0.329763	-0.329305	-0.328836	-0.328358	-0.327871	-0.327372	-0.326864	-0.326345	-0.32582	-0.3253	-0.3248
Actn1	141.614	1.2737e-29	3.587e-25	-0.409449	-0.405816	-0.402186	-0.398561	-0.394944	-0.391339	-0.387747	-0.384171	-0.380615	-0.37708	-0.373569	-0.370087	-0.36663	-0.363213	-0.359829	-0.356482	-0.353176	-0.34991	-0.346698	-0.343532	-0.340417	-0.337357	-0.334354	-0.33141	-0.32853	-0.325715	-0.322969	-0.320293	-0.317691	-0.315165	-0.312718	-0.310353	-0.308073	-0.305879	-0.303776	-0.301766	-0.299851	-0.298034	-0.296318	-0.294705	-0.293199	-0.291803	-0.290517	-0.289343	-0.288278	-0.28732
G6pdx	58.215	6.8784e-12	1.9308e-07	0.68088	0.654658	0.628467	0.60234	0.576307	0.550401	0.524652	0.499093	0.473756	0.448671	0.42387	0.399385	0.37525	0.35149	0.328143	0.305238	0.282807	0.26088	0.239493	0.218673	0.198453	0.178865	0.159941	0.141712	0.124209	0.107465	0.0915103	0.0763772	0.062097	0.0487015	0.0362222	0.0246907	0.0141386	0.0045975	-0.0039011	-0.0113255	-0.0176442	-0.0228255	-0.0268378	-0.0296496	-0.0312293	-0.0315453	-0.030568	-0.0283243	-0.0249026	-0.020395
Tmsb4x	227.646	4.2398e-48	1.1954e-43	-0.0439681	-0.0426952	-0.0414226	-0.0401507	-0.0388797	-0.03761	-0.0363419	-0.0350757	-0.0338117	-0.0325503	-0.0312917	-0.0300363	-0.028784	-0.0275363	-0.0262923	-0.0250528	-0.0238181	-0.022588	-0.0213641	-0.0201456	-0.0189331	-0.017727	-0.0165275	-0.0153351	-0.0141499	-0.0129724	-0.0118028	-0.0106415	-0.0094887	-0.0083449	-0.0072103	-0.0060852	-0.00497	-0.0038649	-0.0027703	-0.0016866	-0.00061393	0.00044727	0.0014967	0.0025341	0.003559	0.0045713	0.0055702	0.0065491	0.0074941	0.0083911
Fam101b	158.277	3.4227e-33	9.6411e-29	-0.144722	-0.150211	-0.155694	-0.161163	-0.166612	-0.172034	-0.177423	-0.182772	-0.188074	-0.193323	-0.198511	-0.203632	-0.20868	-0.213647	-0.218528	-0.223315	-0.228001	-0.23258	-0.237047	-0.241392	-0.245611	-0.249695	-0.253639	-0.257436	-0.261079	-0.264562	-0.267877	-0.271018	-0.273979	-0.276753	-0.279332	-0.281711	-0.283882	-0.28584	-0.287576	-0.289085	-0.29036	-0.291395	-0.292181	-0.292714	-0.292986	-0.29299	-0.29272	-0.29219	-0.291434	-0.29049
Itgam	133.864	5.8059e-28	1.6347e-23	-0.18582	-0.187305	-0.188788	-0.190264	-0.191733	-0.193191	-0.194636	-0.196065	-0.197475	-0.198863	-0.200228	-0.201565	-0.20287	-0.204149	-0.205391	-0.206594	-0.207758	-0.20888	-0.209954	-0.210981	-0.211957	-0.21288	-0.213746	-0.214554	-0.2153	-0.215982	-0.216596	-0.217141	-0.217614	-0.218012	-0.218333	-0.218573	-0.218729	-0.218801	-0.218784	-0.218676	-0.218474	-0.218176	-0.217778	-0.217279	-0.216676	-0.215966	-0.215146	-0.214224	-0.213219	-0.21215
Ckap4	71.351	1.1771e-14	3.3074e-10	0.113214	0.106816	0.100433	0.094078	0.0877667	0.081513	0.0753315	0.0692365	0.0632425	0.0573639	0.0516151	0.0460105	0.040565	0.0352917	0.0302063	0.0253229	0.0206559	0.01622	0.0120285	0.008097	0.0044395	0.0010706	-0.0019955	-0.0047443	-0.0071613	-0.0092322	-0.0109425	-0.0122778	-0.0132236	-0.0137656	-0.0138894	-0.0135804	-0.0128243	-0.0116066	-0.009913	-0.007729	-0.0050402	-0.00183214	0.0019096	0.0061994	0.0110517	0.016481	0.0224996	0.0290663	0.0360808	0.04344
Itgb2	161.832	5.9156e-34	1.6664e-29	-0.0869332	-0.0941577	-0.101372	-0.108567	-0.115733	-0.122859	-0.129936	-0.136954	-0.143903	-0.150773	-0.157555	-0.164239	-0.17081	-0.177271	-0.183601	-0.189792	-0.195836	-0.20172	-0.207442	-0.212985	-0.21834	-0.223499	-0.228451	-0.233187	-0.237697	-0.24197	-0.245998	-0.24977	-0.253276	-0.256506	-0.259452	-0.262102	-0.264448	-0.266479	-0.268185	-0.269556	-0.270584	-0.271257	-0.271566	-0.271502	-0.271053	-0.270212	-0.268968	-0.267338	-0.265366	-0.2631
Prdx5	204.428	4.195e-43	1.1824e-38	0.0329153	0.0284524	0.0239914	0.0195339	0.0150817	0.0106367	0.00620062	0.0017752	-0.0026377	-0.00703628	-0.0114188	-0.0157836	-0.020129	-0.0244524	-0.0287529	-0.0330284	-0.0372772	-0.041497	-0.0456873	-0.0498451	-0.053969	-0.0580572	-0.0621079	-0.0661194	-0.0700899	-0.0740176	-0.0779006	-0.0817373	-0.0855258	-0.0892644	-0.0929512	-0.0965845	-0.100163	-0.103683	-0.107145	-0.110547	-0.113886	-0.11716	-0.120369	-0.12351	-0.126581	-0.129581	-0.132508	-0.135352	-0.138097	-0.14073
Lrg1	114.819	6.822e-24	1.9199e-19	-0.211648	-0.211853	-0.212058	-0.212262	-0.212465	-0.212666	-0.212864	-0.213059	-0.213251	-0.213439	-0.213623	-0.213802	-0.21398	-0.214143	-0.214305	-0.21446	-0.214607	-0.21475	-0.214879	-0.215002	-0.215116	-0.21522	-0.215314	-0.215397	-0.21547	-0.215531	-0.21558	-0.215616	-0.215639	-0.215649	-0.215645	-0.215626	-0.215592	-0.215543	-0.215479	-0.215397	-0.215299	-0.215184	-0.21505	-0.214899	-0.214728	-0.214538	-0.214329	-0.214102	-0.213862	-0.21361
Cpne3	100.418	8.0157e-21	2.2547e-16	0.0018026	-0.00952665	-0.0208374	-0.0321113	-0.0433296	-0.054474	-0.0655259	-0.0764669	-0.0872785	-0.0979422	-0.108439	-0.118752	-0.12886	-0.138748	-0.148394	-0.157782	-0.166893	-0.17571	-0.184208	-0.192375	-0.200191	-0.207638	-0.214696	-0.221347	-0.227573	-0.233356	-0.238676	-0.243515	-0.247855	-0.251677	-0.254964	-0.257695	-0.259853	-0.26142	-0.262376	-0.262704	-0.262384	-0.261399	-0.25973	-0.257358	-0.254265	-0.250433	-0.245844	-0.240541	-0.234626	-0.22821
Adpgk	112.864	1.7824e-23	5.0155e-19	-0.376666	-0.366105	-0.355559	-0.345047	-0.334585	-0.324189	-0.313875	-0.303661	-0.293562	-0.283596	-0.273779	-0.264127	-0.25466	-0.245385	-0.236329	-0.227504	-0.218927	-0.21061	-0.202584	-0.19485	-0.187432	-0.180343	-0.173602	-0.167226	-0.161229	-0.15563	-0.150444	-0.145688	-0.141378	-0.137532	-0.134166	-0.131296	-0.128938	-0.12711	-0.125828	-0.125108	-0.124967	-0.125421	-0.126487	-0.128182	-0.130523	-0.133524	-0.137203	-0.141533	-0.146445	-0.15187
Cd52	114.37	8.5051e-24	2.3935e-19	-0.0566626	-0.0571241	-0.057591	-0.0580686	-0.0585625	-0.0590778	-0.05962	-0.0601946	-0.0608068	-0.0614621	-0.0621658	-0.0629234	-0.06374	-0.0646216	-0.0655729	-0.0665997	-0.0677071	-0.068901	-0.0701858	-0.0715678	-0.0730521	-0.074644	-0.076349	-0.0781724	-0.0801197	-0.0821961	-0.0844071	-0.086758	-0.0892543	-0.0919013	-0.0947044	-0.097669	-0.100801	-0.104104	-0.107586	-0.11125	-0.115103	-0.119149	-0.123395	-0.127846	-0.132506	-0.137381	-0.142477	-0.147774	-0.153232	-0.15881
Plbd1	50.318	3.099e-10	8.6896e-06	-0.129758	-0.131759	-0.133757	-0.135749	-0.137732	-0.139703	-0.141659	-0.143597	-0.145515	-0.147408	-0.149275	-0.151111	-0.15291	-0.154683	-0.156412	-0.158099	-0.159741	-0.16134	-0.162878	-0.164368	-0.165801	-0.167174	-0.168484	-0.169729	-0.170904	-0.172008	-0.173037	-0.173988	-0.174859	-0.175646	-0.176346	-0.176956	-0.177474	-0.177896	-0.178219	-0.17844	-0.178557	-0.178567	-0.178465	-0.17825	-0.177918	-0.177467	-0.176893	-0.176206	-0.175428	-0.17458
BC049730	111.137	4.163e-23	1.1714e-18	-0.210157	-0.209913	-0.20967	-0.209428	-0.209187	-0.208949	-0.208714	-0.208483	-0.208255	-0.208032	-0.207815	-0.207603	-0.2074	-0.2072	-0.20701	-0.206828	-0.206655	-0.20649	-0.206337	-0.206194	-0.206061	-0.205941	-0.205833	-0.205738	-0.205656	-0.205589	-0.205536	-0.205499	-0.205477	-0.205472	-0.205484	-0.205514	-0.205562	-0.205628	-0.205714	-0.205821	-0.205947	-0.206095	-0.206265	-0.206457	-0.206672	-0.20691	-0.207173	-0.207456	-0.207754	-0.20806
Fpr2	63.886	4.4164e-13	1.2401e-08	-0.150398	-0.151388	-0.152376	-0.15336	-0.154336	-0.155303	-0.156259	-0.1572	-0.158126	-0.159032	-0.159918	-0.160781	-0.16162	-0.162428	-0.163207	-0.163954	-0.164665	-0.16534	-0.165976	-0.166569	-0.167119	-0.167622	-0.168076	-0.16848	-0.16883	-0.169124	-0.16936	-0.169536	-0.16965	-0.169698	-0.169679	-0.169591	-0.16943	-0.169195	-0.168884	-0.168494	-0.168023	-0.167468	-0.166827	-0.166098	-0.165279	-0.164367	-0.16336	-0.162268	-0.161112	-0.15991
Chil3	89.05	2.0955e-18	5.8918e-14	-0.209124	-0.208104	-0.207085	-0.206066	-0.205049	-0.204034	-0.203021	-0.202011	-0.201005	-0.200002	-0.199003	-0.198009	-0.19702	-0.196036	-0.195059	-0.194088	-0.193125	-0.19217	-0.19122	-0.19028	-0.18935	-0.188428	-0.187516	-0.186615	-0.185724	-0.184845	-0.183977	-0.183121	-0.182279	-0.181449	-0.180633	-0.17983	-0.179043	-0.17827	-0.177513	-0.176771	-0.176047	-0.175338	-0.174648	-0.173975	-0.17332	-0.172684	-0.172067	-0.171474	-0.170913	-0.17039
Cybb	194.375	6.0822e-41	1.7141e-36	-0.17635	-0.176052	-0.175755	-0.175461	-0.175172	-0.17489	-0.174616	-0.174351	-0.174099	-0.173859	-0.173634	-0.173425	-0.17323	-0.173063	-0.172914	-0.172787	-0.172684	-0.17261	-0.17256	-0.172541	-0.172553	-0.172598	-0.172678	-0.172793	-0.172946	-0.173138	-0.173371	-0.173647	-0.173967	-0.174332	-0.174745	-0.175207	-0.17572	-0.176286	-0.176905	-0.17758	-0.178312	-0.179103	-0.179954	-0.180868	-0.181846	-0.182889	-0.183999	-0.185165	-0.186364	-0.18757
Ly6g	69.028	3.6405e-14	1.0226e-09	-0.175035	-0.17457	-0.174105	-0.173641	-0.173176	-0.172711	-0.172246	-0.17178	-0.171314	-0.170847	-0.170381	-0.169913	-0.16945	-0.168977	-0.168508	-0.168038	-0.167567	-0.1671	-0.166623	-0.16615	-0.165675	-0.1652	-0.164724	-0.164246	-0.163767	-0.163288	-0.162806	-0.162324	-0.16184	-0.161355	-0.160868	-0.160379	-0.159889	-0.159398	-0.158905	-0.15841	-0.157913	-0.157414	-0.156914	-0.156411	-0.155907	-0.1554	-0.154891	-0.154387	-0.153896	-0.15343
Wfdc21	210.833	1.7591e-44	4.9584e-40	-0.300456	-0.300575	-0.300694	-0.300812	-0.300928	-0.301044	-0.301157	-0.301268	-0.301376	-0.301481	-0.301583	-0.30168	-0.30177	-0.301862	-0.301945	-0.302023	-0.302096	-0.30216	-0.30222	-0.302272	-0.302317	-0.302354	-0.302382	-0.302402	-0.302413	-0.302414	-0.302406	-0.302387	-0.302358	-0.302318	-0.302266	-0.302202	-0.302127	-0.302039	-0.301938	-0.301823	-0.301695	-0.301553	-0.301396	-0.301224	-0.301037	-0.300834	-0.300615	-0.300382	-0.300141	-0.29989
S100a9	257.354	1.6946e-54	4.7786e-50	-0.295103	-0.295091	-0.295079	-0.295067	-0.295055	-0.295044	-0.295033	-0.295022	-0.295012	-0.295003	-0.294994	-0.294986	-0.29498	-0.294973	-0.294968	-0.294964	-0.294961	-0.29496	-0.294959	-0.29496	-0.294963	-0.294967	-0.294972	-0.29498	-0.294989	-0.295	-0.295013	-0.295028	-0.295045	-0.295064	-0.295086	-0.295109	-0.295135	-0.295164	-0.295195	-0.295229	-0.295266	-0.295305	-0.295347	-0.295392	-0.29544	-0.295492	-0.295546	-0.295603	-0.295662	-0.29572
Cd177	142.825	7.0102e-30	1.9744e-25	-0.187135	-0.188714	-0.190292	-0.191867	-0.193437	-0.195001	-0.196557	-0.198103	-0.199639	-0.201161	-0.20267	-0.204163	-0.20564	-0.207095	-0.208531	-0.209945	-0.211336	-0.2127	-0.214039	-0.215349	-0.216629	-0.217878	-0.219093	-0.220274	-0.221418	-0.222525	-0.223592	-0.224618	-0.225602	-0.226542	-0.227435	-0.228282	-0.22908	-0.229827	-0.230522	-0.231164	-0.23175	-0.23228	-0.232751	-0.233163	-0.233513	-0.2338	-0.234022	-0.23418	-0.234272	-0.2343
Anxa1	90.449	1.057e-18	2.9721e-14	-0.0284634	-0.0338905	-0.0393095	-0.0447123	-0.0500908	-0.055437	-0.0607427	-0.0659999	-0.0712005	-0.0763364	-0.0813995	-0.0863817	-0.091275	-0.0960711	-0.100762	-0.10534	-0.109796	-0.11412	-0.118313	-0.122357	-0.126247	-0.129976	-0.133534	-0.136915	-0.14011	-0.14311	-0.145908	-0.148496	-0.150866	-0.153009	-0.154918	-0.156584	-0.157999	-0.159155	-0.160045	-0.160659	-0.160991	-0.161031	-0.160772	-0.160205	-0.159323	-0.158118	-0.156582	-0.154733	-0.15262	-0.15029
Lyz2	136.208	1.829e-28	5.15e-24	-0.0832206	-0.0881046	-0.0929826	-0.0978488	-0.102697	-0.107522	-0.112317	-0.117076	-0.121794	-0.126465	-0.131082	-0.135639	-0.14013	-0.144553	-0.148897	-0.153158	-0.15733	-0.16141	-0.165384	-0.169253	-0.17301	-0.176649	-0.180162	-0.183545	-0.186792	-0.189896	-0.192852	-0.195654	-0.198296	-0.200771	-0.203075	-0.2052	-0.207142	-0.208893	-0.210449	-0.211804	-0.21295	-0.213884	-0.214597	-0.215085	-0.215342	-0.215362	-0.215139	-0.214682	-0.214019	-0.21318
S100a8	215.889	1.4372e-45	4.0518e-41	-0.27629	-0.276007	-0.275725	-0.275444	-0.275165	-0.274888	-0.274614	-0.274343	-0.274077	-0.273815	-0.273558	-0.273308	-0.27306	-0.272826	-0.272596	-0.272375	-0.272162	-0.27196	-0.271765	-0.271582	-0.27141	-0.271249	-0.271101	-0.270966	-0.270844	-0.270736	-0.270643	-0.270565	-0.270502	-0.270456	-0.270427	-0.270416	-0.270422	-0.270447	-0.270491	-0.270556	-0.27064	-0.270746	-0.270873	-0.271022	-0.271194	-0.271389	-0.271608	-0.271849	-0.272106	-0.27237
Camp	172.613	2.8747e-36	8.0985e-32	-0.24513	-0.244547	-0.243966	-0.243387	-0.242812	-0.242242	-0.241678	-0.241123	-0.240576	-0.24004	-0.239516	-0.239004	-0.23851	-0.238025	-0.23756	-0.237113	-0.236686	-0.23628	-0.235894	-0.235533	-0.235196	-0.234885	-0.234601	-0.234345	-0.23412	-0.233925	-0.233763	-0.233634	-0.233541	-0.233483	-0.233463	-0.233483	-0.233542	-0.233642	-0.233785	-0.233972	-0.234205	-0.234484	-0.234811	-0.235187	-0.235613	-0.236092	-0.236623	-0.237201	-0.237815	-0.23845
Ngp	196.567	2.0551e-41	5.7924e-37	-0.252786	-0.25222	-0.251656	-0.251094	-0.250536	-0.249983	-0.249437	-0.248899	-0.248371	-0.247853	-0.247347	-0.246854	-0.24638	-0.245915	-0.24547	-0.245044	-0.244638	-0.24425	-0.243891	-0.243553	-0.243241	-0.242955	-0.242697	-0.242468	-0.24227	-0.242104	-0.241971	-0.241873	-0.241811	-0.241786	-0.2418	-0.241853	-0.241948	-0.242086	-0.242268	-0.242495	-0.242769	-0.24309	-0.243461	-0.243883	-0.244356	-0.244883	-0.245465	-0.246095	-0.246761	-0.24745
Lcn2	123.711	8.605e-26	2.4223e-21	-0.208588	-0.209117	-0.209645	-0.21017	-0.21069	-0.211206	-0.211715	-0.212216	-0.212707	-0.213188	-0.213657	-0.214112	-0.21455	-0.214977	-0.215385	-0.215773	-0.216142	-0.21649	-0.216813	-0.217114	-0.217389	-0.217637	-0.217857	-0.218048	-0.218208	-0.218336	-0.218431	-0.218491	-0.218514	-0.218501	-0.218448	-0.218356	-0.218222	-0.218045	-0.217825	-0.217558	-0.217245	-0.216884	-0.216474	-0.216013	-0.215499	-0.214932	-0.214311	-0.213641	-0.212936	-0.21221
Ltf	122.216	1.7956e-25	5.0544e-21	-0.195129	-0.196044	-0.196957	-0.197866	-0.198768	-0.199661	-0.200543	-0.201412	-0.202266	-0.203102	-0.203918	-0.204713	-0.20548	-0.206227	-0.206943	-0.207627	-0.208279	-0.2089	-0.209475	-0.210015	-0.210513	-0.210968	-0.211376	-0.211736	-0.212046	-0.212302	-0.212504	-0.212649	-0.212735	-0.212759	-0.21272	-0.212615	-0.212441	-0.212198	-0.211882	-0.211491	-0.211024	-0.210478	-0.20985	-0.20914	-0.208343	-0.207459	-0.206485	-0.205431	-0.204317	-0.20317
[truncated: 156 more columns]
