# Supplementary material for: A comprehensive single cell transcriptional landscape of human hematopoietic progenitors
Source: Nat Commun. 2019 Jun 3;10:2395. doi: 10.1038/s41467-019-10291-0 (PMC6546699; doi:10.1038/s41467-019-10291-0)
Supplement: Supplementary file 3 — Source Data [file 41467_2019_10291_MOESM3_ESM.zip › RawDataForFigures_3_5_12_13_15_16_17_21_22.xlsx]

## Sheet: Figure 3
Figure 3d
	HSC			MPP			MLP			ETP			PREB/NK			MEP			CD10-CD45RA+			CMP			GMP
CD135-	0.272	2.336	4.525	2.039	1.559	13.576	0.679	1.945	0.591	3.392	3.118	3.535	49.934	30.333	16.664	31.897	47.513	52.622	8.279	9.721	3.532	1.36	1.555	2.946	0.405	0.389	0
CD135+	0.909	4.636	3.612	1.546	1.435	8.114	0.496	1.125	1.171	4.259	1.432	2.134	6.104	3.106	3.1	0	0	0	0	0	0	42.695	44.485	48.836	43.299	42.993	32.125
Figure 3e
	My								Mk								Baso
days	CD135+			CD135-				days	CD135+			CD135-				days	CD135+			CD135-
7	11.083	15.2	10.667	5.951	15.778	17.137		7	1.623	1.76	2.496		5.303	8.12		7	11.4	11.6	9.722	5.417	17.661	12.333
11	15.624	41.667	30.36	7.178	26.111	16.667		11	7.922	7.822	14.951		9.5	14.552		11	31.211	54.448	36.464	7.7	37.784	18.7
14	43.307	82.608	69.536	8.792	28.4	11.787		14	9.022	10.88	20.279		10.416	14.549		14	61.333	118.333	75.911	8.313	55.982	40.524
Figure 3f
	My								Mk								Baso
	CD135+			CD135-					CD135+			CD135-					CD135+			CD135-
	18	24	18	11	12	16			4	7	8	7	10	16			13	17	15	8	14	26
Figure 3h
	Baso/Eos diff CD135-			Baso/Eos diff CD135+			Myelo diff CD135-			Myelo diff CD135+
Baso	14.03	7.1609	21.9008	1.7526	1.4553	3.53306	8.3844	2.00192		3.2686	1.39707	1.7112
CD14+	5.56	1.83	0.22	20.6	15.6	7.9	5.71	7.12		13.2	9.96	3.02
CD15+	26.5	25.3	5.09	47.9	34.6	16.9	44.4	36.8		53.7	47.3	48.3

## Sheet: Figure 5
Figure 5c
	CD164high									CD164low
HD BM	50.7	76.3	50.2	67.2	60.7	46.9	56.2	51.5	71.2	48.2	22.8	48.5	28.7	35.4	47.5	42.8	47.2	27.7
Figure 5d
	LIN+									LIN-
CD164high	11.1	5.34	9.31	7.68	10.6	14.7	4.26	7.22	2.48	88.5	94.3	90.1	91.2	86.6	83.4	95.2	92.3	97.2
CD164low	25.4	33.1	27	60.9	56.7	45	45.7	39	51.6	73.7	65.6	72.1	37.9	41.9	53.5	51.2	58.9	45.5
CD34+	18.8	14.6	19.9	17.3	21.5	22.8	15.7	17.2	9.89	80.3	84.2	78.5	81.5	76.1	75.4	83.1	81.8	89.4
	CD38-
CD164high	15.2	14.6	12	7.2	6.58	2.98	6.99	10.1	12.5
CD164low	4.67	0.87	1.4	0.11	0.99	0.61	0.42	1.62	0.55
CD34+	10.5	10.7	6.84	5.92	5.27	2.36	5.17	7.42	10.7
	CD90+
CD164high	5.39	0.49	4.2	7.15	8.18	4.1	15.6	13.3	14
CD164low	0.83	0.19	0.34	0	0	0.24	4.96	5.19	8.15
CD34+	3.34	0.41	2.33	5.85	6.26	3.07	12.6	10.8	13.1
	HSC									MPP									MLP									ETP									PREB/NK									GMP
CD164high	3.177	0.29	2.538	2.992	2.909	0.951	4.213	5.876	7.564	10.869	13.586	8.619	3.45	2.304	1.602	1.603	2.639	3.87	1.113	0.684	0.808	0.388	0.78	0.227	1.183	1.598	1.05	1.388	0.877	1.632	2.835	3.453	1.84	1.358	1.85	2.03	2.056	1.169	2.57	2.34	0.806	1.644	2.955	2.423	1.874	20.447	26.768	26.73	24.911
CD164low	0.381	0.049	0.169	0	0	0	0.024	0.056	0	2.363	0.47	0.467	0	0.443	0.042	0.26	1.38	0.059	1.89	0.297	0.75	0.059	0.488	0.459	0.047	0.205	0.294	1.082	1.285	2.505	2.884	3.108	2.079	1.351	1.748	2.228	7.868	8.847	12.325	5.925	7.279	7.259	18.048	14.777	15.528	35.256	37.507	38.18	24.799
CD34+	1.902	0.202	1.318	2.454	2.233	0.699	3.084	4.067	6.466	6.984	9.648	4.557	2.836	1.867	1.197	1.181	1.884	3.346	1.486	0.559	0.742	0.328	0.712	0.288	0.931	1.518	0.905	1.251	0.994	2.08	2.841	3.365	1.904	1.344	1.812	2.051	3.515	2.543	6.391	2.978	2.323	3.131	6.972	6.186	3.819	26.946	29.518	31.704	24.887
Figure 5e
	CD164high									CD164low
HSC	91	93.9	93.3	100	100	100	99.8	99.6	100	8.65	6.06	5.74	0	0	0	0.2	0.42	0
MPP	84.9	98.7	94.8	99.7	94.8	98.3	98.9	96.7	98.7	14.7	1.29	4.73	0.35	5.15	0.86	1.06	3.31	1.25
MLP	41.1	84.9	53.9	97.1	82.7	55.6	92.6	72.4	99.1	55.4	14	46.1	2.94	17.3	44.4	7.38	27.6	0.93
ETP	61.5	63.1	40.6	82.2	79.1	70.1	73.5	70.5	84.5	38	34.9	57.5	17.8	20.6	29.9	26.5	29.5	15.5
PreB/NK	24.5	25.4	18.1	58	25.7	38.5	31	27.1	41.9	74.3	72.6	80.1	41.8	73.5	61.5	68.4	72.5	58.1
MEP/CMP	70.4	87.4	72.9	98	99	93.3	95.2	90.2	99	28.4	12.1	25.8	1.93	0.94	6.58	4.74	9.69	1
GMP	41.6	64.5	42.5	82.4	76.3	70.2	77.3	72.3	89.4	56.9	34.1	56	17.4	23.4	29.4	22.6	27.5	10.5
Figure 5f
	# of CFCs
CD164high	371	295.5	260.5	213.75	269.25	129.75
CD164low	277.5	174	227	75.75	61.5	74.75
CD34+	305	290.5	270	142.25	163.75	104.5
	CFU-GM						BFU-E						CFU-E
CD164high	95.5	78.5	72.5	101	113.25	64.5	229.5	200	157.5	97.25	142	49.25	46	17	30.5	15	13.5	16
CD164low	169.5	90.5	136.5	60.5	51.25	39.25	95	74	83.5	13.5	10.25	27	12	9.5	6.5	1.75	0	8
CD34+	137	100.5	110	75.25	78	46.25	154	180	141	61	80.75	47.5	14	10	19	6	4.75	10.75
Figure 5g
	EXPANSION
days	CD164high						CD164low						CD34+
4	7.225	8.147	7.243	5.67	5.468	5.4	3.06	1.473	2.032	3.375	1.89	2.903	5.867	2.017	6.508	4.118	4.118	3.443
8	17.813	17.956	18.488				7.292	6.5	8.342				16.25		15.238
	Mk
days	CD164high									CD164low									CD34+
7	4.687	3.067	6.08	4.418	3.396	4.845	2.498	3.803	6.959	1.833	0.51	1.647	1.485	0.473	2.34	0.914	0.968	1.17	3.667	4.56	3.468	2.09	3.128	2.763	3.33	3.868
11	13.345	9.013	11.55	9.9	9.969	9.419	8.273	11.9	10.313	4.845	0.919	4.638	2.475	0.8	5.638	2.133	3.795	4.4	8.181	7.054	7.067	6.463	8.388	6.613	12.65	8.36
14	17.5	16.625	19.2	13.86	17.02	10.235	6.325	10.973	14.276	6.906	0.508	4.725	3.443	0.715	4.14	1.805	2.945	4.038	14.125	17.875	16.94	7.315	11.5	6.705	10.238	11.27
	My
days	CD164high									CD164low									CD34+
7	13.443	12.231	9.04	9.785	13.015	12.24	12.398	10.185	12.255	11.798	3.23	9.473	6.603	3.088	8.685	5.249	5.425	4.93	13.886	9.63	7.363	12.113	8.455	10.08	6.84	9.775
11	33.833	47.588	24.917	26.45	47.25	50.748	41.442	24.5	36.225	20.533	4.533	19.646	8.003	3.06	20.57	9.173	9.293	9.387	49.233	29.81	17.25	51.57	26.07	16.66	15.467	23.38
14	65.475	79.5	72.775	46.153	122.523	81.107	59.25	47.35	68.15	43.87	5.655	24.49	8.68	3.827	26.338	15.793	16	12.4	58.905	47.273	40.133	98.642	49.916	25.025	18.013	48.667
Figure 5h
	Mk											My
	CD164high			CD164low			CD34+					CD164high			CD164low			CD34+
	22	20	28	13	11	10	12	20	24			22	20	27	18	11	5	16	18	24
Figure 5j
	PB hCD45+
weeks	CD164high			CD164low			CD34+
0	0	0	0	0	0	0	0	0	0	0
3	0.00471	0.011	0.036	0	0	0.014	0.028	0.085	0.064	0.052
5	0.028	0.13	0.07	0.015	0.017		0	0.22	0.27	0.16
7	0.83	0.65	0.85	0.012	0.029		2.61	3.68	1.43	2.24
10	5.15	4.87	12.5	0.021	0.12		9.11	14.4	14	15.5
14	19.4	13.2	16.3	0.25	0.33		13.5	36.9	15.9	25.1
	BM hCD45+
weeks	CD164high			CD164low		CD34+
16	87	90.1	81.5	9.63	2.46	82.3	80.8	85.2	85
Figure 5k
	BM % of hCD45+ cells
	CD3+				CD19+				CD33+/CD13+				CD41+
CD164high	0.34	0.31	0.26		78.7	78.4	79		9.61	10.2	9.59		38.4	40.3	46.5
CD164low	2.77	11.9			65.5	14.9			9.68	50.2			15.8	77.3
CD34+	0.38	0.24	0.27	0.24	81	70.4	68.8	81	8.6	14.2	14.7	8.01	36.3	47.5	41.7	36.4
	BM % of hCD45- cells
	GpA+
CD164high	18.2	24.9	40
CD164low	0.13	0.3
CD34+	30.9	30.6	30.7	38.1
[truncated: 23 more columns]

## Sheet: ExtDataFig 12
ExtDataFig 12 b
		CD34hi									CD34lo									CD34neg
d0	CD164high	89.3	81.4	80.9	88.2	90.4	74.5	94.2	87.9	86.5	10.5	18	19	11.2	9.36	21.6	5.78	12	13.3	0.21	0.52	0.1	0.53	0.21	3.93	0	0.11	0.21
	CD164low	68.5	37.1	53.5	43.9	42.6	68	74.7	69.6	40.8	30.9	57.3	44.2	52	51.8	28	24.8	29.6	55.4	0.62	5.56	2.27	4.07	5.63	4.02	0.53	0.75	3.78
	CD34+	81	79.1	71.2	79.2	77.7	74	85.7	79.1	73.3	17.9	19.4	26.8	19.7	20.7	22.1	13.1	19.1	24	1.13	1.51	2.01	1.11	1.58	3.91	1.21	1.79	2.65
d4 Exp	CD164high	67.4	65.5	63.3	53.9	49.8	53.9				24.8	26.6	29.7	34.4	36.7	26.7				7.21	7.23	6.46	11	12.6	18.6
	CD164low	36.9	22.4	26.7	17.2	7.94	30.7				50.4	60.3	58.1	59	51.1	48.6				11.9	16.1	14	22.6	39.7	19.6
	CD34+	56	54.7	47.2	46.6	38.6	37				35.5	32	41.1	41.2	43.4	40.1				7.63	12.4	11.2	11.3	16.8	22.2
d14 Mk	CD164high	43	24.7	47.6	36.5	47.5	51.9	28.2	34.7	53.2	52.4	66.2	48.4	53.7	47.9	42.6	55.8	58.3	41.3	3.59	7.95	3.08	8.77	3.87	4.56	15.4	6.77	5.28
	CD164low	25.6		7.84	3.3		24.8	6.55	6.03	7.43	60.4		64.4	44.1		52.1	46.4	67.4	64.5	12.7		26.7	51.7		22.5	45.6	25.5	27
	CD34+	43		13	22.2	46.2	34.1	17.1	28.5	34.3	50.5		65.8	54.6	47.5	57	55.5	61.5	56.3	5.54		20.2	22.2	5.34	7.99	26.2	9.67	9.05
d14 My	CD164high	3.22	5.86	2.84	5.24	2.21	2.98	1.96	7.16	3.06	10.5	17.7	8.54	18.1	9.21	9.2	9.37	16.6	11.9	85.9	76	88.3	75.9	88.1	87.4	88.4	75.8	84.6
	CD164low	2.6	1.57	1.37	0.16	0.5	0.71	0.7	3.6	0.41	15	14.2	10.4	6.39	19.8	6.33	5.42	13.2	8.53	81.6	83.4	87.6	93	78.9	92.6	93.6	82.8	90.3
	CD34+	1.9	1.58		4.81	1.51	2.61	2.85	7.01	3.36	13.2	7.05		15.8	7.14	8.26	8.83	20.7	14	84.2	91		79	91.1	88.7	87.8	71.7	82.2
ExtDataFig 12 c
		LIN+						LIN-
d0	CD164high	5.91	2.59	5.26	2.63	4.04	8.95	94.1	97.2	94.5	97.7	96.3	91.4
	CD164low	41.1	51.5	37	4.5	6.18	7.61	58.6	47.8	62.1	95.9	94.3	92.7
	CD34+	25	15.4	22.8	5.82	13.3	15.8	74.6	84.1	76.9	94.5	87.8	85.1
d4 Exp	CD164high	23.6	23.8	21.3	11.5	19.5	13	76.2	76.1	78.4	88.3	80.4	86.9
	CD164low	40.2	59.8	42.2	26.7	42.8	19.3	59.6	40	57.6	73.1	57	80.6
	CD34+	36.1	24.9	26.3	13.3	23.6	15	63.7	75	73.6	86.5	76.3	85
ExtDataFig 12 d
		CD34+CD15+									CD34+CD19+									CD34+CD15-CD19-									CD34-CD15+									CD34-CD19+									CD34-CD15-CD19-
d0	CD34+	0.489	0.17514	0.1536	0.35352	0.61047	0.89952				18.9732	11.5787	18.144	16.0066	13.7598	19.8644				78.0444	85.3321	77.376	81.6042	82.4619	72.8049				0.020176	0.034251	0	0.021158	0.011088	0.202195				0.84196	1.51683	1.57885	0.78225	1.75392	1.7767				1.07864	0.75958	1.87033
d4 Exp	CD164high	29.6283	44.5809	34.2237							0.68302	0.34983	0.51471							56.6722	38.571	50.568							2.941	3.49757	2.46077							0.13148	0.236108	0.072424							3.51536	4.79264	5.44826
	CD34+	32.856	38.6316								0.23976	0.33516								50.3496	43.9236								4.29664	4.20304								0.090016	0.074228								4.15744	4.28016
d14 My	CD164high	0.49077	0.05076	0.13888	0.16744	0.172838	0.32431	0.15322	0.21462	0.44428	6.2928	6.6176	3.5056	9.7916	3.19459	3.4126	3.948	5.9349	3.8396	9.3366	10.6784	6.9104	7.0616	5.87455	6.9834	4.9632	15.3738	6.7164	31.9998	36.4229	22.9944	15.386	10.9244	21.625	26.1	15.5904	28.032	7.02552	8.3685	8.7971	10.5975	3.524	8.65	5.553	4.11648	7.82268	39.6188	33.474	53.0439
	CD164low	0.21816	0.48106	0.249246			1.166	0.076614	0.29925	0.636306	4.914	7.4906	3.61611			2.7772	1.0509	5.3523	1.866	4.9788	4.556	2.19963			5.7028	5.4918	10.431	6.63363	34.2386	38.8368	49.868			37.4088	26.8932	26.6505	42.9462	6.96938	12.7224	6.5156			2.41956	1.7499	2.5591	1.54143	44.4059	30.4668	32.214
	CD34+	0.6201		0.365368	0.19926	0.332946	0.8895	0.26442	0.23048	0.5394	3.2012		2.58942	6.642	3.50118	5.01	2.3504	10.8808	4.898	4.4626		3.55312	8.5374	5.0085	8.175	8.4863	14.5524	9.7185	29.5647		30.7671	16.605	12.2876	36.4208	27.5064	15.7461	33.698	11.0109		13.0065	5.913	3.315	3.93872	2.0586	6.60761	3.6354	42.3963		42.2487
ExtDataFig 12 e
		CD41+CD71-GPA-
	CD164high	303100	285285	317184	261677	304998	193646	115368	203869	258400
	CD164low	96954.6	5298.3	60007.5	58591.3		72201.6	32923.2	56072.8	78650.5
	CD34+	233062		323895	283576	133279	215280	123908	185708	210749
[truncated: 6 more columns]

## Sheet: ExtDataFig 13
ExtDataFig 13 b
	CD164hi				CD164lo
MPB	52	23.6	52.2	51.8	46.3	74.9	46.3	46.6
ExtDataFig 13 c
	LIN+				LIN-
CD164high	0.44	1.2	0.22	0.36	99.2	98.5	99.8	99.6
CD164low	0.26	0.63	0.39	1.28	99.2	99	99.5	98.6
CD34+	0.37	0.8	0.31	0.82	99.2	98.9	99.6	99.1
	CD34+CD38-
CD164high	18.7	14.7	17.2	20.4
CD164low	5.09	6.94	4.42	4.92
CD34+	12.3	8.9	11.1	13
	CD34+CD90+
CD164high	24.7	32.4	27.4	21.3
CD164low	21.3	16.1	15.4	9.38
CD34+	23	20.1	21.8	15.6
	HSC					MPP					MLP					ETP					PRE B/NK					CMP/MEP					GMP					LIN+
CD164high	20.295	4.89	2.329	5.163	7.985	35.516	13.114	6.723	9.677	9.245	12.753	0.68	5.551	1.799	3.068	0.955	0.046	0.257	0.293	2.144	1.029	0.151	3.013	1.59	0.767	20.622	76.078	63.38	72.998	71.773	1.446	2.831	15.706	6.235	4.747	5.82	0.35	1.03	0.27	0.4
CD164low	8.945	1.022	1.081	1.174	1.621	18.686	3.48	3.416	1.906	2.073	19.107	0.539	2.362	1.196	1.16	3.623	0.169	0.448	1.665	1.978	1.851	0.882	2.111	4.919	3.901	34.333	87.627	66.222	77.849	76.431	7.644	4.986	21.956	10.127	11.984	3.44	0.26	0.61	0.42	1.54
CD34+	11.307	3.054	1.395	3.261	4.955	22.204	8.547	4.254	5.983	5.85	17.784	0.641	3.151	1.507	2.166	0.977	0.048	0.232	0.49	2.073	1.558	0.448	1.908	3.155	2.205	33.182	81.523	65.67	75.613	72.075	6.789	3.909	20.844	8.124	7.987	3.93	0.3	0.72	0.36	0.98

## Sheet: ExtDataFig 15
ExtDataFig 15b
		CD34hiCD164hi									CD34hiCD164lo									CD34loCD164lo									CD34loCD164hi
d0	CD164high	87.2	76.9	77.8	86.8	89.2	78.7	89.1	80	81.6	0.21	0.73	0	1.42	2.36	3.05	3.65	6.77	2.56	0	0.52	0.1	0.11	0.45	1.14	0.43	0.46	0.67	12.6	21.9	22.1	11.8	8.53	17.4	7.08	12.8	15.2
	CD164low	0.72	1.27	0.1	0.12	0	0	3.13	3.07	4.67	64.5	32.6	51.5	42.9	41.1	70.7	67.1	65.2	35.3	34.6	65.5	48.2	57	58.9	29.3	29.2	31.7	59.2	0.21	0.53	0.21	0	0	0	0.54	0.11	0.78
	CD34+	45.8	64.9	42.2	63.8	59.4	42.8	53.5	45.9	61.6	33.9	12.5	28	15.1	17.7	36	31.6	32.9	11.4	14.3	10.3	20.5	14	17.9	12.8	11.1	14.6	16.2	5.98	12.4	9.35	7.28	5.21	8.67	3.87	6.59	10.8
d4 Exp	CD164high	4.22	13	5.32	6.6	3.15	2.45				65.3	54.1	59.4	50.1	50.1	60.1				29.5	31.1	33.4	39.4	45.5	35.2				0.58	1.19	1.42	3.36	0.65	1.76
	CD164low	1.02	2.64	1.33	1.27	0.47	1.53				36.8	20.7	26	16.6	10.5	32.3				59.1	69.8	67.9	77.9	85.3	61.9				2.7	6.45	4.35	3.72	3.64	3.5
	CD34+	4.03	13.2	6.84	2.39	0.72	0.68				53	46.4	42.7	45.8	41.8	42.9				40.5	37.8	45.6	48.3	56.1	54.5				1.96	2.29	4.29	2.95	0.95	1.33
d14 Mk	CD164high	1.63	3.24	0.89	4.91	2.73	2.62	3.22	2.62	4	38.3	42.8	21.5	28.5	38.8	44.8	23.8	23.8	39	57.7	51.5	75.5	63.9	56.4	50.3	70.1	69.1	53.4	1.38	1.55	1.31	1.96	1.15	1.22	2.45	3.67	2.66
	CD164low	1.61		1.17	1.22		2.08	2.31	0.98	0.95	24.5		5.82	3.85		23.8	7.42	4.51	5.29	69.7		74.5	89.8		64.2	81.5	84.6	84.3	3.55		18.2	4.94		9.17	8.59	9.59	9.11
	CD34+	2.72		0.83	5.97	3.74	1.75	2.54	3.04	3.23	37.6		11.9	18	38.2	28.6	17.2	19.8	23.8	56.6		82.5	72.8	55	67.6	75.9	71.1	68.3	2.24		4.41	2.48	2.22	1.03	4.11	5.42	4
d14 My	CD164high	1.45	4.83	1.57	3	3.96	1.09	0.86	2.39	1.54	18.3	15.6	20	16.7	12.4	20.5	11.9	21.7	14.7	68.5	66.6	66.5	62.2	68.8	72.3	68	69.6	68.8	11.3	12.3	11.6	17.6	13.7	5.36	18.6	5.88	14.6
	CD164low	5.44	3.44	5.6	0.18	0.7	0.62	1.42	3.89	1.66	4.51	4.48	2.26	2.01	1.08	7.32	6.55	11.5	1.97	59	61	59.5	80.6	72.9	86.1	78	72.7	77.5	30.3	30.9	31.7	16.8	25.1	5.76	13.4	11.3	18.7
	CD34+	1.35		7.52	2.05	1.18	1.07	0.97	2.77	2.9	8.97		7.74	18	12.8	19.3	19.8	17.6	11.8	75		66.6	65.5	73.3	74.1	68.1	68.2	69.9	14.2		17.5	13.2	11.3	4.72	10.9	10.9	15

## Sheet: ExtDataFig 16
ExtDataFig 16a
	CD164high	CD164low	CD90+	CD90-
BM #4	98.5	99.9	95.5	100
BM #5	97.3	100	97.7	100
BM #6	95.9	99.9	86.9	100
ExtDataFig 16b
	CD164high			CD164low
BM #4, 5, 6	67.2	60.7	46.9	28.7	35.4	47.5
	CD90+			CD90-
BM #4, 5, 6	9.1	12	5.01	81.3	75.4	87.4
ExtDataFig 16c
	CD164high			CD164low			CD90+			CD90-			CD34+
# of CFCs	213.75	269.25	129.75	75.75	61.5	74.75		195.5	83	193	190.75	110.25	142.25	163.75	104.5
ExtDataFig 16d
	CFU-GM			BFU-E			CFU-E
CD164high	101	113.25	64.5	97.25	142	49.25	15	13.5	16
CD164low	60.5	51.25	39.25	13.5	10.25	27	1.75	0	8
CD90+		125.25	49.25		66.5	28.25		2.75	5.5
CD90-	93.75	84.5	56.75	93.5	100.5	43.5	5.75	5.5	10
CD34+	75.25	78	46.25	61	80.75	47.5	6	4.75	10.75
ExtDataFig 16e
	EXPANSION
	CD164high			CD164low			CD90+			CD90-			CD34+
d4	5.67	5.468	5.4	3.375	1.89	2.903	5.333	6.885		2.97	5.198	3.578	4.118	4.118	3.443
ExtDataFig 16f
	My
	CD164high			CD164low			CD90+			CD90-			CD34+
d7	9.785	13.015	12.24	6.603	3.088	8.685	9.358	11.828		5.938	11.448	8.788	7.363	12.113	8.455
d11	26.45	47.25	50.748	8.003	3.06	20.57	25.645	64.5		9.18	39.42	22.88	17.25	51.57	26.07
d14	46.153	122.523	81.107	8.68	3.827	26.338	56.753	117.04		16.188	71.05	40.67	40.133	98.642	49.916
ExtDataFig 16g
	Mk
	CD164high			CD164low			CD90+			CD90-			CD34+
d7	4.418	3.396	4.845	1.485	0.473	2.34	3.42	1.663	2.486	4.18	2.446	4.323	3.468	2.09	3.128
d11	9.9	9.969	9.419	2.475	0.8	5.638	9.763	6.256	7.219	9.9	6.944	9.625	7.067	6.463	8.388
d14	13.86	17.02	10.235	3.443	0.715	4.14	15.95	8.01	12.65	9.35	10.695	8.51	16.94	7.315	11.5

## Sheet: ExtDataFig 17
ExtDataFig 17a
		CD34hi			CD34lo			CD34neg
d0	CD164high	88.2	90.4	74.5	11.2	9.36	21.6	0.53	0.21	3.93
	CD164low	43.9	42.6	68	52	51.8	28	4.07	5.63	4.02
	CD90+	98.7	98.9	94.6	1.22	1.14	4.57	0.1	0	0.87
	CD90-	70.3	67.8	68.8	26.5	30.5	27.8	3.13	1.77	3.5
	CD34+	79.2	77.7	74	19.7	20.7	22.1	1.11	1.58	3.91
Expansion	CD164high	53.9	49.8	53.9	34.4	36.7	26.7	11	12.6	18.6
	CD164low	17.2	7.94	30.7	59	51.1	48.6	22.6	39.7	19.6
	CD90+	95.8	91.9		3.31	6.81		0.73	1.08
	CD90-	38.4	35	44.6	45.8	48.3	38.6	15	15.7	16
	CD34+	46.6	38.6	37	41.2	43.4	40.1	11.3	16.8	22.2
Mk	CD164high	36.5	47.5	51.9	53.7	47.9	42.6	8.77	3.87	4.56
	CD164low	3.3		24.8	44.1		52.1	51.7		22.5
	CD90+	57.4	62.3	63.2	39.8	35.5	33.8	1.94	1.37	2.2
	CD90-	29.5	31.8	38.1	58.3	56.7	54	10.9	10.4	6.98
	CD34+	22.2	46.2	34.1	54.6	47.5	57	22.2	5.34	7.99
My	CD164high	5.24	2.21	2.98	18.1	9.21	9.2	75.9	88.1	87.4
	CD164low	0.16	0.5	0.71	6.39	19.8	6.33	93	78.9	92.6
	CD90+	8.45	4.87		17	11.2		74	83.4
	CD90-	2.09	0.68	1.49	14.1	7.57	7.43	83.3	91.3	90.9
	CD34+	4.81	1.51	2.61	15.8	7.14	8.26	79	91.1	88.7
ExtDataFig 17b
		CD34+CD15+			CD34+CD19+			CD34+CD15-CD19-			CD34-CD15+			CD34-CD19+			CD34-CD15-CD19-
d0	CD34+ d0	0.08526	0.22563	0.11268	12.348	12.5568	14.7423	85.358	85.1508	78.5943	0	0.01067	0.01089	0.88678	1.16206	2.23245	1.12312	0.7566	3.7752
Expansion	CD164high	0.60769	7.26388	0.28347	8.80697	1.85948	13.5722	80.4509	82.1652	70.8675	0.044688	0.52373	0.0846	2.29026	0.1992	3.9762	6.86147	7.5779	9.9264
	CD164low	1.25096	9.2752	0.6747	17.5299	3.53804	14.186	61.1489	60.8124	69.373	0.012496	0.81921	0.02948	4.1008	0.77439	2.8274	13.3232	23.2815	10.4788
	CD90+	0.1491	0.46577		28.0308	4.42977		69.4806	93.5504		0.030552	0.051057		0.21375	0.03069		0.31578	0.84816
	CD90-	0.92872	8.95	0.33592	8.86749	1.81685	10.4312	78.3161	78.044	76.2892	0.06784	0.31928	0.01044	2.7666	0.40976	3.132	7.7274	9.6304	8.3984
	CD34+	0.5889	4.16835	0.3376	13.4994	4.2657	10.6344	75.2886	79.296	72.3308	0	0.17402	0.02015	2.73714	0.59777	3.4565	6.48907	10.4977	11.873
My	CD164high	0.12956	1.464	0.624	1.7876	0.48312	2.106	14.1696	9.2964	9.893	5.7448	15.3475	12.2529	1.79525	0.34203	5.69195	75.818	71.8263	68.5641
	CD164low	1.49645	7.81	0.777824	0.537165	0.63616	1.0258	6.25395	17.9204	6.69892	14.4096	22.7052	25.116	1.22208	1.27092	1.638	75.4224	47.3382	64.155
	CD90+	0.46899	1.25294		2.9646	0.16432		20.0475	13.983		1.08864	11.9564		5.01984	0.18524		69.0228	71.991
	CD90-	0.49776	1.7316	0.74365	5.9475	0.81141	1.7227	9.9552	6.438	7.6077	3.92496	17.5133	15.4316	4.50432	0.49784	3.122	72.8688	70.6755	70.3788
	CD34+	0.42244	1.0925	0.50386	2.4702	0.4693	1.8526	14.4274	6.8685	9.1096	7.667	15.7296	20.8797	1.8942	0.42488	2.07916	72.242	74.128	64.9297
ExtDataFig 17c
	CD41+CD71-GPA-
CD164high	261677	304998	193646
CD164low	58591.3		72201.6
CD90+	279125	147544	236555
CD90-	175219	198499	164413
CD34+	283576	133279	215280

## Sheet: ExtDataFig 21
ExtDataFig 21b
		CD34hiCD164hi			CD34hiCD164lo			CD34loCD164lo			CD34loCD164hi
d0	CD164high	86.8	89.2	78.7	1.42	2.36	3.05	0.11	0.45	1.14	11.8	8.53	17.4
	CD164low	0.12	0	0	42.9	41.1	70.7	57	58.9	29.3	0	0	0
	CD90+	97.2	97.2	84.7	1.44	1.35	11.5	0.41	0.52	1.79	0.93	0.93	2.23
	CD90-	51.2	46.9	24.5	19.6	20.8	47	22.1	26	20.3	7.07	6.7	8.36
	CD34+	63.8	59.4	42.8	15.1	17.7	36	14	17.9	12.8	7.28	5.21	8.67
d4 Exp	CD164high	6.6	3.15	2.45	50.1	50.1	60.1	39.4	45.5	35.2	3.36	0.65	1.76
	CD164low	1.27	0.47	1.53	16.6	10.5	32.3	77.9	85.3	61.9	3.72	3.64	3.5
	CD90+	20.6	16		74.9	75.3		4	8.01		0.23	0.32
	CD90-	3.86	2.02	1.69	36.7	35.4	47.7	55.3	60.6	47.9	3.58	1.42	2.09
	CD34+	2.39	0.72	0.68	45.8	41.8	42.9	48.3	56.1	54.5	2.95	0.95	1.33
d14 Mk	CD164high	4.91	2.73	2.62	28.5	38.8	44.8	63.9	56.4	50.3	1.96	1.15	1.22
	CD164low	1.22		2.08	3.85		23.8	89.8		64.2	4.94		9.17
	CD90+	6.59	3.41	2.28	44.3	53.3	56.7	46.8	41.3	39.8	1.4	1.34	0.46
	CD90-	4.38	3.37	1.68	22.4	25.4	32.3	70.4	68.6	63.4	2.25	1.87	1.74
	CD34+	5.97	3.74	1.75	18	38.2	28.6	72.8	55	67.6	2.48	2.22	1.03
d14 My	CD164high	3	3.96	1.09	16.7	12.4	20.5	62.2	68.8	72.3	17.6	13.7	5.36
	CD164low	0.18	0.7	0.62	2.01	1.08	7.32	80.6	72.9	86.1	16.8	25.1	5.76
	CD90+	8.13	2.93		21.2	24.5		59.4	63		10.6	7.56
	CD90-	2.27	0.13	1.4	9.33	5.76	12.7	66.1	81.2	75.2	22.1	11.8	10.1
	CD34+	2.05	1.18	1.07	18	12.8	19.3	65.5	73.3	74.1	13.2	11.3	4.72

## Sheet: ExtDataFig 22
ExtDataFig 22a
	PB hCD45+CD13+CD33+
	CD164high			CD164low			CD34+
0	0	0	0	0	0	0	0	0	0	0
3	0.00471	0.011	0.012	0	0	0	0.0187	0.0425	0.032	0.0173
5	0.028	0.0975	0.07	0	0		0	0.17996	0.1296	0.08
7	0.21331	0.12415	0.31025	0	0		0.46458	0.84272	0.34177	0.504
10	0.29561	0.485052	0.81875	0.0105	0.009996		0.673229	0.99792	0.7868	0.70525
14	1.273	0.537	0.994	0.072	0		0.918	1.321	0.82	1.96
	PB hCD45+CD19+
	CD164high			CD164low			CD34+
0	0	0	0	0	0	0	0	0	0	0
3	0	0	0	0	0	0	0	0	0.016	0
5	0	0.0325	0	0.015	0		0	0.0299	0.0648	0.04
7	0.498	0.439	0.376	0.012	0		1.9	2.47	0.861	1.45
10	4.61	4.08	10.4	0.0105	0.08		7.98	11.3	12	12.7
14	12.261	10.032	11.981	0.143	0.073		10.179	25.313	10.621	17.344
	PB hCD45+CD3+
weeks	CD164high			CD164low			CD34+
0	0	0	0	0	0	0	0	0	0	0
3	0	0	0	0	0	0.014	0.009	0	0	0
5	0	0	0	0	0.011		0	0.01	0.022	0.01
7	0	0.029	0	0	0.029		0	0.015	0.016	0.032
10	0.01	0.03	0.029	0	0.03		0.049	0.314	0.046	0.017
14	0.105	0	0.114	0	0.11		0.035	2.384	0.072	0.093
ExtDataFig 22b
	Spleen hCD45+
weeks	CD164high			CD164low		CD34+
16	22	19.5	28.6	0.24	0.11	20.7	23.3	17.1
	Spleen % of hCD45+ cells
	CD3+			CD19+			CD33+/CD13+
CD164high	8.56	0.19	0.5	44.7	68.3	80.5	8.17	10.3	3.48
CD164low	0	0		75.5	56.5		6.12	4.35
CD34+	0.18	0.3		68.6	82.9	37.4	7.68	10.7
